# Supplementary material for: Predicting zinc binding at the proteome level
Source: BMC Bioinformatics. 2007 Feb 5;8:39. doi: 10.1186/1471-2105-8-39 (PMC1800866; doi:10.1186/1471-2105-8-39)
Supplement: Additional File 1 — SVM evaluation data. List of protein chains employed in the experiments, splits of the 5-fold cross validation procedure, model parameters obtained in the tuning phase. [file 1471-2105-8-39-S1.tgz]

Archive with 14 entries (13 files):
- SVM_evaluation_data
- SVM_evaluation_data/CH_split_0
- SVM_evaluation_data/CH_split_1
- SVM_evaluation_data/CH_split_2
- SVM_evaluation_data/CH_split_3
- SVM_evaluation_data/CH_split_4
- SVM_evaluation_data/CHDE_split_0
- SVM_evaluation_data/CHDE_split_1
- SVM_evaluation_data/CHDE_split_2
- SVM_evaluation_data/CHDE_split_3
- SVM_evaluation_data/CHDE_split_4
- SVM_evaluation_data/README
- SVM_evaluation_data/CHDE_loo
- SVM_evaluation_data/CH_loo
