# Supplementary material for: Predicting zinc binding at the proteome level
Source: BMC Bioinformatics. 2007 Feb 5;8:39. doi: 10.1186/1471-2105-8-39 (PMC1800866; doi:10.1186/1471-2105-8-39)
Supplement: Additional File 1 — SVM evaluation data. List of protein chains employed in the experiments, splits of the 5-fold cross validation procedure, model parameters obtained in the tuning phase. [file 1471-2105-8-39-S1.tgz › SVM_evaluation_data/CH_split_0]

1 1a7i_ 9 C ZN_1
1 1a7i_ 12 C ZN_1
-1 1a7i_ 18 H FREE
-1 1a7i_ 24 C FREE
1 1a7i_ 30 H ZN_1
-1 1a7i_ 32 C FREE
1 1a7i_ 33 C ZN_1
1 1a7i_ 36 C ZN_2
1 1a7i_ 39 C ZN_2
-1 1a7i_ 51 H FREE
1 1a7i_ 57 C ZN_2
1 1a7i_ 60 C ZN_2
-1 1adt_ 22 H FREE
-1 1adt_ 45 C FREE
-1 1adt_ 53 H FREE
-1 1adt_ 88 H FREE
-1 1adt_ 89 H FREE
-1 1adt_ 94 C FREE
-1 1adt_ 99 H FREE
-1 1adt_ 101 C FREE
1 1adt_ 110 C ZN_600
1 1adt_ 112 H ZN_600
-1 1adt_ 121 H FREE
-1 1adt_ 164 C FREE
1 1adt_ 165 C ZN_600
-1 1adt_ 167 H FREE
-1 1adt_ 171 C FREE
1 1adt_ 181 C ZN_600
-1 1adt_ 213 H FREE
-1 1adt_ 215 H FREE
1 1adt_ 222 C ZN_601
1 1adt_ 224 C ZN_601
-1 1adt_ 230 H FREE
-1 1adt_ 267 H FREE
-1 1adt_ 268 H FREE
1 1adt_ 276 C ZN_601
-1 1adt_ 277 C FREE
1 1adt_ 293 C ZN_601
-1 1adt_ 334 H FREE
-1 1adt_ 345 H FREE
1 1ajyA 4 C ZN_101_A ZN_102_A
1 1ajyA 7 C ZN_101_A
-1 1ajyA 11 H FREE
1 1ajyA 14 C ZN_101_A
1 1ajyA 20 C ZN_101_A ZN_102_A
1 1ajyA 23 C ZN_102_A
1 1ajyA 30 C ZN_102_A
-1 1aw5_ 1 H FREE
-1 1aw5_ 23 H FREE
-1 1aw5_ 129 C FREE
1 1aw5_ 132 C ZN_400
1 1aw5_ 134 C ZN_400
-1 1aw5_ 139 H FREE
-1 1aw5_ 141 H FREE
1 1aw5_ 142 C ZN_400
-1 1aw5_ 173 H FREE
-1 1aw5_ 174 C FREE
-1 1aw5_ 199 H FREE
1 1aw5_ 219 C ZN_401
-1 1aw5_ 264 C FREE
-1 1aw5_ 270 C FREE
-1 1aw5_ 273 H FREE
-1 1aw5_ 282 H FREE
-1 1aw5_ 300 H FREE
-1 1b55A 33 H FREE
-1 1b55A 61 C FREE
-1 1b55A 124 H FREE
1 1b55A 141 H ZN_1
-1 1b55A 143 C FREE
1 1b55A 152 C ZN_1
1 1b55A 153 C ZN_1
1 1b55A 163 C ZN_1
-1 1b57A 35 C FREE
1 1b57A 90 H ZN_362_A
-1 1b57A 91 H FREE
-1 1b57A 93 H FREE
-1 1b57A 98 H FREE
-1 1b57A 106 H FREE
1 1b57A 109 H ZN_360_A
-1 1b57A 110 C FREE
1 1b57A 128 H ZN_362_A
-1 1b57A 140 H FREE
-1 1b57A 156 C FREE
-1 1b57A 176 C FREE
-1 1b57A 188 H FREE
1 1b57A 225 H ZN_360_A
-1 1b57A 251 H FREE
-1 1b57A 255 H FREE
1 1b57A 263 H ZN_360_A
1 1bnlA 0 H ZN_1_A
1 1bnlA 2 H ZN_1_A
1 1bnlA 10 H ZN_1_A
-1 1bnlA 32 C FREE
-1 1bnlA 110 H FREE
-1 1bnlA 120 H FREE
-1 1bnlA 134 C FREE
-1 1bnlA 164 C FREE
-1 1bnlA 165 H FREE
-1 1bnlA 166 H FREE
-1 1bnlA 172 C FREE
-1 1by4D 5 H FREE
1 1by4D 7 C ZN_2335
1 1by4D 10 C ZN_2335
-1 1by4D 18 H FREE
1 1by4D 24 C ZN_2335
1 1by4D 27 C ZN_2335
1 1by4D 43 C ZN_2336
1 1by4D 49 C ZN_2336
1 1by4D 59 C ZN_2336
1 1by4D 62 C ZN_2336
-1 1by4D 67 C FREE
1 1dcqA 19 C ZN_600
-1 1dcqA 20 C FREE
1 1dcqA 22 C ZN_600
1 1dcqA 39 C ZN_600
1 1dcqA 42 C ZN_600
-1 1dcqA 46 H FREE
-1 1dcqA 52 H FREE
-1 1dcqA 86 C FREE
-1 1dcqA 87 C FREE
-1 1dcqA 123 H FREE
-1 1dcqA 131 H FREE
-1 1dcqA 134 C FREE
-1 1dcqA 165 H FREE
-1 1dcqA 173 H FREE
-1 1dcqA 185 H FREE
-1 1dcqA 209 H FREE
-1 1dcqA 211 C FREE
-1 1dcqA 212 C FREE
-1 1dcqA 219 C FREE
-1 1dcqA 249 H FREE
-1 1dcqA 251 H FREE
-1 1dcqA 252 C FREE
-1 1dcqA 267 H FREE
-1 1dcqA 269 H FREE
-1 1dgsB 19 H FREE
-1 1dgsB 77 H FREE
-1 1dgsB 114 H FREE
-1 1dgsB 252 H FREE
-1 1dgsB 253 C FREE
-1 1dgsB 275 H FREE
-1 1dgsB 356 H FREE
-1 1dgsB 375 H FREE
1 1dgsB 405 C ZN_2701
1 1dgsB 408 C ZN_2701
-1 1dgsB 410 H FREE
-1 1dgsB 419 H FREE
1 1dgsB 421 C ZN_2701
1 1dgsB 426 C ZN_2701
-1 1dgsB 436 H FREE
-1 1dgsB 470 H FREE
-1 1dgsB 499 H FREE
-1 1ee8B 26 H FREE
-1 1ee8B 66 H FREE
-1 1ee8B 80 H FREE
-1 1ee8B 95 H FREE
-1 1ee8B 227 H FREE
1 1ee8B 237 C ZN_502_B
1 1ee8B 240 C ZN_502_B
-1 1ee8B 255 H FREE
1 1ee8B 257 C ZN_502_B
1 1ee8B 260 C ZN_502_B
-1 1f0jA 13 H FREE
-1 1f0jA 36 H FREE
-1 1f0jA 42 C FREE
-1 1f0jA 74 H FREE
-1 1f0jA 76 H FREE
-1 1f0jA 82 H FREE
1 1f0jA 86 H ZN_1101_A
-1 1f0jA 95 H FREE
1 1f0jA 122 H ZN_1101_A
-1 1f0jA 126 H FREE
-1 1f0jA 154 H FREE
-1 1f0jA 155 H FREE
-1 1f0jA 167 H FREE
-1 1f0jA 168 C FREE
-1 1f0jA 198 H FREE
-1 1f0jA 237 H FREE
-1 1f0jA 238 C FREE
-1 1f0jA 280 C FREE
-1 1f0jA 283 H FREE
-1 1f0jA 300 H FREE
-1 1f0jA 347 C FREE
-1 1f0jA 375 H FREE
-1 1f81A 13 C FREE
1 1f81A 19 H ZN_88_A
-1 1f81A 21 C FREE
1 1f81A 23 C ZN_88_A
1 1f81A 28 C ZN_88_A
1 1f81A 33 C ZN_88_A
1 1f81A 42 H ZN_89_A
1 1f81A 46 C ZN_89_A
1 1f81A 54 C ZN_89_A
1 1f81A 57 C ZN_89_A
-1 1f81A 64 C FREE
-1 1f81A 65 C FREE
1 1f81A 67 H ZN_90_A
-1 1f81A 70 H FREE
1 1f81A 71 C ZN_90_A
1 1f81A 76 C ZN_90_A
1 1f81A 81 C ZN_90_A
-1 1f81A 86 H FREE
1 1fre_ 5 C ZN_43
1 1fre_ 8 H ZN_43
-1 1fre_ 16 C FREE
-1 1fre_ 24 C FREE
1 1fre_ 27 C ZN_43
1 1fre_ 33 H ZN_43
-1 1fre_ 36 H FREE
1 1g47A 13 C ZN_998_A
1 1g47A 16 C ZN_998_A
1 1g47A 35 H ZN_998_A
1 1g47A 38 C ZN_998_A
1 1g47A 41 C ZN_999_A
1 1g47A 44 C ZN_999_A
1 1g47A 62 C ZN_999_A
1 1g47A 64 H ZN_999_A
-1 1g47A 73 C FREE
1 1gatA 6 C ZN_67
1 1gatA 9 C ZN_67
1 1gatA 27 C ZN_67
1 1gatA 30 C ZN_67
-1 1gatA 37 H FREE
1 1gpc_ 42 H ZN_1
1 1gpc_ 55 C ZN_1
-1 1gpc_ 59 H FREE
1 1gpc_ 65 C ZN_1
1 1gpc_ 68 C ZN_1
-1 1gpc_ 144 C FREE
-1 1gupA 8 H FREE
-1 1gupA 10 H FREE
-1 1gupA 26 H FREE
-1 1gupA 47 H FREE
1 1gupA 51 C ZN_350_A
1 1gupA 54 C ZN_350_A
-1 1gupA 92 H FREE
-1 1gupA 98 C FREE
-1 1gupA 109 C FREE
1 1gupA 114 H ZN_350_A
-1 1gupA 159 C FREE
1 1gupA 163 H ZN_350_A
-1 1gupA 217 H FREE
-1 1gupA 239 H FREE
-1 1gupA 271 C FREE
-1 1gupA 280 H FREE
-1 1gupA 291 H FREE
-1 1gupA 295 H FREE
-1 1gupA 297 H FREE
-1 1gupA 341 H FREE
1 1gvyA 32 H ZN_1423_A
-1 1gvyA 38 H FREE
-1 1gvyA 40 H FREE
-1 1gvyA 104 H FREE
1 1gvyA 172 H ZN_1425_A
-1 1gvyA 338 H FREE
-1 1h4qA 62 H FREE
-1 1h4qA 82 H FREE
-1 1h4qA 95 H FREE
-1 1h4qA 161 H FREE
-1 1h4qA 164 H FREE
-1 1h4qA 229 H FREE
-1 1h4qA 254 H FREE
-1 1h4qA 272 H FREE
-1 1h4qA 322 H FREE
-1 1h4qA 329 H FREE
-1 1h4qA 336 H FREE
-1 1h4qA 388 H FREE
-1 1h4qA 402 H FREE
-1 1h4qA 425 H FREE
1 1h4qA 426 C ZN_1479_A
1 1h4qA 431 C ZN_1479_A
-1 1h4qA 445 C FREE
1 1h4qA 457 C ZN_1479_A
1 1h4qA 460 C ZN_1479_A
-1 1h79A 11 H FREE
-1 1h79A 43 H FREE
-1 1h79A 57 H FREE
-1 1h79A 63 H FREE
-1 1h79A 65 H FREE
-1 1h79A 78 C FREE
-1 1h79A 79 C FREE
-1 1h79A 121 H FREE
-1 1h79A 146 H FREE
-1 1h79A 259 C FREE
-1 1h79A 289 C FREE
-1 1h79A 347 C FREE
-1 1h79A 353 C FREE
-1 1h79A 404 H FREE
-1 1h79A 425 H FREE
-1 1h79A 448 C FREE
-1 1h79A 452 C FREE
-1 1h79A 476 H FREE
-1 1h79A 496 H FREE
-1 1h79A 503 H FREE
-1 1h79A 529 H FREE
1 1h79A 542 C ZN_1588_A
1 1h79A 545 C ZN_1588_A
-1 1h79A 549 H FREE
1 1h79A 560 C ZN_1588_A
1 1h79A 563 C ZN_1588_A
-1 1h79A 578 C FREE
-1 1h79A 599 H FREE
-1 1h79A 603 H FREE
-1 1htyA 47 H FREE
-1 1htyA 48 H FREE
-1 1htyA 57 H FREE
1 1htyA 59 H ZN_1102
-1 1htyA 74 H FREE
-1 1htyA 78 H FREE
-1 1htyA 86 H FREE
-1 1htyA 88 H FREE
-1 1htyA 108 H FREE
-1 1htyA 143 H FREE
-1 1htyA 177 H FREE
-1 1htyA 199 H FREE
-1 1htyA 231 H FREE
-1 1htyA 242 H FREE
-1 1htyA 244 C FREE
-1 1htyA 251 C FREE
-1 1htyA 252 C FREE
-1 1htyA 266 C FREE
-1 1htyA 332 H FREE
-1 1htyA 338 H FREE
-1 1htyA 356 H FREE
-1 1htyA 394 H FREE
-1 1htyA 403 H FREE
-1 1htyA 415 H FREE
-1 1htyA 439 H FREE
1 1htyA 440 H ZN_1102
-1 1htyA 450 H FREE
-1 1htyA 466 C FREE
-1 1htyA 523 H FREE
-1 1htyA 527 H FREE
-1 1htyA 532 H FREE
-1 1htyA 568 H FREE
-1 1htyA 569 H FREE
-1 1htyA 577 H FREE
-1 1htyA 612 H FREE
-1 1htyA 674 H FREE
-1 1htyA 678 H FREE
-1 1htyA 689 H FREE
-1 1htyA 734 H FREE
-1 1htyA 766 H FREE
-1 1htyA 859 H FREE
-1 1htyA 871 C FREE
-1 1htyA 878 H FREE
-1 1htyA 888 H FREE
-1 1htyA 919 H FREE
-1 1htyA 949 H FREE
-1 1htyA 956 C FREE
1 1hwtC 9 C ZN_1_C ZN_2_C
1 1hwtC 12 C ZN_1_C
1 1hwtC 19 C ZN_1_C
-1 1hwtC 25 H FREE
1 1hwtC 26 C ZN_1_C ZN_2_C
1 1hwtC 29 C ZN_2_C
-1 1hwtC 36 H FREE
1 1hwtC 38 C ZN_2_C
-1 1hwtC 39 H FREE
-1 1hwtC 77 H FREE
1 1im5A 53 H ZN_400_A
-1 1im5A 57 H FREE
1 1im5A 70 H ZN_400_A
-1 1im5A 71 C FREE
-1 1im5A 125 C FREE
-1 1im5A 132 C FREE
-1 1im5A 143 H FREE
1 1j2oA 5 C ZN_115_A
1 1j2oA 8 C ZN_115_A
1 1j2oA 26 H ZN_115_A
1 1j2oA 29 C ZN_115_A
1 1j2oA 32 C ZN_116_A
1 1j2oA 35 C ZN_116_A
-1 1j2oA 37 C FREE
1 1j2oA 55 C ZN_116_A
-1 1j2oA 68 H FREE
-1 1j3gA 17 H FREE
-1 1j3gA 20 C FREE
1 1j3gA 33 H ZN_210_A
-1 1j3gA 60 H FREE
-1 1j3gA 68 H FREE
-1 1j3gA 74 H FREE
-1 1j3gA 75 C FREE
-1 1j3gA 95 H FREE
-1 1j3gA 107 C FREE
1 1j3gA 153 H ZN_210_A
-1 1j3gA 154 C FREE
-1 1j3gA 182 H FREE
-1 1kaeA 11 C FREE
-1 1kaeA 98 H FREE
-1 1kaeA 116 C FREE
-1 1kaeA 153 C FREE
-1 1kaeA 159 C FREE
-1 1kaeA 175 C FREE
1 1kaeA 261 H ZN_1101
-1 1kaeA 315 C FREE
-1 1kaeA 326 H FREE
-1 1kaeA 366 H FREE
-1 1kaeA 377 C FREE
1 1kaeA 418 H ZN_1102
-1 1kwgA 4 C FREE
-1 1kwgA 9 H FREE
-1 1kwgA 29 H FREE
-1 1kwgA 103 H FREE
1 1kwgA 105 C ZN_806_A
-1 1kwgA 143 C FREE
-1 1kwgA 144 H FREE
1 1kwgA 149 C ZN_806_A
1 1kwgA 151 C ZN_806_A
1 1kwgA 154 C ZN_806_A
-1 1kwgA 195 H FREE
-1 1kwgA 205 H FREE
-1 1kwgA 231 H FREE
-1 1kwgA 239 H FREE
-1 1kwgA 288 H FREE
-1 1kwgA 295 H FREE
-1 1kwgA 296 H FREE
-1 1kwgA 322 H FREE
-1 1kwgA 341 H FREE
-1 1kwgA 362 H FREE
-1 1kwgA 366 H FREE
-1 1l1oC 40 C FREE
1 1l1oC 45 C ZN_1_C
1 1l1oC 50 C ZN_1_C
1 1l1oC 64 C ZN_1_C
1 1l1oC 67 C ZN_1_C
-1 1l1oC 95 C FREE
-1 1l3eB 5 H FREE
1 1l3eB 24 H ZN_202_B
-1 1l3eB 26 H FREE
1 1l3eB 28 C ZN_202_B
1 1l3eB 41 C ZN_202_B
-1 1l3eB 45 H FREE
1 1l3eB 46 C ZN_202_B
1 1l3eB 55 H ZN_203_B
-1 1l3eB 58 H FREE
1 1l3eB 59 C ZN_203_B
1 1l3eB 65 C ZN_203_B
-1 1l3eB 69 H FREE
1 1l3eB 70 C ZN_203_B
1 1l3eB 79 H ZN_204_B
1 1l3eB 83 C ZN_204_B
-1 1l3eB 86 H FREE
1 1l3eB 88 C ZN_204_B
1 1l3eB 91 C ZN_204_B
1 1lba_ 12 H ZN_151
-1 1lba_ 13 C FREE
-1 1lba_ 31 H FREE
-1 1lba_ 42 H FREE
-1 1lba_ 63 H FREE
-1 1lba_ 69 H FREE
-1 1lba_ 75 C FREE
1 1lba_ 117 H ZN_151
-1 1lba_ 118 H FREE
1 1lba_ 125 C ZN_151
-1 1lbu_ 2 C FREE
-1 1lbu_ 80 C FREE
-1 1lbu_ 93 C FREE
-1 1lbu_ 123 H FREE
-1 1lbu_ 141 C FREE
1 1lbu_ 153 H ZN_214
-1 1lbu_ 157 H FREE
-1 1lbu_ 169 C FREE
-1 1lbu_ 178 H FREE
-1 1lbu_ 191 H FREE
-1 1lbu_ 194 H FREE
1 1lbu_ 196 H ZN_214
-1 1lbu_ 210 C FREE
1 1lv3A 11 C ZN_66_A
1 1lv3A 14 C ZN_66_A
1 1lv3A 30 C ZN_66_A
1 1lv3A 34 C ZN_66_A
-1 1mwoA 28 H FREE
-1 1mwoA 96 H FREE
-1 1mwoA 110 H FREE
1 1mwoA 146 H ZN_435_A
1 1mwoA 151 H ZN_435_A
-1 1mwoA 152 C FREE
-1 1mwoA 153 C FREE
1 1mwoA 165 C ZN_435_A
-1 1mwoA 166 H FREE
-1 1mwoA 167 H FREE
-1 1mwoA 287 H FREE
-1 1mwoA 332 H FREE
-1 1mwoA 334 H FREE
-1 1mwoA 387 C FREE
-1 1mwoA 389 H FREE
-1 1mwoA 416 H FREE
-1 1mwoA 431 C FREE
-1 1nn7A 35 H FREE
-1 1nn7A 52 H FREE
1 1nn7A 63 H ZN_201_A
-1 1nn7A 67 H FREE
-1 1nn7A 69 C FREE
1 1nn7A 90 C ZN_201_A
1 1nn7A 91 C ZN_201_A
1 1nypA 7 C ZN_67
1 1nypA 10 C ZN_67
1 1nypA 27 H ZN_67
1 1nypA 30 H ZN_67
1 1nypA 33 C ZN_68
1 1nypA 36 C ZN_68
-1 1nypA 43 H FREE
-1 1nypA 45 H FREE
1 1nypA 54 C ZN_68
1 1nypA 57 H ZN_68
-1 1o7dA 5 C FREE
-1 1o7dA 16 H FREE
-1 1o7dA 20 H FREE
1 1o7dA 22 H ZN_3_A
-1 1o7dA 114 H FREE
-1 1o7dA 144 H FREE
-1 1o7dA 150 H FREE
-1 1o7dA 218 C FREE
-1 1o7dA 223 C FREE
-1 1o7dA 261 H FREE
-1 1ohtA 30 H FREE
1 1ohtA 41 H ZN_1185_A
-1 1ohtA 42 H FREE
-1 1ohtA 49 C FREE
-1 1ohtA 55 C FREE
-1 1ohtA 66 H FREE
-1 1ohtA 99 H FREE
1 1ohtA 151 H ZN_1185_A
1 1ohtA 159 C ZN_1185_A
-1 1ohtA 173 H FREE
-1 1ohtA 176 H FREE
-1 1ohtA 193 H FREE
-1 1ohtA 195 H FREE
1 1ovxA 20 C ZN_49_A
1 1ovxA 23 C ZN_49_A
-1 1ovxA 28 H FREE
1 1ovxA 42 C ZN_49_A
1 1ovxA 45 C ZN_49_A
-1 1ovxA 49 C FREE
-1 1ovxA 63 H FREE
1 1pyiA 6 C ZN_21_C ZN_22_C
1 1pyiA 9 C ZN_22_C
1 1pyiA 16 C ZN_22_C
1 1pyiA 23 C ZN_21_C ZN_22_C
1 1pyiA 26 C ZN_21_C
1 1pyiA 33 C ZN_21_C
1 1pzwA 2 C ZN_100
1 1pzwA 5 C ZN_100
-1 1pzwA 15 C FREE
-1 1pzwA 35 H FREE
1 1pzwA 51 C ZN_100
1 1pzwA 54 C ZN_100
-1 1pzwA 62 H FREE
-1 1q68A 1 C FREE
-1 1q68A 3 H FREE
1 1q68A 24 C ZN_201
1 1q68A 26 C ZN_201
-1 1q68A 28 H FREE
-1 1q68A 34 C FREE
-1 1qr2A 10 H FREE
-1 1qr2A 33 C FREE
-1 1qr2A 71 H FREE
-1 1qr2A 120 C FREE
1 1qr2A 172 H ZN_231_A
1 1qr2A 176 H ZN_231_A
-1 1qr2A 178 C FREE
1 1qr2A 221 C ZN_231_A
-1 1qr2A 224 H FREE
-1 1qr2A 226 H FREE
-1 1r44A 12 H FREE
-1 1r44A 77 C FREE
1 1r44A 115 H ZN_203_A
-1 1r44A 148 H FREE
-1 1r44A 149 H FREE
-1 1r44A 156 C FREE
1 1r44A 183 H ZN_203_A
-1 1r61A 46 H FREE
-1 1r61A 50 H FREE
-1 1r61A 56 H FREE
-1 1r61A 76 C FREE
-1 1r61A 83 H FREE
-1 1r61A 95 H FREE
-1 1r61A 117 H FREE
-1 1r61A 153 H FREE
1 1r61A 156 H ZN_1001
-1 1sr9B 16 H FREE
-1 1sr9B 74 C FREE
-1 1sr9B 145 C FREE
-1 1sr9B 157 C FREE
-1 1sr9B 166 H FREE
-1 1sr9B 198 C FREE
-1 1sr9B 231 C FREE
1 1sr9B 284 H ZN_703
1 1sr9B 286 H ZN_703
-1 1sr9B 310 C FREE
-1 1sr9B 322 C FREE
-1 1sr9B 354 C FREE
-1 1sr9B 360 H FREE
-1 1sr9B 363 H FREE
-1 1sr9B 378 H FREE
-1 1sr9B 398 C FREE
-1 1sr9B 444 H FREE
-1 1sr9B 500 H FREE
-1 1sr9B 539 H FREE
-1 1sr9B 556 H FREE
-1 1sr9B 588 H FREE
-1 1sr9B 607 H FREE
-1 1tafB 52 H FREE
-1 1taq_ 19 H FREE
-1 1taq_ 20 H FREE
-1 1taq_ 27 H FREE
-1 1taq_ 74 H FREE
-1 1taq_ 153 H FREE
-1 1taq_ 156 H FREE
-1 1taq_ 234 H FREE
-1 1taq_ 282 H FREE
-1 1taq_ 332 H FREE
-1 1taq_ 442 H FREE
-1 1taq_ 479 H FREE
-1 1taq_ 525 H FREE
-1 1taq_ 553 H FREE
-1 1taq_ 560 H FREE
-1 1taq_ 574 C FREE
-1 1taq_ 575 C FREE
-1 1taq_ 576 C FREE
-1 1taq_ 620 H FREE
-1 1taq_ 638 H FREE
-1 1taq_ 675 H FREE
-1 1taq_ 783 H FREE
-1 1uw0A 6 C FREE
1 1uw0A 17 C ZN_1118_A
1 1uw0A 20 C ZN_1118_A
-1 1uw0A 29 C FREE
1 1uw0A 51 H ZN_1118_A
1 1uw0A 54 C ZN_1118_A
-1 1uw0A 92 H FREE
1 1v6gA 17 C ZN_201_A
1 1v6gA 20 C ZN_201_A
1 1v6gA 37 H ZN_201_A
1 1v6gA 40 C ZN_201_A
1 1v6gA 43 C ZN_401_A
1 1v6gA 46 C ZN_401_A
-1 1v6gA 63 C FREE
1 1v6gA 65 C ZN_401_A
1 1v6gA 68 C ZN_401_A
-1 1vddA 30 H FREE
-1 1vddA 54 H FREE
1 1vddA 56 C ZN_230_A
1 1vddA 59 C ZN_230_A
1 1vddA 68 C ZN_230_A
1 1vddA 71 C ZN_230_A
-1 1vddA 82 C FREE
-1 1vddA 104 H FREE
-1 1vddA 107 H FREE
-1 1vddA 122 H FREE
-1 1vhh_ 2 H FREE
-1 1vhh_ 69 C FREE
-1 1vhh_ 100 H FREE
-1 1vhh_ 101 H FREE
1 1vhh_ 107 H ZN_400
-1 1vhh_ 147 H FREE
1 1vhh_ 149 H ZN_400
-1 1vhh_ 150 C FREE
-1 1vk9A 85 H FREE
1 1vk9A 87 H ZN_4
-1 1vk9A 124 C FREE
-1 1vkvA 5 H FREE
1 1vkvA 62 C ZN_400_A
1 1vkvA 65 C ZN_400_A
-1 1vkvA 72 C FREE
-1 1vkvA 82 H FREE
-1 1vkvA 123 H FREE
1 1vkvA 132 H ZN_400_A
-1 1vkvA 161 H FREE
1 1vkvA 183 H ZN_400_A
-1 1vkvA 185 H FREE
1 1vkvA 215 C ZN_401_A
-1 1vkvA 216 C FREE
1 1vkvA 218 C ZN_401_A
-1 1vkvA 224 H FREE
-1 1vkvA 232 H FREE
1 1vkvA 254 H ZN_401_A
-1 1vkvA 257 H FREE
-1 1vkvA 259 H FREE
-1 1vkvA 260 H FREE
-1 1vkvA 294 H FREE
1 1vkvA 309 H ZN_401_A
-1 1vkvA 330 C FREE
1 1xpa_ 7 C ZN_220
1 1xpa_ 10 C ZN_220
-1 1xpa_ 22 H FREE
1 1xpa_ 28 C ZN_220
1 1xpa_ 31 C ZN_220
-1 1xpa_ 38 H FREE
-1 1xpa_ 55 C FREE
-1 1xpa_ 73 H FREE
-1 1xpa_ 74 H FREE
1 1zfo_ 5 C ZN_31
1 1zfo_ 8 C ZN_31
-1 1zfo_ 20 C FREE
1 1zfo_ 26 H ZN_31
1 1zfo_ 29 C ZN_31
-1 2psr_ 16 H FREE
-1 2psr_ 45 C FREE
1 2psr_ 85 H ZN_103
1 2psr_ 89 H ZN_103
-1 2psr_ 94 C FREE
-1 3kvt_ 15 H FREE
-1 3kvt_ 52 H FREE
1 3kvt_ 69 H ZN_179
-1 3kvt_ 75 C FREE
1 3kvt_ 96 C ZN_179
1 3kvt_ 97 C ZN_179
-1 3kvt_ 104 H FREE
-1 1a0sP 5 H FREE
-1 1a0sP 54 H FREE
-1 1a0sP 125 H FREE
-1 1a0sP 180 H FREE
-1 1a0sP 218 H FREE
-1 1a0sP 224 H FREE
-1 1a0sP 244 H FREE
-1 1a1mB 12 H FREE
-1 1a1mB 24 C FREE
-1 1a1mB 30 H FREE
-1 1a1mB 50 H FREE
-1 1a1mB 79 C FREE
-1 1a1mB 83 H FREE
-1 1a26_ 88 H FREE
-1 1a26_ 168 H FREE
-1 1a26_ 172 H FREE
-1 1a26_ 201 H FREE
-1 1a26_ 208 H FREE
-1 1a26_ 254 C FREE
-1 1a26_ 255 H FREE
-1 1a26_ 283 H FREE
-1 1a26_ 292 H FREE
-1 1a26_ 329 C FREE
-1 1a2xB 15 H FREE
-1 1a2xB 46 H FREE
-1 1a2yB 21 C FREE
-1 1a2yB 85 H FREE
-1 1a2yB 94 C FREE
-1 1a39_ 9 H FREE
-1 1a39_ 17 C FREE
-1 1a39_ 23 C FREE
-1 1a39_ 37 H FREE
-1 1a39_ 40 H FREE
-1 1a39_ 50 C FREE
-1 1a39_ 62 C FREE
-1 1a39_ 68 C FREE
-1 1a39_ 72 C FREE
-1 1a39_ 96 H FREE
-1 1a39_ 122 H FREE
-1 1a39_ 139 C FREE
-1 1a39_ 151 H FREE
-1 1a39_ 171 C FREE
-1 1a39_ 175 C FREE
-1 1a39_ 193 C FREE
-1 1a39_ 194 C FREE
-1 1a39_ 208 H FREE
-1 1a39_ 212 H FREE
-1 1a39_ 214 C FREE
-1 1a39_ 222 C FREE
-1 1a39_ 227 C FREE
-1 1a39_ 233 C FREE
-1 1a39_ 238 C FREE
-1 1a39_ 283 H FREE
-1 1a39_ 314 C FREE
-1 1a39_ 358 H FREE
-1 1a39_ 364 C FREE
-1 1a3k_ 44 H FREE
-1 1a3k_ 59 C FREE
-1 1a3k_ 94 H FREE
-1 1a3k_ 103 H FREE
-1 1a3k_ 109 H FREE
-1 1a3p_ 10 C FREE
-1 1a3p_ 18 H FREE
-1 1a3p_ 27 C FREE
-1 1a3p_ 29 C FREE
-1 1a3p_ 38 C FREE
-1 1a48_ 74 H FREE
-1 1a48_ 109 H FREE
-1 1a48_ 111 H FREE
-1 1a48_ 139 H FREE
-1 1a48_ 169 H FREE
-1 1a48_ 201 C FREE
-1 1a48_ 305 H FREE
-1 1a50B 60 C FREE
-1 1a50B 80 H FREE
-1 1a50B 84 H FREE
-1 1a50B 113 H FREE
-1 1a50B 128 C FREE
-1 1a50B 158 H FREE
-1 1a50B 168 C FREE
-1 1a50B 183 H FREE
-1 1a50B 193 H FREE
-1 1a50B 228 C FREE
-1 1a50B 258 H FREE
-1 1a50B 265 H FREE
-1 1a50B 271 H FREE
-1 1a50B 311 H FREE
-1 1a50B 338 C FREE
-1 1a50B 340 H FREE
-1 1a50B 351 H FREE
-1 1a50B 355 H FREE
-1 1a50B 386 H FREE
-1 1a5e_ 65 H FREE
-1 1a5e_ 71 C FREE
-1 1a5e_ 82 H FREE
-1 1a5e_ 97 H FREE
-1 1a5e_ 122 H FREE
-1 1a5e_ 141 H FREE
-1 1a8d_ 5 C FREE
-1 1a8d_ 60 H FREE
-1 1a8d_ 72 H FREE
-1 1a8d_ 101 H FREE
-1 1a8d_ 119 H FREE
-1 1a8d_ 213 C FREE
-1 1a8d_ 229 C FREE
-1 1a8d_ 343 H FREE
-1 1a8d_ 407 H FREE
-1 1a8d_ 429 H FREE
-1 1a8d_ 437 C FREE
-1 1a93A 27 H FREE
-1 1a93B 11 H FREE
-1 1abv_ 20 H FREE
-1 1abv_ 63 C FREE
-1 1abv_ 96 H FREE
-1 1acc_ 85 H FREE
-1 1acc_ 210 H FREE
-1 1acc_ 252 H FREE
-1 1acc_ 262 H FREE
-1 1acc_ 298 H FREE
-1 1acc_ 303 H FREE
-1 1acc_ 309 H FREE
-1 1acc_ 335 H FREE
-1 1acc_ 596 H FREE
-1 1acc_ 615 H FREE
-1 1ad1A 53 H FREE
-1 1ad1A 92 C FREE
-1 1ad1A 110 H FREE
-1 1ad1A 127 H FREE
-1 1ad1A 150 H FREE
-1 1ad1A 239 H FREE
-1 1ad1A 262 H FREE
-1 1adjA 19 H FREE
-1 1adjA 92 H FREE
-1 1adjA 124 H FREE
-1 1adjA 149 C FREE
-1 1adjA 185 H FREE
-1 1adjA 235 H FREE
-1 1adjA 242 H FREE
-1 1adjA 271 H FREE
-1 1adjA 272 H FREE
-1 1adr_ 58 C FREE
-1 1adx_ 3 C FREE
-1 1adx_ 8 C FREE
-1 1adx_ 12 C FREE
-1 1adx_ 20 C FREE
-1 1adx_ 22 C FREE
-1 1adx_ 34 C FREE
-1 1ah1_ 2 H FREE
-1 1ah1_ 21 C FREE
-1 1ah1_ 48 C FREE
-1 1ah1_ 66 C FREE
-1 1ah1_ 92 C FREE
-1 1ah1_ 120 C FREE
-1 1ahjB 4 H FREE
-1 1ahjB 17 H FREE
-1 1ahjB 28 H FREE
-1 1ahjB 33 H FREE
-1 1ahjB 65 H FREE
-1 1ahjB 138 H FREE
-1 1ahjB 145 C FREE
-1 1ahjB 154 H FREE
-1 1ahjB 168 H FREE
-1 1ahjB 180 H FREE
-1 1aigH 67 H FREE
-1 1aigH 97 H FREE
-1 1aigH 125 H FREE
-1 1aigH 127 H FREE
-1 1aigH 140 H FREE
-1 1aigH 155 C FREE
-1 1aigH 203 H FREE
-1 1aigH 233 C FREE
-1 1aipA 10 H FREE
-1 1aipA 18 H FREE
-1 1aipA 21 H FREE
-1 1aipA 66 H FREE
-1 1aipA 75 H FREE
-1 1aipA 78 H FREE
-1 1aipA 81 C FREE
-1 1aipA 84 H FREE
-1 1aipA 118 H FREE
-1 1aipA 182 H FREE
-1 1aipA 272 H FREE
-1 1aipA 312 H FREE
-1 1aipA 330 H FREE
-1 1aipC 61 H FREE
-1 1aipC 64 H FREE
-1 1aipC 65 H FREE
-1 1aipC 77 C FREE
-1 1aipC 98 H FREE
-1 1aipC 189 C FREE
-1 1ajkA 15 H FREE
-1 1ajkA 46 H FREE
-1 1ajkA 61 H FREE
-1 1ajkA 82 H FREE
-1 1ajkA 162 C FREE
-1 1ajkA 191 C FREE
-1 1aoy_ 67 C FREE
-1 1apq_ 6 C FREE
-1 1apq_ 21 C FREE
-1 1apq_ 23 H FREE
-1 1apq_ 25 C FREE
-1 1apq_ 26 H FREE
-1 1apq_ 34 C FREE
-1 1apq_ 36 C FREE
-1 1apq_ 47 H FREE
-1 1apq_ 49 C FREE
-1 1aqzA 4 C FREE
-1 1aqzA 33 H FREE
-1 1aqzA 34 H FREE
-1 1aqzA 48 H FREE
-1 1aqzA 74 C FREE
-1 1aqzA 80 H FREE
-1 1aqzA 90 H FREE
-1 1aqzA 102 H FREE
-1 1aqzA 130 C FREE
-1 1aqzA 135 H FREE
-1 1aqzA 146 C FREE
-1 1aqzA 148 H FREE
-1 1arzA 1 H FREE
-1 1arzA 87 H FREE
-1 1arzA 91 C FREE
-1 1arzA 94 H FREE
-1 1arzA 158 H FREE
-1 1arzA 159 H FREE
-1 1arzA 161 H FREE
-1 1arzA 179 H FREE
-1 1arzA 188 C FREE
-1 1arzA 196 H FREE
-1 1arzA 219 H FREE
-1 1arzA 234 H FREE
-1 1at0_ 0 C FREE
-1 1at0_ 58 H FREE
-1 1at0_ 71 H FREE
-1 1at0_ 142 C FREE
-1 1axb_ 0 H FREE
-1 1axb_ 51 C FREE
-1 1axb_ 70 H FREE
-1 1axb_ 86 H FREE
-1 1axb_ 97 C FREE
-1 1axb_ 127 H FREE
-1 1axb_ 132 H FREE
-1 1axb_ 261 H FREE
-1 1axr_ 33 H FREE
-1 1axr_ 35 H FREE
-1 1axr_ 56 H FREE
-1 1axr_ 61 H FREE
-1 1axr_ 72 H FREE
-1 1axr_ 107 C FREE
-1 1axr_ 141 C FREE
-1 1axr_ 170 C FREE
-1 1axr_ 200 H FREE
-1 1axr_ 207 H FREE
-1 1axr_ 317 C FREE
-1 1axr_ 340 H FREE
-1 1axr_ 371 C FREE
-1 1axr_ 376 H FREE
-1 1axr_ 389 H FREE
-1 1axr_ 398 H FREE
-1 1axr_ 442 H FREE
-1 1axr_ 444 C FREE
-1 1axr_ 449 H FREE
-1 1axr_ 458 H FREE
-1 1axr_ 476 H FREE
-1 1axr_ 494 C FREE
-1 1axr_ 555 H FREE
-1 1axr_ 570 H FREE
-1 1axr_ 579 C FREE
-1 1axr_ 581 H FREE
-1 1axr_ 613 H FREE
-1 1axr_ 631 H FREE
-1 1axr_ 766 H FREE
-1 1axr_ 767 H FREE
-1 1axr_ 782 C FREE
-1 1ay7A 6 C FREE
-1 1ay7A 52 H FREE
-1 1ay7A 84 H FREE
-1 1ay7A 95 C FREE
-1 1ay7B 16 H FREE
-1 1ay7B 39 C FREE
-1 1ay7B 81 C FREE
-1 1b09A 35 C FREE
-1 1b09A 37 H FREE
-1 1b09A 94 H FREE
-1 1b09A 96 C FREE
-1 1b1cA 42 H FREE
-1 1b1cA 75 C FREE
-1 1b1cA 119 H FREE
-1 1b1cA 167 C FREE
-1 1b1cA 169 H FREE
-1 1b1yA 86 H FREE
-1 1b1yA 88 C FREE
-1 1b1yA 120 H FREE
-1 1b1yA 139 H FREE
-1 1b1yA 189 H FREE
-1 1b1yA 201 C FREE
-1 1b1yA 219 H FREE
-1 1b1yA 266 H FREE
-1 1b1yA 293 H FREE
-1 1b1yA 301 H FREE
-1 1b1yA 313 H FREE
-1 1b1yA 328 H FREE
-1 1b1yA 336 C FREE
-1 1b1yA 372 C FREE
-1 1b1yA 394 H FREE
-1 1b1yA 404 H FREE
-1 1b1yA 435 H FREE
-1 1b1yA 478 H FREE
-1 1b1yA 498 C FREE
-1 1b2mA 1 C FREE
-1 1b2mA 5 C FREE
-1 1b2mA 9 C FREE
-1 1b2mA 26 H FREE
-1 1b2mA 39 H FREE
-1 1b2mA 91 H FREE
-1 1b2mA 102 C FREE
-1 1b41B 2 C FREE
-1 1b41B 5 H FREE
-1 1b41B 16 C FREE
-1 1b41B 21 C FREE
-1 1b41B 28 H FREE
-1 1b41B 38 C FREE
-1 1b41B 40 C FREE
-1 1b41B 51 C FREE
-1 1b41B 52 C FREE
-1 1b41B 58 C FREE
-1 1b49A 111 C FREE
-1 1b49A 147 C FREE
-1 1b49A 215 H FREE
-1 1b49A 220 H FREE
-1 1b49A 226 H FREE
-1 1b49A 234 H FREE
-1 1b4rA 6 H FREE
-1 1b4rA 18 H FREE
-1 1b4rA 48 H FREE
-1 1b4rA 57 H FREE
-1 1b5fB 6 C FREE
-1 1b5fB 43 C FREE
-1 1b5fB 70 H FREE
-1 1b7bA 21 H FREE
-1 1b7bA 36 H FREE
-1 1b7bA 42 H FREE
-1 1b7bA 48 H FREE
-1 1b7bA 77 C FREE
-1 1b7bA 169 H FREE
-1 1b7bA 187 C FREE
-1 1b7bA 234 C FREE
-1 1b7bA 261 H FREE
-1 1b9wA 4 H FREE
-1 1b9wA 6 C FREE
-1 1b9wA 17 C FREE
-1 1b9wA 29 C FREE
-1 1b9wA 40 C FREE
-1 1b9wA 48 C FREE
-1 1b9wA 55 C FREE
-1 1b9wA 61 C FREE
-1 1b9wA 71 C FREE
-1 1b9wA 73 C FREE
-1 1b9wA 87 C FREE
-1 1bby_ 7 H FREE
-1 1bby_ 19 H FREE
-1 1bby_ 54 H FREE
-1 1bby_ 66 H FREE
-1 1be3H 23 C FREE
-1 1be3H 29 C FREE
-1 1be3H 39 C FREE
-1 1be3H 53 C FREE
-1 1be3H 62 H FREE
-1 1be3H 66 H FREE
-1 1be3H 67 C FREE
-1 1be3H 70 H FREE
-1 1bf5A 19 C FREE
-1 1bf5A 22 H FREE
-1 1bf5A 38 C FREE
-1 1bf5A 46 H FREE
-1 1bf5A 65 H FREE
-1 1bf5A 97 C FREE
-1 1bf5A 105 C FREE
-1 1bf5A 141 H FREE
-1 1bf5A 174 C FREE
-1 1bf5A 178 H FREE
-1 1bf5A 236 H FREE
-1 1bf5A 256 H FREE
-1 1bf5A 281 H FREE
-1 1bf5A 290 C FREE
-1 1bf5A 342 C FREE
-1 1bf5A 393 C FREE
-1 1bf5A 418 H FREE
-1 1bf5A 427 C FREE
-1 1bf5A 479 H FREE
-1 1bf5A 525 H FREE
-1 1bf9_ 5 C FREE
-1 1bf9_ 10 C FREE
-1 1bf9_ 16 C FREE
-1 1bf9_ 25 C FREE
-1 1bf9_ 27 C FREE
-1 1bf9_ 36 C FREE
-1 1bf9_ 39 H FREE
-1 1bk1_ 91 C FREE
-1 1bk1_ 110 C FREE
-1 1bk1_ 147 H FREE
-1 1bk1_ 154 H FREE
-1 1bkjA 10 H FREE
-1 1bkjA 79 C FREE
-1 1bkjA 85 H FREE
-1 1bkjA 114 C FREE
-1 1bkjA 155 C FREE
-1 1bkjA 158 H FREE
-1 1bkjA 172 H FREE
-1 1bkjA 176 H FREE
-1 1bkjA 226 H FREE
-1 1bo8A 17 H FREE
-1 1bo8A 24 H FREE
-1 1bo8A 33 H FREE
-1 1bo8A 65 H FREE
-1 1bo8A 76 H FREE
-1 1bo8A 79 H FREE
-1 1bo8A 96 H FREE
-1 1bo8A 105 H FREE
-1 1bo8A 118 H FREE
-1 1bo8A 130 H FREE
-1 1bo8A 153 H FREE
-1 1bo8A 173 H FREE
-1 1bo8A 197 C FREE
-1 1bo8A 198 H FREE
-1 1bo8A 237 H FREE
-1 1bo8A 241 H FREE
-1 1bo8A 243 C FREE
-1 1bo8A 252 H FREE
-1 1bo8A 258 H FREE
-1 1bo8A 263 H FREE
-1 1bo8A 288 H FREE
-1 1bq0_ 31 H FREE
-1 1bq0_ 69 H FREE
-1 1bqhG 25 C FREE
-1 1bqhG 35 C FREE
-1 1bqhG 59 H FREE
-1 1bqhG 101 C FREE
-1 1bqpB 34 H FREE
-1 1bqpB 42 H FREE
-1 1bteA 5 C FREE
-1 1bteA 25 C FREE
-1 1bteA 34 H FREE
-1 1bteA 35 C FREE
-1 1bteA 53 C FREE
-1 1bteA 60 C FREE
-1 1bteA 66 C FREE
-1 1bteA 78 C FREE
-1 1bteA 79 C FREE
-1 1bteA 80 C FREE
-1 1bteA 85 C FREE
-1 1bu8A 3 C FREE
-1 1bu8A 6 H FREE
-1 1bu8A 9 C FREE
-1 1bu8A 76 H FREE
-1 1bu8A 91 C FREE
-1 1bu8A 102 C FREE
-1 1bu8A 104 C FREE
-1 1bu8A 148 H FREE
-1 1bu8A 152 H FREE
-1 1bu8A 157 H FREE
-1 1bu8A 169 H FREE
-1 1bu8A 182 C FREE
-1 1bu8A 204 H FREE
-1 1bu8A 224 H FREE
-1 1bu8A 238 C FREE
-1 1bu8A 262 C FREE
-1 1bu8A 264 H FREE
-1 1bu8A 286 C FREE
-1 1bu8A 297 C FREE
-1 1bu8A 300 C FREE
-1 1bu8A 305 C FREE
-1 1bu8A 310 H FREE
-1 1bu8A 384 H FREE
-1 1bu8A 435 C FREE
-1 1bu8A 451 C FREE
-1 1by3A 60 H FREE
-1 1by3A 88 H FREE
-1 1by3A 287 H FREE
-1 1by3A 317 C FREE
-1 1by3A 328 C FREE
-1 1by3A 338 H FREE
-1 1by3A 371 H FREE
-1 1by3A 611 H FREE
-1 1by3A 678 H FREE
-1 1by3A 691 C FREE
-1 1by3A 697 C FREE
-1 1bykA 49 H FREE
-1 1bykA 76 H FREE
-1 1bykA 95 C FREE
-1 1bykA 114 H FREE
-1 1bykA 124 H FREE
-1 1bykA 134 H FREE
-1 1bykA 141 C FREE
-1 1bykA 144 H FREE
-1 1bykA 147 H FREE
-1 1bykA 177 C FREE
-1 1bykA 213 H FREE
-1 1bykA 232 C FREE
-1 1c3yA 9 H FREE
-1 1c3yA 13 C FREE
-1 1c3yA 41 H FREE
-1 1c3yA 44 C FREE
-1 1c3yA 62 H FREE
-1 1c3yA 73 H FREE
-1 1c3yA 84 C FREE
-1 1c3yA 93 H FREE
-1 1c3yA 101 C FREE
-1 1c3yA 103 H FREE
-1 1c4rG 1 H FREE
-1 1c4rG 61 H FREE
-1 1c4rG 63 H FREE
-1 1c4rG 93 H FREE
-1 1c8bA 114 C FREE
-1 1c8bA 142 H FREE
-1 1c8bA 215 H FREE
-1 1c8bA 261 H FREE
-1 1c8bA 320 H FREE
-1 1c8bA 328 H FREE
-1 1c8bA 357 H FREE
-1 1c8bA 358 H FREE
-1 1c8bA 370 H FREE
-1 1c8dA 69 H FREE
-1 1c8dA 101 H FREE
-1 1c8dA 136 H FREE
-1 1c8dA 221 H FREE
-1 1c8dA 233 H FREE
-1 1c8dA 252 H FREE
-1 1c8dA 269 C FREE
-1 1c8dA 272 C FREE
-1 1c8dA 276 H FREE
-1 1c8dA 383 H FREE
-1 1c8dA 402 H FREE
-1 1c8dA 482 H FREE
-1 1c8dA 489 C FREE
-1 1c8dA 493 C FREE
-1 1c8dA 542 H FREE
-1 1c8zA 25 C FREE
-1 1c8zA 45 H FREE
-1 1c8zA 129 C FREE
-1 1c8zA 154 H FREE
-1 1c8zA 158 C FREE
-1 1c8zA 165 H FREE
-1 1c8zA 202 H FREE
-1 1c8zA 217 H FREE
-1 1c8zA 245 C FREE
-1 1c8zA 263 C FREE
-1 1c9uA 29 H FREE
-1 1c9uA 84 H FREE
-1 1c9uA 143 H FREE
-1 1c9uA 179 H FREE
-1 1c9uA 192 H FREE
-1 1c9uA 220 H FREE
-1 1c9uA 226 H FREE
-1 1c9uA 337 C FREE
-1 1c9uA 344 C FREE
-1 1cb7B 13 H FREE
-1 1cb7B 74 H FREE
-1 1cb7B 106 C FREE
-1 1cb7B 134 C FREE
-1 1cb7B 149 H FREE
-1 1cb7B 162 H FREE
-1 1cb7B 196 C FREE
-1 1cb7B 209 H FREE
-1 1cb7B 254 C FREE
-1 1cb7B 266 C FREE
-1 1cb7B 290 H FREE
-1 1cb7B 328 H FREE
-1 1cb7B 377 C FREE
-1 1cb7B 426 C FREE
-1 1cb9A 2 C FREE
-1 1cb9A 13 C FREE
-1 1cb9A 20 C FREE
-1 1cb9A 30 H FREE
-1 1cb9A 37 C FREE
-1 1cb9A 41 C FREE
-1 1cb9A 52 C FREE
-1 1cb9A 53 C FREE
-1 1cb9A 58 C FREE
-1 1cbg_ 17 C FREE
-1 1cbg_ 52 H FREE
-1 1cbg_ 72 H FREE
-1 1cbg_ 136 H FREE
-1 1cbg_ 166 C FREE
-1 1cbg_ 176 H FREE
-1 1cbg_ 201 C FREE
-1 1cbg_ 209 C FREE
-1 1cbg_ 223 H FREE
-1 1cbg_ 229 H FREE
-1 1cbg_ 255 H FREE
-1 1cbg_ 283 H FREE
-1 1cbg_ 355 H FREE
-1 1cbg_ 370 C FREE
-1 1cbg_ 386 H FREE
-1 1cbg_ 425 H FREE
-1 1cbg_ 475 H FREE
-1 1cbg_ 481 H FREE
-1 1cd1A 8 C FREE
-1 1cd1A 34 H FREE
-1 1cd1A 64 H FREE
-1 1cd1A 100 C FREE
-1 1cd1A 113 H FREE
-1 1cd1A 164 C FREE
-1 1cd1A 197 H FREE
-1 1cd1A 199 H FREE
-1 1cd1A 204 C FREE
-1 1cd1A 205 H FREE
-1 1cd1A 229 H FREE
-1 1cd1A 259 C FREE
-1 1cd1A 263 H FREE
-1 1cd3F 11 H FREE
-1 1cd3F 15 H FREE
-1 1cd3F 72 H FREE
-1 1cd3F 74 H FREE
-1 1cd3F 104 H FREE
-1 1cd3F 121 H FREE
-1 1cd3F 161 C FREE
-1 1cd3F 162 C FREE
-1 1cd3F 163 H FREE
-1 1cd3F 202 H FREE
-1 1cd3F 269 H FREE
-1 1cd3F 279 H FREE
-1 1cd3F 362 H FREE
-1 1cd3F 386 H FREE
-1 1cd3F 387 H FREE
-1 1cd3F 392 C FREE
-1 1cdh_ 15 C FREE
-1 1cdh_ 26 H FREE
-1 1cdh_ 83 C FREE
-1 1cdh_ 106 H FREE
-1 1cdh_ 129 C FREE
-1 1cdh_ 158 C FREE
-1 1cdq_ 2 C FREE
-1 1cdq_ 5 C FREE
-1 1cdq_ 12 C FREE
-1 1cdq_ 18 C FREE
-1 1cdq_ 25 C FREE
-1 1cdq_ 38 C FREE
-1 1cdq_ 43 H FREE
-1 1cdq_ 44 C FREE
-1 1cdq_ 62 C FREE
-1 1cdq_ 63 C FREE
-1 1cdq_ 68 C FREE
-1 1cf2O 84 C FREE
-1 1cf2O 112 H FREE
-1 1cf2O 139 C FREE
-1 1cf2O 145 C FREE
-1 1cf2O 152 H FREE
-1 1cf2O 192 H FREE
-1 1cf2O 193 H FREE
-1 1cf2O 218 H FREE
-1 1cf2O 220 H FREE
-1 1cf2O 298 H FREE
-1 1cf7A 7 H FREE
-1 1cfh_ 17 C FREE
-1 1cfh_ 22 C FREE
-1 1ci6A 31 C FREE
-1 1ci6B 29 H FREE
-1 1cid_ 118 C FREE
-1 1cid_ 160 C FREE
-1 1cklA 0 C FREE
-1 1cklA 29 C FREE
-1 1cklA 42 H FREE
-1 1cklA 45 C FREE
-1 1cklA 49 H FREE
-1 1cklA 59 C FREE
-1 1cklA 64 C FREE
-1 1cklA 89 H FREE
-1 1cklA 92 C FREE
-1 1cklA 106 C FREE
-1 1cklA 122 C FREE
-1 1cl7I 6 C FREE
-1 1cl7I 30 H FREE
-1 1cl7I 61 C FREE
-1 1cl7I 65 H FREE
-1 1cl7I 81 C FREE
-1 1cnv_ 22 C FREE
-1 1cnv_ 40 C FREE
-1 1cnv_ 53 C FREE
-1 1cnv_ 61 C FREE
-1 1cnv_ 71 C FREE
-1 1cnv_ 92 C FREE
-1 1cnv_ 105 H FREE
-1 1cnv_ 126 H FREE
-1 1cnv_ 164 C FREE
-1 1cnv_ 179 H FREE
-1 1cnv_ 193 C FREE
-1 1cqiA 11 C FREE
-1 1cqiA 22 H FREE
-1 1cqiA 46 H FREE
-1 1cqiA 76 C FREE
-1 1cqiA 122 C FREE
-1 1cqiA 131 C FREE
-1 1cqiA 139 H FREE
-1 1cqiA 141 H FREE
-1 1cqiA 173 C FREE
-1 1cqiA 223 H FREE
-1 1cqiA 245 H FREE
-1 1cqkA 24 C FREE
-1 1cqkA 82 C FREE
-1 1cqkA 86 H FREE
-1 1cqkA 90 H FREE
-1 1cqkA 92 H FREE
-1 1cqkA 93 H FREE
-1 1cqkA 100 H FREE
-1 1cvwL 1 C FREE
-1 1cvwL 8 C FREE
-1 1cvwL 12 C FREE
-1 1cvwL 15 H FREE
-1 1cvwL 22 C FREE
-1 1cvwL 24 C FREE
-1 1cvwL 25 H FREE
-1 1cvwL 37 C FREE
-1 1cvwL 45 C FREE
-1 1cx8A 64 H FREE
-1 1cx8A 112 H FREE
-1 1cx8A 178 H FREE
-1 1cx8A 180 H FREE
-1 1cx8A 196 H FREE
-1 1cx8A 231 C FREE
-1 1cx8A 241 C FREE
-1 1cx8A 279 H FREE
-1 1cx8A 353 H FREE
-1 1cx8A 393 H FREE
-1 1cx8A 434 C FREE
-1 1cx8A 436 C FREE
-1 1cx8A 481 H FREE
-1 1cx8A 562 H FREE
-1 1cx8A 577 H FREE
-1 1cx8A 585 H FREE
-1 1cz1A 46 H FREE
-1 1cz1A 63 H FREE
-1 1cz1A 128 H FREE
-1 1cz1A 219 H FREE
-1 1cz1A 245 H FREE
-1 1cz1A 246 H FREE
-1 1cz1A 247 H FREE
-1 1cz1A 263 H FREE
-1 1cz1A 268 C FREE
-1 1cz1A 279 H FREE
-1 1cz1A 293 C FREE
-1 1cz1A 319 C FREE
-1 1cz1A 332 H FREE
-1 1cz1A 390 C FREE
-1 1d1lA 34 H FREE
-1 1d1nA 25 C FREE
-1 1d1nA 71 C FREE
-1 1d2pA 70 H FREE
-1 1d2pA 139 H FREE
-1 1d2pA 169 H FREE
-1 1d2pA 257 H FREE
-1 1d2pA 326 H FREE
-1 1d2pA 356 H FREE
-1 1d2sA 4 H FREE
-1 1d2sA 68 H FREE
-1 1d2sA 70 H FREE
-1 1d2sA 88 H FREE
-1 1d2sA 117 H FREE
-1 1d2sA 145 C FREE
-1 1d2sA 169 C FREE
-1 1d4aA 10 H FREE
-1 1d4aA 78 H FREE
-1 1d4aA 160 H FREE
-1 1d4aA 176 H FREE
-1 1d4aA 178 C FREE
-1 1d4aA 193 H FREE
-1 1d4aA 256 H FREE
-1 1d4aA 257 H FREE
-1 1d6gA 17 C FREE
-1 1d6gA 28 C FREE
-1 1d8jA 23 H FREE
-1 1d8jA 29 H FREE
-1 1d8jA 42 H FREE
-1 1d9kC 4 H FREE
-1 1d9kC 68 H FREE
-1 1d9kC 107 C FREE
-1 1d9kC 146 H FREE
-1 1d9kC 163 C FREE
-1 1d9kC 167 H FREE
-1 1d9kC 177 H FREE
-1 1dcjA 9 H FREE
-1 1dcjA 18 C FREE
-1 1dcjA 55 C FREE
-1 1dcjA 60 H FREE
-1 1deoA 72 H FREE
-1 1deoA 87 C FREE
-1 1deoA 95 C FREE
-1 1deoA 168 H FREE
-1 1deoA 192 H FREE
-1 1deoA 194 H FREE
-1 1deoA 213 C FREE
-1 1dfuP 43 H FREE
-1 1dfuP 79 H FREE
-1 1dfuP 87 H FREE
-1 1dh3A 53 H FREE
-1 1di2A 29 H FREE
-1 1di2A 37 C FREE
-1 1dioA 63 H FREE
-1 1dioA 91 C FREE
-1 1dioA 118 H FREE
-1 1dioA 142 H FREE
-1 1dioA 200 C FREE
-1 1dioA 215 H FREE
-1 1dioA 217 C FREE
-1 1dioA 282 C FREE
-1 1dioA 301 C FREE
-1 1dioA 322 C FREE
-1 1dioA 329 C FREE
-1 1dioA 339 H FREE
-1 1dioA 442 H FREE
-1 1dioA 502 H FREE
-1 1dj7B 16 H FREE
-1 1dj7B 17 H FREE
-1 1dj7B 20 H FREE
-1 1dj7B 63 H FREE
-1 1dm0A 96 H FREE
-1 1dm0A 132 H FREE
-1 1dm0A 144 H FREE
-1 1dm0A 213 H FREE
-1 1dm0A 241 C FREE
-1 1dm0A 242 H FREE
-1 1dm0A 243 H FREE
-1 1dm0A 244 H FREE
-1 1dm0A 260 C FREE
-1 1dm0A 271 H FREE
-1 1dnv_ 42 H FREE
-1 1dnv_ 71 C FREE
-1 1dnv_ 101 C FREE
-1 1dnv_ 203 H FREE
-1 1dnv_ 204 H FREE
-1 1dnv_ 217 C FREE
-1 1dnv_ 231 C FREE
-1 1dnv_ 235 H FREE
-1 1dnv_ 248 C FREE
-1 1dnv_ 308 H FREE
-1 1dnv_ 332 H FREE
-1 1dnv_ 338 H FREE
-1 1dnv_ 348 H FREE
-1 1dnv_ 385 C FREE
-1 1dnv_ 394 H FREE
-1 1dp7P 24 H FREE
-1 1dp7P 28 H FREE
-1 1dp7P 67 H FREE
-1 1dpuA 47 C FREE
-1 1dpuA 64 H FREE
-1 1dpuA 82 H FREE
-1 1dpuA 91 H FREE
-1 1dqeA 18 C FREE
-1 1dqeA 49 C FREE
-1 1dqeA 53 C FREE
-1 1dqeA 68 H FREE
-1 1dqeA 69 H FREE
-1 1dqeA 79 H FREE
-1 1dqeA 94 H FREE
-1 1dqeA 96 C FREE
-1 1dqeA 107 C FREE
-1 1dqeA 116 C FREE
-1 1dqeA 122 H FREE
-1 1dr9A 2 H FREE
-1 1dr9A 15 C FREE
-1 1dr9A 17 H FREE
-1 1dr9A 81 C FREE
-1 1dr9A 95 H FREE
-1 1dr9A 127 C FREE
-1 1dr9A 137 H FREE
-1 1dr9A 177 H FREE
-1 1dr9A 181 C FREE
-1 1dr9A 187 H FREE
-1 1drs_ 2 C FREE
-1 1drs_ 5 H FREE
-1 1drs_ 16 C FREE
-1 1drs_ 21 C FREE
-1 1drs_ 36 C FREE
-1 1drs_ 38 C FREE
-1 1drs_ 50 C FREE
-1 1drs_ 51 C FREE
-1 1drs_ 56 C FREE
-1 1dtwB 2 H FREE
-1 1dtwB 55 C FREE
-1 1dtwB 74 C FREE
-1 1dtwB 126 C FREE
-1 1dtwB 137 C FREE
-1 1dtwB 140 H FREE
-1 1dtwB 145 H FREE
-1 1dtwB 155 H FREE
-1 1dtwB 156 C FREE
-1 1dtwB 177 C FREE
-1 1dtwB 184 C FREE
-1 1dtwB 231 H FREE
-1 1dtwB 248 C FREE
-1 1dtwB 265 C FREE
-1 1dtwB 278 H FREE
-1 1dtwB 298 C FREE
-1 1dtwB 310 C FREE
-1 1dtwB 318 H FREE
-1 1dtwB 331 C FREE
-1 1dx9A 33 H FREE
-1 1dx9A 53 C FREE
-1 1e0vA 80 H FREE
-1 1e0vA 85 H FREE
-1 1e0vA 107 H FREE
-1 1e0vA 114 H FREE
-1 1e0vA 167 C FREE
-1 1e0vA 200 C FREE
-1 1e0vA 206 H FREE
-1 1e0vA 253 C FREE
-1 1e0vA 259 C FREE
-1 1e2xA 68 H FREE
-1 1e2xA 94 H FREE
-1 1e2xA 123 H FREE
-1 1e2xA 140 H FREE
-1 1e2xA 181 H FREE
-1 1e2xA 197 H FREE
-1 1e2xA 203 C FREE
-1 1e2xA 208 H FREE
-1 1e2xA 220 H FREE
-1 1e2xA 227 H FREE
-1 1e3uA 23 C FREE
-1 1e3uA 30 C FREE
-1 1e3uA 66 H FREE
-1 1e3uA 182 H FREE
-1 1e4jA 29 C FREE
-1 1e4jA 44 H FREE
-1 1e4jA 71 C FREE
-1 1e4jA 87 H FREE
-1 1e4jA 107 H FREE
-1 1e4jA 110 C FREE
-1 1e4jA 111 H FREE
-1 1e4jA 119 H FREE
-1 1e4jA 134 H FREE
-1 1e4jA 135 H FREE
-1 1e4jA 140 H FREE
-1 1e4jA 154 C FREE
-1 1e54A 271 H FREE
-1 1e54A 279 H FREE
-1 1e54A 329 H FREE
-1 1e5dA 10 H FREE
-1 1e5dA 23 H FREE
-1 1e5dA 60 C FREE
-1 1e5dA 78 H FREE
-1 1e5dA 83 H FREE
-1 1e5dA 94 C FREE
-1 1e5dA 112 H FREE
-1 1e5dA 114 H FREE
-1 1e5dA 125 H FREE
-1 1e5dA 145 H FREE
-1 1e5dA 183 H FREE
-1 1e5dA 222 C FREE
-1 1e5dA 225 H FREE
-1 1e5dA 235 C FREE
-1 1e5dA 263 H FREE
-1 1e5dA 281 C FREE
-1 1e5dA 288 C FREE
-1 1e5dA 291 C FREE
-1 1e5dA 292 H FREE
-1 1e5dA 293 H FREE
-1 1e5dA 313 H FREE
-1 1e5dA 378 H FREE
-1 1e5jA 8 H FREE
-1 1e5jA 34 H FREE
-1 1e5jA 100 H FREE
-1 1e5jA 182 H FREE
-1 1e5jA 183 H FREE
-1 1e5jA 199 H FREE
-1 1e5jA 205 H FREE
-1 1e5jA 265 H FREE
-1 1e77A 37 H FREE
-1 1e77A 77 H FREE
-1 1e77A 83 H FREE
-1 1e77A 177 H FREE
-1 1e77A 239 H FREE
-1 1e77A 364 C FREE
-1 1e77A 419 H FREE
-1 1e8cA 42 H FREE
-1 1e8cA 78 H FREE
-1 1e8cA 101 H FREE
-1 1e8cA 165 H FREE
-1 1e8cA 178 C FREE
-1 1e8cA 185 H FREE
-1 1e8cA 190 H FREE
-1 1e8cA 209 H FREE
-1 1e8cA 213 H FREE
-1 1e8cA 218 H FREE
-1 1e8cA 230 H FREE
-1 1e8cA 231 H FREE
-1 1e8cA 232 C FREE
-1 1e8cA 262 H FREE
-1 1e8cA 267 C FREE
-1 1e8cA 268 H FREE
-1 1e8cA 280 H FREE
-1 1e8cA 300 H FREE
-1 1e8cA 338 C FREE
-1 1e8cA 358 H FREE
-1 1e8cA 373 H FREE
-1 1e8cA 374 C FREE
-1 1e8cA 380 C FREE
-1 1e8cA 384 C FREE
-1 1e8cA 435 H FREE
-1 1e8cA 448 C FREE
-1 1e8cA 466 H FREE
-1 1e8cA 496 H FREE
-1 1e8cA 497 H FREE
-1 1eanA 12 H FREE
-1 1eanA 32 H FREE
-1 1eanA 117 H FREE
-1 1eanA 133 H FREE
-1 1ebfA 77 H FREE
-1 1ebfA 140 H FREE
-1 1ebfA 307 H FREE
-1 1ecrA 26 H FREE
-1 1ecrA 30 H FREE
-1 1ecrA 49 H FREE
-1 1ecrA 60 H FREE
-1 1ecrA 72 H FREE
-1 1ecrA 75 H FREE
-1 1ecrA 98 C FREE
-1 1ecrA 112 H FREE
-1 1ecrA 115 H FREE
-1 1ecrA 125 H FREE
-1 1ecrA 143 H FREE
-1 1ecrA 145 H FREE
-1 1ecrA 162 H FREE
-1 1ecrA 175 H FREE
-1 1ecrA 181 H FREE
-1 1ecrA 252 H FREE
-1 1ecrA 254 C FREE
-1 1ecrA 286 H FREE
-1 1ecrA 303 H FREE
-1 1edg_ 84 H FREE
-1 1edg_ 86 H FREE
-1 1edg_ 109 C FREE
-1 1edg_ 121 H FREE
-1 1edg_ 122 H FREE
-1 1edg_ 161 H FREE
-1 1edg_ 175 H FREE
-1 1edg_ 194 C FREE
-1 1edg_ 220 C FREE
-1 1edg_ 253 H FREE
-1 1edg_ 256 C FREE
-1 1edg_ 307 C FREE
-1 1edg_ 336 C FREE
-1 1edg_ 359 C FREE
-1 1ef1C 33 H FREE
-1 1ef1C 57 H FREE
-1 1ej8A 52 H FREE
-1 1ej8A 56 H FREE
-1 1ej8A 73 H FREE
-1 1ej8A 81 C FREE
-1 1ej8A 120 H FREE
-1 1ek8A 15 C FREE
-1 1ekfA 18 H FREE
-1 1ekfA 36 H FREE
-1 1ekfA 61 H FREE
-1 1ekfA 68 H FREE
-1 1ekfA 107 C FREE
-1 1ekfA 119 C FREE
-1 1ekfA 167 C FREE
-1 1ekfA 221 C FREE
-1 1ekfA 232 H FREE
-1 1ekfA 248 H FREE
-1 1ekfA 314 C FREE
-1 1ekfA 317 C FREE
-1 1ekfA 320 H FREE
-1 1ekfA 330 H FREE
-1 1ekfA 358 H FREE
-1 1ekzA 13 H FREE
-1 1ekzA 24 H FREE
-1 1ekzA 35 H FREE
-1 1ekzA 43 C FREE
-1 1emn_ 7 C FREE
-1 1emn_ 13 C FREE
-1 1emn_ 15 H FREE
-1 1emn_ 18 C FREE
-1 1emn_ 27 C FREE
-1 1emn_ 29 C FREE
-1 1emn_ 40 C FREE
-1 1emn_ 46 C FREE
-1 1emn_ 52 C FREE
-1 1emn_ 57 C FREE
-1 1emn_ 66 C FREE
-1 1emn_ 68 C FREE
-1 1emn_ 80 C FREE
-1 1eni_ 15 H FREE
-1 1eni_ 33 H FREE
-1 1eni_ 55 H FREE
-1 1eni_ 77 C FREE
-1 1eni_ 106 H FREE
-1 1eo2A 21 H FREE
-1 1eo2A 36 H FREE
-1 1eo2A 133 H FREE
-1 1eo2A 148 H FREE
-1 1eq1A 14 H FREE
-1 1eq1A 93 H FREE
-1 1eq1A 150 H FREE
-1 1eq1A 159 H FREE
-1 1eqfA 4 H FREE
-1 1eqfA 5 C FREE
-1 1eqfA 12 H FREE
-1 1eqfA 16 H FREE
-1 1eqfA 47 H FREE
-1 1eqfA 89 H FREE
-1 1eqfA 105 H FREE
-1 1eqfA 118 C FREE
-1 1eqfA 170 H FREE
-1 1eqfA 171 H FREE
-1 1eqfA 201 H FREE
-1 1eqfA 241 C FREE
-1 1eqfA 251 H FREE
-1 1eqfA 260 C FREE
-1 1es3A 75 H FREE
-1 1es3A 134 H FREE
-1 1es3A 137 H FREE
-1 1es3A 222 C FREE
-1 1es7B 6 C FREE
-1 1es7B 8 C FREE
-1 1es7B 11 H FREE
-1 1es7B 12 C FREE
-1 1es7B 21 C FREE
-1 1es7B 26 H FREE
-1 1es7B 27 C FREE
-1 1es7B 45 C FREE
-1 1es7B 55 C FREE
-1 1es7B 69 C FREE
-1 1es7B 70 C FREE
-1 1es7B 75 C FREE
-1 1esc_ 33 C FREE
-1 1esc_ 63 C FREE
-1 1esc_ 69 H FREE
-1 1esc_ 70 H FREE
-1 1esc_ 116 C FREE
-1 1esc_ 140 C FREE
-1 1esc_ 196 C FREE
-1 1esc_ 254 C FREE
-1 1esc_ 282 H FREE
-1 1ewfA 44 H FREE
-1 1ewfA 49 H FREE
-1 1ewfA 131 C FREE
-1 1ewfA 134 C FREE
-1 1ewfA 137 H FREE
-1 1ewfA 142 H FREE
-1 1ewfA 144 H FREE
-1 1ewfA 158 H FREE
-1 1ewfA 174 C FREE
-1 1ewfA 232 H FREE
-1 1ewfA 233 H FREE
-1 1ewfA 249 H FREE
-1 1ewfA 316 H FREE
-1 1ewfA 324 H FREE
-1 1ewfA 360 H FREE
-1 1ewfA 389 H FREE
-1 1ewfA 442 H FREE
-1 1ex2A 60 H FREE
-1 1ex2A 62 H FREE
-1 1ex2A 73 C FREE
-1 1ex2A 78 C FREE
-1 1ex2A 100 H FREE
-1 1ex2A 113 H FREE
-1 1ex2A 183 H FREE
-1 1exdA 24 H FREE
-1 1exdA 28 H FREE
-1 1exdA 40 H FREE
-1 1exdA 43 H FREE
-1 1exdA 48 C FREE
-1 1exdA 61 C FREE
-1 1exdA 91 H FREE
-1 1exdA 107 H FREE
-1 1exdA 171 C FREE
-1 1exdA 198 H FREE
-1 1exdA 199 H FREE
-1 1exdA 206 C FREE
-1 1exdA 215 H FREE
-1 1exdA 216 C FREE
-1 1exdA 226 H FREE
-1 1exdA 229 C FREE
-1 1exdA 252 H FREE
-1 1exdA 281 H FREE
-1 1exdA 310 C FREE
-1 1exdA 330 C FREE
-1 1exdA 368 H FREE
-1 1exdA 435 C FREE
-1 1exdA 457 H FREE
-1 1exdA 463 H FREE
-1 1exdA 525 C FREE
-1 1exdA 530 H FREE
-1 1ezvH 10 H FREE
-1 1ezvH 22 H FREE
-1 1ezvH 23 H FREE
-1 1ezvH 27 C FREE
-1 1ezvH 45 H FREE
-1 1ezvH 49 C FREE
-1 1ezvH 55 H FREE
-1 1ezvH 58 H FREE
-1 1ezwA 20 H FREE
-1 1ezwA 36 C FREE
-1 1ezwA 38 H FREE
-1 1ezwA 71 H FREE
-1 1ezwA 111 C FREE
-1 1ezwA 230 C FREE
-1 1ezwA 263 H FREE
-1 1ezwA 345 H FREE
-1 1f0kA 18 H FREE
-1 1f0kA 27 H FREE
-1 1f0kA 28 H FREE
-1 1f0kA 53 H FREE
-1 1f0kA 124 H FREE
-1 1f0kA 216 H FREE
-1 1f0kA 238 H FREE
-1 1f0kA 259 C FREE
-1 1f0kA 283 H FREE
-1 1f0zA 11 C FREE
-1 1f0zA 18 H FREE
-1 1f0zA 48 H FREE
-1 1f3lA 15 H FREE
-1 1f3lA 19 H FREE
-1 1f3lA 41 H FREE
-1 1f3lA 53 C FREE
-1 1f3lA 152 C FREE
-1 1f3lA 165 H FREE
-1 1f3lA 182 C FREE
-1 1f3lA 198 H FREE
-1 1f3lA 206 C FREE
-1 1f3lA 210 H FREE
-1 1f3lA 213 C FREE
-1 1f3lA 214 H FREE
-1 1f3lA 237 C FREE
-1 1f3lA 252 C FREE
-1 1f3lA 253 H FREE
-1 1f3lA 268 H FREE
-1 1f3lA 295 H FREE
-1 1f3uA 64 H FREE
-1 1f3uA 79 H FREE
-1 1f3uA 114 C FREE
-1 1f3uF 128 C FREE
-1 1f3uF 139 H FREE
-1 1f3uF 150 H FREE
-1 1f4mA 41 H FREE
-1 1f4mA 43 H FREE
-1 1f6dA 20 H FREE
-1 1f6dA 33 C FREE
-1 1f6dA 38 H FREE
-1 1f6dA 71 C FREE
-1 1f6dA 92 H FREE
-1 1f6dA 114 H FREE
-1 1f6dA 139 H FREE
-1 1f6dA 144 H FREE
-1 1f6dA 212 H FREE
-1 1f6dA 225 C FREE
-1 1f6dA 226 H FREE
-1 1f6dA 235 H FREE
-1 1f6dA 245 H FREE
-1 1f6dA 260 H FREE
-1 1f6dA 281 H FREE
-1 1f6dA 352 H FREE
-1 1f6dA 361 C FREE
-1 1f6vA 50 H FREE
-1 1f6vA 60 H FREE
-1 1f6yA 72 C FREE
-1 1f6yA 88 C FREE
-1 1f6yA 114 H FREE
-1 1f6yA 171 H FREE
-1 1f6yA 203 C FREE
-1 1f6yA 220 C FREE
-1 1f6yA 230 C FREE
-1 1f6yA 251 C FREE
-1 1f94A 2 C FREE
-1 1f94A 5 C FREE
-1 1f94A 10 C FREE
-1 1f94A 11 H FREE
-1 1f94A 16 C FREE
-1 1f94A 23 C FREE
-1 1f94A 38 C FREE
-1 1f94A 42 C FREE
-1 1f94A 54 C FREE
-1 1f94A 55 C FREE
-1 1f94A 60 C FREE
-1 1fafA 41 H FREE
-1 1fafA 48 H FREE
-1 1fcdA 41 C FREE
-1 1fcdA 59 H FREE
-1 1fcdA 67 H FREE
-1 1fcdA 73 H FREE
-1 1fcdA 99 C FREE
-1 1fcdA 125 H FREE
-1 1fcdA 160 C FREE
-1 1fcdA 178 H FREE
-1 1fcdA 219 H FREE
-1 1fcdA 273 C FREE
-1 1fcdA 285 H FREE
-1 1fcdA 289 H FREE
-1 1fcdA 336 C FREE
-1 1fcdA 396 H FREE
-1 1fcjA 12 H FREE
-1 1fcjA 41 C FREE
-1 1fcjA 151 H FREE
-1 1fcjA 223 H FREE
-1 1fcqA 21 C FREE
-1 1fcqA 22 H FREE
-1 1fcqA 86 H FREE
-1 1fcqA 93 H FREE
-1 1fcqA 140 H FREE
-1 1fcqA 188 C FREE
-1 1fcqA 200 C FREE
-1 1fcqA 312 C FREE
-1 1feaA 25 H FREE
-1 1feaA 37 H FREE
-1 1feaA 38 H FREE
-1 1feaA 42 H FREE
-1 1feaA 50 C FREE
-1 1feaA 55 C FREE
-1 1feaA 121 H FREE
-1 1feaA 131 H FREE
-1 1feaA 164 H FREE
-1 1feaA 173 C FREE
-1 1feaA 191 C FREE
-1 1feaA 250 H FREE
-1 1feaA 265 H FREE
-1 1feaA 357 H FREE
-1 1feaA 362 C FREE
-1 1feaA 373 C FREE
-1 1feaA 399 H FREE
-1 1feaA 417 H FREE
-1 1feaA 426 H FREE
-1 1feaA 442 C FREE
-1 1feaA 459 H FREE
-1 1feaA 467 C FREE
-1 1ff3A 6 H FREE
-1 1ff3A 27 H FREE
-1 1ff3A 32 H FREE
-1 1ff3A 85 C FREE
-1 1ff3A 91 H FREE
-1 1ff3A 117 H FREE
-1 1ff3A 129 H FREE
-1 1ff3A 167 H FREE
-1 1ff3A 185 H FREE
-1 1ff3A 190 H FREE
-1 1ff3A 197 C FREE
-1 1ff3A 205 C FREE
-1 1fftC 7 H FREE
-1 1fftC 11 H FREE
-1 1fftC 13 H FREE
-1 1fftC 15 H FREE
-1 1fftC 17 H FREE
-1 1fftC 18 H FREE
-1 1fftC 36 C FREE
-1 1fftC 120 H FREE
-1 1fftC 121 H FREE
-1 1fftC 145 H FREE
-1 1fftC 148 H FREE
-1 1fftC 178 C FREE
-1 1fftC 184 H FREE
-1 1fftC 192 C FREE
-1 1ffuB 47 H FREE
-1 1ffuB 57 H FREE
-1 1ffuB 64 H FREE
-1 1ffuB 75 H FREE
-1 1ffuB 89 H FREE
-1 1ffuB 108 H FREE
-1 1ffuB 168 H FREE
-1 1ffuB 173 H FREE
-1 1ffuB 174 H FREE
-1 1ffuB 176 H FREE
-1 1ffuB 202 H FREE
-1 1ffuB 209 H FREE
-1 1ffuB 211 C FREE
-1 1ffuB 216 C FREE
-1 1ffuB 218 C FREE
-1 1ffuB 239 H FREE
-1 1ffuB 279 C FREE
-1 1ffuB 311 H FREE
-1 1ffuB 335 H FREE
-1 1ffuB 341 C FREE
-1 1ffuB 353 H FREE
-1 1ffuB 355 C FREE
-1 1ffuB 365 H FREE
-1 1ffuB 366 C FREE
-1 1ffuB 440 H FREE
-1 1ffuB 491 C FREE
-1 1ffuB 502 C FREE
-1 1ffuB 507 H FREE
-1 1ffuB 525 H FREE
-1 1ffuB 581 H FREE
-1 1ffuB 590 H FREE
-1 1ffuB 627 H FREE
-1 1ffuB 641 H FREE
-1 1ffuB 657 C FREE
-1 1ffuB 679 C FREE
-1 1ffuB 693 H FREE
-1 1ffuB 734 H FREE
-1 1ffuB 739 H FREE
-1 1ffuB 746 H FREE
-1 1ffuB 747 H FREE
-1 1ffuB 759 H FREE
-1 1ffuB 776 H FREE
-1 1ffuB 781 H FREE
-1 1ffuB 786 H FREE
-1 1ffuB 798 H FREE
-1 1fjgB 15 H FREE
-1 1fjgB 18 H FREE
-1 1fjgB 39 H FREE
-1 1fjgB 112 H FREE
-1 1fjgB 139 H FREE
-1 1fjgE 77 H FREE
-1 1fjgE 156 H FREE
-1 1fjsL 2 C FREE
-1 1fjsL 9 C FREE
-1 1fjsL 13 C FREE
-1 1fjsL 14 H FREE
-1 1fjsL 22 C FREE
-1 1fjsL 24 C FREE
-1 1fjsL 37 C FREE
-1 1fjsL 45 C FREE
-1 1fjxA 30 C FREE
-1 1fjxA 34 C FREE
-1 1fjxA 71 H FREE
-1 1fjxA 75 C FREE
-1 1fjxA 80 C FREE
-1 1fjxA 126 H FREE
-1 1fjxA 147 H FREE
-1 1fjxA 169 C FREE
-1 1fjxA 203 H FREE
-1 1fjxA 274 H FREE
-1 1fjxA 278 C FREE
-1 1fjxA 291 H FREE
-1 1fkmA 37 H FREE
-1 1fkmA 73 H FREE
-1 1fkmA 79 H FREE
-1 1fkmA 87 H FREE
-1 1fkmA 99 H FREE
-1 1fkmA 123 H FREE
-1 1fkmA 180 C FREE
-1 1fkmA 194 H FREE
-1 1fkmA 220 H FREE
-1 1fkmA 225 H FREE
-1 1fkmA 238 C FREE
-1 1fkmA 327 H FREE
-1 1fkmA 331 C FREE
-1 1fkmA 387 H FREE
-1 1fleI 15 C FREE
-1 1fleI 22 C FREE
-1 1fleI 31 C FREE
-1 1fleI 37 C FREE
-1 1fleI 43 C FREE
-1 1fleI 44 C FREE
-1 1fleI 48 C FREE
-1 1fleI 52 C FREE
-1 1fltX 15 H FREE
-1 1fltX 26 C FREE
-1 1fltX 75 C FREE
-1 1fltX 82 H FREE
-1 1fltX 91 H FREE
-1 1fm0D 33 H FREE
-1 1fm0D 63 H FREE
-1 1fnnA 20 H FREE
-1 1fnnA 41 H FREE
-1 1fnnA 42 H FREE
-1 1fnnA 118 H FREE
-1 1fnnA 166 H FREE
-1 1fnnA 260 H FREE
-1 1fnnA 288 H FREE
-1 1fnnA 304 H FREE
-1 1fnnA 321 C FREE
-1 1fnnA 331 H FREE
-1 1fo0A 21 C FREE
-1 1fo0A 61 H FREE
-1 1fo0A 90 C FREE
-1 1fo0B 22 C FREE
-1 1fo0B 90 C FREE
-1 1fo0B 92 C FREE
-1 1fokA 30 H FREE
-1 1fokA 58 H FREE
-1 1fokA 80 C FREE
-1 1fokA 111 H FREE
-1 1fokA 170 H FREE
-1 1fokA 256 H FREE
-1 1fokA 358 H FREE
-1 1fokA 387 H FREE
-1 1fokA 394 H FREE
-1 1fokA 430 H FREE
-1 1fokA 486 H FREE
-1 1fokA 511 H FREE
-1 1fokA 525 H FREE
-1 1fokA 529 C FREE
-1 1fp8A 11 H FREE
-1 1fp8A 150 H FREE
-1 1fp8A 184 H FREE
-1 1fp8A 227 H FREE
-1 1fp8A 232 H FREE
-1 1fp8A 287 H FREE
-1 1fp8A 293 H FREE
-1 1fp8A 307 C FREE
-1 1fp8A 378 H FREE
-1 1fp8A 383 H FREE
-1 1fp8A 393 H FREE
-1 1fp8A 408 H FREE
-1 1fp8A 436 H FREE
-1 1fp8A 485 H FREE
-1 1fsb_ 3 C FREE
-1 1fsb_ 8 C FREE
-1 1fsb_ 14 C FREE
-1 1fsb_ 23 C FREE
-1 1fsb_ 25 C FREE
-1 1fsb_ 34 C FREE
-1 1fshA 62 H FREE
-1 1fshA 82 H FREE
-1 1fshA 87 H FREE
-1 1fshA 98 C FREE
-1 1fswA 9 H FREE
-1 1fswA 104 H FREE
-1 1fswA 182 H FREE
-1 1fswA 206 H FREE
-1 1fswA 310 H FREE
-1 1fw9A 1 H FREE
-1 1fxwA 26 H FREE
-1 1fxwA 27 H FREE
-1 1fxwA 52 H FREE
-1 1fxwA 54 C FREE
-1 1fxwA 65 H FREE
-1 1fxwA 78 H FREE
-1 1fxwA 90 H FREE
-1 1fxwA 105 H FREE
-1 1fxwA 107 H FREE
-1 1fxwA 143 H FREE
-1 1fxwA 165 H FREE
-1 1fxwA 169 H FREE
-1 1fxwA 179 H FREE
-1 1fxwA 186 H FREE
-1 1fxwA 187 H FREE
-1 1fxwA 194 H FREE
-1 1fxwA 204 C FREE
-1 1fxwA 208 H FREE
-1 1fyzC 76 H FREE
-1 1fyzC 97 H FREE
-1 1fyzC 105 H FREE
-1 1fyzC 162 H FREE
-1 1fyzC 248 H FREE
-1 1fyzC 301 C FREE
-1 1fzpB 7 C FREE
-1 1fzpB 57 H FREE
-1 1fzpB 85 H FREE
-1 1g0xA 0 H FREE
-1 1g0xA 24 C FREE
-1 1g0xA 67 H FREE
-1 1g0xA 73 C FREE
-1 1g0xA 120 C FREE
-1 1g0xA 132 C FREE
-1 1g0xA 139 H FREE
-1 1g0xA 142 C FREE
-1 1g0xA 148 H FREE
-1 1g0xA 172 C FREE
-1 1g0yR 2 C FREE
-1 1g0yR 23 C FREE
-1 1g0yR 30 H FREE
-1 1g0yR 54 H FREE
-1 1g0yR 56 H FREE
-1 1g0yR 72 H FREE
-1 1g0yR 75 C FREE
-1 1g0yR 83 C FREE
-1 1g0yR 100 C FREE
-1 1g0yR 121 C FREE
-1 1g0yR 143 C FREE
-1 1g0yR 152 H FREE
-1 1g0yR 169 H FREE
-1 1g0yR 175 C FREE
-1 1g0yR 176 H FREE
-1 1g0yR 227 C FREE
-1 1g0yR 287 H FREE
-1 1g0yR 291 C FREE
-1 1g0yR 297 H FREE
-1 1g13A 7 C FREE
-1 1g13A 67 C FREE
-1 1g13A 74 C FREE
-1 1g13A 78 H FREE
-1 1g13A 80 C FREE
-1 1g13A 93 C FREE
-1 1g13A 104 C FREE
-1 1g13A 105 H FREE
-1 1g13A 106 C FREE
-1 1g13A 151 C FREE
-1 1g1cA 23 H FREE
-1 1g1cA 36 C FREE
-1 1g1cA 61 C FREE
-1 1g1cA 90 H FREE
-1 1g2wA 46 H FREE
-1 1g2wA 69 H FREE
-1 1g2wA 73 H FREE
-1 1g2wA 85 H FREE
-1 1g2wA 99 H FREE
-1 1g2wA 141 C FREE
-1 1g2wA 159 H FREE
-1 1g2wA 163 C FREE
-1 1g2wA 169 H FREE
-1 1g2wA 193 H FREE
-1 1g2wA 211 C FREE
-1 1g2wA 227 H FREE
-1 1g2wA 280 H FREE
-1 1g38A 27 C FREE
-1 1g38A 29 H FREE
-1 1g38A 40 H FREE
-1 1g38A 99 H FREE
-1 1g38A 216 H FREE
-1 1g38A 244 H FREE
-1 1g38A 257 H FREE
-1 1g38A 288 H FREE
-1 1g38A 309 H FREE
-1 1g38A 314 H FREE
-1 1g38A 336 H FREE
-1 1g38A 362 H FREE
-1 1g38A 373 H FREE
-1 1g38A 391 H FREE
-1 1g4fA 4 C FREE
-1 1g4fA 32 H FREE
-1 1g4fA 40 C FREE
-1 1g4fA 47 C FREE
-1 1g4fA 55 C FREE
-1 1g4fA 65 C FREE
-1 1g4fA 69 H FREE
-1 1g4fA 85 C FREE
-1 1g60A 7 H FREE
-1 1g60A 11 C FREE
-1 1g60A 45 H FREE
-1 1g60A 78 C FREE
-1 1g60A 82 C FREE
-1 1g60A 127 H FREE
-1 1g60A 146 H FREE
-1 1g60A 168 C FREE
-1 1g60A 173 H FREE
-1 1g60A 179 H FREE
-1 1g60A 192 H FREE
-1 1g60A 218 C FREE
-1 1g60A 239 C FREE
-1 1g84A 20 H FREE
-1 1g84A 29 C FREE
-1 1g84A 78 H FREE
-1 1g84A 87 C FREE
-1 1g84A 94 H FREE
-1 1g86A 28 C FREE
-1 1g86A 40 H FREE
-1 1g86A 52 H FREE
-1 1g86A 56 C FREE
-1 1g86A 113 H FREE
-1 1gd2E 29 H FREE
-1 1gd2E 44 H FREE
-1 1gdtA 162 H FREE
-1 1gff2 8 H FREE
-1 1gff2 52 H FREE
-1 1gff2 56 C FREE
-1 1gff2 57 H FREE
-1 1gff2 69 H FREE
-1 1gff2 70 H FREE
-1 1gff2 132 H FREE
-1 1gh6A 34 C FREE
-1 1gh6A 38 H FREE
-1 1gh6A 66 H FREE
-1 1gh6A 101 C FREE
-1 1ghqB 3 C FREE
-1 1ghqB 31 C FREE
-1 1ghqB 45 C FREE
-1 1ghqB 62 C FREE
-1 1ghqB 71 C FREE
-1 1ghqB 90 H FREE
-1 1ghqB 98 C FREE
-1 1ghqB 112 C FREE
-1 1ghqB 126 C FREE
-1 1ghsA 3 C FREE
-1 1ghsA 256 H FREE
-1 1gl4B 31 C FREE
-1 1gl4B 48 H FREE
-1 1gl4B 78 C FREE
-1 1gl4B 94 H FREE
-1 1gqeA 127 C FREE
-1 1gqeA 198 H FREE
-1 1gqeA 213 H FREE
-1 1gqeA 252 H FREE
-1 1gqeA 264 H FREE
-1 1gqeA 273 C FREE
-1 1gqeA 280 H FREE
-1 1gqiA 27 H FREE
-1 1gqiA 29 H FREE
-1 1gqiA 107 H FREE
-1 1gqiA 125 H FREE
-1 1gqiA 134 H FREE
-1 1gqiA 149 H FREE
-1 1gqiA 154 H FREE
-1 1gqiA 299 H FREE
-1 1gqiA 325 H FREE
-1 1gqiA 395 H FREE
-1 1gqiA 412 H FREE
-1 1gqiA 433 H FREE
-1 1gqiA 451 H FREE
-1 1gqiA 468 H FREE
-1 1gqiA 516 H FREE
-1 1gqiA 523 H FREE
-1 1gqiA 544 H FREE
-1 1gqiA 589 H FREE
-1 1gqiA 590 H FREE
-1 1gqiA 595 H FREE
-1 1gqiA 609 H FREE
-1 1gqiA 658 C FREE
-1 1gqiA 679 H FREE
-1 1gqiA 698 H FREE
-1 1gr3A 60 H FREE
-1 1gr3A 70 C FREE
-1 1gr3A 81 H FREE
-1 1gr3A 83 H FREE
-1 1gr3A 88 H FREE
-1 1gr3A 148 H FREE
-1 1gs5A 33 H FREE
-1 1gs5A 41 H FREE
-1 1gs5A 45 C FREE
-1 1gs5A 94 H FREE
-1 1gs5A 120 H FREE
-1 1gs5A 238 H FREE
-1 1gsmA 28 C FREE
-1 1gsmA 32 C FREE
-1 1gsmA 75 C FREE
-1 1gsmA 79 C FREE
-1 1gsmA 86 H FREE
-1 1gsmA 115 C FREE
-1 1gsmA 118 H FREE
-1 1gsmA 185 C FREE
-1 1gsmA 198 H FREE
-1 1gubA 198 C FREE
-1 1gv9A 26 H FREE
-1 1gv9A 39 H FREE
-1 1gv9A 52 H FREE
-1 1gv9A 161 H FREE
-1 1gv9A 173 C FREE
-1 1gv9A 213 C FREE
-1 1gv9A 226 H FREE
-1 1gv9A 240 H FREE
-1 1gvmA 6 H FREE
-1 1gvmA 40 H FREE
-1 1gw5A 22 C FREE
-1 1gw5A 59 C FREE
-1 1gw5A 69 H FREE
-1 1gw5A 75 H FREE
-1 1gw5A 132 H FREE
-1 1gw5A 133 C FREE
-1 1gw5A 170 C FREE
-1 1gw5A 193 H FREE
-1 1gw5A 199 H FREE
-1 1gw5A 266 C FREE
-1 1gw5A 282 C FREE
-1 1gw5A 301 H FREE
-1 1gw5A 318 H FREE
-1 1gw5A 319 H FREE
-1 1gw5A 330 C FREE
-1 1gw5A 339 H FREE
-1 1gw5A 353 C FREE
-1 1gw5A 362 H FREE
-1 1gw5A 368 H FREE
-1 1gw5A 396 C FREE
-1 1gw5A 491 C FREE
-1 1gw5A 492 H FREE
-1 1gxrA 15 H FREE
-1 1gxrA 40 H FREE
-1 1gxrA 49 H FREE
-1 1gxrA 54 C FREE
-1 1gxrA 64 H FREE
-1 1gxrA 72 C FREE
-1 1gxrA 80 H FREE
-1 1gxrA 92 C FREE
-1 1gxrA 102 C FREE
-1 1gxrA 109 C FREE
-1 1gxrA 143 C FREE
-1 1gxrA 155 C FREE
-1 1gxrA 158 C FREE
-1 1gxrA 159 C FREE
-1 1gxrA 170 H FREE
-1 1gxrA 181 H FREE
-1 1gxrA 187 C FREE
-1 1gxrA 220 H FREE
-1 1gxrA 232 C FREE
-1 1gxrA 251 H FREE
-1 1gxrA 261 H FREE
-1 1gxrA 263 H FREE
-1 1gxrA 266 C FREE
-1 1gxrA 275 C FREE
-1 1gxrA 311 C FREE
-1 1gywA 107 H FREE
-1 1gz5A 15 H FREE
-1 1gz5A 88 H FREE
-1 1gz5A 128 H FREE
-1 1gz5A 131 H FREE
-1 1gz5A 137 H FREE
-1 1gz5A 153 H FREE
-1 1gz5A 176 C FREE
-1 1gz5A 195 C FREE
-1 1gz5A 210 H FREE
-1 1gz5A 285 H FREE
-1 1gz5A 286 H FREE
-1 1gz5A 310 H FREE
-1 1gz5A 337 H FREE
-1 1gz5A 426 H FREE
-1 1gz5A 440 H FREE
-1 1gz5A 444 C FREE
-1 1gzjA 91 H FREE
-1 1gzjA 133 H FREE
-1 1gzjA 196 H FREE
-1 1gzjA 210 C FREE
-1 1gzjA 247 C FREE
-1 1h2iA 14 H FREE
-1 1h2iA 24 C FREE
-1 1h2iA 28 C FREE
-1 1h2iA 63 C FREE
-1 1h2iA 68 H FREE
-1 1h2iA 85 H FREE
-1 1h2iA 107 C FREE
-1 1h2iA 120 H FREE
-1 1h2iA 164 C FREE
-1 1h2iA 207 C FREE
-1 1h3iA 64 H FREE
-1 1h3iA 67 C FREE
-1 1h3iA 129 H FREE
-1 1h3lB 54 H FREE
-1 1h5pA 15 C FREE
-1 1h5pA 35 C FREE
-1 1h5pA 67 C FREE
-1 1h6dA 105 C FREE
-1 1h6dA 107 H FREE
-1 1h6dA 162 H FREE
-1 1h6dA 175 H FREE
-1 1h6dA 178 C FREE
-1 1h6dA 189 C FREE
-1 1h6dA 209 C FREE
-1 1h6dA 210 H FREE
-1 1h6dA 317 H FREE
-1 1h6dA 359 H FREE
-1 1h6dA 382 H FREE
-1 1h6qA 31 C FREE
-1 1h7zA 17 C FREE
-1 1h7zA 76 H FREE
-1 1h7zA 120 H FREE
-1 1h7zA 129 C FREE
-1 1h8vA 3 C FREE
-1 1h8vA 31 C FREE
-1 1h8vA 44 H FREE
-1 1h8vA 107 H FREE
-1 1h99A 16 C FREE
-1 1h99A 46 H FREE
-1 1h99A 105 H FREE
-1 1h99A 135 H FREE
-1 1h99A 146 H FREE
-1 1h99A 166 H FREE
-1 1h99A 183 H FREE
-1 1h99A 188 C FREE
-1 1h99A 202 H FREE
-1 1hae_ 1 H FREE
-1 1hae_ 5 C FREE
-1 1hae_ 13 C FREE
-1 1hae_ 19 C FREE
-1 1hae_ 33 C FREE
-1 1hae_ 35 C FREE
-1 1hae_ 44 C FREE
-1 1hbmB 65 C FREE
-1 1hbmB 197 H FREE
-1 1hbmB 235 H FREE
-1 1hbmB 362 H FREE
-1 1hbmB 377 H FREE
-1 1hbmB 382 H FREE
-1 1hbmB 390 C FREE
-1 1hbwA 3 H FREE
-1 1hcc_ 4 C FREE
-1 1hcc_ 12 H FREE
-1 1hcc_ 17 H FREE
-1 1hcc_ 32 C FREE
-1 1hcc_ 46 C FREE
-1 1hcc_ 53 H FREE
-1 1hcc_ 57 C FREE
-1 1hcfX 1 H FREE
-1 1hcfX 16 H FREE
-1 1hcfX 17 H FREE
-1 1hcfX 19 C FREE
-1 1hcfX 48 C FREE
-1 1hcfX 52 H FREE
-1 1hcfX 56 H FREE
-1 1hcfX 60 H FREE
-1 1hcfX 62 C FREE
-1 1hcfX 70 H FREE
-1 1hcfX 94 H FREE
-1 1hgdA 13 C FREE
-1 1hgdA 16 H FREE
-1 1hgdA 17 H FREE
-1 1hgdA 51 C FREE
-1 1hgdA 55 H FREE
-1 1hgdA 63 C FREE
-1 1hgdA 74 H FREE
-1 1hgdA 75 C FREE
-1 1hgdA 96 C FREE
-1 1hgdA 138 C FREE
-1 1hgdA 182 H FREE
-1 1hgdA 183 H FREE
-1 1hgdA 276 C FREE
-1 1hgdA 280 C FREE
-1 1hgdA 304 C FREE
-1 1hjsA 80 H FREE
-1 1hjsA 90 H FREE
-1 1hjsA 157 H FREE
-1 1hjsA 177 H FREE
-1 1hjsA 251 C FREE
-1 1hjsA 301 H FREE
-1 1hjsA 309 C FREE
-1 1hkfA 31 C FREE
-1 1hkfA 46 C FREE
-1 1hkfA 54 C FREE
-1 1hkfA 97 H FREE
-1 1hkfA 100 C FREE
-1 1hks_ 24 C FREE
-1 1hks_ 51 H FREE
-1 1hks_ 67 H FREE
-1 1hks_ 88 H FREE
-1 1hnf_ 71 H FREE
-1 1hnf_ 114 C FREE
-1 1hnf_ 121 C FREE
-1 1hnf_ 139 H FREE
-1 1hnf_ 149 H FREE
-1 1hnf_ 161 C FREE
-1 1hnf_ 178 C FREE
-1 1ho8A 13 H FREE
-1 1ho8A 68 H FREE
-1 1ho8A 83 H FREE
-1 1ho8A 93 C FREE
-1 1ho8A 157 H FREE
-1 1ho8A 184 C FREE
-1 1ho8A 187 C FREE
-1 1ho8A 207 H FREE
-1 1ho8A 238 H FREE
-1 1ho8A 246 H FREE
-1 1ho8A 291 C FREE
-1 1ho8A 298 C FREE
-1 1ho8A 299 C FREE
-1 1ho8A 306 H FREE
-1 1ho8A 370 C FREE
-1 1ho8A 375 H FREE
-1 1ho8A 430 H FREE
-1 1ho8A 457 H FREE
-1 1hq0A 61 H FREE
-1 1hq0A 146 C FREE
-1 1hq0A 161 H FREE
-1 1hq0A 250 H FREE
-1 1hqmA 18 H FREE
-1 1hqmA 62 H FREE
-1 1hqmA 126 H FREE
-1 1hqmA 154 H FREE
-1 1hqmA 219 H FREE
-1 1hqmA 264 H FREE
-1 1hqmE 32 H FREE
-1 1htrP 29 H FREE
-1 1hu3A 69 C FREE
-1 1hu3A 71 C FREE
-1 1hu3A 97 C FREE
-1 1hu3A 131 H FREE
-1 1hu3A 167 H FREE
-1 1hu3A 169 C FREE
-1 1hu3A 177 H FREE
-1 1hu3A 184 C FREE
-1 1hu3A 186 C FREE
-1 1hu3A 238 C FREE
-1 1hu3A 256 H FREE
-1 1i1gA 99 H FREE
-1 1i1gA 131 C FREE
-1 1i4wA 55 H FREE
-1 1i4wA 80 C FREE
-1 1i4wA 138 H FREE
-1 1i4wA 164 C FREE
-1 1i4wA 198 H FREE
-1 1i4wA 203 C FREE
-1 1i4wA 231 C FREE
-1 1i4wA 276 H FREE
-1 1i4wA 294 H FREE
-1 1i4wA 313 C FREE
-1 1i82A 85 H FREE
-1 1i85A 15 C FREE
-1 1i85A 54 H FREE
-1 1i85A 73 H FREE
-1 1i85A 85 C FREE
-1 1i85A 88 H FREE
-1 1i85A 89 H FREE
-1 1i85A 99 H FREE
-1 1i8iA 22 C FREE
-1 1i8iA 87 C FREE
-1 1i8iA 99 C FREE
-1 1iapA 16 H FREE
-1 1iapA 23 H FREE
-1 1iapA 35 C FREE
-1 1iapA 36 C FREE
-1 1iapA 38 H FREE
-1 1iapA 59 H FREE
-1 1iapA 150 H FREE
-1 1iapA 158 H FREE
-1 1iapA 164 H FREE
-1 1iapA 186 H FREE
-1 1ibrB 111 C FREE
-1 1ibrB 117 C FREE
-1 1ibrB 144 H FREE
-1 1ibrB 157 C FREE
-1 1ibrB 215 H FREE
-1 1ibrB 222 C FREE
-1 1ibrB 227 C FREE
-1 1ibrB 286 C FREE
-1 1ibrB 308 H FREE
-1 1ibrB 344 C FREE
-1 1ibrB 350 C FREE
-1 1ibrB 357 C FREE
-1 1ibrB 358 C FREE
-1 1ibrB 365 H FREE
-1 1ibrB 373 H FREE
-1 1ibrB 391 C FREE
-1 1ibrB 435 C FREE
-1 1ibrB 454 C FREE
-1 1ic1A 20 C FREE
-1 1ic1A 24 C FREE
-1 1ic1A 64 C FREE
-1 1ic1A 68 C FREE
-1 1ic1A 107 C FREE
-1 1ic1A 151 H FREE
-1 1ic1A 152 H FREE
-1 1ic1A 158 C FREE
-1 1ic8B 14 H FREE
-1 1ic8B 41 H FREE
-1 1ic8B 58 H FREE
-1 1ic8B 62 H FREE
-1 1ic8B 94 H FREE
-1 1ic8B 151 C FREE
-1 1ic8B 156 C FREE
-1 1ig6A 58 H FREE
-1 1ig6A 75 C FREE
-1 1ig6A 79 H FREE
-1 1ihqA 22 H FREE
-1 1iieA 7 H FREE
-1 1iieA 10 H FREE
-1 1iieA 34 H FREE
-1 1iieA 52 H FREE
-1 1iieA 53 H FREE
-1 1iieA 62 H FREE
-1 1ijaA 61 H FREE
-1 1ijaA 125 C FREE
-1 1ijqA 9 H FREE
-1 1ijqA 54 C FREE
-1 1ijqA 62 H FREE
-1 1ijqA 87 H FREE
-1 1ijqA 130 H FREE
-1 1ijqA 185 H FREE
-1 1ijqA 209 H FREE
-1 1ijqA 258 H FREE
-1 1ijqA 269 C FREE
-1 1ijqA 279 C FREE
-1 1ijqA 283 C FREE
-1 1ijqA 292 H FREE
-1 1ijqA 298 C FREE
-1 1ijqA 300 C FREE
-1 1ijqA 313 C FREE
-1 1im8A 66 C FREE
-1 1im8A 99 C FREE
-1 1im8A 102 H FREE
-1 1im8A 107 H FREE
-1 1im8A 116 C FREE
-1 1im8A 121 H FREE
-1 1im8A 176 H FREE
-1 1im8A 182 H FREE
-1 1im8A 183 H FREE
-1 1im8A 215 H FREE
-1 1im8A 233 C FREE
-1 1in4A 52 H FREE
-1 1in4A 68 H FREE
-1 1in4A 79 H FREE
-1 1in4A 111 H FREE
-1 1in4A 322 H FREE
-1 1ip0A 3 H FREE
-1 1ip0A 7 C FREE
-1 1ip0A 13 H FREE
-1 1ip0A 15 C FREE
-1 1ip0A 20 C FREE
-1 1ip0A 31 C FREE
-1 1ip0A 33 C FREE
-1 1ip0A 42 C FREE
-1 1iu9A 86 C FREE
-1 1iu9A 91 C FREE
-1 1iurA 44 H FREE
-1 1iurA 52 H FREE
-1 1iurA 61 H FREE
-1 1ivnA 60 H FREE
-1 1ivnA 156 H FREE
-1 1ivnA 179 H FREE
-1 1ivzA 12 H FREE
-1 1ivzA 63 C FREE
-1 1ivzA 77 H FREE
-1 1ivzA 84 C FREE
-1 1ivzA 107 H FREE
-1 1iwmA 20 H FREE
-1 1ixdA 15 H FREE
-1 1ixdA 57 C FREE
-1 1ixdA 60 C FREE
-1 1ixdA 73 C FREE
-1 1ixdA 86 C FREE
-1 1ixkA 45 C FREE
-1 1ixkA 80 C FREE
-1 1ixkA 174 H FREE
-1 1ixkA 179 H FREE
-1 1ixkA 196 C FREE
-1 1ixkA 203 H FREE
-1 1ixkA 220 C FREE
-1 1ixkA 246 C FREE
-1 1ixkA 301 H FREE
-1 1ixlA 8 H FREE
-1 1ixlA 46 H FREE
-1 1ixlA 120 C FREE
-1 1ixlA 126 H FREE
-1 1iyrA 19 H FREE
-1 1iyrA 68 C FREE
-1 1iyrA 83 H FREE
-1 1iz1B 25 H FREE
-1 1iz1B 51 H FREE
-1 1iz1B 61 H FREE
-1 1iz1B 125 H FREE
-1 1iz1B 141 H FREE
-1 1iz1B 151 H FREE
-1 1iz1B 169 H FREE
-1 1iz1B 180 C FREE
-1 1iz1B 211 H FREE
-1 1iz1B 269 C FREE
-1 1iz1B 286 H FREE
-1 1j0aA 1 H FREE
-1 1j0aA 79 H FREE
-1 1j0aA 82 H FREE
-1 1j0aA 306 H FREE
-1 1j0aA 315 H FREE
-1 1j1dB 0 H FREE
-1 1j1dB 40 H FREE
-1 1j1dC 3 H FREE
-1 1j1dC 70 H FREE
-1 1j4wA 2 H FREE
-1 1j4wA 60 H FREE
-1 1j5pA 66 C FREE
-1 1j5pA 201 H FREE
-1 1j5pA 204 H FREE
-1 1j75A 34 C FREE
-1 1jb0E 62 H FREE
-1 1jb0J 2 H FREE
-1 1jb0J 38 H FREE
-1 1jbjA 20 C FREE
-1 1jbjA 41 H FREE
-1 1jbjA 44 H FREE
-1 1jbjA 61 C FREE
-1 1jbjA 128 C FREE
-1 1jbjA 169 C FREE
-1 1je6A 3 H FREE
-1 1je6A 27 H FREE
-1 1je6A 79 H FREE
-1 1je6A 88 H FREE
-1 1je6A 96 C FREE
-1 1je6A 99 H FREE
-1 1je6A 109 H FREE
-1 1je6A 156 H FREE
-1 1je6A 164 C FREE
-1 1je6A 190 C FREE
-1 1je6A 202 C FREE
-1 1je6A 225 H FREE
-1 1je6A 259 C FREE
-1 1je6A 263 H FREE
-1 1je6A 267 H FREE
-1 1je6A 270 H FREE
-1 1jeqA 65 C FREE
-1 1jeqA 136 H FREE
-1 1jeqA 149 C FREE
-1 1jeqA 162 H FREE
-1 1jeqA 175 H FREE
-1 1jeqA 203 H FREE
-1 1jeqA 231 H FREE
-1 1jeqA 358 H FREE
-1 1jeqA 359 H FREE
-1 1jeqA 388 C FREE
-1 1jeqA 397 C FREE
-1 1jeqA 485 H FREE
-1 1jeqA 544 H FREE
-1 1jeqA 566 H FREE
-1 1jeqA 584 C FREE
-1 1jeqA 605 H FREE
-1 1jfmA 2 H FREE
-1 1jfmA 6 C FREE
-1 1jfmA 25 C FREE
-1 1jfmA 34 H FREE
-1 1jfmA 59 C FREE
-1 1jfmA 68 C FREE
-1 1jfmA 83 H FREE
-1 1jfmA 90 H FREE
-1 1jfmA 157 H FREE
-1 1jfmA 159 C FREE
-1 1jfxA 11 H FREE
-1 1jfxA 62 H FREE
-1 1jfxA 100 H FREE
-1 1jfxA 107 C FREE
-1 1jfxA 123 H FREE
-1 1jfxA 146 C FREE
-1 1jfxA 163 H FREE
-1 1jhnA 84 H FREE
-1 1jhnA 85 H FREE
-1 1jhnA 116 C FREE
-1 1jhnA 136 H FREE
-1 1jhnA 150 C FREE
-1 1jhnA 157 H FREE
-1 1jhnA 162 H FREE
-1 1jhnA 174 H FREE
-1 1jhnA 192 H FREE
-1 1jhnA 316 C FREE
-1 1jhnA 322 C FREE
-1 1jhnA 397 C FREE
-1 1jj2L 25 H FREE
-1 1jj2L 125 H FREE
-1 1jj2L 128 H FREE
-1 1jj2L 137 H FREE
-1 1jj2L 154 H FREE
-1 1jj2L 169 C FREE
-1 1jk0B 3 H FREE
-1 1jk0B 15 H FREE
-1 1jk0B 42 H FREE
-1 1jk0B 158 H FREE
-1 1jk0B 216 C FREE
-1 1jk0B 227 C FREE
-1 1jk0B 232 H FREE
-1 1jk0B 274 H FREE
-1 1jmaA 38 H FREE
-1 1jmaA 65 C FREE
-1 1jmaA 105 C FREE
-1 1jmaA 117 C FREE
-1 1jmaA 126 C FREE
-1 1jmaA 153 H FREE
-1 1jmaA 182 H FREE
-1 1jmaA 188 C FREE
-1 1jmaA 201 C FREE
-1 1jmaA 241 H FREE
-1 1jpeA 45 H FREE
-1 1jpeA 70 H FREE
-1 1jpeA 84 H FREE
-1 1jpeA 121 C FREE
-1 1jpeA 127 C FREE
-1 1jq3A 15 H FREE
-1 1jq3A 76 H FREE
-1 1jq3A 81 H FREE
-1 1jq3A 87 H FREE
-1 1jq3A 110 H FREE
-1 1jq3A 119 C FREE
-1 1jq3A 138 C FREE
-1 1jq3A 180 H FREE
-1 1jq3A 190 C FREE
-1 1jq3A 278 H FREE
-1 1jsxA 18 H FREE
-1 1jsxA 31 H FREE
-1 1jsxA 52 H FREE
-1 1jsxA 90 H FREE
-1 1jsxA 109 H FREE
-1 1jsxA 150 C FREE
-1 1jsxA 151 H FREE
-1 1jsxA 152 H FREE
-1 1jsxA 197 H FREE
-1 1jtgB 29 C FREE
-1 1jtgB 40 H FREE
-1 1jtgB 41 C FREE
-1 1jtgB 44 H FREE
-1 1jtgB 108 C FREE
-1 1jtgB 130 C FREE
-1 1jtgB 147 H FREE
-1 1jud_ 18 H FREE
-1 1jud_ 24 C FREE
-1 1jud_ 71 C FREE
-1 1jud_ 73 H FREE
-1 1jud_ 87 C FREE
-1 1jud_ 130 H FREE
-1 1jud_ 139 H FREE
-1 1jud_ 191 C FREE
-1 1jweA 5 H FREE
-1 1jweA 41 H FREE
-1 1jweA 43 H FREE
-1 1jx6A 116 H FREE
-1 1jx6A 122 H FREE
-1 1jx6A 146 H FREE
-1 1jx6A 156 H FREE
-1 1jx6A 174 H FREE
-1 1jx6A 197 H FREE
-1 1jx6A 231 H FREE
-1 1jx6A 240 C FREE
-1 1jxsA 31 H FREE
-1 1jxsA 52 H FREE
-1 1jy1A 39 H FREE
-1 1jy1A 60 C FREE
-1 1jy1A 83 H FREE
-1 1jy1A 92 H FREE
-1 1jy1A 94 H FREE
-1 1jy1A 106 C FREE
-1 1jy1A 117 H FREE
-1 1jy1A 118 H FREE
-1 1jy1A 135 H FREE
-1 1jy1A 141 H FREE
-1 1jy1A 145 H FREE
-1 1jy1A 165 H FREE
-1 1jy1A 173 H FREE
-1 1jy1A 198 H FREE
-1 1jy1A 200 H FREE
-1 1jy1A 227 H FREE
-1 1jy1A 237 H FREE
-1 1jy1A 268 C FREE
-1 1jy1A 329 H FREE
-1 1jy1A 333 H FREE
-1 1jy1A 348 H FREE
-1 1jy1A 456 H FREE
-1 1k19A 28 C FREE
-1 1k19A 35 C FREE
-1 1k19A 45 H FREE
-1 1k19A 54 C FREE
-1 1k19A 57 C FREE
-1 1k19A 71 H FREE
-1 1k1gA 41 C FREE
-1 1k1gA 74 H FREE
-1 1k36A 5 C FREE
-1 1k36A 13 C FREE
-1 1k36A 15 H FREE
-1 1k36A 18 C FREE
-1 1k36A 29 C FREE
-1 1k36A 31 C FREE
-1 1k36A 40 C FREE
-1 1k36A 42 H FREE
-1 1k8kC 3 H FREE
-1 1k8kC 12 C FREE
-1 1k8kC 13 H FREE
-1 1k8kC 25 C FREE
-1 1k8kC 29 H FREE
-1 1k8kC 32 H FREE
-1 1k8kC 45 H FREE
-1 1k8kC 50 H FREE
-1 1k8kC 69 C FREE
-1 1k8kC 100 C FREE
-1 1k8kC 122 C FREE
-1 1k8kC 133 C FREE
-1 1k8kC 135 H FREE
-1 1k8kC 150 H FREE
-1 1k8kC 161 C FREE
-1 1k8kC 165 C FREE
-1 1k8kC 201 C FREE
-1 1k8kC 205 H FREE
-1 1k8kC 208 C FREE
-1 1k8kC 221 H FREE
-1 1k8kC 226 C FREE
-1 1k8kC 262 H FREE
-1 1k8kC 264 C FREE
-1 1k8kC 324 H FREE
-1 1k8kC 341 C FREE
-1 1k8kC 345 C FREE
-1 1ka5A 14 H FREE
-1 1ka8A 38 H FREE
-1 1ka8A 77 H FREE
-1 1kbaA 2 C FREE
-1 1kbaA 13 C FREE
-1 1kbaA 20 C FREE
-1 1kbaA 26 C FREE
-1 1kbaA 30 C FREE
-1 1kbaA 41 C FREE
-1 1kbaA 45 C FREE
-1 1kbaA 57 C FREE
-1 1kbaA 58 C FREE
-1 1kbaA 63 C FREE
-1 1kbaA 65 H FREE
-1 1kcfA 54 C FREE
-1 1kcfA 67 H FREE
-1 1kcfA 105 H FREE
-1 1kcfA 111 H FREE
-1 1kcfA 145 H FREE
-1 1kcfA 246 H FREE
-1 1kdxA 6 H FREE
-1 1kdxA 8 H FREE
-1 1kdxA 16 H FREE
-1 1kdxA 19 H FREE
-1 1kdxA 65 H FREE
-1 1kiaA 54 H FREE
-1 1kiaA 56 C FREE
-1 1kiaA 57 H FREE
-1 1kiaA 64 C FREE
-1 1kiaA 134 C FREE
-1 1kiaA 141 H FREE
-1 1kiaA 152 H FREE
-1 1kiaA 173 H FREE
-1 1kiaA 184 C FREE
-1 1kiaA 213 H FREE
-1 1kiaA 244 H FREE
-1 1kiaA 245 C FREE
-1 1kiaA 261 C FREE
-1 1kiaA 263 H FREE
-1 1kiaA 281 C FREE
-1 1kiaA 285 H FREE
-1 1kl7A 110 H FREE
-1 1kl7A 116 H FREE
-1 1kl7A 216 C FREE
-1 1kl7A 233 H FREE
-1 1kl7A 415 H FREE
-1 1kl7A 421 H FREE
-1 1kl7A 427 C FREE
-1 1kl7A 450 H FREE
-1 1klo_ 0 C FREE
-1 1klo_ 2 C FREE
-1 1klo_ 8 C FREE
-1 1klo_ 19 C FREE
-1 1klo_ 21 H FREE
-1 1klo_ 22 C FREE
-1 1klo_ 31 C FREE
-1 1klo_ 34 C FREE
-1 1klo_ 52 C FREE
-1 1klo_ 55 C FREE
-1 1klo_ 57 C FREE
-1 1klo_ 69 C FREE
-1 1klo_ 76 C FREE
-1 1klo_ 79 C FREE
-1 1klo_ 88 C FREE
-1 1klo_ 91 C FREE
-1 1klo_ 108 C FREE
-1 1klo_ 111 C FREE
-1 1klo_ 113 C FREE
-1 1klo_ 125 C FREE
-1 1klo_ 132 C FREE
-1 1klo_ 134 C FREE
-1 1klo_ 137 H FREE
-1 1klo_ 143 C FREE
-1 1klo_ 146 C FREE
-1 1klo_ 159 C FREE
-1 1kncA 61 H FREE
-1 1kncA 68 H FREE
-1 1kncA 129 C FREE
-1 1kncA 131 H FREE
-1 1kncA 132 C FREE
-1 1kncA 136 H FREE
-1 1kncA 138 H FREE
-1 1kpgA 7 H FREE
-1 1kpgA 14 H FREE
-1 1kpgA 34 C FREE
-1 1kpgA 72 C FREE
-1 1kpgA 101 H FREE
-1 1kpgA 140 H FREE
-1 1kpgA 143 H FREE
-1 1kpgA 154 H FREE
-1 1kpgA 166 H FREE
-1 1kpgA 172 H FREE
-1 1kpgA 177 H FREE
-1 1kpgA 213 C FREE
-1 1kpgA 230 H FREE
-1 1kpgA 268 C FREE
-1 1kpgA 284 C FREE
-1 1kqcA 10 H FREE
-1 1kqcA 46 H FREE
-1 1kqcA 79 H FREE
-1 1kqcA 84 C FREE
-1 1kqcA 117 H FREE
-1 1kqcA 127 H FREE
-1 1kqcA 192 H FREE
-1 1kqcA 193 H FREE
-1 1kqqA 85 H FREE
-1 1kqqA 110 C FREE
-1 1kqrA 124 H FREE
-1 1kqrA 157 C FREE
-1 1kqrA 170 C FREE
-1 1krqA 30 C FREE
-1 1krqA 45 H FREE
-1 1krqA 52 H FREE
-1 1krqA 66 H FREE
-1 1krqA 92 H FREE
-1 1krqA 106 H FREE
-1 1krqA 110 H FREE
-1 1krqA 127 H FREE
-1 1krqA 146 H FREE
-1 1ktbA 20 C FREE
-1 1ktbA 24 C FREE
-1 1ktbA 31 C FREE
-1 1ktbA 62 C FREE
-1 1ktbA 93 H FREE
-1 1ktbA 110 C FREE
-1 1ktbA 141 C FREE
-1 1ktbA 170 C FREE
-1 1ktbA 192 C FREE
-1 1ktbA 230 H FREE
-1 1ktbA 306 H FREE
-1 1ktbA 384 C FREE
-1 1ktzB 13 C FREE
-1 1ktzB 16 C FREE
-1 1ktzB 23 C FREE
-1 1ktzB 29 C FREE
-1 1ktzB 33 C FREE
-1 1ktzB 39 C FREE
-1 1ktzB 46 C FREE
-1 1ktzB 63 C FREE
-1 1ktzB 64 H FREE
-1 1ktzB 71 H FREE
-1 1ktzB 83 C FREE
-1 1ktzB 98 C FREE
-1 1ktzB 100 C FREE
-1 1ktzB 105 C FREE
-1 1ku9A 21 H FREE
-1 1ku9A 100 H FREE
-1 1ku9A 117 C FREE
-1 1ky6A 18 C FREE
-1 1ky6A 66 C FREE
-1 1ky6A 99 C FREE
-1 1ky6A 166 H FREE
-1 1ky6A 202 H FREE
-1 1ky6A 210 C FREE
-1 1ky6A 239 C FREE
-1 1kytA 145 H FREE
-1 1kytA 192 C FREE
-1 1kytA 222 H FREE
-1 1kywC 12 H FREE
-1 1kywC 85 C FREE
-1 1kywC 91 C FREE
-1 1kywC 141 H FREE
-1 1kywC 165 H FREE
-1 1kywC 182 H FREE
-1 1kywC 233 H FREE
-1 1kywC 246 H FREE
-1 1kywC 267 C FREE
-1 1kywC 268 H FREE
-1 1kywC 274 H FREE
-1 1kywC 275 C FREE
-1 1kywC 282 C FREE
-1 1kywC 297 C FREE
-1 1kywC 314 H FREE
-1 1kywC 322 H FREE
-1 1kywC 349 H FREE
-1 1kywC 350 C FREE
-1 1l1dA 2 H FREE
-1 1l1dA 38 H FREE
-1 1l1dA 42 H FREE
-1 1l1dA 69 C FREE
-1 1l1dA 86 H FREE
-1 1l1dA 106 H FREE
-1 1l1dA 109 H FREE
-1 1l1dA 124 C FREE
-1 1l1mA 28 H FREE
-1 1l1mA 51 C FREE
-1 1l3yA 1 C FREE
-1 1l3yA 6 C FREE
-1 1l3yA 14 C FREE
-1 1l3yA 22 C FREE
-1 1l3yA 24 C FREE
-1 1l3yA 27 C FREE
-1 1l3yA 29 C FREE
-1 1l3yA 30 H FREE
-1 1l3yA 38 C FREE
-1 1l8jA 11 H FREE
-1 1l8jA 23 H FREE
-1 1l8jA 35 H FREE
-1 1l8jA 38 H FREE
-1 1l8jA 76 H FREE
-1 1l8jA 83 H FREE
-1 1l8jA 96 C FREE
-1 1l8jA 100 C FREE
-1 1l8jA 110 H FREE
-1 1l8jA 168 C FREE
-1 1l8jA 175 H FREE
-1 1l8oA 3 H FREE
-1 1l8oA 17 C FREE
-1 1l8oA 37 C FREE
-1 1l8oA 85 H FREE
-1 1l8oA 117 H FREE
-1 1l8oA 169 H FREE
-1 1l8oA 186 C FREE
-1 1l9kA 60 H FREE
-1 1l9kA 61 H FREE
-1 1l9kA 90 C FREE
-1 1l9kA 99 C FREE
-1 1l9kA 118 H FREE
-1 1l9kA 148 C FREE
-1 1l9kA 153 C FREE
-1 1l9kA 187 C FREE
-1 1l9kA 209 H FREE
-1 1l9kA 224 H FREE
-1 1l9kA 255 H FREE
-1 1l9kA 296 H FREE
-1 1l9kA 301 H FREE
-1 1lc0A 71 C FREE
-1 1lc0A 77 H FREE
-1 1lc0A 90 H FREE
-1 1lc0A 119 H FREE
-1 1lc0A 122 H FREE
-1 1lc0A 277 H FREE
-1 1lc0A 278 C FREE
-1 1lc0A 289 C FREE
-1 1lc0A 290 H FREE
-1 1lddA 25 H FREE
-1 1lddA 28 H FREE
-1 1ldkB 15 C FREE
-1 1ldkB 65 H FREE
-1 1ldkB 85 C FREE
-1 1ldkB 113 H FREE
-1 1ldkB 140 C FREE
-1 1ldkB 163 H FREE
-1 1ldkB 183 C FREE
-1 1ldkB 289 H FREE
-1 1ldkB 316 H FREE
-1 1ldkB 341 C FREE
-1 1ldkE 14 C FREE
-1 1ldkE 16 C FREE
-1 1ldkE 27 C FREE
-1 1lktA 52 H FREE
-1 1lktA 82 H FREE
-1 1lm5B 47 C FREE
-1 1lm5B 53 H FREE
-1 1lm5B 133 H FREE
-1 1lm5B 167 C FREE
-1 1lnwA 18 H FREE
-1 1lnwA 29 C FREE
-1 1lnwA 40 H FREE
-1 1lnwA 61 C FREE
-1 1lnwA 104 H FREE
-1 1lnwA 106 H FREE
-1 1lnwA 115 H FREE
-1 1lnwA 132 H FREE
-1 1lnwA 137 C FREE
-1 1lo7A 15 C FREE
-1 1lo7A 27 H FREE
-1 1lo7A 41 C FREE
-1 1lo7A 63 C FREE
-1 1lo7A 69 C FREE
-1 1lo7A 82 C FREE
-1 1lo7A 95 H FREE
-1 1lo7A 139 C FREE
-1 1lplA 17 C FREE
-1 1lplA 68 C FREE
-1 1lr7A 3 C FREE
-1 1lr7A 8 C FREE
-1 1lr7A 14 C FREE
-1 1lr7A 24 C FREE
-1 1lr7A 26 C FREE
-1 1lr7A 30 C FREE
-1 1lr7A 40 C FREE
-1 1lr7A 51 C FREE
-1 1lr7A 58 C FREE
-1 1lr7A 72 C FREE
-1 1lrv_ 13 C FREE
-1 1lrv_ 16 C FREE
-1 1lrv_ 28 C FREE
-1 1lrv_ 34 C FREE
-1 1lrv_ 52 H FREE
-1 1lrv_ 203 H FREE
-1 1lrv_ 216 H FREE
-1 1lslA 6 H FREE
-1 1lslA 13 C FREE
-1 1lslA 17 C FREE
-1 1lslA 28 C FREE
-1 1lslA 40 C FREE
-1 1lslA 50 C FREE
-1 1lslA 55 C FREE
-1 1lslA 70 C FREE
-1 1lslA 74 C FREE
-1 1lslA 85 C FREE
-1 1lslA 97 C FREE
-1 1lslA 107 C FREE
-1 1lslA 112 C FREE
-1 1lwsA 0 C FREE
-1 1lwsA 16 C FREE
-1 1lwsA 55 H FREE
-1 1lwsA 58 H FREE
-1 1lwsA 74 C FREE
-1 1lwsA 78 H FREE
-1 1lwsA 169 H FREE
-1 1lwsA 187 H FREE
-1 1lwsA 198 H FREE
-1 1lwsA 248 C FREE
-1 1lwsA 332 H FREE
-1 1lwsA 342 H FREE
-1 1lwsA 376 H FREE
-1 1lwsA 397 C FREE
-1 1lwsA 415 C FREE
-1 1lwsA 441 H FREE
-1 1lwsA 452 H FREE
-1 1lyaA 26 C FREE
-1 1lyaA 44 H FREE
-1 1lyaA 45 C FREE
-1 1lyaA 52 C FREE
-1 1lyaA 55 H FREE
-1 1lyaA 56 H FREE
-1 1lyaA 76 H FREE
-1 1lyaA 95 C FREE
-1 1m6eX 7 H FREE
-1 1m6eX 59 C FREE
-1 1m6eX 120 C FREE
-1 1m6eX 140 H FREE
-1 1m6eX 143 H FREE
-1 1m6eX 171 C FREE
-1 1m6eX 187 H FREE
-1 1m6eX 193 C FREE
-1 1m6eX 221 C FREE
-1 1m6eX 222 C FREE
-1 1m6eX 275 H FREE
-1 1m6eX 286 C FREE
-1 1m6eX 306 C FREE
-1 1m6eX 318 H FREE
-1 1m6eX 329 H FREE
-1 1m6uA 42 H FREE
-1 1m6uA 66 C FREE
-1 1m6uA 114 H FREE
-1 1m6uA 125 C FREE
-1 1m6uA 129 C FREE
-1 1m6yA 1 H FREE
-1 1m6yA 9 H FREE
-1 1m6yA 32 C FREE
-1 1m6yA 39 H FREE
-1 1m6yA 46 H FREE
-1 1m6yA 47 C FREE
-1 1m6yA 50 C FREE
-1 1m6yA 203 H FREE
-1 1m6yA 246 H FREE
-1 1m8yB 24 H FREE
-1 1m8yB 33 H FREE
-1 1m8yB 96 H FREE
-1 1m8yB 107 C FREE
-1 1m8yB 132 H FREE
-1 1m8yB 136 C FREE
-1 1m8yB 144 H FREE
-1 1m8yB 149 C FREE
-1 1m8yB 152 C FREE
-1 1m8yB 175 H FREE
-1 1m8yB 179 C FREE
-1 1m8yB 188 H FREE
-1 1m8yB 189 C FREE
-1 1m8yB 202 H FREE
-1 1m8yB 204 H FREE
-1 1m8yB 220 H FREE
-1 1m8yB 224 H FREE
-1 1m8yB 247 H FREE
-1 1m8yB 257 C FREE
-1 1m8yB 260 H FREE
-1 1m8yB 274 C FREE
-1 1m8yB 281 H FREE
-1 1m8yB 314 H FREE
-1 1m8yB 319 H FREE
-1 1m8yB 331 H FREE
-1 1mi1A 54 H FREE
-1 1mi1A 224 H FREE
-1 1mi1A 228 H FREE
-1 1mi1A 259 H FREE
-1 1mi1A 342 C FREE
-1 1mi1A 345 H FREE
-1 1mi1A 369 H FREE
-1 1mi1A 410 H FREE
-1 1mkaA 68 C FREE
-1 1mkaA 69 H FREE
-1 1mkaA 79 C FREE
-1 1mkaA 128 H FREE
-1 1mkiA 10 H FREE
-1 1mkiA 21 H FREE
-1 1mkiA 54 C FREE
-1 1mkiA 64 H FREE
-1 1mkiA 87 C FREE
-1 1mkiA 165 H FREE
-1 1mkiA 177 H FREE
-1 1mkiA 207 C FREE
-1 1mkiA 225 H FREE
-1 1mkiA 229 H FREE
-1 1mkiA 233 H FREE
-1 1mkiA 252 C FREE
-1 1mkiA 295 C FREE
-1 1mkiA 319 H FREE
-1 1n3jA 32 C FREE
-1 1n3jA 34 C FREE
-1 1n3jA 38 H FREE
-1 1n3jA 69 H FREE
-1 1n3jA 77 H FREE
-1 1n4cA 11 H FREE
-1 1n4cA 62 H FREE
-1 1n4cA 109 H FREE
-1 1n4cA 145 H FREE
-1 1n52A 5 H FREE
-1 1n52A 15 H FREE
-1 1n52A 29 H FREE
-1 1n52A 35 C FREE
-1 1n52A 43 C FREE
-1 1n52A 72 C FREE
-1 1n52A 136 C FREE
-1 1n52A 137 H FREE
-1 1n52A 209 H FREE
-1 1n52A 222 H FREE
-1 1n52A 230 C FREE
-1 1n52A 247 H FREE
-1 1n52A 260 C FREE
-1 1n52A 265 H FREE
-1 1n52A 275 H FREE
-1 1n52A 306 H FREE
-1 1n52A 318 H FREE
-1 1n52A 319 C FREE
-1 1n52A 324 H FREE
-1 1n52A 331 C FREE
-1 1n52A 349 H FREE
-1 1n52A 366 H FREE
-1 1n52A 379 C FREE
-1 1n52A 408 C FREE
-1 1n52A 418 H FREE
-1 1n52A 419 H FREE
-1 1n52A 435 C FREE
-1 1n52A 455 C FREE
-1 1n52A 461 H FREE
-1 1n52A 476 C FREE
-1 1n52A 482 C FREE
-1 1n52A 497 H FREE
-1 1n52A 502 C FREE
-1 1n52A 552 H FREE
-1 1n52A 560 H FREE
-1 1n52A 569 H FREE
-1 1n52A 584 H FREE
-1 1n52A 596 H FREE
-1 1n52A 615 C FREE
-1 1n52A 641 H FREE
-1 1n52A 650 H FREE
-1 1n52A 669 H FREE
-1 1n52A 723 H FREE
-1 1n52A 727 C FREE
-1 1n52A 742 C FREE
-1 1n52A 753 H FREE
-1 1n52A 754 H FREE
-1 1n52A 776 H FREE
-1 1n52A 785 C FREE
-1 1nar_ 18 H FREE
-1 1nar_ 33 H FREE
-1 1nar_ 74 H FREE
-1 1nar_ 129 H FREE
-1 1nar_ 132 H FREE
-1 1nar_ 172 H FREE
-1 1nar_ 216 H FREE
-1 1nar_ 218 H FREE
-1 1nar_ 233 H FREE
-1 1nar_ 245 C FREE
-1 1nct_ 35 C FREE
-1 1nct_ 60 H FREE
-1 1nd7A 9 H FREE
-1 1nd7A 14 C FREE
-1 1nd7A 22 H FREE
-1 1nd7A 77 H FREE
-1 1nd7A 85 C FREE
-1 1nd7A 96 C FREE
-1 1nd7A 109 H FREE
-1 1nd7A 114 C FREE
-1 1nd7A 126 H FREE
-1 1nd7A 174 C FREE
-1 1nd7A 193 H FREE
-1 1nd7A 258 C FREE
-1 1nd7A 276 H FREE
-1 1nd7A 310 C FREE
-1 1nd7A 330 C FREE
-1 1nd7A 344 H FREE
-1 1nd7A 346 C FREE
-1 1ne2A 66 C FREE
-1 1ne2A 93 C FREE
-1 1ne2A 125 H FREE
-1 1ne2A 179 H FREE
-1 1ne2A 180 H FREE
-1 1ne2A 197 H FREE
-1 1neq_ 9 H FREE
-1 1neq_ 45 H FREE
-1 1neu_ 19 H FREE
-1 1neu_ 20 C FREE
-1 1neu_ 51 H FREE
-1 1neu_ 85 H FREE
-1 1neu_ 97 C FREE
-1 1ng5A 23 H FREE
-1 1ng5A 26 H FREE
-1 1ng5A 63 H FREE
-1 1ng5A 74 H FREE
-1 1ng5A 93 H FREE
-1 1ng5A 100 H FREE
-1 1ng5A 101 H FREE
-1 1ng5A 123 H FREE
-1 1ng5A 193 C FREE
-1 1ng7A 20 C FREE
-1 1ng7A 37 C FREE
-1 1nh2C 38 C FREE
-1 1nh2C 52 C FREE
-1 1njhA 26 H FREE
-1 1njhA 37 H FREE
-1 1njhA 57 H FREE
-1 1njhA 99 H FREE
-1 1nkoA 22 C FREE
-1 1nkoA 24 H FREE
-1 1nkoA 27 C FREE
-1 1nkoA 43 H FREE
-1 1nkoA 77 H FREE
-1 1nkoA 87 C FREE
-1 1nkoA 129 H FREE
-1 1nkvC 13 H FREE
-1 1nkvC 16 H FREE
-1 1nkvC 51 C FREE
-1 1nkvC 57 H FREE
-1 1nkvC 88 H FREE
-1 1nkvC 91 H FREE
-1 1nkvC 103 C FREE
-1 1nkvC 108 C FREE
-1 1nkvC 155 C FREE
-1 1nkvC 236 C FREE
-1 1nr3A 53 C FREE
-1 1nr3A 76 H FREE
-1 1nr3A 79 H FREE
-1 1nr3A 94 H FREE
-1 1nr3A 98 H FREE
-1 1nt2A 23 H FREE
-1 1nt2A 50 H FREE
-1 1nt2A 73 H FREE
-1 1nt2A 191 H FREE
-1 1nt2A 198 H FREE
-1 1nt2A 201 H FREE
-1 1nt2A 205 H FREE
-1 1nvmB 83 H FREE
-1 1nvmB 111 C FREE
-1 1nvmB 120 H FREE
-1 1nvmB 131 C FREE
-1 1nvmB 150 H FREE
-1 1nvmB 281 H FREE
-1 1nw3A 29 H FREE
-1 1nw3A 30 H FREE
-1 1nw3A 34 H FREE
-1 1nw3A 44 C FREE
-1 1nw3A 74 C FREE
-1 1nw3A 85 H FREE
-1 1nw3A 108 H FREE
-1 1nw3A 116 H FREE
-1 1nw3A 178 C FREE
-1 1nw3A 180 H FREE
-1 1nw3A 181 H FREE
-1 1nw3A 212 H FREE
-1 1nw3A 250 H FREE
-1 1nw3A 314 H FREE
-1 1nxzA 6 H FREE
-1 1nxzA 16 C FREE
-1 1nxzA 25 H FREE
-1 1nxzA 46 H FREE
-1 1nxzA 75 H FREE
-1 1nxzA 79 H FREE
-1 1nxzA 113 C FREE
-1 1nxzA 137 C FREE
-1 1nxzA 140 C FREE
-1 1nxzA 158 C FREE
-1 1nxzA 170 H FREE
-1 1nxzA 174 H FREE
-1 1nxzA 237 C FREE
-1 1o0uA 86 H FREE
-1 1o0uA 101 H FREE
-1 1o0uA 175 H FREE
-1 1o0uA 250 H FREE
-1 1o0uA 257 H FREE
-1 1o0uA 266 C FREE
-1 1o0uA 289 C FREE
-1 1o0uA 327 H FREE
-1 1o0uA 357 C FREE
-1 1o54A 46 H FREE
-1 1o54A 48 H FREE
-1 1o54A 126 C FREE
-1 1o54A 198 C FREE
-1 1o54A 212 C FREE
-1 1o54A 259 H FREE
-1 1o54A 270 C FREE
-1 1o57A 18 H FREE
-1 1o57A 20 H FREE
-1 1o6aA 41 H FREE
-1 1o7dB 11 C FREE
-1 1o7dB 65 C FREE
-1 1occG 7 H FREE
-1 1occG 30 C FREE
-1 1occG 37 H FREE
-1 1occG 40 H FREE
-1 1occG 50 H FREE
-1 1occG 51 H FREE
-1 1occG 66 H FREE
-1 1occG 70 H FREE
-1 1occJ 20 H FREE
-1 1occJ 38 C FREE
-1 1occJ 48 C FREE
-1 1occJ 56 H FREE
-1 1occK 1 H FREE
-1 1occK 9 H FREE
-1 1occK 24 C FREE
-1 1ohmA 7 H FREE
-1 1ohmA 8 C FREE
-1 1ohmA 11 H FREE
-1 1ohmA 13 C FREE
-1 1ohmA 23 C FREE
-1 1ohmA 43 C FREE
-1 1okcA 38 H FREE
-1 1okcA 55 C FREE
-1 1okcA 104 H FREE
-1 1okcA 127 C FREE
-1 1okcA 158 C FREE
-1 1okcA 207 H FREE
-1 1okcA 255 C FREE
-1 1omiB 33 H FREE
-1 1omiB 48 C FREE
-1 1omiB 122 H FREE
-1 1omiB 154 C FREE
-1 1omiB 192 H FREE
-1 1omiB 215 C FREE
-1 1omiB 239 C FREE
-1 1oofA 16 C FREE
-1 1oofA 45 C FREE
-1 1oofA 49 C FREE
-1 1oofA 74 H FREE
-1 1oofA 91 C FREE
-1 1oofA 95 H FREE
-1 1oofA 102 C FREE
-1 1oofA 111 C FREE
-1 1opd_ 14 H FREE
-1 1opd_ 75 H FREE
-1 1osmA 20 H FREE
-1 1osmA 213 H FREE
-1 1ouwC 109 H FREE
-1 1ouwC 150 H FREE
-1 1ow4A 26 C FREE
-1 1ow4A 53 C FREE
-1 1ow4A 57 C FREE
-1 1ow4A 102 C FREE
-1 1ow4A 114 C FREE
-1 1ow4A 123 C FREE
-1 1oxjA 2 H FREE
-1 1oxjA 19 H FREE
-1 1oxjA 52 H FREE
-1 1oxjA 57 C FREE
-1 1oxjA 150 H FREE
-1 1oxjA 157 H FREE
-1 1oygA 18 H FREE
-1 1oygA 22 H FREE
-1 1oygA 74 H FREE
-1 1oygA 77 H FREE
-1 1oygA 159 H FREE
-1 1oygA 216 H FREE
-1 1oygA 222 H FREE
-1 1oygA 229 H FREE
-1 1oygA 386 H FREE
-1 1oyzA 19 C FREE
-1 1oyzA 34 H FREE
-1 1oyzA 62 C FREE
-1 1oyzA 83 C FREE
-1 1oyzA 86 C FREE
-1 1oyzA 105 C FREE
-1 1oyzA 118 C FREE
-1 1oyzA 195 C FREE
-1 1oyzA 228 C FREE
-1 1oz9A 102 H FREE
-1 1oz9A 114 H FREE
-1 1oz9A 118 H FREE
-1 1oz9A 124 H FREE
-1 1p1cA 13 H FREE
-1 1p1cA 48 H FREE
-1 1p1cA 53 C FREE
-1 1p1cA 70 H FREE
-1 1p1cA 90 H FREE
-1 1p1cA 107 H FREE
-1 1p1cA 109 H FREE
-1 1p1cA 117 H FREE
-1 1p1cA 131 C FREE
-1 1p1cA 170 C FREE
-1 1p1cA 182 C FREE
-1 1p32A 1 H FREE
-1 1p32A 25 H FREE
-1 1p32A 112 C FREE
-1 1p32A 113 H FREE
-1 1p32A 164 H FREE
-1 1p32A 191 H FREE
-1 1p65A 14 H FREE
-1 1p65A 15 H FREE
-1 1p65A 24 C FREE
-1 1p65A 39 C FREE
-1 1p65A 58 H FREE
-1 1p65A 59 H FREE
-1 1pavA 15 C FREE
-1 1pjzA 2 H FREE
-1 1pjzA 30 C FREE
-1 1pjzA 45 H FREE
-1 1pjzA 68 H FREE
-1 1pjzA 87 C FREE
-1 1pjzA 100 H FREE
-1 1pjzA 101 C FREE
-1 1pjzA 124 H FREE
-1 1pjzA 133 C FREE
-1 1pjzA 160 H FREE
-1 1pjzA 179 H FREE
-1 1pjzA 195 H FREE
-1 1psuB 9 H FREE
-1 1psuB 17 C FREE
-1 1psuB 47 H FREE
-1 1psuB 50 C FREE
-1 1psuB 51 H FREE
-1 1psuB 67 C FREE
-1 1psuB 79 C FREE
-1 1psuB 101 H FREE
-1 1psuB 129 H FREE
-1 1pswA 40 C FREE
-1 1pswA 60 H FREE
-1 1pswA 73 H FREE
-1 1pswA 103 H FREE
-1 1pswA 170 C FREE
-1 1pswA 185 C FREE
-1 1pswA 198 H FREE
-1 1pswA 200 H FREE
-1 1pswA 224 H FREE
-1 1pswA 242 C FREE
-1 1pswA 261 C FREE
-1 1pswA 273 H FREE
-1 1pswA 299 H FREE
-1 1pswA 311 H FREE
-1 1pswA 323 H FREE
-1 1puoB 6 C FREE
-1 1puoB 47 C FREE
-1 1puoB 94 C FREE
-1 1puoB 135 C FREE
-1 1puoB 161 C FREE
-1 1pv6A 34 H FREE
-1 1pv6A 38 H FREE
-1 1pv6A 116 C FREE
-1 1pv6A 147 C FREE
-1 1pv6A 175 C FREE
-1 1pv6A 204 H FREE
-1 1pv6A 233 C FREE
-1 1pv6A 321 H FREE
-1 1pv6A 332 C FREE
-1 1pv6A 352 C FREE
-1 1pv6A 354 C FREE
-1 1pw4A 8 H FREE
-1 1pw4A 128 C FREE
-1 1pw4A 139 C FREE
-1 1pw4A 145 H FREE
-1 1pw4A 161 C FREE
-1 1pw4A 163 H FREE
-1 1pw4A 185 H FREE
-1 1pw4A 194 C FREE
-1 1pw4A 213 C FREE
-1 1pw4A 283 H FREE
-1 1pw4A 307 C FREE
-1 1pw4A 351 C FREE
-1 1pw4A 369 H FREE
-1 1pw4A 440 H FREE
-1 1q0tA 20 H FREE
-1 1q0tA 32 C FREE
-1 1q0tA 106 H FREE
-1 1q0tA 108 H FREE
-1 1q0tA 141 H FREE
-1 1q0tA 146 C FREE
-1 1q0tA 155 H FREE
-1 1q0tA 214 H FREE
-1 1q0tA 215 H FREE
-1 1q0tA 233 H FREE
-1 1q0tA 244 H FREE
-1 1q4tA 20 H FREE
-1 1q4tA 63 H FREE
-1 1q4tA 68 C FREE
-1 1q4tA 84 H FREE
-1 1q4tA 96 H FREE
-1 1q4tA 107 H FREE
-1 1q4tA 116 H FREE
-1 1q4tA 136 C FREE
-1 1q6aA 59 H FREE
-1 1q6aA 93 H FREE
-1 1q6aA 95 C FREE
-1 1q6wC 49 H FREE
-1 1qamA 7 H FREE
-1 1qamA 16 H FREE
-1 1qamA 30 H FREE
-1 1qamA 42 H FREE
-1 1qamA 51 C FREE
-1 1qamA 61 H FREE
-1 1qamA 64 C FREE
-1 1qamA 74 H FREE
-1 1qamA 163 H FREE
-1 1qamA 184 H FREE
-1 1qamA 217 H FREE
-1 1qmeA 17 H FREE
-1 1qmeA 78 H FREE
-1 1qmeA 155 H FREE
-1 1qmeA 345 H FREE
-1 1qmeA 481 H FREE
-1 1qmeA 545 H FREE
-1 1qnoA 25 C FREE
-1 1qnoA 28 C FREE
-1 1qnoA 34 H FREE
-1 1qnoA 43 H FREE
-1 1qnoA 101 H FREE
-1 1qnoA 171 C FREE
-1 1qnoA 174 C FREE
-1 1qnoA 197 H FREE
-1 1qnoA 240 H FREE
-1 1qnoA 260 H FREE
-1 1qnoA 264 C FREE
-1 1qnoA 271 C FREE
-1 1qnoA 283 C FREE
-1 1qnoA 333 C FREE
-1 1qnoA 338 H FREE
-1 1qu0A 68 H FREE
-1 1qu0A 87 H FREE
-1 1qu0A 89 C FREE
-1 1qu0A 94 H FREE
-1 1qu0A 155 C FREE
-1 1qu0A 187 C FREE
-1 1r5rA 19 C FREE
-1 1r5rA 23 H FREE
-1 1r5rA 46 C FREE
-1 1r5rA 50 C FREE
-1 1r5rA 88 C FREE
-1 1r5rA 97 C FREE
-1 1r5rA 106 C FREE
-1 1sw6A 31 H FREE
-1 1sw6A 101 H FREE
-1 1sw6A 129 H FREE
-1 1sw6A 135 H FREE
-1 1sw6A 148 H FREE
-1 1sw6A 152 H FREE
-1 1sw6A 166 C FREE
-1 1sw6A 192 C FREE
-1 1sw6A 205 H FREE
-1 1sw6A 206 H FREE
-1 1sw6A 216 C FREE
-1 1sw6A 285 C FREE
-1 1tit_ 28 H FREE
-1 1tit_ 39 H FREE
-1 1tit_ 55 C FREE
-1 1tit_ 64 H FREE
-1 1tit_ 69 H FREE
-1 1tit_ 71 C FREE
-1 1tul_ 42 H FREE
-1 1tul_ 65 C FREE
-1 1tul_ 72 C FREE
-1 1tul_ 89 C FREE
-1 1uanA 9 H FREE
-1 1uanA 17 C FREE
-1 1uanA 107 H FREE
-1 1uanA 110 H FREE
-1 1uanA 122 H FREE
-1 1uanA 148 H FREE
-1 1ucrB 75 H FREE
-1 1uf0A 84 C FREE
-1 1uf2E 22 C FREE
-1 1uf2E 77 C FREE
-1 1uf2E 153 C FREE
-1 1uf2E 289 C FREE
-1 1uf2E 338 C FREE
-1 1uf2E 402 H FREE
-1 1vie_ 30 C FREE
-1 1vie_ 45 H FREE
-1 1vig_ 12 H FREE
-1 1vig_ 15 H FREE
-1 1vig_ 17 H FREE
-1 1wit_ 19 H FREE
-1 1ycsB 26 H FREE
-1 1ycsB 74 H FREE
-1 1ycsB 78 C FREE
-1 1ycsB 81 H FREE
-1 1ycsB 107 H FREE
-1 1ycsB 108 C FREE
-1 1ycsB 112 C FREE
-1 1ycsB 118 C FREE
-1 1ycsB 143 C FREE
-1 1ycsB 153 C FREE
-1 1ycsB 193 C FREE
-1 1ycsB 198 H FREE
-1 1zaq_ 5 C FREE
-1 1zaq_ 10 C FREE
-1 1zaq_ 14 C FREE
-1 1zaq_ 24 C FREE
-1 1zaq_ 26 C FREE
-1 1zaq_ 35 H FREE
-1 1zaq_ 38 H FREE
-1 1zaq_ 40 C FREE
-1 1zug_ 55 C FREE
-1 2aaiA 39 H FREE
-1 2aaiA 64 H FREE
-1 2aaiA 93 H FREE
-1 2aaiA 105 H FREE
-1 2aaiA 170 C FREE
-1 2aaiA 258 C FREE
-1 2fivA 71 H FREE
-1 2fivA 83 C FREE
-1 2fivA 89 C FREE
-1 2fmr_ 4 H FREE
-1 2fmr_ 21 H FREE
-1 2fmr_ 44 C FREE
-1 2fmr_ 47 H FREE
-1 2irfG 39 H FREE
-1 2irfG 43 H FREE
-1 2irfG 60 H FREE
-1 2irfG 64 H FREE
-1 2irfG 82 C FREE
-1 2lbp_ 52 C FREE
-1 2lbp_ 75 H FREE
-1 2lbp_ 77 C FREE
-1 2lbp_ 112 H FREE
-1 2lbp_ 144 H FREE
-1 2lbp_ 336 H FREE
-1 2ncm_ 23 C FREE
-1 2ncm_ 78 C FREE
-1 2utgA 2 C FREE
-1 2utgA 7 H FREE
-1 2utgA 68 C FREE
-1 3ncmA 22 C FREE
-1 3ncmA 36 H FREE
-1 3ncmA 72 C FREE
