# Supplementary material for: Predicting zinc binding at the proteome level
Source: BMC Bioinformatics. 2007 Feb 5;8:39. doi: 10.1186/1471-2105-8-39 (PMC1800866; doi:10.1186/1471-2105-8-39)
Supplement: Additional File 1 — SVM evaluation data. List of protein chains employed in the experiments, splits of the 5-fold cross validation procedure, model parameters obtained in the tuning phase. [file 1471-2105-8-39-S1.tgz › SVM_evaluation_data/CH_split_1]

-1 1a0b_ 63 H FREE
1 1a0b_ 76 H ZN_800
-1 1a0b_ 109 H FREE
-1 1a8h_ 18 H FREE
-1 1a8h_ 21 H FREE
-1 1a8h_ 35 H FREE
-1 1a8h_ 51 H FREE
-1 1a8h_ 99 H FREE
1 1a8h_ 126 C ZN_1000
1 1a8h_ 129 C ZN_1000
1 1a8h_ 143 C ZN_1000
1 1a8h_ 146 H ZN_1000
-1 1a8h_ 221 H FREE
-1 1a8h_ 251 H FREE
-1 1a8h_ 254 H FREE
-1 1a8h_ 264 H FREE
-1 1a8h_ 282 H FREE
-1 1a8h_ 400 H FREE
-1 1adn_ 5 C FREE
1 1adn_ 37 C ZN_93
1 1adn_ 41 C ZN_93
-1 1adn_ 45 H FREE
1 1adn_ 68 C ZN_93
1 1adn_ 71 C ZN_93
-1 1adn_ 81 H FREE
-1 1adn_ 88 H FREE
-1 1adn_ 90 C FREE
-1 1c3rA 20 H FREE
-1 1c3rA 60 H FREE
-1 1c3rA 130 H FREE
-1 1c3rA 131 H FREE
-1 1c3rA 141 C FREE
1 1c3rA 169 H ZN_501_A
-1 1c3rA 170 H FREE
-1 1c3rA 171 C FREE
-1 1c3rA 190 H FREE
-1 1c3rA 297 H FREE
-1 1c3rA 310 C FREE
-1 1cnqA 37 C FREE
-1 1cnqA 54 H FREE
-1 1cnqA 91 C FREE
-1 1cnqA 115 C FREE
-1 1cnqA 127 C FREE
-1 1cnqA 182 C FREE
-1 1cnqA 252 H FREE
-1 1cnqA 280 C FREE
-1 1cnqA 310 H FREE
-1 1cnqA 333 H FREE
1 1co4A 10 C ZN_43_A
1 1co4A 13 C ZN_43_A
-1 1co4A 17 H FREE
1 1co4A 22 C ZN_43_A
1 1co4A 24 H ZN_43_A
-1 1cw0A 3 H FREE
-1 1cw0A 57 C FREE
-1 1cw0A 62 H FREE
1 1cw0A 64 C ZN_201
-1 1cw0A 67 H FREE
-1 1cw0A 68 H FREE
1 1cw0A 69 H ZN_201
-1 1cw0A 70 H FREE
1 1cw0A 71 C ZN_201
1 1cw0A 115 C ZN_201
-1 1cw0A 137 C FREE
-1 1cw0A 151 H FREE
-1 1d8dB 29 H FREE
-1 1d8dB 65 H FREE
-1 1d8dB 77 H FREE
-1 1d8dB 79 H FREE
-1 1d8dB 94 C FREE
-1 1d8dB 103 C FREE
-1 1d8dB 108 H FREE
-1 1d8dB 126 C FREE
-1 1d8dB 132 C FREE
-1 1d8dB 148 H FREE
-1 1d8dB 160 C FREE
-1 1d8dB 193 H FREE
-1 1d8dB 205 C FREE
-1 1d8dB 231 C FREE
-1 1d8dB 247 H FREE
-1 1d8dB 253 C FREE
-1 1d8dB 291 C FREE
1 1d8dB 298 C ZN_1001_A
-1 1d8dB 311 H FREE
-1 1d8dB 315 H FREE
-1 1d8dB 326 H FREE
-1 1d8dB 330 H FREE
-1 1d8dB 341 C FREE
-1 1d8dB 342 C FREE
-1 1d8dB 344 C FREE
1 1d8dB 361 H ZN_1001_A
-1 1d8dB 363 C FREE
-1 1d8dB 365 C FREE
-1 1d8dB 374 H FREE
-1 1d8dB 382 H FREE
-1 1d8dB 397 H FREE
-1 1d8dB 413 H FREE
-1 1dvpA 6 C FREE
-1 1dvpA 15 H FREE
-1 1dvpA 29 C FREE
-1 1dvpA 56 H FREE
-1 1dvpA 59 C FREE
-1 1dvpA 72 C FREE
-1 1dvpA 77 H FREE
-1 1dvpA 86 C FREE
-1 1dvpA 98 H FREE
-1 1dvpA 137 H FREE
1 1dvpA 163 C ZN_401_A
-1 1dvpA 164 H FREE
1 1dvpA 166 C ZN_401_A
-1 1dvpA 177 H FREE
-1 1dvpA 178 H FREE
1 1dvpA 179 C ZN_402_A
1 1dvpA 182 C ZN_402_A
1 1dvpA 187 C ZN_401_A
1 1dvpA 190 C ZN_401_A
-1 1dvpA 195 C FREE
1 1dvpA 209 C ZN_402_A
1 1dvpA 212 C ZN_402_A
1 1e53A 17 C ZN_1_A
1 1e53A 20 C ZN_1_A
-1 1e53A 28 H FREE
1 1e53A 32 C ZN_2_A
1 1e53A 35 C ZN_2_A
1 1e53A 40 C ZN_1_A
1 1e53A 43 C ZN_1_A
1 1e53A 48 H ZN_2_A
1 1e53A 52 H ZN_2_A
-1 1e53A 53 C FREE
-1 1e53A 54 C FREE
-1 1e53A 57 C FREE
1 1exkA 13 C ZN_80_A
1 1exkA 16 C ZN_80_A
-1 1exkA 17 H FREE
1 1exkA 30 C ZN_81_A
1 1exkA 33 C ZN_81_A
-1 1exkA 34 H FREE
1 1exkA 52 C ZN_81_A
-1 1exkA 54 H FREE
1 1exkA 55 C ZN_81_A
1 1exkA 66 C ZN_80_A
1 1exkA 69 C ZN_80_A
-1 1exkA 70 H FREE
-1 1exkA 72 H FREE
-1 1f4lA 11 C FREE
-1 1f4lA 21 H FREE
-1 1f4lA 24 H FREE
-1 1f4lA 28 H FREE
-1 1f4lA 43 H FREE
-1 1f4lA 49 C FREE
-1 1f4lA 54 H FREE
-1 1f4lA 80 H FREE
-1 1f4lA 95 H FREE
-1 1f4lA 98 H FREE
1 1f4lA 145 C ZN_701
1 1f4lA 148 C ZN_701
1 1f4lA 158 C ZN_701
1 1f4lA 161 C ZN_701
-1 1f4lA 189 H FREE
-1 1f4lA 268 C FREE
-1 1f4lA 291 H FREE
-1 1f4lA 301 H FREE
-1 1f4lA 323 H FREE
-1 1f4lA 349 H FREE
-1 1f4lA 477 C FREE
-1 1f4lA 522 H FREE
-1 1f4tA 46 H FREE
-1 1f4tA 75 H FREE
1 1f4tA 177 H ZN_1
-1 1f4tA 292 H FREE
-1 1f4tA 306 H FREE
-1 1f4tA 314 H FREE
-1 1f4tA 316 C FREE
-1 1f4tA 339 H FREE
1 1f62A 2 C ZN_52_A
1 1f62A 5 C ZN_52_A
1 1f62A 17 C ZN_53_A
1 1f62A 20 C ZN_53_A
1 1f62A 25 H ZN_52_A
1 1f62A 28 C ZN_52_A
1 1f62A 43 C ZN_53_A
1 1f62A 46 C ZN_53_A
1 1faq_ 3 H ZN_2
1 1faq_ 16 C ZN_1
1 1faq_ 19 C ZN_1
1 1faq_ 29 C ZN_2
1 1faq_ 32 C ZN_2
1 1faq_ 37 H ZN_1
-1 1faq_ 39 H FREE
1 1faq_ 40 C ZN_1
1 1faq_ 48 C ZN_2
-1 1gx1A 5 H FREE
1 1gx1A 10 H ZN_1157_A
-1 1gx1A 34 H FREE
1 1gx1A 42 H ZN_1157_A
-1 1gx1A 108 H FREE
-1 1gx1A 122 C FREE
-1 1gx1A 123 H FREE
-1 1gx1A 148 C FREE
-1 1gzhC 20 H FREE
-1 1gzhC 29 C FREE
-1 1gzhC 40 C FREE
-1 1gzhC 46 C FREE
-1 1gzhC 73 H FREE
1 1gzhC 81 C ZN_1290_C
-1 1gzhC 83 H FREE
1 1gzhC 84 H ZN_1290_C
-1 1gzhC 87 C FREE
-1 1gzhC 98 H FREE
-1 1gzhC 119 H FREE
-1 1gzhC 134 C FREE
-1 1gzhC 138 H FREE
1 1gzhC 143 C ZN_1290_C
1 1gzhC 147 C ZN_1290_C
-1 1gzhC 180 C FREE
-1 1gzhC 182 C FREE
1 1h1zA 36 H ZN_1224_A
-1 1h1zA 43 H FREE
-1 1h1zA 61 H FREE
-1 1h1zA 68 C FREE
1 1h1zA 69 H ZN_1224_A
-1 1h1zA 93 H FREE
-1 1h1zA 196 C FREE
-1 1h3nA 6 H FREE
-1 1h3nA 48 H FREE
-1 1h3nA 51 H FREE
-1 1h3nA 74 H FREE
-1 1h3nA 95 H FREE
-1 1h3nA 127 C FREE
1 1h3nA 158 C ZN_1818_A
1 1h3nA 161 C ZN_1818_A
1 1h3nA 175 C ZN_1818_A
1 1h3nA 178 H ZN_1818_A
-1 1h3nA 264 H FREE
-1 1h3nA 342 H FREE
-1 1h3nA 437 H FREE
1 1h3nA 438 C ZN_1817_A
1 1h3nA 441 C ZN_1817_A
-1 1h3nA 475 H FREE
1 1h3nA 483 C ZN_1817_A
1 1h3nA 486 C ZN_1817_A
-1 1h3nA 514 H FREE
-1 1h3nA 540 H FREE
-1 1h3nA 544 H FREE
-1 1h3nA 556 H FREE
-1 1h3nA 624 H FREE
-1 1h3nA 630 H FREE
-1 1h3nA 725 H FREE
-1 1h3nA 784 H FREE
-1 1h3nA 791 H FREE
-1 1h3nA 831 H FREE
-1 1h3nA 854 H FREE
-1 1hp7A 14 H FREE
-1 1hp7A 15 H FREE
-1 1hp7A 19 H FREE
-1 1hp7A 42 H FREE
1 1hp7A 72 H ZN_401_A
1 1hp7A 92 H ZN_401_A
1 1hp7A 100 H ZN_405_A
1 1hp7A 138 H ZN_405_A
-1 1hp7A 208 H FREE
-1 1hp7A 230 H FREE
-1 1hp7A 231 C FREE
1 1hp7A 261 H ZN_403_A
-1 1hp7A 268 H FREE
1 1hp7A 286 H ZN_404_A
-1 1hp7A 333 H FREE
-1 1i3jA 50 H FREE
-1 1i3jA 52 H FREE
-1 1i3jA 77 C FREE
-1 1i3jA 84 C FREE
-1 1i3jA 91 H FREE
-1 1i6nA 3 C FREE
-1 1i6nA 22 C FREE
-1 1i6nA 25 H FREE
-1 1i6nA 45 H FREE
-1 1i6nA 57 H FREE
-1 1i6nA 58 H FREE
-1 1i6nA 78 H FREE
-1 1i6nA 92 C FREE
-1 1i6nA 145 H FREE
-1 1i6nA 148 C FREE
-1 1i6nA 176 H FREE
-1 1i6nA 178 H FREE
1 1i6nA 199 H ZN_401_A
-1 1i6nA 229 H FREE
-1 1ile_ 53 H FREE
-1 1ile_ 56 H FREE
-1 1ile_ 86 H FREE
-1 1ile_ 118 C FREE
-1 1ile_ 174 H FREE
1 1ile_ 180 C ZN_1101
1 1ile_ 183 C ZN_1101
-1 1ile_ 190 H FREE
-1 1ile_ 242 H FREE
-1 1ile_ 318 H FREE
-1 1ile_ 383 H FREE
-1 1ile_ 387 H FREE
1 1ile_ 388 C ZN_1101
1 1ile_ 391 C ZN_1101
-1 1ile_ 422 H FREE
-1 1ile_ 427 H FREE
1 1ile_ 460 C ZN_1102
1 1ile_ 463 C ZN_1102
-1 1ile_ 490 H FREE
1 1ile_ 501 C ZN_1102
1 1ile_ 503 C ZN_1102
-1 1ile_ 529 H FREE
-1 1ile_ 534 H FREE
-1 1ile_ 562 H FREE
-1 1ile_ 579 C FREE
-1 1ile_ 580 H FREE
-1 1ile_ 781 H FREE
-1 1irxA 2 H FREE
-1 1irxA 34 H FREE
-1 1irxA 49 H FREE
-1 1irxA 60 H FREE
-1 1irxA 62 H FREE
1 1irxA 98 C ZN_600_A
1 1irxA 99 H ZN_600_A
1 1irxA 105 H ZN_600_A
1 1irxA 176 C ZN_601
1 1irxA 179 H ZN_601
1 1irxA 198 C ZN_601
-1 1irxA 202 H FREE
-1 1irxA 227 H FREE
-1 1irxA 239 H FREE
-1 1irxA 308 H FREE
-1 1irxA 381 H FREE
-1 1irxA 396 H FREE
-1 1irxA 459 H FREE
-1 1li5A 18 H FREE
1 1li5A 27 C ZN_963_A
-1 1li5A 35 C FREE
-1 1li5A 36 H FREE
-1 1li5A 39 H FREE
-1 1li5A 96 H FREE
-1 1li5A 115 H FREE
-1 1li5A 116 H FREE
-1 1li5A 132 H FREE
-1 1li5A 205 H FREE
1 1li5A 208 C ZN_963_A
-1 1li5A 213 C FREE
-1 1li5A 219 H FREE
-1 1li5A 223 H FREE
1 1li5A 233 H ZN_963_A
-1 1li5A 234 H FREE
-1 1li5A 243 C FREE
-1 1li5A 245 H FREE
-1 1li5A 255 H FREE
-1 1li5A 296 H FREE
-1 1li5A 382 H FREE
1 1lpvA 9 C ZN_54_A
1 1lpvA 12 C ZN_54_A
1 1lpvA 15 H ZN_53_A
1 1lpvA 24 H ZN_54_A
1 1lpvA 28 C ZN_54_A
1 1lpvA 33 C ZN_53_A
1 1lpvA 35 C ZN_53_A
1 1lpvA 38 C ZN_53_A
-1 1lt8A 51 H FREE
-1 1lt8A 59 H FREE
-1 1lt8A 162 H FREE
-1 1lt8A 193 H FREE
1 1lt8A 216 C ZN_501_A
-1 1lt8A 217 H FREE
-1 1lt8A 242 H FREE
-1 1lt8A 251 H FREE
1 1lt8A 298 C ZN_501_A
1 1lt8A 299 C ZN_501_A
-1 1lt8A 305 H FREE
-1 1lt8A 327 H FREE
-1 1lt8A 337 H FREE
-1 1m9oA 2 H FREE
1 1m9oA 14 C ZN_1
1 1m9oA 23 C ZN_1
1 1m9oA 29 C ZN_1
1 1m9oA 33 H ZN_1
-1 1m9oA 44 H FREE
-1 1m9oA 52 C FREE
-1 1m9oA 53 H FREE
-1 1m9oA 61 C FREE
-1 1m9oA 67 C FREE
-1 1m9oA 68 H FREE
-1 1m9oA 71 H FREE
1 1nkuA 3 C ZN_188_A
1 1nkuA 16 H ZN_188_A
-1 1nkuA 35 C FREE
-1 1nkuA 58 C FREE
-1 1nkuA 60 H FREE
-1 1nkuA 87 H FREE
-1 1nkuA 121 H FREE
-1 1nkuA 161 C FREE
-1 1nkuA 168 C FREE
1 1nkuA 174 H ZN_188_A
1 1nkuA 178 C ZN_188_A
-1 1nkuA 179 C FREE
-1 1nkuA 180 C FREE
-1 1nltA 15 H FREE
1 1nltA 40 C ZN2_350_A
1 1nltA 43 C ZN2_350_A
1 1nltA 56 C ZN2_351_A
1 1nltA 59 C ZN2_351_A
1 1nltA 82 C ZN2_351_A
1 1nltA 85 C ZN2_351_A
-1 1nltA 86 H FREE
1 1nltA 98 C ZN2_350_A
1 1nltA 101 C ZN2_350_A
-1 1nltA 116 H FREE
-1 1nltA 153 H FREE
-1 1nltA 184 H FREE
-1 1nltA 236 H FREE
-1 1noyB 39 H FREE
-1 1noyB 40 C FREE
-1 1noyB 54 C FREE
-1 1noyB 110 C FREE
-1 1noyB 134 H FREE
-1 1noyB 168 C FREE
-1 1noyB 292 H FREE
-1 1noyB 313 H FREE
-1 1noyB 373 H FREE
-1 1noyB 382 H FREE
-1 1nzjA 18 H FREE
-1 1nzjA 65 H FREE
-1 1nzjA 69 H FREE
-1 1nzjA 81 H FREE
-1 1nzjA 92 H FREE
1 1nzjA 100 C ZN_700_A
1 1nzjA 102 C ZN_700_A
-1 1nzjA 117 H FREE
1 1nzjA 118 C ZN_700_A
-1 1nzjA 122 H FREE
-1 1nzjA 123 H FREE
-1 1nzjA 136 H FREE
-1 1nzjA 150 H FREE
-1 1nzjA 163 H FREE
-1 1nzjA 180 H FREE
-1 1nzjA 216 H FREE
-1 1nzjA 233 H FREE
-1 1nzjA 260 H FREE
-1 1pcxA 95 H FREE
1 1pcxA 114 C ZN_950_A
1 1pcxA 117 C ZN_950_A
1 1pcxA 136 C ZN_950_A
1 1pcxA 139 C ZN_950_A
-1 1pcxA 168 C FREE
-1 1pcxA 190 C FREE
-1 1pcxA 222 H FREE
-1 1pcxA 232 C FREE
-1 1pcxA 238 H FREE
-1 1pcxA 282 C FREE
-1 1pcxA 316 H FREE
-1 1pcxA 361 C FREE
-1 1pcxA 373 C FREE
-1 1pcxA 407 H FREE
-1 1pcxA 430 H FREE
-1 1pcxA 436 C FREE
-1 1pcxA 457 H FREE
-1 1pcxA 466 C FREE
-1 1pcxA 492 C FREE
-1 1pcxA 587 C FREE
-1 1pcxA 598 H FREE
-1 1pcxA 603 H FREE
-1 1pcxA 615 H FREE
-1 1pcxA 643 H FREE
-1 1pcxA 745 H FREE
-1 1pcxA 768 H FREE
1 1pq4B 36 H ZN_1001
-1 1pq4B 93 H FREE
-1 1pq4B 95 H FREE
-1 1pq4B 97 H FREE
-1 1pq4B 103 H FREE
-1 1pq4B 106 H FREE
-1 1pq4B 108 H FREE
-1 1pq4B 111 H FREE
-1 1pq4B 113 H FREE
1 1pq4B 132 H ZN_1001
1 1pq4B 196 H ZN_1001
-1 1pszA 13 C FREE
-1 1pszA 50 H FREE
1 1pszA 60 H ZN_1000
1 1pszA 132 H ZN_1000
1 1ptq_ 0 H ZN_1
1 1ptq_ 13 C ZN_2
-1 1ptq_ 15 H FREE
1 1ptq_ 16 C ZN_2
1 1ptq_ 30 C ZN_1
1 1ptq_ 33 C ZN_1
1 1ptq_ 38 H ZN_2
-1 1ptq_ 39 H FREE
1 1ptq_ 41 C ZN_2
1 1ptq_ 49 C ZN_1
-1 1q08A 10 H FREE
-1 1q08A 33 H FREE
-1 1q08A 34 H FREE
1 1q08A 36 C ZN_403_B ZN_404_B
1 1q08A 71 C ZN_401_A
1 1q08A 72 C ZN_402_A
1 1q08A 76 H ZN_402_A
1 1q08A 81 C ZN_401_A
-1 1q08A 98 C FREE
-1 1qtwA 6 H FREE
-1 1qtwA 55 C FREE
-1 1qtwA 59 H FREE
1 1qtwA 68 H ZN_301
-1 1qtwA 77 H FREE
-1 1qtwA 97 C FREE
1 1qtwA 108 H ZN_301
-1 1qtwA 112 H FREE
-1 1qtwA 121 C FREE
-1 1qtwA 159 H FREE
-1 1qtwA 176 C FREE
-1 1qtwA 180 C FREE
1 1qtwA 181 H ZN_302
-1 1qtwA 195 C FREE
1 1qtwA 215 H ZN_303
1 1qtwA 230 H ZN_302
-1 1qtwA 231 H FREE
-1 1qtwA 240 H FREE
1 1r79A 27 H ZN_201_A
1 1r79A 40 C ZN_401_A
1 1r79A 43 C ZN_401_A
-1 1r79A 47 C FREE
1 1r79A 58 C ZN_201_A
1 1r79A 61 C ZN_201_A
1 1r79A 66 H ZN_401_A
1 1r79A 69 C ZN_401_A
1 1r79A 77 C ZN_201_A
-1 1rqgA 17 H FREE
-1 1rqgA 20 H FREE
-1 1rqgA 46 C FREE
-1 1rqgA 51 H FREE
-1 1rqgA 74 H FREE
-1 1rqgA 99 H FREE
-1 1rqgA 115 H FREE
1 1rqgA 126 C ZN_801_A
-1 1rqgA 128 H FREE
1 1rqgA 142 C ZN_802_A
-1 1rqgA 145 C FREE
-1 1rqgA 155 C FREE
-1 1rqgA 158 C FREE
1 1rqgA 172 C ZN_801_A
1 1rqgA 175 C ZN_801_A
-1 1rqgA 186 H FREE
-1 1rqgA 267 H FREE
-1 1rqgA 292 H FREE
-1 1rqgA 302 H FREE
-1 1rqgA 355 H FREE
-1 1rqgA 404 H FREE
-1 1rqgA 471 H FREE
-1 1rqgA 516 H FREE
-1 1rqgA 535 H FREE
-1 1rqgA 638 H FREE
1 1ryqA 13 C ZN_101
-1 1ryqA 15 H FREE
1 1ryqA 16 C ZN_101
-1 1ryqA 17 H FREE
1 1ryqA 25 C ZN_101
1 1ryqA 28 C ZN_101
-1 1t3kA 38 H FREE
1 1t3kA 58 H ZN_201_A
-1 1t3kA 64 H FREE
-1 1t3kA 76 H FREE
-1 1t3kA 90 H FREE
-1 1t3kA 101 C FREE
1 1t3kA 139 C ZN_201_A
1 1t3kA 141 C ZN_201_A
1 1t3kA 146 C ZN_201_A
-1 1t3kA 150 C FREE
-1 1t64B 27 C FREE
-1 1t64B 41 H FREE
-1 1t64B 50 H FREE
-1 1t64B 70 H FREE
-1 1t64B 77 H FREE
-1 1t64B 89 H FREE
-1 1t64B 101 C FREE
-1 1t64B 124 C FREE
-1 1t64B 130 C FREE
-1 1t64B 141 H FREE
-1 1t64B 142 H FREE
-1 1t64B 152 C FREE
1 1t64B 179 H ZN_1388
-1 1t64B 180 H FREE
-1 1t64B 200 H FREE
-1 1t64B 243 C FREE
-1 1t64B 274 C FREE
-1 1t64B 286 C FREE
-1 1t64B 313 C FREE
-1 1t64B 333 H FREE
-1 1t64B 351 C FREE
-1 1t64B 359 H FREE
-1 1t64B 374 H FREE
-1 1toaA 60 H FREE
1 1toaA 72 H ZN_501_A
-1 1toaA 96 H FREE
1 1toaA 137 H ZN_501_A
-1 1toaA 157 C FREE
1 1toaA 203 H ZN_501_A
-1 1toaA 232 H FREE
-1 1toaA 257 H FREE
-1 1toaA 272 H FREE
-1 1toaA 301 H FREE
1 1uw1A 24 C ZN_1075_A
1 1uw1A 27 C ZN_1075_A
-1 1uw1A 40 H FREE
1 1uw1A 47 C ZN_1075_A
1 1uw1A 50 C ZN_1075_A
-1 1uw1A 63 H FREE
-1 1uw1A 65 H FREE
-1 1v47A 42 H FREE
-1 1v47A 76 H FREE
-1 1v47A 85 H FREE
-1 1v47A 109 H FREE
-1 1v47A 167 H FREE
-1 1v47A 170 H FREE
-1 1v47A 187 H FREE
-1 1v47A 240 H FREE
-1 1v47A 251 H FREE
-1 1v47A 258 H FREE
-1 1v47A 271 H FREE
-1 1v47A 292 H FREE
1 1v47A 293 C ZN_601
1 1v47A 296 C ZN_601
1 1v47A 305 C ZN_601
1 1v47A 309 H ZN_601
-1 1v5nA 31 H FREE
1 1v5nA 34 H ZN_401_A
1 1v5nA 37 H ZN_401_A
1 1v5nA 49 C ZN_201_A
1 1v5nA 52 C ZN_201_A
-1 1v5nA 62 H FREE
1 1v5nA 63 C ZN_401_A
1 1v5nA 66 C ZN_401_A
1 1v5nA 71 H ZN_201_A
1 1v5nA 74 C ZN_201_A
-1 1xllA 8 H FREE
-1 1xllA 39 H FREE
-1 1xllA 52 H FREE
-1 1xllA 94 H FREE
-1 1xllA 119 H FREE
-1 1xllA 196 H FREE
-1 1xllA 206 H FREE
1 1xllA 218 H ZN_398_A
-1 1xllA 228 H FREE
-1 1xllA 241 H FREE
-1 1xllA 260 H FREE
-1 1xllA 289 H FREE
-1 1xllA 388 H FREE
-1 1zbdB 2 H FREE
1 1zbdB 57 C ZN_301
1 1zbdB 60 C ZN_301
1 1zbdB 74 C ZN_300
1 1zbdB 77 C ZN_300
1 1zbdB 82 C ZN_301
1 1zbdB 85 C ZN_301
-1 1zbdB 95 H FREE
1 1zbdB 100 C ZN_300
1 1zbdB 103 C ZN_300
-1 4mt2_ 4 C FREE
1 4mt2_ 6 C ZN_68
1 4mt2_ 12 C ZN_68
1 4mt2_ 14 C ZN_67 ZN_68
1 4mt2_ 18 C ZN_67
-1 4mt2_ 20 C FREE
1 4mt2_ 23 C ZN_67
1 4mt2_ 25 C ZN_68
1 4mt2_ 28 C ZN_67
-1 4mt2_ 32 C FREE
-1 4mt2_ 33 C FREE
-1 4mt2_ 35 C FREE
-1 4mt2_ 36 C FREE
-1 4mt2_ 40 C FREE
-1 4mt2_ 43 C FREE
-1 4mt2_ 47 C FREE
-1 4mt2_ 49 C FREE
-1 4mt2_ 56 C FREE
-1 4mt2_ 58 C FREE
-1 4mt2_ 59 C FREE
-1 11asA 17 H FREE
-1 11asA 70 H FREE
-1 11asA 83 H FREE
-1 11asA 94 H FREE
-1 11asA 109 H FREE
-1 11asA 165 H FREE
-1 11asA 168 H FREE
-1 11asA 208 H FREE
-1 11asA 210 H FREE
-1 11asA 228 H FREE
-1 11asA 262 H FREE
-1 11asA 278 H FREE
-1 11asA 308 H FREE
-1 16vpA 31 C FREE
-1 16vpA 55 C FREE
-1 16vpA 84 H FREE
-1 16vpA 111 H FREE
-1 16vpA 129 C FREE
-1 16vpA 144 H FREE
-1 16vpA 148 H FREE
-1 16vpA 182 H FREE
-1 16vpA 208 C FREE
-1 16vpA 210 C FREE
-1 16vpA 211 C FREE
-1 16vpA 250 H FREE
-1 16vpA 254 H FREE
-1 16vpA 279 H FREE
-1 16vpA 315 H FREE
-1 16vpA 359 H FREE
-1 1a14N 10 C FREE
-1 1a14N 16 H FREE
-1 1a14N 42 C FREE
-1 1a14N 47 C FREE
-1 1a14N 62 H FREE
-1 1a14N 68 H FREE
-1 1a14N 94 C FREE
-1 1a14N 102 C FREE
-1 1a14N 103 H FREE
-1 1a14N 112 C FREE
-1 1a14N 149 C FREE
-1 1a14N 151 C FREE
-1 1a14N 152 H FREE
-1 1a14N 156 C FREE
-1 1a14N 193 H FREE
-1 1a14N 197 C FREE
-1 1a14N 199 C FREE
-1 1a14N 208 C FREE
-1 1a14N 210 C FREE
-1 1a14N 231 H FREE
-1 1a14N 237 C FREE
-1 1a14N 255 C FREE
-1 1a14N 336 C FREE
-1 1a14N 340 C FREE
-1 1a14N 366 C FREE
-1 1a1vA 35 H FREE
-1 1a1vA 37 H FREE
-1 1a1vA 80 H FREE
-1 1a1vA 123 C FREE
-1 1a1vA 126 C FREE
-1 1a1vA 127 H FREE
-1 1a1vA 167 H FREE
-1 1a1vA 198 H FREE
-1 1a1vA 202 C FREE
-1 1a1vA 203 H FREE
-1 1a1vA 208 C FREE
-1 1a1vA 262 C FREE
-1 1a1vA 326 C FREE
-1 1a1vA 328 C FREE
-1 1a1vA 359 C FREE
-1 1a1vA 362 H FREE
-1 1a1vA 375 H FREE
-1 1a1vA 379 H FREE
-1 1a1vA 402 C FREE
-1 1a1vA 418 C FREE
-1 1a1vA 427 H FREE
-1 1a1vA 447 H FREE
-1 1a1vA 456 C FREE
-1 1a22A 17 H FREE
-1 1a22A 20 H FREE
-1 1a22A 52 C FREE
-1 1a22A 153 C FREE
-1 1a22A 170 C FREE
-1 1a22A 177 C FREE
-1 1a22B 37 C FREE
-1 1a22B 47 C FREE
-1 1a22B 48 H FREE
-1 1a22B 54 H FREE
-1 1a22B 55 H FREE
-1 1a22B 82 C FREE
-1 1a22B 93 C FREE
-1 1a22B 107 C FREE
-1 1a22B 121 C FREE
-1 1a22B 149 H FREE
-1 1a2cL 8 C FREE
-1 1a3d_ 10 C FREE
-1 1a3d_ 25 C FREE
-1 1a3d_ 27 C FREE
-1 1a3d_ 42 C FREE
-1 1a3d_ 43 C FREE
-1 1a3d_ 46 H FREE
-1 1a3d_ 49 C FREE
-1 1a3d_ 59 C FREE
-1 1a3d_ 70 C FREE
-1 1a3d_ 77 C FREE
-1 1a3d_ 84 C FREE
-1 1a3d_ 89 C FREE
-1 1a3d_ 91 C FREE
-1 1a3d_ 98 C FREE
-1 1a3d_ 117 C FREE
-1 1a41_ 19 C FREE
-1 1a41_ 71 H FREE
-1 1a41_ 91 H FREE
-1 1a41_ 96 H FREE
-1 1a41_ 130 C FREE
-1 1a41_ 184 H FREE
-1 1a41_ 226 H FREE
-1 1a4rA 5 C FREE
-1 1a4rA 17 C FREE
-1 1a4rA 80 C FREE
-1 1a4rA 102 H FREE
-1 1a4rA 103 H FREE
-1 1a4rA 104 C FREE
-1 1a4rA 156 C FREE
-1 1a4rA 187 C FREE
-1 1a67_ 62 C FREE
-1 1a67_ 72 C FREE
-1 1a67_ 75 H FREE
-1 1a67_ 86 C FREE
-1 1a67_ 106 C FREE
-1 1a6cA 9 C FREE
-1 1a6cA 10 C FREE
-1 1a6cA 26 H FREE
-1 1a6cA 43 H FREE
-1 1a6cA 48 C FREE
-1 1a6cA 62 H FREE
-1 1a6cA 75 C FREE
-1 1a6cA 92 C FREE
-1 1a6cA 113 H FREE
-1 1a6cA 125 H FREE
-1 1a6cA 128 C FREE
-1 1a6cA 157 C FREE
-1 1a6cA 162 H FREE
-1 1a6cA 220 H FREE
-1 1a6cA 224 H FREE
-1 1a6cA 255 C FREE
-1 1a6cA 266 C FREE
-1 1a6cA 280 H FREE
-1 1a6cA 284 H FREE
-1 1a6cA 298 H FREE
-1 1a6cA 324 H FREE
-1 1a6cA 333 H FREE
-1 1a6cA 344 H FREE
-1 1a6cA 380 H FREE
-1 1a6cA 406 H FREE
-1 1a6cA 413 C FREE
-1 1a6cA 496 C FREE
-1 1a6jA 17 C FREE
-1 1a6jA 23 H FREE
-1 1a6jA 24 C FREE
-1 1a6jA 72 H FREE
-1 1a6jA 119 H FREE
-1 1a6jA 121 H FREE
-1 1a6jA 136 C FREE
-1 1a7j_ 4 H FREE
-1 1a7j_ 22 H FREE
-1 1a7j_ 44 H FREE
-1 1a7j_ 68 H FREE
-1 1a7j_ 99 H FREE
-1 1a7j_ 125 H FREE
-1 1a7j_ 133 H FREE
-1 1a7j_ 166 H FREE
-1 1a7j_ 188 H FREE
-1 1a7j_ 192 H FREE
-1 1a7j_ 193 C FREE
-1 1a7j_ 250 H FREE
-1 1a7m_ 11 C FREE
-1 1a7m_ 15 H FREE
-1 1a7m_ 17 C FREE
-1 1a7m_ 18 H FREE
-1 1a7m_ 59 C FREE
-1 1a7m_ 70 H FREE
-1 1a7m_ 111 H FREE
-1 1a7m_ 130 C FREE
-1 1a7m_ 133 C FREE
-1 1a7m_ 140 H FREE
-1 1a7m_ 149 H FREE
-1 1a7m_ 162 C FREE
-1 1a7s_ 23 H FREE
-1 1a7s_ 25 C FREE
-1 1a7s_ 31 H FREE
-1 1a7s_ 41 C FREE
-1 1a7s_ 118 C FREE
-1 1a7s_ 149 C FREE
-1 1a7s_ 155 C FREE
-1 1a7s_ 166 C FREE
-1 1a7s_ 176 C FREE
-1 1a7s_ 181 H FREE
-1 1a7s_ 191 C FREE
-1 1a8o_ 47 C FREE
-1 1a8o_ 67 C FREE
-1 1a8p_ 12 H FREE
-1 1a8p_ 13 H FREE
-1 1a8p_ 62 H FREE
-1 1a8p_ 81 H FREE
-1 1a8p_ 108 H FREE
-1 1a8p_ 141 H FREE
-1 1a8p_ 158 H FREE
-1 1a8p_ 185 H FREE
-1 1a8p_ 218 C FREE
-1 1a8p_ 228 C FREE
-1 1ab9C 19 C FREE
-1 1ab9C 33 C FREE
-1 1ab9C 42 C FREE
-1 1ab9C 52 C FREE
-1 1ab9C 71 C FREE
-1 1afvA 11 H FREE
-1 1afvA 61 H FREE
-1 1afvA 83 H FREE
-1 1afvA 86 H FREE
-1 1afvA 119 H FREE
-1 1ag2_ 16 H FREE
-1 1ag2_ 53 H FREE
-1 1ag2_ 55 C FREE
-1 1ag2_ 63 H FREE
-1 1ag2_ 90 C FREE
-1 1agg_ 3 C FREE
-1 1agg_ 11 C FREE
-1 1agg_ 18 C FREE
-1 1agg_ 19 C FREE
-1 1agg_ 24 C FREE
-1 1agg_ 26 C FREE
-1 1agg_ 33 C FREE
-1 1agg_ 35 C FREE
-1 1agm_ 79 H FREE
-1 1agm_ 191 H FREE
-1 1agm_ 208 C FREE
-1 1agm_ 211 C FREE
-1 1agm_ 220 C FREE
-1 1agm_ 252 H FREE
-1 1agm_ 260 C FREE
-1 1agm_ 268 C FREE
-1 1agm_ 276 H FREE
-1 1agm_ 318 C FREE
-1 1agm_ 389 H FREE
-1 1agm_ 447 C FREE
-1 1ahzA 55 H FREE
-1 1ahzA 57 H FREE
-1 1ahzA 60 H FREE
-1 1ahzA 61 H FREE
-1 1ahzA 139 C FREE
-1 1ahzA 148 H FREE
-1 1ahzA 151 H FREE
-1 1ahzA 192 H FREE
-1 1ahzA 196 H FREE
-1 1ahzA 239 H FREE
-1 1ahzA 312 H FREE
-1 1ahzA 421 H FREE
-1 1ahzA 446 C FREE
-1 1ahzA 465 H FREE
-1 1ahzA 466 H FREE
-1 1ahzA 469 C FREE
-1 1ahzA 494 C FREE
-1 1ahzA 505 H FREE
-1 1ai4A 17 H FREE
-1 1ai4A 25 H FREE
-1 1ai4B 37 H FREE
-1 1ai4B 58 H FREE
-1 1ai4B 91 H FREE
-1 1ai4B 122 H FREE
-1 1ai4B 155 H FREE
-1 1ai4B 191 H FREE
-1 1ai4B 202 H FREE
-1 1ai4B 471 H FREE
-1 1ai4B 519 H FREE
-1 1ai4B 545 H FREE
-1 1ai4B 553 H FREE
-1 1aihA 18 C FREE
-1 1aihA 33 C FREE
-1 1aihA 112 H FREE
-1 1aihA 116 H FREE
-1 1aihA 121 H FREE
-1 1aihA 138 H FREE
-1 1aihA 149 H FREE
-1 1aihA 154 H FREE
-1 1aisB 27 H FREE
-1 1aisB 57 C FREE
-1 1aisB 62 C FREE
-1 1aiw_ 3 C FREE
-1 1aiw_ 24 H FREE
-1 1aiw_ 60 C FREE
-1 1ajsA 44 C FREE
-1 1ajsA 67 H FREE
-1 1ajsA 81 C FREE
-1 1ajsA 142 H FREE
-1 1ajsA 188 H FREE
-1 1ajsA 190 C FREE
-1 1ajsA 192 H FREE
-1 1ajsA 251 C FREE
-1 1ajsA 316 H FREE
-1 1ajsA 351 H FREE
-1 1ajsA 377 H FREE
-1 1ajsA 389 C FREE
-1 1ajsA 404 H FREE
-1 1ak2_ 40 C FREE
-1 1ak2_ 42 C FREE
-1 1ak2_ 43 H FREE
-1 1ak2_ 92 C FREE
-1 1ak2_ 145 H FREE
-1 1ak2_ 153 H FREE
-1 1ak2_ 191 H FREE
-1 1ak2_ 207 H FREE
-1 1alu_ 16 H FREE
-1 1alu_ 45 C FREE
-1 1alu_ 51 C FREE
-1 1alu_ 74 C FREE
-1 1alu_ 84 C FREE
-1 1alu_ 165 H FREE
-1 1aohB 37 C FREE
-1 1aoiA 19 H FREE
-1 1aoiA 90 C FREE
-1 1aoiA 93 H FREE
-1 1aoiB 2 H FREE
-1 1aoiB 59 H FREE
-1 1aoiC 27 H FREE
-1 1aoiC 78 H FREE
-1 1aoiD 22 H FREE
-1 1aoiD 55 H FREE
-1 1aoiD 82 H FREE
-1 1apyA 37 C FREE
-1 1apyA 40 C FREE
-1 1apyA 45 C FREE
-1 1apyA 97 H FREE
-1 1apyA 100 H FREE
-1 1apyA 131 H FREE
-1 1apyA 139 C FREE
-1 1apyA 155 C FREE
-1 1apyB 7 H FREE
-1 1apyB 11 H FREE
-1 1apyB 26 H FREE
-1 1apyB 80 C FREE
-1 1apyB 90 H FREE
-1 1apyB 100 C FREE
-1 1apyB 111 C FREE
-1 1apyB 139 C FREE
-1 1arb_ 5 C FREE
-1 1arb_ 11 C FREE
-1 1arb_ 35 C FREE
-1 1arb_ 55 H FREE
-1 1arb_ 56 H FREE
-1 1arb_ 57 C FREE
-1 1arb_ 79 C FREE
-1 1arb_ 147 H FREE
-1 1arb_ 148 H FREE
-1 1arb_ 176 H FREE
-1 1arb_ 209 H FREE
-1 1arb_ 215 C FREE
-1 1arl_ 12 H FREE
-1 1arl_ 28 H FREE
-1 1arl_ 68 H FREE
-1 1arl_ 119 H FREE
-1 1arl_ 137 C FREE
-1 1arl_ 160 C FREE
-1 1arl_ 165 H FREE
-1 1arl_ 185 H FREE
-1 1arl_ 195 H FREE
-1 1arl_ 302 H FREE
-1 1auyB 67 H FREE
-1 1auyB 78 H FREE
-1 1auyB 93 C FREE
-1 1auyB 116 C FREE
-1 1auyB 131 C FREE
-1 1auyB 168 C FREE
-1 1auyB 179 H FREE
-1 1avaC 6 H FREE
-1 1avaC 11 H FREE
-1 1avaC 28 H FREE
-1 1avaC 38 H FREE
-1 1avaC 41 H FREE
-1 1avaC 42 C FREE
-1 1avaC 54 H FREE
-1 1avaC 89 C FREE
-1 1avaC 96 H FREE
-1 1avaC 107 H FREE
-1 1avaC 136 H FREE
-1 1avaC 143 C FREE
-1 1avaC 147 C FREE
-1 1avaC 170 H FREE
-1 1ax4A 59 H FREE
-1 1ax4A 97 H FREE
-1 1ax4A 130 H FREE
-1 1ax4A 137 H FREE
-1 1ax4A 143 C FREE
-1 1ax4A 178 H FREE
-1 1ax4A 192 C FREE
-1 1ax4A 215 H FREE
-1 1ax4A 227 C FREE
-1 1ax4A 291 C FREE
-1 1ax4A 325 H FREE
-1 1ax4A 352 H FREE
-1 1ax4A 358 C FREE
-1 1ax4A 406 H FREE
-1 1ax4A 425 H FREE
-1 1ax4A 457 H FREE
-1 1ax8_ 45 H FREE
-1 1ax8_ 87 H FREE
-1 1ax8_ 95 C FREE
-1 1ax8_ 96 H FREE
-1 1ax8_ 145 C FREE
-1 1axj_ 26 H FREE
-1 1axj_ 51 H FREE
-1 1ay2_ 54 H FREE
-1 1ay2_ 121 C FREE
-1 1ay2_ 146 H FREE
-1 1ay2_ 151 C FREE
-1 1aym4 11 H FREE
-1 1ayoA 14 C FREE
-1 1ayoA 20 H FREE
-1 1ayoA 75 H FREE
-1 1ayoA 128 C FREE
-1 1b22A 30 C FREE
-1 1b22A 46 H FREE
-1 1b22A 92 H FREE
-1 1b2iA 4 C FREE
-1 1b2iA 6 H FREE
-1 1b2iA 25 C FREE
-1 1b2iA 34 H FREE
-1 1b2iA 36 H FREE
-1 1b2iA 53 C FREE
-1 1b2iA 64 C FREE
-1 1b2iA 76 C FREE
-1 1b2iA 81 C FREE
-1 1b2pA 12 H FREE
-1 1b2pA 17 H FREE
-1 1b2pA 29 H FREE
-1 1b2pA 39 C FREE
-1 1b2pA 62 C FREE
-1 1b2pA 93 H FREE
-1 1b35A 14 H FREE
-1 1b35A 17 H FREE
-1 1b35A 24 H FREE
-1 1b35A 36 C FREE
-1 1b35A 188 H FREE
-1 1b35A 209 H FREE
-1 1b35A 213 C FREE
-1 1b35A 228 H FREE
-1 1b35B 3 H FREE
-1 1b35B 20 H FREE
-1 1b35B 54 H FREE
-1 1b35B 154 C FREE
-1 1b35B 177 H FREE
-1 1b35B 201 H FREE
-1 1b35B 217 H FREE
-1 1b35C 11 C FREE
-1 1b35C 29 H FREE
-1 1b35C 103 C FREE
-1 1b35C 105 H FREE
-1 1b35C 132 H FREE
-1 1b35C 187 C FREE
-1 1b35C 208 C FREE
-1 1b35C 235 C FREE
-1 1b35C 250 C FREE
-1 1b35D 29 H FREE
-1 1b5oA 47 H FREE
-1 1b5oA 195 H FREE
-1 1b5oA 207 H FREE
-1 1b5oA 214 H FREE
-1 1b5oA 224 H FREE
-1 1b5oA 246 C FREE
-1 1b5oA 358 H FREE
-1 1b77A 75 H FREE
-1 1b77A 225 H FREE
-1 1b9lA 38 H FREE
-1 1b9lA 66 H FREE
-1 1b9lA 89 H FREE
-1 1b9lA 90 H FREE
-1 1b9lA 103 H FREE
-1 1bbn_ 4 H FREE
-1 1bbn_ 6 C FREE
-1 1bbn_ 27 C FREE
-1 1bbn_ 49 C FREE
-1 1bbn_ 61 H FREE
-1 1bbn_ 62 H FREE
-1 1bbn_ 68 C FREE
-1 1bbn_ 77 H FREE
-1 1bbn_ 79 H FREE
-1 1bbn_ 102 C FREE
-1 1bbn_ 130 C FREE
-1 1bev1 27 H FREE
-1 1bev1 63 H FREE
-1 1bev1 66 H FREE
-1 1bev1 93 H FREE
-1 1bev1 137 H FREE
-1 1bev1 164 C FREE
-1 1bev1 229 H FREE
-1 1bev1 241 H FREE
-1 1bev1 244 C FREE
-1 1bev1 271 C FREE
-1 1bgc_ 16 C FREE
-1 1bgc_ 35 C FREE
-1 1bgc_ 38 H FREE
-1 1bgc_ 41 C FREE
-1 1bgc_ 42 H FREE
-1 1bgc_ 51 H FREE
-1 1bgc_ 63 C FREE
-1 1bgc_ 73 C FREE
-1 1bgc_ 78 H FREE
-1 1bgc_ 157 H FREE
-1 1bgw_ 34 C FREE
-1 1bgw_ 62 C FREE
-1 1bgw_ 97 H FREE
-1 1bgw_ 111 H FREE
-1 1bgw_ 120 H FREE
-1 1bgw_ 124 H FREE
-1 1bgw_ 184 H FREE
-1 1bgw_ 214 H FREE
-1 1bgw_ 219 H FREE
-1 1bgw_ 301 C FREE
-1 1bgw_ 322 C FREE
-1 1bgw_ 326 H FREE
-1 1bgw_ 327 H FREE
-1 1bgw_ 387 H FREE
-1 1bgw_ 446 H FREE
-1 1bgw_ 457 H FREE
-1 1bgw_ 528 H FREE
-1 1bgw_ 572 H FREE
-1 1bgw_ 602 H FREE
-1 1bgw_ 687 H FREE
-1 1bh8A 7 C FREE
-1 1bh8A 39 H FREE
-1 1bh8B 60 C FREE
-1 1bh8B 73 H FREE
-1 1bhp_ 2 C FREE
-1 1bhp_ 3 C FREE
-1 1bhp_ 11 C FREE
-1 1bhp_ 15 C FREE
-1 1bhp_ 24 C FREE
-1 1bhp_ 28 C FREE
-1 1bhp_ 30 C FREE
-1 1bhp_ 38 C FREE
-1 1bjoA 38 H FREE
-1 1bjoA 69 C FREE
-1 1bjoA 70 H FREE
-1 1bjoA 111 C FREE
-1 1bjoA 144 H FREE
-1 1bjoA 146 C FREE
-1 1bjoA 219 C FREE
-1 1bjoA 320 H FREE
-1 1bjoA 325 H FREE
-1 1bjoA 358 H FREE
-1 1bjyA 42 H FREE
-1 1bjyA 61 H FREE
-1 1bjyA 62 H FREE
-1 1bjyA 98 H FREE
-1 1bjyA 137 H FREE
-1 1bjyA 149 H FREE
-1 1bjyA 186 H FREE
-1 1bk7A 14 C FREE
-1 1bk7A 22 C FREE
-1 1bk7A 33 H FREE
-1 1bk7A 47 C FREE
-1 1bk7A 59 H FREE
-1 1bk7A 82 H FREE
-1 1bk7A 87 H FREE
-1 1bk7A 90 C FREE
-1 1bk7A 120 H FREE
-1 1bk7A 150 C FREE
-1 1bk7A 167 C FREE
-1 1bk7A 178 C FREE
-1 1bk7A 183 C FREE
-1 1bmfA 41 H FREE
-1 1bmfA 200 C FREE
-1 1bmfA 250 C FREE
-1 1bmfA 262 H FREE
-1 1bmfA 301 H FREE
-1 1bmfA 470 H FREE
-1 1bmfA 475 H FREE
-1 1bmlC 36 H FREE
-1 1bmlC 60 H FREE
-1 1bmlC 80 H FREE
-1 1bmlC 128 H FREE
-1 1bmlC 199 H FREE
-1 1bmlC 214 H FREE
-1 1bmlC 232 H FREE
-1 1bmlC 279 H FREE
-1 1bmlC 346 H FREE
-1 1bmv2 65 H FREE
-1 1bmv2 89 C FREE
-1 1bmv2 107 C FREE
-1 1bmv2 111 C FREE
-1 1bmv2 118 C FREE
-1 1bmv2 131 C FREE
-1 1bmv2 146 H FREE
-1 1bmv2 147 C FREE
-1 1bmv2 151 C FREE
-1 1bmv2 176 C FREE
-1 1bmv2 182 C FREE
-1 1bmv2 259 C FREE
-1 1bmv2 282 H FREE
-1 1bmv2 322 C FREE
-1 1bmv2 330 H FREE
-1 1bmv2 354 C FREE
-1 1boqA 16 C FREE
-1 1boqA 35 H FREE
-1 1boqA 36 C FREE
-1 1boqA 100 C FREE
-1 1boqA 110 C FREE
-1 1boqA 136 C FREE
-1 1boqA 169 C FREE
-1 1br2A 40 H FREE
-1 1br2A 92 C FREE
-1 1br2A 100 H FREE
-1 1br2A 119 C FREE
-1 1br2A 145 H FREE
-1 1br2A 150 H FREE
-1 1br2A 173 C FREE
-1 1br2A 199 H FREE
-1 1br2A 286 H FREE
-1 1br2A 318 H FREE
-1 1br2A 386 C FREE
-1 1br2A 387 H FREE
-1 1br2A 479 C FREE
-1 1br2A 493 H FREE
-1 1br2A 522 C FREE
-1 1br2A 543 C FREE
-1 1br2A 564 H FREE
-1 1br2A 580 C FREE
-1 1br2A 583 H FREE
-1 1br2A 682 C FREE
-1 1br2A 687 H FREE
-1 1br2A 697 H FREE
-1 1br2A 705 C FREE
-1 1br2A 715 C FREE
-1 1br2A 751 C FREE
-1 1br2A 781 H FREE
-1 1bs0A 53 H FREE
-1 1bs0A 54 H FREE
-1 1bs0A 77 H FREE
-1 1bs0A 85 H FREE
-1 1bs0A 132 H FREE
-1 1bs0A 151 H FREE
-1 1bs0A 156 H FREE
-1 1bs0A 165 C FREE
-1 1bs0A 196 H FREE
-1 1bs0A 206 H FREE
-1 1bs0A 219 C FREE
-1 1bs0A 246 C FREE
-1 1bs0A 260 H FREE
-1 1bs0A 316 C FREE
-1 1bs0A 342 C FREE
-1 1bs0A 367 H FREE
-1 1bs0A 380 H FREE
-1 1buiC 34 H FREE
-1 1buiC 110 H FREE
-1 1buyA 6 C FREE
-1 1buyA 28 C FREE
-1 1buyA 31 H FREE
-1 1buyA 32 C FREE
-1 1buyA 93 H FREE
-1 1buyA 160 C FREE
-1 1bywA 13 C FREE
-1 1bywA 18 C FREE
-1 1bywA 23 C FREE
-1 1bywA 26 C FREE
-1 1bywA 38 C FREE
-1 1bywA 40 C FREE
-1 1bywA 44 H FREE
-1 1bywA 47 C FREE
-1 1bywA 79 C FREE
-1 1bywA 82 C FREE
-1 1bzg_ 4 H FREE
-1 1bzg_ 8 H FREE
-1 1bzg_ 24 H FREE
-1 1bzg_ 25 H FREE
-1 1bzg_ 31 H FREE
-1 1c02A 62 H FREE
-1 1c02A 80 C FREE
-1 1c02A 92 H FREE
-1 1c17M 0 H FREE
-1 1c17M 37 H FREE
-1 1c17M 90 H FREE
-1 1c17M 150 H FREE
-1 1c17M 176 H FREE
-1 1c2aA 5 C FREE
-1 1c2aA 6 C FREE
-1 1c2aA 11 C FREE
-1 1c2aA 19 C FREE
-1 1c2aA 21 C FREE
-1 1c2aA 28 C FREE
-1 1c2aA 32 C FREE
-1 1c2aA 35 C FREE
-1 1c2aA 47 C FREE
-1 1c2aA 59 C FREE
-1 1c2aA 64 C FREE
-1 1c2aA 65 C FREE
-1 1c2aA 70 C FREE
-1 1c2aA 78 C FREE
-1 1c2aA 80 C FREE
-1 1c2aA 87 C FREE
-1 1c2aA 91 C FREE
-1 1c2aA 94 C FREE
-1 1c2aA 106 C FREE
-1 1c2aA 118 C FREE
-1 1c3qA 8 C FREE
-1 1c3qA 15 H FREE
-1 1c3qA 20 H FREE
-1 1c3qA 86 H FREE
-1 1c3qA 128 H FREE
-1 1c3qA 178 H FREE
-1 1c3qA 183 H FREE
-1 1c3qA 186 H FREE
-1 1c3qA 197 C FREE
-1 1c3qA 207 C FREE
-1 1c4oA 119 H FREE
-1 1c4oA 222 H FREE
-1 1c4oA 242 H FREE
-1 1c4oA 296 C FREE
-1 1c4oA 334 H FREE
-1 1c4oA 396 H FREE
-1 1c4oA 461 H FREE
-1 1c4oA 469 H FREE
-1 1c4oA 470 H FREE
-1 1c4oA 488 H FREE
-1 1c4oA 491 C FREE
-1 1c4oA 574 H FREE
-1 1c7sA 28 C FREE
-1 1c7sA 38 C FREE
-1 1c7sA 62 H FREE
-1 1c7sA 79 H FREE
-1 1c7sA 199 H FREE
-1 1c7sA 324 H FREE
-1 1c7sA 345 H FREE
-1 1c7sA 347 H FREE
-1 1c7sA 372 C FREE
-1 1c7sA 373 H FREE
-1 1c7sA 380 C FREE
-1 1c7sA 424 H FREE
-1 1c7sA 440 H FREE
-1 1c7sA 477 C FREE
-1 1c7sA 496 H FREE
-1 1c7sA 507 H FREE
-1 1c7sA 550 C FREE
-1 1c7sA 564 H FREE
-1 1c7sA 580 H FREE
-1 1c7sA 689 H FREE
-1 1c7sA 736 H FREE
-1 1c7sA 756 H FREE
-1 1c8nA 144 C FREE
-1 1c8nA 155 C FREE
-1 1c8nA 236 C FREE
-1 1c8nA 238 C FREE
-1 1c8nA 241 H FREE
-1 1c9kA 14 H FREE
-1 1c9kA 44 H FREE
-1 1c9kA 45 H FREE
-1 1c9kA 52 H FREE
-1 1c9kA 58 C FREE
-1 1c9kA 61 H FREE
-1 1c9kA 80 C FREE
-1 1c9kA 121 C FREE
-1 1c9kA 124 C FREE
-1 1c9kA 148 H FREE
-1 1ccm_ 2 C FREE
-1 1ccm_ 3 C FREE
-1 1ccm_ 15 C FREE
-1 1ccm_ 25 C FREE
-1 1ccm_ 31 C FREE
-1 1ccm_ 39 C FREE
-1 1cd9B 12 C FREE
-1 1cd9B 15 H FREE
-1 1cd9B 23 C FREE
-1 1cd9B 32 H FREE
-1 1cd9B 48 C FREE
-1 1cd9B 58 C FREE
-1 1cd9B 67 C FREE
-1 1cd9B 99 C FREE
-1 1cd9B 125 H FREE
-1 1cd9B 129 C FREE
-1 1cd9B 147 C FREE
-1 1cd9B 165 H FREE
-1 1cd9B 176 C FREE
-1 1cd9B 179 H FREE
-1 1cd9B 190 C FREE
-1 1cfb_ 15 C FREE
-1 1cfb_ 23 H FREE
-1 1cfb_ 36 H FREE
-1 1cfb_ 92 H FREE
-1 1cfb_ 96 C FREE
-1 1cfb_ 132 H FREE
-1 1cfb_ 138 H FREE
-1 1ci4A 6 H FREE
-1 1ci4A 66 C FREE
-1 1ci4A 76 C FREE
-1 1ci4A 79 C FREE
-1 1ci4A 84 C FREE
-1 1ckeA 21 C FREE
-1 1ckeA 31 H FREE
-1 1ckeA 48 H FREE
-1 1ckeA 49 H FREE
-1 1ckeA 50 H FREE
-1 1ckeA 65 H FREE
-1 1ckeA 155 H FREE
-1 1ckv_ 32 H FREE
-1 1ckv_ 88 C FREE
-1 1ckv_ 139 H FREE
-1 1cl1A 43 H FREE
-1 1cl1A 63 H FREE
-1 1cl1A 71 C FREE
-1 1cl1A 79 C FREE
-1 1cl1A 84 C FREE
-1 1cl1A 102 H FREE
-1 1cl1A 117 C FREE
-1 1cl1A 142 H FREE
-1 1cl1A 163 H FREE
-1 1cl1A 214 H FREE
-1 1cl1A 224 C FREE
-1 1cl1A 228 C FREE
-1 1cl1A 265 H FREE
-1 1cl1A 266 H FREE
-1 1cl1A 279 H FREE
-1 1cl1A 287 H FREE
-1 1cl1A 296 H FREE
-1 1cl1A 353 H FREE
-1 1cl1A 373 H FREE
-1 1clqA 39 H FREE
-1 1clqA 40 C FREE
-1 1clqA 56 C FREE
-1 1clqA 104 H FREE
-1 1clqA 130 H FREE
-1 1clqA 137 H FREE
-1 1clqA 244 H FREE
-1 1clqA 316 H FREE
-1 1clqA 385 H FREE
-1 1clqA 439 H FREE
-1 1clqA 455 C FREE
-1 1clqA 484 H FREE
-1 1clqA 503 H FREE
-1 1clqA 608 C FREE
-1 1clqA 645 H FREE
-1 1clqA 670 C FREE
-1 1clqA 678 H FREE
-1 1clqA 747 C FREE
-1 1clqA 800 C FREE
-1 1clqA 803 H FREE
-1 1clqA 844 C FREE
-1 1clqA 863 H FREE
-1 1cnt1 5 H FREE
-1 1cnt1 11 H FREE
-1 1cnt1 16 C FREE
-1 1cnt1 40 H FREE
-1 1cnt1 83 H FREE
-1 1cnt1 96 H FREE
-1 1cnt1 105 H FREE
-1 1cnt1 109 H FREE
-1 1cnt1 173 H FREE
-1 1cnt1 181 H FREE
-1 1cr0A 7 H FREE
-1 1cr0A 21 C FREE
-1 1cr0A 86 H FREE
-1 1cr0A 121 H FREE
-1 1cr0A 147 C FREE
-1 1cr0A 154 H FREE
-1 1cr0A 193 C FREE
-1 1cr0A 194 H FREE
-1 1cr0A 204 H FREE
-1 1cr0A 250 C FREE
-1 1cr0A 283 H FREE
-1 1csgA 14 H FREE
-1 1csgA 53 C FREE
-1 1csgA 82 H FREE
-1 1csgA 86 H FREE
-1 1csgA 87 C FREE
-1 1csgA 95 C FREE
-1 1csgA 120 C FREE
-1 1cxwA 14 C FREE
-1 1cxwA 28 C FREE
-1 1cxwA 40 C FREE
-1 1cxwA 55 C FREE
-1 1d0sA 4 H FREE
-1 1d0sA 24 H FREE
-1 1d0sA 66 C FREE
-1 1d0sA 69 H FREE
-1 1d0sA 99 C FREE
-1 1d0sA 110 H FREE
-1 1d0sA 133 C FREE
-1 1d0sA 159 C FREE
-1 1d0sA 255 C FREE
-1 1d0sA 274 C FREE
-1 1d0sA 288 H FREE
-1 1d0sA 301 H FREE
-1 1d0sA 309 H FREE
-1 1d0sA 331 C FREE
-1 1d0sA 335 H FREE
-1 1d2jA 3 C FREE
-1 1d2jA 10 C FREE
-1 1d2jA 15 C FREE
-1 1d2jA 17 H FREE
-1 1d2jA 22 C FREE
-1 1d2jA 28 C FREE
-1 1d2jA 37 C FREE
-1 1d2lA 5 C FREE
-1 1d2lA 12 C FREE
-1 1d2lA 17 C FREE
-1 1d2lA 24 C FREE
-1 1d2lA 30 C FREE
-1 1d2lA 41 C FREE
-1 1d2lA 42 H FREE
-1 1d2lA 44 H FREE
-1 1d2nA 73 H FREE
-1 1d2nA 95 C FREE
-1 1d2nA 109 C FREE
-1 1d2nA 126 C FREE
-1 1d2nA 193 H FREE
-1 1danT 44 C FREE
-1 1danT 52 C FREE
-1 1danU 96 C FREE
-1 1danU 119 C FREE
-1 1dd1A 2 H FREE
-1 1dd1A 5 H FREE
-1 1dd1A 6 H FREE
-1 1dd1A 12 H FREE
-1 1dd1A 15 H FREE
-1 1dd1A 20 H FREE
-1 1dd1A 32 H FREE
-1 1dd1A 39 C FREE
-1 1dd1A 60 C FREE
-1 1dd1A 78 C FREE
-1 1dd1A 86 H FREE
-1 1dd1A 97 H FREE
-1 1dd1A 106 C FREE
-1 1dd1A 116 C FREE
-1 1dd1A 120 H FREE
-1 1dd1A 142 H FREE
-1 1dd1A 158 C FREE
-1 1dd1A 159 H FREE
-1 1dd1A 214 C FREE
-1 1dd1A 238 C FREE
-1 1dd1A 243 H FREE
-1 1dd1A 245 H FREE
-1 1dd1A 256 H FREE
-1 1dd9A 15 H FREE
-1 1dd9A 54 H FREE
-1 1dd9A 144 H FREE
-1 1dd9A 197 H FREE
-1 1dd9A 210 C FREE
-1 1dd9A 211 C FREE
-1 1ddgA 1 H FREE
-1 1ddgA 32 H FREE
-1 1ddgA 92 H FREE
-1 1ddgA 127 H FREE
-1 1ddgA 176 H FREE
-1 1ddgA 215 H FREE
-1 1ddgA 265 H FREE
-1 1ddgA 322 H FREE
-1 1ddgA 326 C FREE
-1 1df9C 1 H FREE
-1 1df9C 11 C FREE
-1 1df9C 12 C FREE
-1 1df9C 15 C FREE
-1 1df9C 17 C FREE
-1 1df9C 25 C FREE
-1 1df9C 26 H FREE
-1 1df9C 27 C FREE
-1 1df9C 35 C FREE
-1 1df9C 36 H FREE
-1 1df9C 39 C FREE
-1 1df9C 42 C FREE
-1 1df9C 44 C FREE
-1 1df9C 52 C FREE
-1 1df9C 54 C FREE
-1 1df9C 61 C FREE
-1 1df9C 65 C FREE
-1 1dfcA 18 C FREE
-1 1dfcA 60 C FREE
-1 1dfcA 64 H FREE
-1 1dfcA 79 C FREE
-1 1dfcA 88 C FREE
-1 1dfcA 95 H FREE
-1 1dfcA 107 H FREE
-1 1dfcA 120 C FREE
-1 1dfcA 134 H FREE
-1 1dfcA 138 H FREE
-1 1dfcA 153 H FREE
-1 1dfcA 192 H FREE
-1 1dfcA 197 H FREE
-1 1dfcA 225 C FREE
-1 1dfcA 259 C FREE
-1 1dfcA 304 C FREE
-1 1dfcA 309 H FREE
-1 1dfcA 333 C FREE
-1 1dfcA 391 H FREE
-1 1dfcA 396 C FREE
-1 1dfcA 455 C FREE
-1 1dfcA 473 H FREE
-1 1dgpA 10 C FREE
-1 1dgpA 11 H FREE
-1 1dgpA 50 C FREE
-1 1dgpA 62 H FREE
-1 1dgpA 65 C FREE
-1 1dgpA 80 H FREE
-1 1dgpA 123 H FREE
-1 1dgpA 151 H FREE
-1 1dgpA 155 H FREE
-1 1dgpA 196 C FREE
-1 1dgpA 220 H FREE
-1 1dgpA 227 C FREE
-1 1dgpA 259 H FREE
-1 1dgpA 273 C FREE
-1 1dhn_ 15 H FREE
-1 1dhn_ 52 H FREE
-1 1dhn_ 74 H FREE
-1 1dhn_ 107 H FREE
-1 1dil_ 13 H FREE
-1 1dil_ 40 C FREE
-1 1dil_ 55 H FREE
-1 1dil_ 101 C FREE
-1 1dil_ 160 H FREE
-1 1dil_ 223 C FREE
-1 1dil_ 276 H FREE
-1 1dil_ 295 H FREE
-1 1dil_ 315 H FREE
-1 1dil_ 342 C FREE
-1 1dil_ 372 H FREE
-1 1dizA 56 H FREE
-1 1dizA 59 H FREE
-1 1dizA 73 C FREE
-1 1dizA 85 C FREE
-1 1dizA 109 C FREE
-1 1dizA 153 C FREE
-1 1dizA 183 H FREE
-1 1dizA 269 H FREE
-1 1dj0A 48 C FREE
-1 1dj0A 57 H FREE
-1 1dj0A 64 H FREE
-1 1dj0A 101 H FREE
-1 1dj0A 118 H FREE
-1 1dj0A 131 H FREE
-1 1dj0A 142 H FREE
-1 1dj0A 147 C FREE
-1 1dj0A 162 C FREE
-1 1dj0A 173 H FREE
-1 1dj0A 179 H FREE
-1 1dj0A 194 H FREE
-1 1dj0A 195 H FREE
-1 1dj0A 210 H FREE
-1 1dlgA 124 H FREE
-1 1dlgA 154 H FREE
-1 1dlgA 250 C FREE
-1 1dlgA 284 H FREE
-1 1dlgA 298 H FREE
-1 1dlgA 333 H FREE
-1 1dlgA 343 H FREE
-1 1dlgA 353 C FREE
-1 1dlgA 354 H FREE
-1 1dlgA 380 C FREE
-1 1dlgA 393 H FREE
-1 1dm9A 36 H FREE
-1 1dm9A 110 H FREE
-1 1dm9A 128 H FREE
-1 1dmlE 30 C FREE
-1 1dmlE 68 H FREE
-1 1dmlE 82 H FREE
-1 1dmlE 217 C FREE
-1 1dmlE 261 H FREE
-1 1dmlE 271 C FREE
-1 1dmlE 299 C FREE
-1 1dnlA 23 C FREE
-1 1dnlA 41 H FREE
-1 1dnlA 53 H FREE
-1 1dnlA 71 H FREE
-1 1dnlA 86 H FREE
-1 1dnlA 111 H FREE
-1 1dnlA 176 H FREE
-1 1dnlA 179 H FREE
-1 1dowA 2 H FREE
-1 1dowA 59 C FREE
-1 1dowA 171 C FREE
-1 1dowA 174 H FREE
-1 1dtyA 11 H FREE
-1 1dtyA 14 H FREE
-1 1dtyA 34 C FREE
-1 1dtyA 56 H FREE
-1 1dtyA 60 H FREE
-1 1dtyA 76 H FREE
-1 1dtyA 84 H FREE
-1 1dtyA 91 C FREE
-1 1dtyA 104 C FREE
-1 1dtyA 144 H FREE
-1 1dtyA 154 C FREE
-1 1dtyA 161 H FREE
-1 1dtyA 200 H FREE
-1 1dtyA 202 H FREE
-1 1dtyA 223 H FREE
-1 1dtyA 234 C FREE
-1 1dtyA 259 C FREE
-1 1dtyA 261 H FREE
-1 1dtyA 270 C FREE
-1 1dtyA 302 C FREE
-1 1dtyA 305 H FREE
-1 1dtyA 316 C FREE
-1 1dtyA 371 H FREE
-1 1dtyA 427 C FREE
-1 1dylA 0 C FREE
-1 1dylA 6 H FREE
-1 1dylA 15 C FREE
-1 1dylA 26 H FREE
-1 1dylA 51 C FREE
-1 1dylA 57 H FREE
-1 1dylA 67 H FREE
-1 1dylA 73 H FREE
-1 1dylA 77 H FREE
-1 1dylA 78 H FREE
-1 1dzoA 107 C FREE
-1 1dzoA 120 C FREE
-1 1e2hA 12 H FREE
-1 1e2hA 59 H FREE
-1 1e2hA 96 H FREE
-1 1e2hA 105 H FREE
-1 1e2hA 118 H FREE
-1 1e2hA 125 C FREE
-1 1e2hA 167 H FREE
-1 1e2hA 205 C FREE
-1 1e2hA 237 H FREE
-1 1e2hA 277 H FREE
-1 1e2hA 290 C FREE
-1 1e2hA 305 H FREE
-1 1e2hA 316 C FREE
-1 1e5bA 2 C FREE
-1 1e5bA 83 C FREE
-1 1e6cA 12 C FREE
-1 1e6cA 38 H FREE
-1 1e6cA 93 H FREE
-1 1e6cA 117 H FREE
-1 1e6cA 147 H FREE
-1 1e6cA 161 C FREE
-1 1e8tA 4 H FREE
-1 1e8tA 35 H FREE
-1 1e8tA 48 C FREE
-1 1e8tA 60 H FREE
-1 1e8tA 62 C FREE
-1 1e8tA 65 H FREE
-1 1e8tA 72 C FREE
-1 1e8tA 75 H FREE
-1 1e8tA 77 H FREE
-1 1e8tA 79 H FREE
-1 1e8tA 114 C FREE
-1 1e8tA 123 C FREE
-1 1e8tA 127 C FREE
-1 1e8tA 148 H FREE
-1 1e8tA 158 H FREE
-1 1e8tA 220 C FREE
-1 1e8tA 287 H FREE
-1 1e8tA 315 H FREE
-1 1e8tA 331 C FREE
-1 1e8tA 337 C FREE
-1 1e8tA 341 C FREE
-1 1e8tA 358 H FREE
-1 1e8tA 407 C FREE
-1 1e8tA 418 C FREE
-1 1ebaA 18 C FREE
-1 1ebaA 28 C FREE
-1 1ebaA 57 C FREE
-1 1ebaA 60 H FREE
-1 1ebaA 73 C FREE
-1 1ebaA 100 H FREE
-1 1ebaA 104 H FREE
-1 1ebaA 127 H FREE
-1 1ebaA 143 H FREE
-1 1ebaA 171 C FREE
-1 1ebmA 4 H FREE
-1 1ebmA 19 C FREE
-1 1ebmA 45 H FREE
-1 1ebmA 65 H FREE
-1 1ebmA 66 C FREE
-1 1ebmA 102 H FREE
-1 1ebmA 103 H FREE
-1 1ebmA 110 H FREE
-1 1ebmA 131 C FREE
-1 1ebmA 137 C FREE
-1 1ebmA 154 C FREE
-1 1ebmA 170 H FREE
-1 1ebmA 186 H FREE
-1 1ebmA 228 H FREE
-1 1ebmA 232 C FREE
-1 1ebmA 244 C FREE
-1 1ebmA 246 C FREE
-1 1ebmA 261 H FREE
-1 1ebmA 264 H FREE
-1 1ebmA 273 H FREE
-1 1ed7A 22 C FREE
-1 1ed7A 26 H FREE
-1 1ee1A 10 H FREE
-1 1ee1A 80 H FREE
-1 1ee1A 158 H FREE
-1 1ee1A 256 H FREE
-1 1eejA 44 H FREE
-1 1eejA 87 H FREE
-1 1eejA 97 C FREE
-1 1eejA 100 C FREE
-1 1eejA 101 H FREE
-1 1eejA 104 H FREE
-1 1eejA 140 C FREE
-1 1eejA 162 C FREE
-1 1eejA 169 H FREE
-1 1eejA 208 H FREE
-1 1eemA 31 C FREE
-1 1eemA 48 H FREE
-1 1eemA 89 C FREE
-1 1eemA 111 C FREE
-1 1eemA 191 C FREE
-1 1eemA 194 H FREE
-1 1eemA 236 C FREE
-1 1ef1A 113 C FREE
-1 1ef1A 138 H FREE
-1 1ef1A 157 H FREE
-1 1ef1A 172 H FREE
-1 1ef1A 175 H FREE
-1 1ef1A 280 C FREE
-1 1ef1A 284 H FREE
-1 1efdN 123 H FREE
-1 1efdN 156 H FREE
-1 1efdN 206 C FREE
-1 1efdN 209 H FREE
-1 1efdN 252 H FREE
-1 1eg7A 94 C FREE
-1 1eg7A 127 H FREE
-1 1eg7A 133 H FREE
-1 1eg7A 139 H FREE
-1 1eg7A 149 H FREE
-1 1eg7A 207 C FREE
-1 1eg7A 209 C FREE
-1 1eg7A 270 H FREE
-1 1eg7A 279 H FREE
-1 1eg7A 281 C FREE
-1 1eg7A 317 C FREE
-1 1eg7A 339 H FREE
-1 1eg7A 365 H FREE
-1 1eg7A 398 C FREE
-1 1eg7A 435 H FREE
-1 1eg7A 542 C FREE
-1 1egaA 7 C FREE
-1 1egaA 44 H FREE
-1 1egaA 50 H FREE
-1 1egaA 66 H FREE
-1 1egaA 137 H FREE
-1 1egaA 171 H FREE
-1 1egaA 177 H FREE
-1 1egaA 178 H FREE
-1 1egaA 273 H FREE
-1 1eghA 12 H FREE
-1 1eghA 18 H FREE
-1 1eghA 20 H FREE
-1 1eghA 21 C FREE
-1 1eghA 32 H FREE
-1 1eghA 39 H FREE
-1 1eghA 97 H FREE
-1 1eghA 130 H FREE
-1 1egjA 29 H FREE
-1 1egjA 32 H FREE
-1 1egjA 57 H FREE
-1 1ei1A 35 H FREE
-1 1ei1A 36 H FREE
-1 1ei1A 53 H FREE
-1 1ei1A 54 C FREE
-1 1ei1A 62 H FREE
-1 1ei1A 81 H FREE
-1 1ei1A 97 H FREE
-1 1ei1A 114 H FREE
-1 1ei1A 139 H FREE
-1 1ei1A 145 H FREE
-1 1ei1A 213 H FREE
-1 1ei1A 215 H FREE
-1 1ei1A 235 H FREE
-1 1ei1A 266 C FREE
-1 1ei1A 279 H FREE
-1 1ejiA 11 H FREE
-1 1ejiA 89 C FREE
-1 1ejiA 98 H FREE
-1 1ejiA 103 C FREE
-1 1ejiA 128 H FREE
-1 1ejiA 141 H FREE
-1 1ejiA 144 H FREE
-1 1ejiA 187 H FREE
-1 1ejiA 197 C FREE
-1 1ejiA 224 H FREE
-1 1ejiA 240 H FREE
-1 1ejiA 241 C FREE
-1 1ejiA 242 H FREE
-1 1ejiA 249 H FREE
-1 1ejiA 255 C FREE
-1 1ejiA 298 H FREE
-1 1ejiA 300 H FREE
-1 1ejiA 328 C FREE
-1 1ejiA 350 H FREE
-1 1ejiA 373 C FREE
-1 1ejiA 377 C FREE
-1 1ejiA 382 C FREE
-1 1ejiA 416 H FREE
-1 1ejiA 419 H FREE
-1 1ejiA 431 H FREE
-1 1ekuA 19 H FREE
-1 1ekuA 145 H FREE
-1 1ekuA 237 H FREE
-1 1em8D 10 H FREE
-1 1em8D 58 H FREE
-1 1em8D 59 C FREE
-1 1em8D 100 C FREE
-1 1em8D 104 H FREE
-1 1ep1A 25 C FREE
-1 1ep1A 52 H FREE
-1 1ep1A 116 C FREE
-1 1ep1A 134 C FREE
-1 1ep1A 139 H FREE
-1 1ep1A 158 C FREE
-1 1ep1A 233 H FREE
-1 1ep1A 279 C FREE
-1 1eptA 6 C FREE
-1 1eptA 22 H FREE
-1 1eptA 24 C FREE
-1 1eptA 39 H FREE
-1 1eptA 40 C FREE
-1 1eptB 9 H FREE
-1 1eptB 29 H FREE
-1 1eptB 65 C FREE
-1 1eptB 72 C FREE
-1 1eqkA 21 H FREE
-1 1eqkA 33 H FREE
-1 1et1A 8 H FREE
-1 1et1A 13 H FREE
-1 1et1A 31 H FREE
-1 1ethB 16 C FREE
-1 1ethB 22 C FREE
-1 1ethB 26 C FREE
-1 1ethB 27 C FREE
-1 1ethB 29 H FREE
-1 1ethB 38 C FREE
-1 1ethB 48 C FREE
-1 1ethB 60 C FREE
-1 1ethB 62 C FREE
-1 1ethB 68 C FREE
-1 1ethB 86 C FREE
-1 1ethB 87 H FREE
-1 1evsA 5 C FREE
-1 1evsA 47 H FREE
-1 1evsA 48 C FREE
-1 1evsA 79 C FREE
-1 1evsA 82 H FREE
-1 1evsA 126 C FREE
-1 1evsA 166 C FREE
-1 1evsA 170 H FREE
-1 1evsA 173 H FREE
-1 1evsA 177 H FREE
-1 1ew4A 6 H FREE
-1 1ew4A 31 C FREE
-1 1ew4A 57 H FREE
-1 1ew4A 69 H FREE
-1 1ew4A 79 C FREE
-1 1ewwA 3 C FREE
-1 1ewwA 16 C FREE
-1 1ewwA 24 C FREE
-1 1ewwA 36 C FREE
-1 1ewwA 61 C FREE
-1 1ewwA 66 C FREE
-1 1ewwA 79 C FREE
-1 1ewwA 84 C FREE
-1 1ex7A 94 C FREE
-1 1ex7A 161 H FREE
-1 1exbA 15 C FREE
-1 1exbA 35 H FREE
-1 1exbA 99 H FREE
-1 1exbA 139 H FREE
-1 1exbA 176 C FREE
-1 1exbA 182 H FREE
-1 1exbA 198 H FREE
-1 1exbA 212 C FREE
-1 1exbA 265 C FREE
-1 1exbA 275 C FREE
-1 1exbA 313 H FREE
-1 1exg_ 7 C FREE
-1 1exg_ 89 H FREE
-1 1exg_ 106 C FREE
-1 1exzA 3 C FREE
-1 1exzA 41 H FREE
-1 1exzA 42 C FREE
-1 1exzA 88 C FREE
-1 1exzA 137 C FREE
-1 1ezfB 12 C FREE
-1 1ezfB 39 C FREE
-1 1ezfB 67 H FREE
-1 1ezfB 70 H FREE
-1 1ezfB 116 C FREE
-1 1ezfB 130 H FREE
-1 1ezfB 141 C FREE
-1 1ezfB 142 H FREE
-1 1ezfB 227 C FREE
-1 1ezfB 237 H FREE
-1 1ezfB 238 H FREE
-1 1ezfB 258 C FREE
-1 1ezfB 272 C FREE
-1 1ezfB 316 H FREE
-1 1ezvB 19 H FREE
-1 1ezvB 32 H FREE
-1 1ezvB 100 H FREE
-1 1ezvB 120 C FREE
-1 1f08A 17 C FREE
-1 1f08A 20 H FREE
-1 1f08A 59 C FREE
-1 1f08A 69 H FREE
-1 1f08A 74 C FREE
-1 1f08A 80 C FREE
-1 1f08A 104 C FREE
-1 1f08A 133 H FREE
-1 1f2nA 57 H FREE
-1 1f2nA 79 C FREE
-1 1f2nA 93 C FREE
-1 1f2nA 121 C FREE
-1 1f2nA 155 C FREE
-1 1f2nA 156 H FREE
-1 1f2nA 173 C FREE
-1 1f2uB 120 H FREE
-1 1f2uB 130 H FREE
-1 1f42A 27 C FREE
-1 1f42A 67 C FREE
-1 1f42A 68 H FREE
-1 1f42A 76 H FREE
-1 1f42A 82 H FREE
-1 1f42A 108 C FREE
-1 1f42A 119 C FREE
-1 1f42A 147 C FREE
-1 1f42A 170 C FREE
-1 1f42A 176 C FREE
-1 1f42A 193 H FREE
-1 1f42A 243 H FREE
-1 1f42A 251 C FREE
-1 1f42A 277 C FREE
-1 1f42A 304 C FREE
-1 1f47B 17 H FREE
-1 1f47B 18 H FREE
-1 1f47B 45 H FREE
-1 1f47B 47 H FREE
-1 1f47B 106 H FREE
-1 1f5qB 19 C FREE
-1 1f5qB 30 H FREE
-1 1f5qB 42 H FREE
-1 1f5qB 57 C FREE
-1 1f5qB 59 C FREE
-1 1f5qB 99 H FREE
-1 1f5qB 119 C FREE
-1 1f5qB 146 C FREE
-1 1f5qB 153 C FREE
-1 1f5qB 157 H FREE
-1 1f5qB 160 H FREE
-1 1f5qB 173 C FREE
-1 1f5qB 179 C FREE
-1 1f5qB 182 C FREE
-1 1f5qB 198 C FREE
-1 1f5qB 200 H FREE
-1 1f8vA 55 C FREE
-1 1f8vA 75 H FREE
-1 1f8vA 84 C FREE
-1 1f8vA 159 C FREE
-1 1f8vA 246 C FREE
-1 1f8vA 309 C FREE
-1 1f8vA 337 C FREE
-1 1f8vA 339 H FREE
-1 1f98A 2 H FREE
-1 1f98A 68 C FREE
-1 1f98A 107 H FREE
-1 1f9dA 35 H FREE
-1 1f9dA 49 H FREE
-1 1f9dA 66 H FREE
-1 1f9dA 152 H FREE
-1 1f9dA 195 C FREE
-1 1f9dA 199 H FREE
-1 1f9dA 292 H FREE
-1 1f9dA 317 H FREE
-1 1f9dA 319 H FREE
-1 1f9dA 484 H FREE
-1 1f9dA 496 C FREE
-1 1f9dA 547 H FREE
-1 1f9dA 607 H FREE
-1 1f9tA 5 H FREE
-1 1f9tA 19 C FREE
-1 1f9tA 62 H FREE
-1 1f9tA 97 C FREE
-1 1f9tA 126 H FREE
-1 1f9tA 145 C FREE
-1 1f9tA 175 H FREE
-1 1f9tA 179 H FREE
-1 1f9tA 194 C FREE
-1 1f9tA 223 H FREE
-1 1f9tA 228 H FREE
-1 1f9tA 234 H FREE
-1 1f9tA 245 H FREE
-1 1f9tA 283 C FREE
-1 1f9tA 289 H FREE
-1 1f9tA 300 H FREE
-1 1f9tA 334 H FREE
-1 1fazA 44 C FREE
-1 1fazA 60 C FREE
-1 1fazA 63 H FREE
-1 1fazA 95 C FREE
-1 1fazA 106 C FREE
-1 1fg9C 59 C FREE
-1 1fg9C 64 H FREE
-1 1fg9C 65 H FREE
-1 1fg9C 67 C FREE
-1 1fg9C 72 H FREE
-1 1fg9C 104 C FREE
-1 1fg9C 129 H FREE
-1 1fg9C 149 C FREE
-1 1fg9C 177 C FREE
-1 1fg9C 182 C FREE
-1 1fg9C 196 C FREE
-1 1fg9C 204 H FREE
-1 1fg9C 217 C FREE
-1 1fgp_ 5 C FREE
-1 1fgp_ 10 H FREE
-1 1fgp_ 34 C FREE
-1 1fgp_ 44 C FREE
-1 1fgp_ 51 C FREE
-1 1fit_ 7 H FREE
-1 1fit_ 34 H FREE
-1 1fit_ 38 C FREE
-1 1fit_ 47 H FREE
-1 1fit_ 71 H FREE
-1 1fit_ 73 H FREE
-1 1fit_ 93 H FREE
-1 1fit_ 95 H FREE
-1 1fit_ 97 H FREE
-1 1fit_ 107 H FREE
-1 1fit_ 119 H FREE
-1 1fjgI 116 H FREE
-1 1fjgM 85 C FREE
-1 1fjgM 91 H FREE
-1 1fjgP 12 H FREE
-1 1fjgP 15 H FREE
-1 1flgA 25 H FREE
-1 1flgA 95 H FREE
-1 1flgA 104 C FREE
-1 1flgA 105 C FREE
-1 1flgA 147 H FREE
-1 1flgA 172 H FREE
-1 1flgA 205 H FREE
-1 1flgA 241 H FREE
-1 1flgA 282 H FREE
-1 1flgA 308 H FREE
-1 1flgA 340 H FREE
-1 1flgA 372 H FREE
-1 1flgA 397 H FREE
-1 1flgA 431 H FREE
-1 1flgA 463 H FREE
-1 1flgA 481 H FREE
-1 1flgA 484 H FREE
-1 1foeA 16 C FREE
-1 1foeA 31 C FREE
-1 1foeA 116 C FREE
-1 1foeA 119 H FREE
-1 1foeA 148 H FREE
-1 1foeA 184 H FREE
-1 1foeA 186 H FREE
-1 1foeA 200 H FREE
-1 1foeA 208 H FREE
-1 1foeA 240 H FREE
-1 1foeA 288 H FREE
-1 1foeA 303 H FREE
-1 1foeA 326 C FREE
-1 1foeA 330 H FREE
-1 1foeA 344 H FREE
-1 1foeA 346 C FREE
-1 1foeA 347 C FREE
-1 1foeA 361 H FREE
-1 1foeA 368 H FREE
-1 1fouA 25 H FREE
-1 1fouA 57 H FREE
-1 1fouA 75 C FREE
-1 1fouA 187 H FREE
-1 1fouA 264 C FREE
-1 1fp3A 28 H FREE
-1 1fp3A 30 H FREE
-1 1fp3A 34 H FREE
-1 1fp3A 40 C FREE
-1 1fp3A 65 C FREE
-1 1fp3A 75 H FREE
-1 1fp3A 93 H FREE
-1 1fp3A 103 C FREE
-1 1fp3A 124 C FREE
-1 1fp3A 155 H FREE
-1 1fp3A 186 C FREE
-1 1fp3A 207 H FREE
-1 1fp3A 209 C FREE
-1 1fp3A 216 H FREE
-1 1fp3A 238 C FREE
-1 1fp3A 242 H FREE
-1 1fp3A 247 H FREE
-1 1fp3A 258 H FREE
-1 1fp3A 270 H FREE
-1 1fp3A 288 H FREE
-1 1fp3A 301 C FREE
-1 1fp3A 315 H FREE
-1 1fp3A 379 C FREE
-1 1fp3A 381 H FREE
-1 1fp3A 385 C FREE
-1 1fp3A 389 C FREE
-1 1fps_ 29 H FREE
-1 1fps_ 52 C FREE
-1 1fps_ 78 C FREE
-1 1fps_ 85 C FREE
-1 1fps_ 111 C FREE
-1 1fps_ 141 C FREE
-1 1fps_ 149 H FREE
-1 1fps_ 181 H FREE
-1 1fps_ 219 H FREE
-1 1fps_ 242 C FREE
-1 1fps_ 261 C FREE
-1 1fps_ 268 C FREE
-1 1fps_ 326 H FREE
-1 1fx2A 29 H FREE
-1 1fx2A 40 H FREE
-1 1fx2A 41 H FREE
-1 1fx2A 53 C FREE
-1 1fx2A 83 C FREE
-1 1fx2A 86 H FREE
-1 1fx2A 87 H FREE
-1 1fx2A 110 C FREE
-1 1fx2A 118 H FREE
-1 1fx2A 138 H FREE
-1 1fx2A 142 C FREE
-1 1fx2A 146 H FREE
-1 1fx2A 179 H FREE
-1 1fzqA 42 H FREE
-1 1fzqA 116 C FREE
-1 1fzqA 144 H FREE
-1 1fzqA 156 C FREE
-1 1fzqA 172 C FREE
-1 1g10A 8 H FREE
-1 1g26A 2 H FREE
-1 1g26A 3 C FREE
-1 1g26A 9 C FREE
-1 1g26A 15 C FREE
-1 1g26A 16 C FREE
-1 1g26A 25 C FREE
-1 1g26A 26 C FREE
-1 1g3gA 33 C FREE
-1 1g3gA 37 C FREE
-1 1g3gA 73 C FREE
-1 1g3gA 76 H FREE
-1 1g3gA 87 H FREE
-1 1g3gA 153 C FREE
-1 1g3kA 66 H FREE
-1 1g3kA 69 H FREE
-1 1g3kA 145 H FREE
-1 1g3kA 159 C FREE
-1 1g41A 15 H FREE
-1 1g41A 45 H FREE
-1 1g41A 148 H FREE
-1 1g41A 151 H FREE
-1 1g41A 262 C FREE
-1 1g41A 294 H FREE
-1 1g41A 301 H FREE
-1 1g41A 348 H FREE
-1 1g41A 396 H FREE
-1 1g57A 60 H FREE
-1 1g57A 66 C FREE
-1 1g57A 68 C FREE
-1 1g57A 135 H FREE
-1 1g57A 152 H FREE
-1 1g57A 172 C FREE
-1 1g57A 187 C FREE
-1 1g57A 194 H FREE
-1 1g57A 211 H FREE
-1 1g5hA 19 H FREE
-1 1g5hA 30 C FREE
-1 1g5hA 34 H FREE
-1 1g5hA 52 C FREE
-1 1g5hA 53 H FREE
-1 1g5hA 89 H FREE
-1 1g5hA 144 H FREE
-1 1g5hA 149 H FREE
-1 1g5hA 153 C FREE
-1 1g5hA 171 C FREE
-1 1g5hA 173 H FREE
-1 1g5hA 215 H FREE
-1 1g5hA 235 C FREE
-1 1g5hA 270 H FREE
-1 1g5hA 291 C FREE
-1 1g5hA 332 H FREE
-1 1g5hA 334 C FREE
-1 1g5hA 356 C FREE
-1 1g5hA 379 H FREE
-1 1g5hA 386 H FREE
-1 1g5hA 424 H FREE
-1 1g5rA 54 H FREE
-1 1g5rA 79 H FREE
-1 1g5rA 104 C FREE
-1 1g5rA 110 H FREE
-1 1g5rA 152 H FREE
-1 1g5rA 162 C FREE
-1 1g5rA 163 H FREE
-1 1g5rA 181 H FREE
-1 1g72B 5 C FREE
-1 1g72B 11 C FREE
-1 1g72B 31 H FREE
-1 1g8pA 77 C FREE
-1 1g8pA 152 C FREE
-1 1g8pA 158 H FREE
-1 1g8pA 183 H FREE
-1 1g8pA 275 C FREE
-1 1g8pA 279 C FREE
-1 1g8pA 313 H FREE
-1 1g8pA 324 H FREE
-1 1ga3A 28 C FREE
-1 1ga3A 44 C FREE
-1 1ga3A 56 C FREE
-1 1ga3A 70 C FREE
-1 1ga3A 72 H FREE
-1 1ga3A 83 H FREE
-1 1ga3A 101 H FREE
-1 1ga7A 37 H FREE
-1 1ga7A 46 H FREE
-1 1ga7A 57 H FREE
-1 1ga7A 156 H FREE
-1 1ga7A 168 H FREE
-1 1ga7A 199 H FREE
-1 1ga7A 200 H FREE
-1 1gh8A 36 H FREE
-1 1ghhA 38 H FREE
-1 1gl1I 3 C FREE
-1 1gl1I 13 C FREE
-1 1gl1I 16 C FREE
-1 1gl1I 18 C FREE
-1 1gl1I 27 C FREE
-1 1gl1I 32 C FREE
-1 1gmlA 4 C FREE
-1 1gmlA 17 H FREE
-1 1gmlA 67 H FREE
-1 1gmlA 70 C FREE
-1 1gmlA 93 H FREE
-1 1gmlA 118 C FREE
-1 1gmlA 157 C FREE
-1 1gmlA 163 C FREE
-1 1go5A 37 C FREE
-1 1go5A 54 H FREE
-1 1grqA 21 C FREE
-1 1grqA 120 C FREE
-1 1grqA 148 H FREE
-1 1grqA 161 H FREE
-1 1grqA 167 C FREE
-1 1grqA 174 H FREE
-1 1gsoA 14 H FREE
-1 1gsoA 116 H FREE
-1 1gsoA 170 H FREE
-1 1gsoA 183 H FREE
-1 1gsoA 206 H FREE
-1 1gsoA 216 H FREE
-1 1gsoA 245 H FREE
-1 1gsoA 290 C FREE
-1 1gsoA 312 C FREE
-1 1gsoA 316 C FREE
-1 1gsoA 353 H FREE
-1 1gsoA 367 H FREE
-1 1gsoA 387 C FREE
-1 1gsoA 393 H FREE
-1 1gsoA 410 H FREE
-1 1gsoA 414 C FREE
-1 1gsoA 416 C FREE
-1 1gtdB 62 C FREE
-1 1gtdB 67 C FREE
-1 1gtdB 72 H FREE
-1 1gtdB 84 H FREE
-1 1gxcA 44 C FREE
-1 1gxcA 57 C FREE
-1 1gxcA 60 C FREE
-1 1gxcA 79 H FREE
-1 1gxcA 99 H FREE
-1 1gy3B 4 H FREE
-1 1gy3B 8 H FREE
-1 1gy3B 18 C FREE
-1 1gy3B 58 H FREE
-1 1gy3B 121 H FREE
-1 1gy3B 146 H FREE
-1 1gy3B 152 C FREE
-1 1gy3B 186 H FREE
-1 1gy3B 215 C FREE
-1 1gy3B 220 H FREE
-1 1gy3B 229 H FREE
-1 1gy3B 244 H FREE
-1 1h2dA 30 H FREE
-1 1h2dA 33 H FREE
-1 1h2dA 93 H FREE
-1 1h2dA 114 H FREE
-1 1h2dA 179 H FREE
-1 1h3oA 18 H FREE
-1 1h3oA 24 H FREE
-1 1h3oA 33 H FREE
-1 1h3oB 2 H FREE
-1 1h3oB 47 C FREE
-1 1h3oB 52 H FREE
-1 1h3oB 66 H FREE
-1 1h4lD 7 C FREE
-1 1h4lD 13 C FREE
-1 1h4lD 16 C FREE
-1 1h4lD 21 H FREE
-1 1h4lD 61 C FREE
-1 1h4lD 73 H FREE
-1 1h4lD 82 C FREE
-1 1h4lD 106 C FREE
-1 1h4lD 114 C FREE
-1 1h4lD 133 H FREE
-1 1h4yA 22 H FREE
-1 1h4yA 23 H FREE
-1 1h54A 14 H FREE
-1 1h54A 115 H FREE
-1 1h54A 278 H FREE
-1 1h54A 296 H FREE
-1 1h54A 414 C FREE
-1 1h54A 415 H FREE
-1 1h54A 426 H FREE
-1 1h54A 450 H FREE
-1 1h54A 468 H FREE
-1 1h54A 479 H FREE
-1 1h54A 554 H FREE
-1 1h54A 624 H FREE
-1 1h54A 633 H FREE
-1 1h54A 641 H FREE
-1 1h54A 670 H FREE
-1 1h54A 696 H FREE
-1 1h54A 724 H FREE
-1 1h54A 729 H FREE
-1 1h6gA 12 H FREE
-1 1h6gA 49 H FREE
-1 1h6gA 61 C FREE
-1 1h6gA 84 C FREE
-1 1h6gA 141 H FREE
-1 1h6gA 149 C FREE
-1 1h6gA 177 H FREE
-1 1h8pA 23 C FREE
-1 1h8pA 34 H FREE
-1 1h8pA 37 C FREE
-1 1h8pA 40 H FREE
-1 1h8pA 47 C FREE
-1 1h8pA 60 C FREE
-1 1h8pA 68 C FREE
-1 1h8pA 82 C FREE
-1 1h8pA 93 C FREE
-1 1h8pA 108 C FREE
-1 1havA 43 H FREE
-1 1havA 101 H FREE
-1 1havA 144 H FREE
-1 1havA 171 C FREE
-1 1havA 190 H FREE
-1 1hcd_ 8 H FREE
-1 1hcd_ 9 H FREE
-1 1hcd_ 11 H FREE
-1 1hcd_ 23 H FREE
-1 1hcd_ 24 H FREE
-1 1hcd_ 26 H FREE
-1 1hcd_ 27 H FREE
-1 1hcd_ 29 H FREE
-1 1hcd_ 30 H FREE
-1 1hcd_ 32 H FREE
-1 1hcd_ 34 H FREE
-1 1hcd_ 38 H FREE
-1 1hcd_ 47 H FREE
-1 1hcd_ 48 C FREE
-1 1hcd_ 57 H FREE
-1 1hcd_ 64 H FREE
-1 1hcd_ 65 H FREE
-1 1hcd_ 67 H FREE
-1 1hcd_ 70 H FREE
-1 1hcd_ 74 H FREE
-1 1hcd_ 77 H FREE
-1 1hcd_ 78 H FREE
-1 1hcd_ 96 H FREE
-1 1hcd_ 97 H FREE
-1 1hcd_ 99 H FREE
-1 1hcd_ 105 H FREE
-1 1hcd_ 106 H FREE
-1 1hcd_ 108 H FREE
-1 1hf2B 51 H FREE
-1 1hf2B 54 H FREE
-1 1hf2B 64 H FREE
-1 1hf2B 115 H FREE
-1 1hf2B 177 H FREE
-1 1hf2B 189 H FREE
-1 1hjrA 31 C FREE
-1 1hjrA 122 H FREE
-1 1hjrA 148 H FREE
-1 1hjrA 149 C FREE
-1 1hjrA 150 H FREE
-1 1hkvA 5 H FREE
-1 1hkvA 24 C FREE
-1 1hkvA 53 C FREE
-1 1hkvA 67 H FREE
-1 1hkvA 75 C FREE
-1 1hkvA 88 C FREE
-1 1hkvA 92 C FREE
-1 1hkvA 102 H FREE
-1 1hkvA 113 H FREE
-1 1hkvA 132 H FREE
-1 1hkvA 168 H FREE
-1 1hkvA 170 H FREE
-1 1hkvA 177 H FREE
-1 1hkvA 203 H FREE
-1 1hkvA 210 H FREE
-1 1hkvA 212 H FREE
-1 1hkvA 228 H FREE
-1 1hkvA 328 H FREE
-1 1hkvA 373 H FREE
-1 1hkvA 374 C FREE
-1 1hkvA 405 C FREE
-1 1hkvA 424 H FREE
-1 1ho4A 10 H FREE
-1 1ho4A 43 H FREE
-1 1ho4A 50 H FREE
-1 1ho4A 87 H FREE
-1 1ho4A 89 C FREE
-1 1ho4A 90 C FREE
-1 1ho4A 118 C FREE
-1 1ho4A 153 H FREE
-1 1ho4A 156 C FREE
-1 1ho4A 191 H FREE
-1 1ho4A 196 H FREE
-1 1ho4A 208 H FREE
-1 1ho4A 214 H FREE
-1 1hruA 34 C FREE
-1 1hruA 120 H FREE
-1 1hruA 127 C FREE
-1 1hruA 147 C FREE
-1 1hulA 16 H FREE
-1 1hulA 33 H FREE
-1 1hulA 36 H FREE
-1 1hulA 39 C FREE
-1 1hulA 81 C FREE
-1 1huvA 38 H FREE
-1 1huvA 121 C FREE
-1 1huvA 133 H FREE
-1 1huvA 146 H FREE
-1 1huvA 169 H FREE
-1 1huvA 225 H FREE
-1 1huvA 241 C FREE
-1 1huvA 254 H FREE
-1 1huvA 261 C FREE
-1 1huvA 341 C FREE
-1 1huvA 365 H FREE
-1 1huvA 372 H FREE
-1 1hx1B 14 H FREE
-1 1hx1B 51 C FREE
-1 1hx1B 101 C FREE
-1 1hx1B 109 C FREE
-1 1hxdA 19 H FREE
-1 1hxdA 38 H FREE
-1 1hxdA 106 C FREE
-1 1hynQ 36 H FREE
-1 1hynQ 46 H FREE
-1 1hynQ 50 H FREE
-1 1hynQ 54 H FREE
-1 1hynQ 97 H FREE
-1 1hynQ 100 H FREE
-1 1hynQ 160 H FREE
-1 1hynQ 162 H FREE
-1 1hynQ 191 H FREE
-1 1hynQ 200 C FREE
-1 1hynQ 210 H FREE
-1 1hynQ 274 H FREE
-1 1hynQ 308 H FREE
-1 1hynQ 316 C FREE
-1 1i0rB 24 C FREE
-1 1i0rB 44 C FREE
-1 1i0rB 52 H FREE
-1 1i0rB 107 H FREE
-1 1i0rB 120 C FREE
-1 1i0rB 125 H FREE
-1 1i0rB 150 H FREE
-1 1i17A 44 C FREE
-1 1i17A 58 C FREE
-1 1i17A 80 H FREE
-1 1i17A 92 C FREE
-1 1i17A 96 H FREE
-1 1i17A 97 C FREE
-1 1i19A 39 C FREE
-1 1i19A 55 H FREE
-1 1i19A 57 H FREE
-1 1i19A 68 H FREE
-1 1i19A 92 H FREE
-1 1i19A 125 H FREE
-1 1i19A 149 H FREE
-1 1i19A 164 H FREE
-1 1i19A 208 C FREE
-1 1i19A 225 C FREE
-1 1i19A 403 H FREE
-1 1i19A 425 C FREE
-1 1i19A 426 C FREE
-1 1i19A 453 H FREE
-1 1i19A 487 H FREE
-1 1i19A 547 H FREE
-1 1i2tA 0 H FREE
-1 1i2tA 59 H FREE
-1 1i5nA 25 H FREE
-1 1i5nA 47 H FREE
-1 1i5nA 66 H FREE
-1 1i5nA 119 C FREE
-1 1ia0B 5 H FREE
-1 1ia0B 11 C FREE
-1 1ia0B 27 H FREE
-1 1ia0B 36 H FREE
-1 1ia0B 104 H FREE
-1 1ia0B 126 C FREE
-1 1ia0B 128 C FREE
-1 1ia0B 136 H FREE
-1 1ia0B 189 H FREE
-1 1ia0B 200 C FREE
-1 1ia0B 210 C FREE
-1 1ia0B 226 H FREE
-1 1ia0B 238 C FREE
-1 1ia0B 263 H FREE
-1 1ia0B 302 C FREE
-1 1ia0B 306 H FREE
-1 1ia0B 353 C FREE
-1 1ia0B 395 H FREE
-1 1iguB 16 H FREE
-1 1ihmB 87 H FREE
-1 1ihmB 94 H FREE
-1 1ihmB 126 C FREE
-1 1ihmB 134 H FREE
-1 1ihmB 146 H FREE
-1 1ihmB 170 H FREE
-1 1ihmB 183 C FREE
-1 1ihmB 208 C FREE
-1 1ihmB 269 C FREE
-1 1ihmB 285 H FREE
-1 1ihmB 309 H FREE
-1 1ihmB 325 C FREE
-1 1ihmB 328 H FREE
-1 1ihmB 336 H FREE
-1 1ihmB 354 H FREE
-1 1ihmB 380 H FREE
-1 1ihmB 403 H FREE
-1 1ihmB 434 C FREE
-1 1ihmB 443 H FREE
-1 1ihmB 459 H FREE
-1 1ihmB 482 C FREE
-1 1ijfB 39 H FREE
-1 1ijfB 55 C FREE
-1 1ijfB 77 H FREE
-1 1imt_ 6 C FREE
-1 1imt_ 12 C FREE
-1 1imt_ 17 C FREE
-1 1imt_ 18 C FREE
-1 1imt_ 30 C FREE
-1 1imt_ 40 C FREE
-1 1imt_ 41 H FREE
-1 1imt_ 45 H FREE
-1 1imt_ 55 H FREE
-1 1imt_ 56 H FREE
-1 1imt_ 58 C FREE
-1 1imt_ 60 C FREE
-1 1imt_ 66 C FREE
-1 1imt_ 76 C FREE
-1 1io2A 131 H FREE
-1 1io2A 186 H FREE
-1 1iomA 17 C FREE
-1 1iomA 51 H FREE
-1 1iomA 76 H FREE
-1 1iomA 89 H FREE
-1 1iomA 152 H FREE
-1 1iomA 180 H FREE
-1 1iomA 183 H FREE
-1 1iomA 218 H FREE
-1 1iomA 257 H FREE
-1 1iomA 281 H FREE
-1 1iomA 283 H FREE
-1 1iomA 343 H FREE
-1 1iqoA 51 H FREE
-1 1iqoA 77 H FREE
-1 1iqoA 86 H FREE
-1 1irl_ 15 H FREE
-1 1irl_ 54 H FREE
-1 1irl_ 57 C FREE
-1 1irl_ 78 H FREE
-1 1irl_ 104 C FREE
-1 1irl_ 124 C FREE
-1 1isfA 9 H FREE
-1 1isfA 18 C FREE
-1 1isfA 34 C FREE
-1 1isfA 50 C FREE
-1 1isfA 66 H FREE
-1 1isfA 80 H FREE
-1 1isfA 111 C FREE
-1 1isfA 124 C FREE
-1 1isfA 130 C FREE
-1 1isfA 155 H FREE
-1 1isfA 195 H FREE
-1 1isfA 205 C FREE
-1 1isfA 226 C FREE
-1 1isfA 238 C FREE
-1 1isfA 241 H FREE
-1 1isfA 244 H FREE
-1 1isfA 247 C FREE
-1 1iweA 62 C FREE
-1 1iweA 70 H FREE
-1 1iweA 82 H FREE
-1 1iweA 104 H FREE
-1 1iweA 134 H FREE
-1 1iweA 140 H FREE
-1 1iweA 182 C FREE
-1 1iweA 200 H FREE
-1 1iweA 202 H FREE
-1 1iweA 243 H FREE
-1 1iweA 274 C FREE
-1 1iweA 280 C FREE
-1 1iweA 326 H FREE
-1 1iweA 338 C FREE
-1 1iweA 350 H FREE
-1 1iweA 435 H FREE
-1 1iwgA 337 H FREE
-1 1iwgA 492 C FREE
-1 1iwgA 504 H FREE
-1 1iwgA 524 H FREE
-1 1iwgA 525 H FREE
-1 1iwgA 595 H FREE
-1 1iwgA 691 H FREE
-1 1iwgA 708 H FREE
-1 1iwgA 886 C FREE
-1 1iwgA 1041 H FREE
-1 1iwgA 1043 H FREE
-1 1j5wB 30 C FREE
-1 1j5wB 46 H FREE
-1 1j5wB 117 H FREE
-1 1j5wB 223 H FREE
-1 1j5wB 250 C FREE
-1 1j5wB 252 H FREE
-1 1j7vR 0 H FREE
-1 1j7vR 18 H FREE
-1 1j7vR 19 H FREE
-1 1j7vR 22 H FREE
-1 1j7vR 34 C FREE
-1 1j7vR 53 C FREE
-1 1j7vR 70 H FREE
-1 1j7vR 86 H FREE
-1 1j7vR 113 H FREE
-1 1j7vR 141 H FREE
-1 1j7vR 160 H FREE
-1 1j7vR 165 H FREE
-1 1j7vR 180 C FREE
-1 1j7vR 201 C FREE
-1 1j9aA 1 H FREE
-1 1j9aA 50 H FREE
-1 1j9aA 63 C FREE
-1 1j9aA 67 H FREE
-1 1j9aA 106 C FREE
-1 1j9aA 129 H FREE
-1 1j9aA 132 H FREE
-1 1j9aA 159 H FREE
-1 1j9aA 178 H FREE
-1 1jb0F 30 C FREE
-1 1jb0F 65 C FREE
-1 1jb0F 72 H FREE
-1 1jb0F 131 C FREE
-1 1jbkA 0 H FREE
-1 1jbkA 124 H FREE
-1 1jbkA 152 H FREE
-1 1jbkA 153 C FREE
-1 1jfgA 36 H FREE
-1 1jfgA 44 H FREE
-1 1jfgA 45 H FREE
-1 1jfgA 84 C FREE
-1 1jfgA 91 H FREE
-1 1jfgA 124 H FREE
-1 1jfgA 133 H FREE
-1 1jfgA 140 H FREE
-1 1jfgA 145 C FREE
-1 1jfgA 160 C FREE
-1 1jfgA 174 H FREE
-1 1jfgA 188 H FREE
-1 1jfgA 189 C FREE
-1 1jfgA 255 H FREE
-1 1jfgA 267 H FREE
-1 1jfgA 289 C FREE
-1 1jfgA 292 H FREE
-1 1jfgA 298 H FREE
-1 1jfgA 300 C FREE
-1 1jfgA 325 C FREE
-1 1jfiA 53 C FREE
-1 1jfiA 68 H FREE
-1 1jfiA 72 C FREE
-1 1jfiB 2 H FREE
-1 1jfiB 44 C FREE
-1 1jfiB 45 C FREE
-1 1jfiB 50 H FREE
-1 1jfiB 60 C FREE
-1 1jfiB 72 H FREE
-1 1jfiB 96 C FREE
-1 1jh3A 26 H FREE
-1 1jh3A 76 H FREE
-1 1jkw_ 2 H FREE
-1 1jkw_ 9 H FREE
-1 1jkw_ 31 C FREE
-1 1jkw_ 50 H FREE
-1 1jkw_ 56 C FREE
-1 1jkw_ 67 C FREE
-1 1jkw_ 83 C FREE
-1 1jkw_ 99 H FREE
-1 1jkw_ 107 C FREE
-1 1jkw_ 112 C FREE
-1 1jkw_ 156 H FREE
-1 1jkw_ 160 H FREE
-1 1jkw_ 243 C FREE
-1 1jkw_ 279 C FREE
-1 1jkw_ 280 H FREE
-1 1jkw_ 308 H FREE
-1 1jli_ 2 C FREE
-1 1jli_ 11 H FREE
-1 1jli_ 12 H FREE
-1 1jli_ 53 H FREE
-1 1jli_ 70 C FREE
-1 1jli_ 81 H FREE
-1 1jli_ 84 H FREE
-1 1jmmA 30 H FREE
-1 1jmmA 238 H FREE
-1 1jmmA 318 H FREE
-1 1jmvA 3 H FREE
-1 1jmvA 28 H FREE
-1 1jmvA 36 H FREE
-1 1jmvA 109 H FREE
-1 1jmvA 110 H FREE
-1 1jphA 55 C FREE
-1 1jphA 79 C FREE
-1 1jphA 85 C FREE
-1 1jphA 86 C FREE
-1 1jphA 209 H FREE
-1 1jphA 240 H FREE
-1 1jphA 243 H FREE
-1 1jphA 286 H FREE
-1 1jphA 314 C FREE
-1 1jphA 328 C FREE
-1 1jphA 351 H FREE
-1 1jphA 359 H FREE
-1 1jphA 369 H FREE
-1 1jphA 378 H FREE
-1 1jphA 380 H FREE
-1 1jr3D 49 H FREE
-1 1jr3D 50 H FREE
-1 1jr3D 67 C FREE
-1 1jr3D 104 H FREE
-1 1jr3D 138 C FREE
-1 1jr3D 170 C FREE
-1 1jr3D 172 C FREE
-1 1jr3D 210 H FREE
-1 1jr3D 215 H FREE
-1 1jr3D 230 H FREE
-1 1jr3D 265 H FREE
-1 1jr3D 275 H FREE
-1 1jr3D 331 C FREE
-1 1jr3D 332 H FREE
-1 1jr8A 19 H FREE
-1 1jr8A 38 H FREE
-1 1jr8A 50 C FREE
-1 1jr8A 53 C FREE
-1 1jr8A 56 H FREE
-1 1jr8A 79 C FREE
-1 1jr8A 80 H FREE
-1 1jr8A 82 H FREE
-1 1jr8A 96 C FREE
-1 1jr8A 105 C FREE
-1 1jr8A 107 C FREE
-1 1jrfA 4 C FREE
-1 1jrfA 11 C FREE
-1 1jrfA 18 H FREE
-1 1jrfA 21 C FREE
-1 1jrfA 28 C FREE
-1 1jrfA 31 H FREE
-1 1jrfA 34 C FREE
-1 1jrfA 43 C FREE
-1 1js3A 69 H FREE
-1 1js3A 71 H FREE
-1 1js3A 94 C FREE
-1 1js3A 99 C FREE
-1 1js3A 110 C FREE
-1 1js3A 191 H FREE
-1 1js3A 247 C FREE
-1 1js3A 248 C FREE
-1 1js3A 260 C FREE
-1 1js3A 261 H FREE
-1 1js3A 268 H FREE
-1 1js3A 280 C FREE
-1 1js3A 285 H FREE
-1 1js3A 301 H FREE
-1 1js3A 310 C FREE
-1 1js3A 334 H FREE
-1 1js3A 336 H FREE
-1 1js3A 347 H FREE
-1 1js3A 380 H FREE
-1 1js3A 385 H FREE
-1 1js3A 400 C FREE
-1 1js3A 409 C FREE
-1 1js3A 433 H FREE
-1 1js3A 437 C FREE
-1 1js3A 450 C FREE
-1 1js3A 458 H FREE
-1 1js3A 465 H FREE
-1 1ju8A 2 C FREE
-1 1ju8A 6 C FREE
-1 1ju8A 14 C FREE
-1 1ju8A 19 C FREE
-1 1ju8A 21 C FREE
-1 1ju8A 31 C FREE
-1 1ju8A 33 H FREE
-1 1jwyB 67 H FREE
-1 1jwyB 85 H FREE
-1 1jwyB 128 H FREE
-1 1jwyB 262 H FREE
-1 1jwyB 288 H FREE
-1 1jxhA 16 H FREE
-1 1jxhA 21 H FREE
-1 1jxhA 56 C FREE
-1 1jxhA 68 C FREE
-1 1jxhA 118 H FREE
-1 1jxhA 119 H FREE
-1 1jxhA 172 H FREE
-1 1jxhA 191 C FREE
-1 1jxhA 200 H FREE
-1 1jxhA 230 H FREE
-1 1jxhA 234 C FREE
-1 1jxhA 247 H FREE
-1 1jxhA 281 H FREE
-1 1jxhA 282 H FREE
-1 1jxhA 284 H FREE
-1 1k26A 18 H FREE
-1 1k26A 30 H FREE
-1 1k26A 33 H FREE
-1 1k26A 88 H FREE
-1 1k26A 90 H FREE
-1 1k30A 3 H FREE
-1 1k30A 19 C FREE
-1 1k30A 84 H FREE
-1 1k30A 85 H FREE
-1 1k30A 130 H FREE
-1 1k30A 138 H FREE
-1 1k30A 176 C FREE
-1 1k30A 187 C FREE
-1 1k30A 193 H FREE
-1 1k30A 263 H FREE
-1 1k30A 269 H FREE
-1 1k30A 277 C FREE
-1 1k30A 278 H FREE
-1 1k30A 319 H FREE
-1 1k3eB 28 C FREE
-1 1k3eB 54 C FREE
-1 1k3eB 84 C FREE
-1 1k3eB 127 H FREE
-1 1k3eB 137 H FREE
-1 1k3sA 37 H FREE
-1 1k3sA 42 C FREE
-1 1k3sA 43 C FREE
-1 1k3sA 57 H FREE
-1 1k3sA 110 H FREE
-1 1k47A 8 C FREE
-1 1k47A 154 C FREE
-1 1k47A 201 C FREE
-1 1k47A 216 H FREE
-1 1k47A 299 C FREE
-1 1k47A 332 H FREE
-1 1k5kA 12 H FREE
-1 1k5kA 21 C FREE
-1 1k5kA 24 C FREE
-1 1k5kA 26 C FREE
-1 1k5kA 29 C FREE
-1 1k5kA 30 C FREE
-1 1k5kA 32 H FREE
-1 1k5kA 33 C FREE
-1 1k5kA 36 C FREE
-1 1k5kA 64 H FREE
-1 1k5kA 76 H FREE
-1 1k5kA 80 H FREE
-1 1k85A 0 H FREE
-1 1knqA 5 H FREE
-1 1knqA 7 H FREE
-1 1knqA 8 H FREE
-1 1knqA 29 H FREE
-1 1knqA 32 H FREE
-1 1knqA 42 H FREE
-1 1knqA 86 C FREE
-1 1knqA 92 H FREE
-1 1knqA 126 H FREE
-1 1ko6A 17 H FREE
-1 1ko6A 34 H FREE
-1 1ko6A 36 H FREE
-1 1ko6A 66 C FREE
-1 1ko6A 99 H FREE
-1 1ko6A 141 C FREE
-1 1ko6A 185 H FREE
-1 1komA 15 H FREE
-1 1komA 55 H FREE
-1 1kplA 73 H FREE
-1 1kplA 174 H FREE
-1 1kplA 283 H FREE
-1 1kplA 301 C FREE
-1 1kplA 346 C FREE
-1 1kplA 382 H FREE
-1 1kplA 428 C FREE
-1 1kpsB 87 C FREE
-1 1kpsB 102 H FREE
-1 1kpsB 119 H FREE
-1 1kpsB 127 H FREE
-1 1kpsB 156 C FREE
-1 1kpsB 161 H FREE
-1 1kskA 2 H FREE
-1 1kskA 47 H FREE
-1 1kskA 60 H FREE
-1 1kskA 75 C FREE
-1 1kskA 82 H FREE
-1 1kskA 98 H FREE
-1 1kskA 121 H FREE
-1 1kskA 128 H FREE
-1 1kskA 129 H FREE
-1 1kskA 130 C FREE
-1 1kskA 157 H FREE
-1 1kskA 186 H FREE
-1 1kskA 198 H FREE
-1 1kskA 203 H FREE
-1 1kyhA 9 H FREE
-1 1kyhA 22 H FREE
-1 1kyhA 116 H FREE
-1 1kyhA 122 C FREE
-1 1kyhA 148 H FREE
-1 1kyhA 198 C FREE
-1 1kyhA 226 C FREE
-1 1kyhA 227 C FREE
-1 1kyhA 228 H FREE
-1 1kyhA 233 H FREE
-1 1kyhA 242 H FREE
-1 1kyhA 245 C FREE
-1 1kyhA 253 H FREE
-1 1kyhA 256 H FREE
-1 1kyhA 261 H FREE
-1 1kzhA 87 H FREE
-1 1kzhA 153 H FREE
-1 1kzhA 212 H FREE
-1 1kzhA 234 C FREE
-1 1kzhA 245 H FREE
-1 1kzhA 256 H FREE
-1 1kzhA 261 C FREE
-1 1kzhA 266 H FREE
-1 1kzhA 270 C FREE
-1 1kzhA 328 C FREE
-1 1kzhA 383 H FREE
-1 1kzhA 423 H FREE
-1 1kzhA 442 C FREE
-1 1kzhA 463 C FREE
-1 1l0oA 5 H FREE
-1 1l0oA 53 H FREE
-1 1l0oA 75 H FREE
-1 1l0oA 136 H FREE
-1 1l1nA 30 H FREE
-1 1l1nA 39 H FREE
-1 1l1nA 88 H FREE
-1 1l1nA 146 C FREE
-1 1l1nA 152 C FREE
-1 1l1nA 160 H FREE
-1 1l1nA 167 H FREE
-1 1l2mA 17 C FREE
-1 1l2mA 43 C FREE
-1 1l2mA 47 H FREE
-1 1l2mA 53 H FREE
-1 1l2mA 55 H FREE
-1 1l2mA 66 C FREE
-1 1l2mA 82 H FREE
-1 1l2mA 84 H FREE
-1 1l7vC 29 H FREE
-1 1l7vC 73 H FREE
-1 1l7vC 91 H FREE
-1 1l7vC 96 H FREE
-1 1l7vC 98 H FREE
-1 1l7vC 179 C FREE
-1 1l7vC 190 H FREE
-1 1l7vC 194 H FREE
-1 1l7vC 198 H FREE
-1 1l7vC 200 H FREE
-1 1l7vC 241 H FREE
-1 1l8qA 51 H FREE
-1 1l8qA 82 H FREE
-1 1l8qA 121 H FREE
-1 1l8qA 140 H FREE
-1 1l8qA 267 C FREE
-1 1l8qA 271 C FREE
-1 1l8qA 287 H FREE
-1 1l8qA 292 H FREE
-1 1l8qA 309 H FREE
-1 1lajA 54 H FREE
-1 1lajA 63 C FREE
-1 1lajA 105 C FREE
-1 1lajA 153 H FREE
-1 1lajA 200 H FREE
-1 1lajA 205 H FREE
-1 1lcyA 36 H FREE
-1 1lcyA 64 H FREE
-1 1lcyA 209 H FREE
-1 1lcyA 255 H FREE
-1 1lcyA 260 H FREE
-1 1lcyA 269 H FREE
-1 1ldl_ 7 C FREE
-1 1ldl_ 14 C FREE
-1 1ldl_ 19 C FREE
-1 1ldl_ 26 C FREE
-1 1ldl_ 32 C FREE
-1 1ldl_ 43 C FREE
-1 1lk9A 19 C FREE
-1 1lk9A 22 H FREE
-1 1lk9A 38 C FREE
-1 1lk9A 40 C FREE
-1 1lk9A 43 C FREE
-1 1lk9A 49 C FREE
-1 1lk9A 56 C FREE
-1 1lk9A 75 H FREE
-1 1lk9A 87 H FREE
-1 1lk9A 112 H FREE
-1 1lk9A 136 H FREE
-1 1lk9A 160 H FREE
-1 1lk9A 213 H FREE
-1 1lk9A 219 C FREE
-1 1lk9A 231 H FREE
-1 1lk9A 254 H FREE
-1 1lk9A 349 C FREE
-1 1lk9A 367 C FREE
-1 1lk9A 375 C FREE
-1 1ll8A 28 C FREE
-1 1ll8A 62 H FREE
-1 1ll8A 68 H FREE
-1 1ll8A 103 C FREE
-1 1ll8A 104 C FREE
-1 1lqsL 18 C FREE
-1 1lqsL 35 H FREE
-1 1lqsL 59 C FREE
-1 1lqsL 62 C FREE
-1 1lqsL 82 H FREE
-1 1lqsL 92 H FREE
-1 1lqsL 108 C FREE
-1 1lqsL 113 C FREE
-1 1lqsL 153 H FREE
-1 1lrrA 63 H FREE
-1 1lrrA 88 H FREE
-1 1lrrA 106 C FREE
-1 1lrrA 111 H FREE
-1 1lrrA 127 C FREE
-1 1lvmA 26 C FREE
-1 1lvmA 27 H FREE
-1 1lvmA 35 H FREE
-1 1lvmA 53 H FREE
-1 1lvmA 68 H FREE
-1 1lvmA 82 H FREE
-1 1lvmA 117 C FREE
-1 1lvmA 137 C FREE
-1 1lvmA 149 H FREE
-1 1lvmA 158 C FREE
-1 1lvmA 174 H FREE
-1 1lvmA 221 H FREE
-1 1lvoA 15 C FREE
-1 1lvoA 37 C FREE
-1 1lvoA 40 H FREE
-1 1lvoA 62 H FREE
-1 1lvoA 99 H FREE
-1 1lvoA 115 C FREE
-1 1lvoA 119 C FREE
-1 1lvoA 143 C FREE
-1 1lvoA 161 H FREE
-1 1lvoA 162 H FREE
-1 1lvoA 170 H FREE
-1 1lvoA 283 C FREE
-1 1lwrA 34 H FREE
-1 1lwrA 58 H FREE
-1 1lwrA 87 H FREE
-1 1ly1A 9 C FREE
-1 1ly1A 43 H FREE
-1 1ly1A 108 H FREE
-1 1lzwB 19 H FREE
-1 1lzwB 21 H FREE
-1 1lzwB 28 H FREE
-1 1lzwB 46 C FREE
-1 1lzwB 93 H FREE
-1 1lzwB 126 H FREE
-1 1lzwB 139 H FREE
-1 1m0tA 56 C FREE
-1 1m0tA 86 H FREE
-1 1m0tA 164 H FREE
-1 1m0tA 407 H FREE
-1 1m0tA 447 C FREE
-1 1m0tA 483 C FREE
-1 1m1sA 28 H FREE
-1 1m1sA 49 H FREE
-1 1m32A 27 C FREE
-1 1m32A 105 H FREE
-1 1m32A 106 H FREE
-1 1m32A 110 C FREE
-1 1m32A 133 H FREE
-1 1m32A 138 H FREE
-1 1m32A 157 H FREE
-1 1m32A 182 H FREE
-1 1m32A 193 C FREE
-1 1m32A 213 C FREE
-1 1m32A 216 H FREE
-1 1m32A 230 C FREE
-1 1m32A 235 H FREE
-1 1m32A 245 H FREE
-1 1m32A 267 H FREE
-1 1m32A 295 H FREE
-1 1m32A 336 C FREE
-1 1m4rA 10 H FREE
-1 1m4rA 11 C FREE
-1 1m4rA 52 H FREE
-1 1m4rA 60 C FREE
-1 1m4rA 103 C FREE
-1 1m4rA 104 H FREE
-1 1m4rA 111 H FREE
-1 1m4rA 149 C FREE
-1 1m62A 14 H FREE
-1 1m62A 72 C FREE
-1 1m6nA 42 H FREE
-1 1m6nA 92 H FREE
-1 1m6nA 124 H FREE
-1 1m6nA 201 H FREE
-1 1m6nA 282 H FREE
-1 1m6nA 287 H FREE
-1 1m6nA 288 H FREE
-1 1m6nA 296 H FREE
-1 1m6nA 333 H FREE
-1 1m6nA 455 H FREE
-1 1m6nA 463 H FREE
-1 1m6nA 512 H FREE
-1 1m6nA 726 H FREE
-1 1m6nA 738 H FREE
-1 1m6nA 761 H FREE
-1 1m6nA 796 H FREE
-1 1m8oB 6 H FREE
-1 1mbmA 32 H FREE
-1 1mbmA 77 H FREE
-1 1mbmA 89 C FREE
-1 1mbmA 104 C FREE
-1 1mbmA 127 H FREE
-1 1mbmA 159 H FREE
-1 1mec1 64 C FREE
-1 1mec1 114 C FREE
-1 1mec1 124 C FREE
-1 1mec1 133 H FREE
-1 1mec1 138 H FREE
-1 1mec1 145 C FREE
-1 1mec1 159 H FREE
-1 1mec1 204 H FREE
-1 1mec1 248 C FREE
-1 1mejA 68 H FREE
-1 1mejA 94 C FREE
-1 1mejA 118 H FREE
-1 1mejA 131 H FREE
-1 1mejA 144 C FREE
-1 1mejA 147 H FREE
-1 1mejA 184 H FREE
-1 1mejA 208 C FREE
-1 1mhmB 53 C FREE
-1 1mjhA 23 H FREE
-1 1mjhA 39 H FREE
-1 1mjhA 108 H FREE
-1 1mjhA 128 H FREE
-1 1mkfA 34 H FREE
-1 1mkfA 35 C FREE
-1 1mkfA 46 C FREE
-1 1mkfA 59 H FREE
-1 1mkfA 65 C FREE
-1 1mkfA 194 C FREE
-1 1mkfA 217 C FREE
-1 1mkfA 229 C FREE
-1 1mkfA 234 C FREE
-1 1mkfA 261 C FREE
-1 1mkfA 263 C FREE
-1 1mkfA 277 H FREE
-1 1mkfA 304 H FREE
-1 1mkfA 316 H FREE
-1 1mkfA 317 C FREE
-1 1mkfA 324 H FREE
-1 1mkfA 336 C FREE
-1 1mlvB 74 C FREE
-1 1mlvB 100 H FREE
-1 1mlvB 143 C FREE
-1 1mlvB 198 H FREE
-1 1mlvB 207 H FREE
-1 1mlvB 265 H FREE
-1 1mlvB 338 H FREE
-1 1mlvB 352 C FREE
-1 1mlvB 359 C FREE
-1 1mlvB 367 H FREE
-1 1mlvB 430 C FREE
-1 1mt0A 64 H FREE
-1 1mt0A 118 H FREE
-1 1mt0A 175 H FREE
-1 1mt0A 182 H FREE
-1 1mt0A 185 C FREE
-1 1mt0A 195 H FREE
-1 1mt0A 220 H FREE
-1 1mu5A 50 H FREE
-1 1mu5A 122 H FREE
-1 1mu5A 168 H FREE
-1 1mu5A 232 H FREE
-1 1mu5A 348 H FREE
-1 1mu5A 414 H FREE
-1 1mu5A 416 C FREE
-1 1mzkA 21 H FREE
-1 1mzkA 54 H FREE
-1 1mzkA 82 H FREE
-1 1mzkA 86 H FREE
-1 1n08A 31 H FREE
-1 1n08A 97 H FREE
-1 1n08A 136 H FREE
-1 1n0wB 8 H FREE
-1 1n1cA 78 C FREE
-1 1n1cA 87 H FREE
-1 1n1cA 110 H FREE
-1 1n1cA 118 H FREE
-1 1n1cA 127 H FREE
-1 1n1cA 134 H FREE
-1 1n1cA 144 H FREE
-1 1n1cA 146 C FREE
-1 1n1cA 147 C FREE
-1 1n1cA 148 H FREE
-1 1n1cA 161 C FREE
-1 1n1cA 172 H FREE
-1 1n1cA 176 C FREE
-1 1n1fA 4 H FREE
-1 1n1fA 9 C FREE
-1 1n1fA 16 H FREE
-1 1n1fA 17 H FREE
-1 1n1fA 56 C FREE
-1 1n1fA 57 C FREE
-1 1n1fA 74 H FREE
-1 1n1fA 102 C FREE
-1 1n1fA 108 C FREE
-1 1n1fA 109 H FREE
-1 1n1fA 110 C FREE
-1 1n1fA 122 H FREE
-1 1n1fA 131 H FREE
-1 1n1fA 152 H FREE
-1 1n1jB 2 H FREE
-1 1n1jB 63 H FREE
-1 1n3gA 18 H FREE
-1 1n3gA 32 H FREE
-1 1n3gA 37 H FREE
-1 1n3gA 66 H FREE
-1 1n3gA 89 H FREE
-1 1n4mA 27 C FREE
-1 1n4mA 58 C FREE
-1 1n4mA 103 H FREE
-1 1n4mA 109 C FREE
-1 1n4mA 169 H FREE
-1 1n4mA 173 C FREE
-1 1n4mA 175 H FREE
-1 1n4mA 225 C FREE
-1 1n4mA 232 H FREE
-1 1n4mA 237 H FREE
-1 1n4mA 245 H FREE
-1 1n4mA 258 H FREE
-1 1n4mA 265 C FREE
-1 1n4mA 271 C FREE
-1 1n4mA 292 H FREE
-1 1n4mA 343 H FREE
-1 1n5bA 35 C FREE
-1 1n5bA 36 H FREE
-1 1n5bA 40 H FREE
-1 1n5bA 65 H FREE
-1 1n5bA 85 H FREE
-1 1n5hA 59 C FREE
-1 1n5hA 70 C FREE
-1 1n5hA 81 C FREE
-1 1n5hA 98 C FREE
-1 1n87A 2 C FREE
-1 1n93X 48 H FREE
-1 1n93X 53 H FREE
-1 1n93X 74 H FREE
-1 1n93X 84 C FREE
-1 1n93X 91 H FREE
-1 1n93X 96 H FREE
-1 1n93X 143 H FREE
-1 1n93X 144 C FREE
-1 1n93X 145 C FREE
-1 1n93X 182 H FREE
-1 1n93X 195 H FREE
-1 1n93X 252 C FREE
-1 1n93X 280 H FREE
-1 1n93X 292 H FREE
-1 1nc7A 21 H FREE
-1 1nc7A 46 H FREE
-1 1nc7A 50 C FREE
-1 1nc7A 75 H FREE
-1 1nc7A 86 H FREE
-1 1nc7A 97 C FREE
-1 1nc7A 123 H FREE
-1 1nexC 2 H FREE
-1 1nexC 70 H FREE
-1 1nexC 71 H FREE
-1 1nexC 125 C FREE
-1 1ngnA 28 H FREE
-1 1ngnA 109 H FREE
-1 1ngnA 123 C FREE
-1 1ngnA 131 H FREE
-1 1ngnA 135 H FREE
-1 1ngnA 141 H FREE
-1 1ngnA 148 H FREE
-1 1ngvA 22 H FREE
-1 1ngvA 31 H FREE
-1 1ngvA 33 C FREE
-1 1ngvA 120 C FREE
-1 1ngvA 152 C FREE
-1 1ngvA 168 H FREE
-1 1ngvA 174 H FREE
-1 1ngvA 194 H FREE
-1 1ngvA 202 H FREE
-1 1ngvA 208 H FREE
-1 1ngvA 210 H FREE
-1 1ngvA 293 C FREE
-1 1ngvA 359 H FREE
-1 1ngvA 383 C FREE
-1 1ngvA 394 C FREE
-1 1ngvA 435 H FREE
-1 1ngvA 459 C FREE
-1 1ngvA 479 H FREE
-1 1ngvA 482 C FREE
-1 1ngvA 490 H FREE
-1 1nh2D 70 C FREE
-1 1nh2D 81 C FREE
-1 1nh2D 89 H FREE
-1 1nh2D 114 C FREE
-1 1nhyA 107 C FREE
-1 1nhyA 184 H FREE
-1 1ni3A 73 C FREE
-1 1ni3A 111 H FREE
-1 1ni3A 132 H FREE
-1 1ni3A 161 H FREE
-1 1ni3A 284 C FREE
-1 1ni3A 312 C FREE
-1 1ni3A 336 H FREE
-1 1ni3A 350 H FREE
-1 1ni3A 363 C FREE
-1 1ni3A 385 H FREE
-1 1nijA 22 H FREE
-1 1nijA 28 H FREE
-1 1nijA 63 C FREE
-1 1nijA 65 C FREE
-1 1nijA 66 C FREE
-1 1nijA 97 C FREE
-1 1nijA 113 H FREE
-1 1nijA 117 C FREE
-1 1nijA 133 H FREE
-1 1nijA 169 H FREE
-1 1nijA 186 H FREE
-1 1nijA 214 H FREE
-1 1nijA 293 H FREE
-1 1nj8A 2 H FREE
-1 1nj8A 29 C FREE
-1 1nj8A 56 H FREE
-1 1nj8A 76 H FREE
-1 1nj8A 89 H FREE
-1 1nj8A 120 H FREE
-1 1nj8A 140 H FREE
-1 1nj8A 157 H FREE
-1 1nj8A 160 H FREE
-1 1nj8A 224 H FREE
-1 1nj8A 252 C FREE
-1 1nj8A 267 H FREE
-1 1nj8A 316 H FREE
-1 1nlfA 3 H FREE
-1 1nlfA 83 H FREE
-1 1nlfA 84 H FREE
-1 1nlfA 87 H FREE
-1 1nlfA 92 H FREE
-1 1nlfA 145 H FREE
-1 1nlfA 171 C FREE
-1 1nlfA 177 H FREE
-1 1nlfA 178 H FREE
-1 1nlfA 254 H FREE
-1 1nlyA 29 H FREE
-1 1nlyA 48 C FREE
-1 1nlyA 82 H FREE
-1 1nlyA 86 C FREE
-1 1nlyA 87 C FREE
-1 1nlyA 141 H FREE
-1 1nlyA 176 C FREE
-1 1nlyA 213 H FREE
-1 1nlyA 214 H FREE
-1 1nlyA 231 C FREE
-1 1nlyA 235 C FREE
-1 1nlyA 261 C FREE
-1 1nlyA 264 H FREE
-1 1nlyA 272 H FREE
-1 1nlyA 314 H FREE
-1 1nlyA 317 H FREE
-1 1nlyA 318 H FREE
-1 1nlyA 321 C FREE
-1 1nn4A 0 H FREE
-1 1nn4A 1 H FREE
-1 1nn4A 2 H FREE
-1 1nn4A 20 C FREE
-1 1nn4A 22 H FREE
-1 1nn4A 29 H FREE
-1 1nn4A 34 H FREE
-1 1nn4A 57 H FREE
-1 1nn4A 78 C FREE
-1 1nn4A 99 C FREE
-1 1nn4A 111 H FREE
-1 1nn4A 146 H FREE
-1 1nstA 28 C FREE
-1 1nstA 33 H FREE
-1 1nstA 43 C FREE
-1 1nstA 69 H FREE
-1 1nstA 91 H FREE
-1 1nstA 94 H FREE
-1 1nstA 158 H FREE
-1 1nstA 162 H FREE
-1 1nstA 173 H FREE
-1 1nstA 193 C FREE
-1 1nstA 202 H FREE
-1 1nstA 211 H FREE
-1 1nstA 247 H FREE
-1 1nstA 260 C FREE
-1 1nstA 270 C FREE
-1 1nstA 297 H FREE
-1 1nu7D 49 H FREE
-1 1nu7D 143 H FREE
-1 1nu7D 144 H FREE
-1 1nu7D 181 H FREE
-1 1nu7D 203 H FREE
-1 1nu7D 245 H FREE
-1 1nu7D 246 H FREE
-1 1nu7D 250 H FREE
-1 1nxuA 28 C FREE
-1 1nxuA 43 H FREE
-1 1nxuA 103 H FREE
-1 1nxuA 115 H FREE
-1 1nxuA 135 C FREE
-1 1nxuA 151 C FREE
-1 1nxuA 304 H FREE
-1 1ny71 3 C FREE
-1 1ny71 13 C FREE
-1 1ny71 49 H FREE
-1 1ny71 70 H FREE
-1 1ny71 147 C FREE
-1 1o13A 31 H FREE
-1 1o13A 62 H FREE
-1 1o13A 64 H FREE
-1 1o13A 127 H FREE
-1 1o4vA 50 H FREE
-1 1o4vA 80 H FREE
-1 1o4vA 90 H FREE
-1 1o50A 18 C FREE
-1 1o50A 66 H FREE
-1 1o50A 74 H FREE
-1 1o50A 108 H FREE
-1 1o5hA 23 C FREE
-1 1o5hA 47 C FREE
-1 1o5hA 132 H FREE
-1 1o5hA 156 C FREE
-1 1o5hA 157 H FREE
-1 1o5hA 197 C FREE
-1 1o6uE 58 H FREE
-1 1o6uE 88 C FREE
-1 1o6uE 95 C FREE
-1 1o6uE 127 C FREE
-1 1o6uE 134 C FREE
-1 1o6uE 136 H FREE
-1 1o6uE 154 C FREE
-1 1o6uE 161 H FREE
-1 1o6uE 175 C FREE
-1 1o6uE 230 H FREE
-1 1o6uE 253 C FREE
-1 1o6uE 279 H FREE
-1 1o6uE 289 H FREE
-1 1o6uE 300 C FREE
-1 1o6uE 344 H FREE
-1 1o6uE 354 C FREE
-1 1o6uE 372 H FREE
-1 1o7fA 10 H FREE
-1 1o7fA 13 H FREE
-1 1o7fA 23 C FREE
-1 1o7fA 53 H FREE
-1 1o7fA 61 C FREE
-1 1o7fA 63 C FREE
-1 1o7fA 103 H FREE
-1 1o7fA 110 C FREE
-1 1o7fA 129 H FREE
-1 1o7fA 207 H FREE
-1 1o7fA 215 H FREE
-1 1o7fA 222 C FREE
-1 1o7fA 223 C FREE
-1 1o7fA 238 C FREE
-1 1o7fA 240 H FREE
-1 1o7fA 260 H FREE
-1 1o7fA 266 H FREE
-1 1o7fA 295 C FREE
-1 1o7fA 314 H FREE
-1 1o7fA 340 H FREE
-1 1o7fA 346 H FREE
-1 1o7fA 364 H FREE
-1 1o7fA 400 C FREE
-1 1o7fA 403 H FREE
-1 1o7fA 430 C FREE
-1 1o7fA 431 H FREE
-1 1o7fA 457 H FREE
-1 1o9cA 83 H FREE
-1 1o9cA 102 C FREE
-1 1o9cA 134 H FREE
-1 1o9cA 172 H FREE
-1 1o9cA 197 C FREE
-1 1oc0B 4 C FREE
-1 1oc0B 8 C FREE
-1 1oc0B 18 C FREE
-1 1oc0B 20 C FREE
-1 1oc0B 24 C FREE
-1 1oc0B 30 C FREE
-1 1oc0B 31 C FREE
-1 1oc0B 38 C FREE
-1 1oftA 4 H FREE
-1 1oftA 56 H FREE
-1 1oftA 57 C FREE
-1 1oftA 88 H FREE
-1 1oftA 117 C FREE
-1 1oftA 126 H FREE
-1 1ofuA 28 H FREE
-1 1ofuA 41 C FREE
-1 1ofuA 229 C FREE
-1 1ofuA 289 H FREE
-1 1ofuA 307 H FREE
-1 1ohhH 47 H FREE
-1 1ohhH 48 H FREE
-1 1ohhH 54 H FREE
-1 1ohhH 55 H FREE
-1 1ohhH 69 H FREE
-1 1oksA 40 H FREE
-1 1om2A 41 H FREE
-1 1om2A 49 C FREE
-1 1or7C 24 H FREE
-1 1or7C 36 H FREE
-1 1or7C 51 H FREE
-1 1or7C 82 H FREE
-1 1ovqA 83 H FREE
-1 1ovqA 93 H FREE
-1 1owwA 22 H FREE
-1 1owwA 33 H FREE
-1 1owwA 58 H FREE
-1 1owwA 85 H FREE
-1 1p35A 0 C FREE
-1 1p35A 17 C FREE
-1 1p35A 88 H FREE
-1 1p35A 98 H FREE
-1 1p35A 103 C FREE
-1 1p35A 120 H FREE
-1 1p35A 135 C FREE
-1 1p35A 151 C FREE
-1 1p35A 182 H FREE
-1 1p35A 264 C FREE
-1 1p35A 281 H FREE
-1 1p4eB 6 C FREE
-1 1p4eB 32 C FREE
-1 1p4eB 40 C FREE
-1 1p4eB 45 H FREE
-1 1p4eB 110 H FREE
-1 1p4eB 137 H FREE
-1 1p4eB 187 C FREE
-1 1p4eB 215 C FREE
-1 1p4eB 227 H FREE
-1 1p4eB 303 H FREE
-1 1p4eB 307 H FREE
-1 1p4eB 343 H FREE
-1 1p4eB 351 H FREE
-1 1p4eB 384 H FREE
-1 1p7dA 3 H FREE
-1 1p7dA 85 H FREE
-1 1p7dA 90 H FREE
-1 1p7dA 123 C FREE
-1 1p7dA 143 C FREE
-1 1p7dA 173 H FREE
-1 1p7dA 188 C FREE
-1 1p7dA 234 H FREE
-1 1p7dA 255 H FREE
-1 1p7dA 259 H FREE
-1 1p9kA 4 H FREE
-1 1p9kA 17 H FREE
-1 1p9kA 19 H FREE
-1 1p9kA 23 C FREE
-1 1p9kA 59 C FREE
-1 1p9kA 72 H FREE
-1 1p9nA 26 C FREE
-1 1p9nA 37 H FREE
-1 1p9nA 39 H FREE
-1 1p9nA 40 H FREE
-1 1p9nA 106 H FREE
-1 1p9nA 121 H FREE
-1 1p9nA 131 H FREE
-1 1plr_ 21 C FREE
-1 1plr_ 29 C FREE
-1 1plr_ 61 C FREE
-1 1plr_ 63 H FREE
-1 1plr_ 80 C FREE
-1 1plr_ 189 H FREE
-1 1poc_ 8 C FREE
-1 1poc_ 10 H FREE
-1 1poc_ 25 H FREE
-1 1poc_ 29 C FREE
-1 1poc_ 30 C FREE
-1 1poc_ 33 H FREE
-1 1poc_ 36 C FREE
-1 1poc_ 47 H FREE
-1 1poc_ 55 H FREE
-1 1poc_ 60 C FREE
-1 1poc_ 62 C FREE
-1 1poc_ 69 C FREE
-1 1poc_ 94 C FREE
-1 1poc_ 99 H FREE
-1 1poc_ 104 C FREE
-1 1poc_ 112 C FREE
-1 1poc_ 114 H FREE
-1 1pov3 22 C FREE
-1 1pov3 76 H FREE
-1 1pov3 83 C FREE
-1 1pov3 96 H FREE
-1 1pov3 108 H FREE
-1 1pov3 120 C FREE
-1 1pov3 152 H FREE
-1 1pov3 163 C FREE
-1 1pov3 216 C FREE
-1 1pov3 229 H FREE
-1 1przA 30 H FREE
-1 1przA 46 H FREE
-1 1przA 61 H FREE
-1 1przA 103 H FREE
-1 1przA 117 H FREE
-1 1przA 123 H FREE
-1 1przA 127 H FREE
-1 1przA 136 H FREE
-1 1przA 142 H FREE
-1 1przA 146 H FREE
-1 1przA 159 H FREE
-1 1przA 164 H FREE
-1 1przA 167 H FREE
-1 1przA 170 H FREE
-1 1przA 205 H FREE
-1 1przA 213 H FREE
-1 1przA 223 H FREE
-1 1przA 244 H FREE
-1 1pu6B 82 C FREE
-1 1pu6B 138 C FREE
-1 1pu6B 141 C FREE
-1 1pu6B 171 H FREE
-1 1pu6B 202 H FREE
-1 1px5B 4 H FREE
-1 1px5B 17 H FREE
-1 1px5B 43 C FREE
-1 1px5B 107 C FREE
-1 1px5B 175 C FREE
-1 1px5B 187 C FREE
-1 1px5B 212 H FREE
-1 1px5B 217 C FREE
-1 1px5B 221 H FREE
-1 1px5B 264 H FREE
-1 1px5B 268 C FREE
-1 1px5B 285 C FREE
-1 1px5B 313 H FREE
-1 1px5B 330 C FREE
-1 1px5B 331 C FREE
-1 1q02A 51 H FREE
-1 1q5oA 24 H FREE
-1 1q5oA 35 H FREE
-1 1q5oA 40 H FREE
-1 1q5oA 69 C FREE
-1 1q5oA 120 H FREE
-1 1q5oA 145 C FREE
-1 1q5oA 162 C FREE
-1 1q5oA 206 H FREE
-1 1qabA 9 C FREE
-1 1qabA 30 H FREE
-1 1qabA 55 H FREE
-1 1qabA 87 H FREE
-1 1qabA 89 H FREE
-1 1qb3A 28 H FREE
-1 1qb3A 42 H FREE
-1 1qb3A 86 H FREE
-1 1qb3A 89 C FREE
-1 1qb3A 90 H FREE
-1 1qb3A 95 H FREE
-1 1qcnA 49 H FREE
-1 1qcnA 59 H FREE
-1 1qcnA 61 H FREE
-1 1qcnA 117 H FREE
-1 1qcnA 134 H FREE
-1 1qcnA 155 H FREE
-1 1qcnA 161 H FREE
-1 1qcnA 194 C FREE
-1 1qcnA 223 H FREE
-1 1qcnA 225 H FREE
-1 1qcnA 289 C FREE
-1 1qcnA 290 H FREE
-1 1qcnA 316 C FREE
-1 1qcnA 322 H FREE
-1 1qcnA 333 H FREE
-1 1qcnA 334 H FREE
-1 1qcnA 339 C FREE
-1 1qcnA 396 H FREE
-1 1qcnA 397 C FREE
-1 1qcnA 409 C FREE
-1 1qdeA 51 H FREE
-1 1qdeA 107 H FREE
-1 1qdeA 113 H FREE
-1 1qdeA 115 C FREE
-1 1qg3A 18 H FREE
-1 1qg3A 46 H FREE
-1 1qg3A 64 C FREE
-1 1qg3A 71 C FREE
-1 1qg3A 87 C FREE
-1 1qg3A 90 H FREE
-1 1qg3A 130 C FREE
-1 1qhkA 20 C FREE
-1 1qhlA 58 H FREE
-1 1qhlA 77 H FREE
-1 1qhlA 85 C FREE
-1 1qhlA 96 H FREE
-1 1qhlA 174 H FREE
-1 1qkrA 27 H FREE
-1 1qkrA 71 C FREE
-1 1qkrA 93 C FREE
-1 1qkrA 106 C FREE
-1 1qkrA 146 H FREE
-1 1qmiA 51 H FREE
-1 1qmiA 62 C FREE
-1 1qmiA 98 C FREE
-1 1qmiA 149 H FREE
-1 1qmiA 157 H FREE
-1 1qmiA 203 H FREE
-1 1qmiA 219 H FREE
-1 1qmiA 224 H FREE
-1 1qmiA 304 H FREE
-1 1qmiA 307 C FREE
-1 1qmiA 308 H FREE
-1 1qqp1 28 H FREE
-1 1qqp1 58 H FREE
-1 1qqp1 81 H FREE
-1 1qqp1 107 H FREE
-1 1qqp1 122 H FREE
-1 1qqp1 133 C FREE
-1 1qqp1 186 C FREE
-1 1qqp1 194 H FREE
-1 1qqp1 200 H FREE
-1 1qqvA 31 H FREE
-1 1qr4A 81 H FREE
-1 1qrjB 47 C FREE
-1 1qrjB 55 H FREE
-1 1qrjB 56 H FREE
-1 1qrjB 129 H FREE
-1 1qrjB 165 C FREE
-1 1qrjB 174 H FREE
-1 1qrjB 186 C FREE
-1 1qwtA 49 C FREE
-1 1qwtA 90 H FREE
-1 1qwtA 94 C FREE
-1 1qwtA 115 H FREE
-1 1qwtA 116 C FREE
-1 1qwtA 117 H FREE
-1 1qwtA 132 H FREE
-1 1qwtA 174 C FREE
-1 1qwtA 198 C FREE
-1 1qwtA 221 H FREE
-1 1qwtA 226 H FREE
-1 1qxfA 1 H FREE
-1 1qxfA 9 C FREE
-1 1qxfA 12 C FREE
-1 1qxfA 14 H FREE
-1 1qxfA 21 H FREE
-1 1qxfA 28 C FREE
-1 1qxfA 31 C FREE
-1 1r3eA 2 H FREE
-1 1r3eA 16 H FREE
-1 1r3eA 33 H FREE
-1 1r3eA 42 C FREE
-1 1r3eA 91 C FREE
-1 1r3eA 174 C FREE
-1 1r3eA 183 C FREE
-1 1r3eA 198 H FREE
-1 1r3eA 224 C FREE
-1 1r3eA 234 H FREE
-1 1r3eA 248 H FREE
-1 1r3eA 292 H FREE
-1 1sfp_ 9 C FREE
-1 1sfp_ 30 C FREE
-1 1sfp_ 41 H FREE
-1 1sfp_ 53 C FREE
-1 1sfp_ 74 C FREE
-1 1sfp_ 98 H FREE
-1 1stfI 17 H FREE
-1 1stfI 57 H FREE
-1 1stfI 65 H FREE
-1 1stfI 74 H FREE
-1 1stfI 91 H FREE
-1 1stmA 26 C FREE
-1 1stmA 85 H FREE
-1 1stmA 145 C FREE
-1 1sur_ 61 H FREE
-1 1sur_ 195 H FREE
-1 1sur_ 200 H FREE
-1 1sur_ 214 H FREE
-1 1tbd_ 19 H FREE
-1 1tbd_ 29 C FREE
-1 1tbd_ 58 H FREE
-1 1tbd_ 63 H FREE
-1 1tbd_ 72 H FREE
-1 1tbd_ 74 H FREE
-1 1tbd_ 87 C FREE
-1 1tbd_ 94 C FREE
-1 1tbd_ 126 H FREE
-1 1uenA 7 H FREE
-1 1uenA 33 H FREE
-1 1uenA 45 H FREE
-1 1uenA 66 H FREE
-1 1uenA 80 H FREE
-1 1uenA 91 H FREE
-1 1uocA 39 H FREE
-1 1uocA 64 H FREE
-1 1uocA 130 H FREE
-1 1uocA 161 H FREE
-1 1uocA 190 H FREE
-1 1uocA 258 C FREE
-1 1uocA 266 H FREE
-1 1vtx_ 0 C FREE
-1 1vtx_ 7 C FREE
-1 1vtx_ 13 C FREE
-1 1vtx_ 14 C FREE
-1 1vtx_ 15 C FREE
-1 1vtx_ 19 C FREE
-1 1vtx_ 30 C FREE
-1 1vtx_ 41 C FREE
-1 1wba_ 86 H FREE
-1 1wba_ 134 C FREE
-1 1wba_ 140 C FREE
-1 1wba_ 169 H FREE
-1 1wba_ 171 H FREE
-1 2fmtA 17 H FREE
-1 2fmtA 26 H FREE
-1 2fmtA 105 C FREE
-1 2fmtA 109 H FREE
-1 2fmtA 155 C FREE
-1 2fmtA 225 C FREE
-1 2hgf_ 9 H FREE
-1 2hgf_ 39 C FREE
-1 2hgf_ 43 C FREE
-1 2hgf_ 53 C FREE
-1 2hgf_ 65 C FREE
-1 2hgf_ 83 H FREE
-1 2hntC 27 C FREE
-1 2hntC 42 H FREE
-1 2hntC 43 C FREE
-1 2hntC 65 H FREE
-1 2hpqP 0 C FREE
-1 2hpqP 17 H FREE
-1 2hpqP 21 C FREE
-1 2hpqP 35 H FREE
-1 2hpqP 49 C FREE
-1 2hpqP 61 C FREE
-1 2hpqP 73 C FREE
-1 2hpqP 78 C FREE
-1 2pjrB 9 H FREE
-1 2pjrB 31 H FREE
-1 2pjrB 88 H FREE
-1 2spcA 11 C FREE
-1 2spcA 44 H FREE
-1 2spcA 54 H FREE
-1 2spcA 73 H FREE
-1 2spcA 92 H FREE
-1 2stv_ 22 H FREE
-1 2stv_ 25 H FREE
-1 2stv_ 69 H FREE
-1 2stv_ 72 H FREE
-1 2stv_ 134 C FREE
-1 3ljrA 39 H FREE
-1 3ljrA 75 C FREE
-1 3ljrA 82 H FREE
-1 3ljrA 95 H FREE
-1 3ljrA 101 H FREE
-1 3ljrA 104 C FREE
-1 3ljrA 205 C FREE
-1 3ljrA 209 H FREE
-1 3mspA 26 H FREE
-1 3mspA 29 H FREE
-1 3mspA 58 C FREE
-1 3mspA 73 C FREE
-1 3rhn_ 26 C FREE
-1 3rhn_ 30 H FREE
-1 3rhn_ 39 H FREE
-1 3rhn_ 47 H FREE
-1 3rhn_ 64 H FREE
-1 3rhn_ 72 C FREE
-1 3rhn_ 98 H FREE
-1 3rhn_ 100 H FREE
-1 3rhn_ 102 H FREE
