# Supplementary material for: Predicting zinc binding at the proteome level
Source: BMC Bioinformatics. 2007 Feb 5;8:39. doi: 10.1186/1471-2105-8-39 (PMC1800866; doi:10.1186/1471-2105-8-39)
Supplement: Additional File 1 — SVM evaluation data. List of protein chains employed in the experiments, splits of the 5-fold cross validation procedure, model parameters obtained in the tuning phase. [file 1471-2105-8-39-S1.tgz › SVM_evaluation_data/CH_split_2]

1 1a1tA 14 C ZN_56_A
1 1a1tA 17 C ZN_56_A
1 1a1tA 22 H ZN_56_A
1 1a1tA 27 C ZN_56_A
1 1a1tA 35 C ZN_57_A
1 1a1tA 38 C ZN_57_A
1 1a1tA 43 H ZN_57_A
1 1a1tA 48 C ZN_57_A
1 1a6bB 12 C ZN_55
1 1a6bB 15 C ZN_55
1 1a6bB 20 H ZN_55
1 1a6bB 25 C ZN_55
-1 1acmB 2 H FREE
-1 1acmB 19 H FREE
1 1acmB 108 C ZN_154_B
1 1acmB 113 C ZN_154_B
-1 1acmB 116 H FREE
1 1acmB 137 C ZN_154_B
1 1acmB 140 C ZN_154_B
-1 1acmB 146 H FREE
-1 1amp_ 69 H FREE
1 1amp_ 96 H ZN_502
-1 1amp_ 104 H FREE
-1 1amp_ 222 C FREE
-1 1amp_ 226 C FREE
-1 1amp_ 229 H FREE
-1 1amp_ 233 H FREE
1 1amp_ 255 H ZN_501
-1 1amp_ 270 H FREE
-1 1au1B 16 C FREE
-1 1au1B 30 C FREE
1 1au1B 92 H ZN_1
1 1au1B 96 H ZN_1
-1 1au1B 120 H FREE
-1 1au1B 130 H FREE
-1 1au1B 139 H FREE
-1 1au1B 140 C FREE
-1 1auiA 26 H FREE
-1 1auiA 48 H FREE
-1 1auiA 87 C FREE
-1 1auiA 91 H FREE
-1 1auiA 128 C FREE
-1 1auiA 150 H FREE
-1 1auiA 152 C FREE
-1 1auiA 154 H FREE
-1 1auiA 165 C FREE
-1 1auiA 177 C FREE
-1 1auiA 183 C FREE
-1 1auiA 196 C FREE
1 1auiA 198 H ZN_504
-1 1auiA 227 C FREE
-1 1auiA 246 H FREE
-1 1auiA 249 H FREE
-1 1auiA 255 C FREE
-1 1auiA 265 C FREE
-1 1auiA 270 H FREE
1 1auiA 280 H ZN_504
-1 1auiA 335 C FREE
-1 1auiA 338 H FREE
-1 1auiA 371 C FREE
-1 1auiA 464 H FREE
-1 1aye_ 30 H FREE
-1 1aye_ 47 H FREE
-1 1aye_ 105 H FREE
-1 1aye_ 121 H FREE
1 1aye_ 160 H ZN_400
-1 1aye_ 229 C FREE
-1 1aye_ 252 C FREE
-1 1aye_ 257 H FREE
-1 1aye_ 277 H FREE
1 1aye_ 287 H ZN_400
-1 1aye_ 301 C FREE
-1 1aye_ 325 H FREE
-1 1aye_ 335 C FREE
-1 1aye_ 394 H FREE
-1 1aye_ 398 H FREE
-1 1azvA 5 C FREE
-1 1azvA 42 H FREE
-1 1azvA 45 H FREE
-1 1azvA 47 H FREE
-1 1azvA 56 C FREE
1 1azvA 62 H ZN_155_A
1 1azvA 70 H ZN_155_A
1 1azvA 79 H ZN_155_A
-1 1azvA 109 H FREE
-1 1azvA 110 C FREE
-1 1azvA 119 H FREE
-1 1azvA 145 C FREE
-1 1bc2B 27 H FREE
1 1bc2B 85 H ZN_1_B
1 1bc2B 87 H ZN_1_B
-1 1bc2B 105 H FREE
1 1bc2B 148 H ZN_1_B
1 1bc2B 167 C ZN_2_B
1 1bc2B 209 H ZN_2_B
-1 1bc2B 220 H FREE
-1 1bllE 58 H FREE
-1 1bllE 83 H FREE
-1 1bllE 97 C FREE
-1 1bllE 113 C FREE
-1 1bllE 146 H FREE
-1 1bllE 233 H FREE
-1 1bllE 281 C FREE
-1 1bllE 303 C FREE
-1 1bllE 344 C FREE
-1 1bllE 347 H FREE
-1 1bllE 405 H FREE
-1 1bllE 413 C FREE
-1 1bllE 430 C FREE
-1 1bllE 442 H FREE
-1 1bllE 447 H FREE
1 1bp3A 17 H ZN_500
-1 1bp3A 20 H FREE
-1 1bp3A 52 C FREE
-1 1bp3A 150 H FREE
-1 1bp3A 164 C FREE
-1 1bp3A 181 C FREE
-1 1bp3A 188 C FREE
-1 1btgC 6 C FREE
-1 1btgC 49 C FREE
-1 1btgC 59 C FREE
-1 1btgC 66 H FREE
-1 1btgC 71 C FREE
1 1btgC 75 H ZN_900
-1 1btgC 99 C FREE
-1 1btgC 101 C FREE
1 1cesA 23 H ZN_1_A
-1 1cesA 50 H FREE
-1 1cesA 120 H FREE
-1 1cesA 126 H FREE
-1 1cesA 179 H FREE
-1 1cesA 204 H FREE
-1 1cp7A 11 H FREE
-1 1cp7A 28 H FREE
1 1cp7A 84 H ZN_901_A
-1 1cp7A 121 H FREE
-1 1cp7A 204 H FREE
-1 1cp7A 244 C FREE
1 1cp7A 246 H ZN_902_A
-1 1cp7A 249 C FREE
-1 1cp7A 269 H FREE
-1 1d0qA 2 H FREE
1 1d0qA 39 C ZN_151_A
1 1d0qA 42 H ZN_151_A
-1 1d0qA 59 H FREE
1 1d0qA 60 C ZN_151_A
1 1d0qA 63 C ZN_151_A
1 1dl6A 13 C ZN_60_A
1 1dl6A 16 H ZN_60_A
1 1dl6A 32 C ZN_60_A
1 1dl6A 35 C ZN_60_A
1 1dsvA 4 C ZN_171_A
1 1dsvA 7 C ZN_171_A
1 1dsvA 12 H ZN_171_A
1 1dsvA 17 C ZN_171_A
1 1ef4A 5 C ZN_56_A
1 1ef4A 8 C ZN_56_A
1 1ef4A 42 C ZN_56_A
1 1ef4A 43 C ZN_56_A
-1 1ef4A 50 H FREE
-1 1efzA 72 H FREE
-1 1efzA 89 H FREE
-1 1efzA 126 H FREE
-1 1efzA 132 H FREE
-1 1efzA 144 H FREE
-1 1efzA 157 C FREE
-1 1efzA 256 H FREE
-1 1efzA 280 C FREE
1 1efzA 317 C ZN_500_A
-1 1efzA 318 H FREE
1 1efzA 319 C ZN_500_A
1 1efzA 322 C ZN_500_A
-1 1efzA 331 H FREE
-1 1efzA 332 H FREE
1 1efzA 348 H ZN_500_A
-1 1f5fA 10 H FREE
-1 1f5fA 16 H FREE
-1 1f5fA 80 H FREE
1 1f5fA 82 H ZN_251_A
1 1f5fA 100 H ZN_252_A
1 1f5fA 135 H ZN_251_A
-1 1f5fA 163 C FREE
-1 1f5fA 187 C FREE
-1 1fnoA 9 H FREE
1 1fnoA 77 H ZN2_501_A
-1 1fnoA 120 H FREE
-1 1fnoA 161 H FREE
-1 1fnoA 180 H FREE
-1 1fnoA 222 H FREE
-1 1fnoA 241 H FREE
-1 1fnoA 261 H FREE
-1 1fnoA 275 H FREE
-1 1fnoA 305 H FREE
-1 1fnoA 308 C FREE
-1 1fnoA 328 H FREE
-1 1fnoA 330 H FREE
-1 1fnoA 342 C FREE
-1 1fnoA 343 H FREE
-1 1fnoA 367 C FREE
1 1fnoA 378 H ZN2_502_A
-1 1fnoA 381 H FREE
-1 1ftjA 22 H FREE
-1 1ftjA 35 C FREE
1 1ftjA 45 H ZN_269
-1 1ftjA 46 C FREE
-1 1ftjA 205 C FREE
-1 1ftjA 260 C FREE
1 1fwqA 22 C ZN_1_A
1 1fwqA 25 C ZN_1_A
-1 1fwqA 67 H FREE
1 1fwqA 93 C ZN_1_A
1 1fwqA 96 C ZN_1_A
-1 1fwqA 104 H FREE
-1 1fwqA 105 C FREE
-1 1fwqA 121 H FREE
-1 1h8lA 9 H FREE
-1 1h8lA 10 H FREE
-1 1h8lA 11 H FREE
-1 1h8lA 56 H FREE
1 1h8lA 70 H ZN_999_A
-1 1h8lA 88 C FREE
-1 1h8lA 107 H FREE
1 1h8lA 177 H ZN_999_A
-1 1h8lA 226 C FREE
-1 1h8lA 237 H FREE
-1 1h8lA 262 C FREE
-1 1h8lA 271 C FREE
-1 1h8lA 299 H FREE
-1 1h8lA 327 H FREE
-1 1hp1A 12 H FREE
-1 1hp1A 16 H FREE
1 1hp1A 17 H ZN_600_A
-1 1hp1A 19 H FREE
-1 1hp1A 91 H FREE
1 1hp1A 191 H ZN_601_A
-1 1hp1A 194 H FREE
-1 1hp1A 200 H FREE
1 1hp1A 226 H ZN_601_A
-1 1hp1A 232 C FREE
-1 1hp1A 249 C FREE
-1 1hp1A 263 H FREE
-1 1i7wA 0 H FREE
1 1i7wA 42 H ZN_1_A
-1 1i7wA 52 H FREE
1 1i7wA 79 C ZN_1_A
-1 1i7wA 85 H FREE
-1 1i7wA 89 H FREE
-1 1i7wA 90 H FREE
-1 1i7wA 126 H FREE
-1 1i7wA 131 H FREE
-1 1i7wA 166 C FREE
-1 1i7wA 216 C FREE
-1 1i7wA 235 H FREE
-1 1i7wA 247 C FREE
-1 1i7wA 285 C FREE
-1 1i7wA 295 C FREE
-1 1i7wA 305 C FREE
-1 1i7wA 332 C FREE
-1 1i7wA 336 H FREE
-1 1i7wA 341 H FREE
-1 1i7wA 354 H FREE
-1 1i7wA 365 H FREE
-1 1i7wA 369 H FREE
-1 1i7wA 386 C FREE
-1 1i7wA 390 H FREE
-1 1i7wA 410 H FREE
-1 1i7wA 439 C FREE
-1 1i7wA 444 H FREE
-1 1i7wA 451 H FREE
-1 1i7wA 485 C FREE
-1 1i7wA 511 H FREE
1 1ibqA 27 H ZN_1455_A
-1 1ibqA 52 H FREE
-1 1ibqA 157 H FREE
-1 1ibqA 249 C FREE
-1 1ibqA 284 C FREE
-1 1ie0A 10 H FREE
-1 1ie0A 20 H FREE
-1 1ie0A 21 C FREE
-1 1ie0A 24 H FREE
-1 1ie0A 40 C FREE
1 1ie0A 53 H ZN_1001_A
1 1ie0A 57 H ZN_1001_A
-1 1ie0A 66 H FREE
-1 1ie0A 72 H FREE
1 1ie0A 125 C ZN_1001_A
-1 1ie0A 131 H FREE
-1 1iq8A 82 H FREE
-1 1iq8A 118 H FREE
-1 1iq8A 191 H FREE
-1 1iq8A 226 H FREE
-1 1iq8A 232 H FREE
1 1iq8A 278 C ZN_600_A
1 1iq8A 280 C ZN_600_A
1 1iq8A 283 C ZN_600_A
1 1iq8A 306 H ZN_600_A
-1 1iq8A 338 H FREE
-1 1iq8A 351 H FREE
-1 1iq8A 400 H FREE
-1 1iq8A 499 H FREE
1 1jt1A 70 H ZN_401_A
1 1jt1A 72 H ZN_401_A
1 1jt1A 75 H ZN_400_A
-1 1jt1A 109 H FREE
-1 1jt1A 128 H FREE
-1 1jt1A 143 H FREE
1 1jt1A 148 H ZN_401_A
-1 1jt1A 152 C FREE
-1 1jt1A 162 H FREE
-1 1jt1A 197 H FREE
-1 1jt1A 207 C FREE
1 1jt1A 214 H ZN_400_A
-1 1jt1A 241 C FREE
1 1jwqA 9 H ZN_1001_A
1 1jwqA 79 H ZN_1001_A
-1 1jwqA 108 H FREE
-1 1jwqA 128 H FREE
-1 1kbpA 30 H FREE
-1 1kbpA 87 H FREE
-1 1kbpA 88 H FREE
-1 1kbpA 147 H FREE
-1 1kbpA 173 H FREE
-1 1kbpA 201 H FREE
-1 1kbpA 223 H FREE
-1 1kbpA 245 H FREE
1 1kbpA 285 H ZN_434_A
-1 1kbpA 294 H FREE
-1 1kbpA 295 H FREE
1 1kbpA 322 H ZN_434_A
-1 1kbpA 324 H FREE
-1 1kbpA 344 C FREE
-1 1kbpA 388 H FREE
-1 1kbpA 398 H FREE
-1 1kbpA 400 H FREE
-1 1kbpA 423 H FREE
1 1lfwA 86 H ZN_1002_A
-1 1lfwA 165 H FREE
-1 1lfwA 268 H FREE
-1 1lfwA 300 H FREE
-1 1lfwA 307 H FREE
-1 1lfwA 319 H FREE
-1 1lfwA 320 H FREE
-1 1lfwA 338 H FREE
-1 1lfwA 382 H FREE
-1 1lfwA 407 H FREE
1 1lfwA 438 H ZN_1001_A
-1 1m55B 17 H FREE
1 1m55B 88 H ZN_201_B
1 1m55B 90 H ZN_201_B
1 1mbxA 19 H ZN_210_A
1 1mbxA 21 H ZN_210_A
-1 1mbxA 28 H FREE
-1 1mbxA 46 C FREE
-1 1mbxA 93 H FREE
-1 1mbxA 126 H FREE
-1 1mbxA 139 H FREE
-1 1ml9A 6 H FREE
-1 1ml9A 31 H FREE
1 1ml9A 49 C ZN_1_A ZN_3_A
1 1ml9A 51 C ZN_3_A
1 1ml9A 57 C ZN_2_A ZN_3_A
1 1ml9A 62 C ZN_3_A
1 1ml9A 64 C ZN_1_A
1 1ml9A 111 C ZN_1_A ZN_2_A
-1 1ml9A 112 H FREE
1 1ml9A 115 C ZN_1_A
1 1ml9A 117 C ZN_2_A
1 1ml9A 121 C ZN_2_A
-1 1ml9A 148 C FREE
-1 1ml9A 225 H FREE
-1 1ml9A 227 C FREE
-1 1ml9A 240 H FREE
-1 1ml9A 244 H FREE
-1 1ml9A 246 H FREE
-1 1ml9A 278 H FREE
-1 1ml9A 289 C FREE
-1 1ml9A 291 C FREE
-1 1ml9A 296 C FREE
-1 1mr1C 2 H FREE
-1 1mr1C 7 H FREE
-1 1mr1C 9 C FREE
-1 1mr1C 13 C FREE
-1 1mr1C 29 C FREE
1 1mr1C 32 C ZN_601_C
1 1mr1C 35 C ZN_601_C
-1 1mr1C 42 H FREE
1 1mr1C 47 H ZN_601_C
1 1mr1C 49 H ZN_601_C
-1 1mr1C 57 C FREE
-1 1mr1C 58 H FREE
-1 1mr1C 88 C FREE
1 1mwzA 13 C ZN_75_A
1 1mwzA 16 C ZN_75_A
1 1nj3A 8 C ZN_32
-1 1nj3A 10 H FREE
1 1nj3A 11 C ZN_32
-1 1nj3A 21 H FREE
1 1nj3A 22 C ZN_32
1 1nj3A 25 C ZN_32
-1 1nuiA 4 H FREE
-1 1nuiA 13 H FREE
1 1nuiA 16 C ZN_501_A
1 1nuiA 19 C ZN_501_A
-1 1nuiA 32 H FREE
1 1nuiA 35 C ZN_501_A
1 1nuiA 38 C ZN_501_A
-1 1nuiA 90 C FREE
-1 1nuiA 135 H FREE
-1 1nuiA 144 H FREE
-1 1nuiA 170 C FREE
-1 1nuiA 179 H FREE
-1 1nuiA 188 C FREE
-1 1nuiA 234 C FREE
-1 1nuiA 240 C FREE
-1 1nuiA 241 H FREE
-1 1nuiA 245 H FREE
-1 1nztA 18 H FREE
-1 1nztA 28 H FREE
-1 1nztA 49 H FREE
-1 1nztA 54 H FREE
-1 1nztA 57 H FREE
1 1nztA 73 H ZN_336
-1 1nztA 79 H FREE
-1 1nztA 180 C FREE
-1 1nztA 187 H FREE
1 1nztA 225 H ZN_336
-1 1nztA 252 H FREE
-1 1nztA 274 H FREE
-1 1obr_ 9 H FREE
-1 1obr_ 67 H FREE
1 1obr_ 68 H ZN_400
-1 1obr_ 72 H FREE
-1 1obr_ 154 C FREE
-1 1obr_ 155 C FREE
1 1obr_ 203 H ZN_400
-1 1obr_ 268 H FREE
-1 1obr_ 313 C FREE
-1 1obr_ 322 C FREE
-1 1ocyA 32 C FREE
-1 1ocyA 33 H FREE
-1 1ocyA 42 C FREE
-1 1ocyA 78 H FREE
-1 1ocyA 99 C FREE
1 1ocyA 115 H ZN_1531_A
1 1ocyA 117 H ZN_1531_A
-1 1oekA 0 H FREE
-1 1oekA 2 H FREE
-1 1oekA 3 H FREE
-1 1oekA 5 H FREE
-1 1oekA 74 H FREE
1 1oekA 94 H ZN_1196_A
-1 1oekA 102 C FREE
-1 1oekA 127 C FREE
1 1oekA 143 H ZN_1194_A
1 1oekA 152 H ZN_1195_A
1 1oekA 154 H ZN_1194_A
1 1oekA 192 H ZN_1195_A
-1 1oqjB 13 C FREE
1 1oqjB 27 C ZN_179_B
-1 1oqjB 34 C FREE
-1 1oqjB 46 H FREE
-1 1oqjB 49 H FREE
1 1oqjB 84 H ZN_179_B
1 1oqjB 88 C ZN_179_B
1 1oqjB 92 C ZN_179_B
1 1p91A 4 C ZN_1301
1 1p91A 7 C ZN_1301
-1 1p91A 8 H FREE
1 1p91A 20 C ZN_1301
1 1p91A 24 H ZN_1301
-1 1p91A 41 H FREE
-1 1p91A 65 H FREE
-1 1p91A 93 C FREE
-1 1p91A 100 H FREE
-1 1p91A 134 C FREE
-1 1p91A 139 H FREE
-1 1p91A 158 C FREE
-1 1p91A 182 H FREE
-1 1p91A 195 H FREE
-1 1p91A 197 H FREE
-1 1p91A 200 H FREE
-1 1p91A 216 C FREE
-1 1p91A 255 C FREE
-1 1p91A 262 H FREE
-1 1p9eA 12 C FREE
-1 1p9eA 33 H FREE
1 1p9eA 146 H ZN_402
1 1p9eA 148 H ZN_402
1 1p9eA 151 H ZN_401
-1 1p9eA 231 H FREE
1 1p9eA 233 H ZN_402
-1 1p9eA 237 H FREE
1 1p9eA 301 H ZN_401
-1 1p9eA 309 H FREE
1 1pft_ 7 C ZN_51
1 1pft_ 10 C ZN_51
1 1pft_ 26 C ZN_51
1 1pft_ 29 C ZN_51
1 1pi1A 47 C ZN_101
1 1pi1A 52 C ZN_101
-1 1pi1A 64 H FREE
-1 1pi1A 77 C FREE
1 1pi1A 129 H ZN_101
-1 1pi1A 132 H FREE
1 1pi1A 134 H ZN_101
-1 1pi1A 146 H FREE
-1 1pi1A 153 H FREE
-1 1q7lA 9 H FREE
-1 1q7lA 48 C FREE
1 1q7lA 79 H ZN_1002_A
-1 1q7lA 89 H FREE
-1 1q7lA 92 H FREE
-1 1q7lA 115 C FREE
-1 1q7lA 132 H FREE
-1 1q7lA 139 H FREE
-1 1q7lA 151 H FREE
-1 1q7lA 164 H FREE
-1 1qh3A 42 H FREE
1 1qh3A 53 H ZN_261_A
-1 1qh3A 54 H FREE
1 1qh3A 55 H ZN_261_A
1 1qh3A 58 H ZN_262_A
-1 1qh3A 86 H FREE
-1 1qh3A 90 H FREE
-1 1qh3A 103 C FREE
-1 1qh3A 108 C FREE
1 1qh3A 109 H ZN_261_A
-1 1qh3A 113 H FREE
-1 1qh3A 115 C FREE
-1 1qh3A 140 C FREE
-1 1qh3A 152 C FREE
-1 1qh3A 170 C FREE
1 1qh3A 172 H ZN_262_A
-1 1qh3A 184 H FREE
-1 1qh3A 234 H FREE
-1 1qu2A 37 H FREE
-1 1qu2A 52 H FREE
-1 1qu2A 63 H FREE
-1 1qu2A 66 H FREE
-1 1qu2A 96 H FREE
-1 1qu2A 123 C FREE
1 1qu2A 200 H ZN_1992
-1 1qu2A 245 H FREE
-1 1qu2A 299 H FREE
-1 1qu2A 313 H FREE
-1 1qu2A 322 C FREE
-1 1qu2A 324 H FREE
-1 1qu2A 329 H FREE
-1 1qu2A 391 H FREE
-1 1qu2A 395 H FREE
-1 1qu2A 481 H FREE
-1 1qu2A 489 H FREE
-1 1qu2A 509 H FREE
-1 1qu2A 534 H FREE
-1 1qu2A 584 H FREE
-1 1qu2A 735 H FREE
-1 1qu2A 761 H FREE
-1 1qu2A 769 H FREE
-1 1qu2A 772 H FREE
-1 1qu2A 779 H FREE
-1 1qu2A 849 H FREE
-1 1qu2A 872 H FREE
-1 1qu2A 879 H FREE
1 1qu2A 885 C ZN_1001
1 1qu2A 888 C ZN_1001
-1 1qu2A 903 H FREE
1 1qu2A 905 C ZN_1001
1 1qu2A 908 C ZN_1001
-1 1qx0A 3 H FREE
-1 1qx0A 66 H FREE
-1 1qx0A 109 H FREE
1 1qx0A 149 H ZN_180
1 1qx0A 160 H ZN_180
1 1qx0A 162 H ZN_180
-1 1qx0A 201 H FREE
-1 1qx0A 222 H FREE
-1 1qyp_ 2 H FREE
1 1qyp_ 17 C ZN_58
1 1qyp_ 20 C ZN_58
1 1qyp_ 45 C ZN_58
1 1qyp_ 48 C ZN_58
-1 1qyp_ 50 H FREE
-1 1r43A 56 H FREE
-1 1r43A 80 C FREE
-1 1r43A 85 C FREE
1 1r43A 113 H ZN_500_A
-1 1r43A 151 C FREE
-1 1r43A 167 C FREE
-1 1r43A 175 H FREE
-1 1r43A 221 H FREE
1 1r43A 225 H ZN_500_A
-1 1r43A 256 H FREE
-1 1r43A 261 H FREE
-1 1r43A 291 H FREE
-1 1r43A 297 C FREE
-1 1r43A 322 H FREE
-1 1r43A 367 H FREE
-1 1r43A 370 C FREE
-1 1r43A 373 C FREE
-1 1r43A 396 H FREE
-1 1r43A 399 C FREE
-1 1r43A 404 H FREE
1 1r43A 420 H ZN_501_A
-1 1sdxA 6 C FREE
-1 1sdxA 16 C FREE
-1 1sdxA 29 C FREE
-1 1sdxA 38 C FREE
-1 1sdxA 63 C FREE
-1 1sdxA 78 H FREE
-1 1sdxA 83 C FREE
-1 1sdxA 115 C FREE
-1 1sdxA 116 H FREE
-1 1sdxA 139 C FREE
-1 1sdxA 149 C FREE
-1 1sdxA 160 C FREE
-1 1sdxA 163 C FREE
-1 1sdxA 173 C FREE
-1 1sdxA 190 C FREE
-1 1sdxA 231 C FREE
-1 1sdxA 245 C FREE
-1 1sdxA 246 H FREE
1 1sdxA 253 H ZN_1_A
-1 1sdxA 264 H FREE
-1 1sdxA 271 H FREE
-1 1sdxA 283 C FREE
-1 1sdxA 288 C FREE
-1 1sdxA 305 C FREE
-1 1sdxA 333 C FREE
-1 1smlA 28 H FREE
-1 1smlA 61 H FREE
1 1smlA 83 H ZN_269_A
1 1smlA 85 H ZN_269_A
1 1smlA 88 H ZN_268_A
-1 1smlA 122 H FREE
-1 1smlA 154 H FREE
1 1smlA 159 H ZN_269_A
-1 1smlA 200 H FREE
-1 1smlA 217 C FREE
1 1smlA 224 H ZN_268_A
-1 1smlA 245 C FREE
1 1su1A 34 H ZN_302_A
-1 1su1A 64 H FREE
-1 1su1A 88 H FREE
-1 1su1A 97 C FREE
-1 1su1A 107 H FREE
1 1su1A 128 H ZN_301_A
-1 1su1A 130 H FREE
1 1su1A 150 H ZN_301_A
1 1su1A 152 H ZN_302_A
-1 1su1A 164 H FREE
1 1tfi_ 11 C ZN_51
1 1tfi_ 14 C ZN_51
-1 1tfi_ 19 C FREE
1 1tfi_ 39 C ZN_51
1 1tfi_ 42 C ZN_51
-1 1tfi_ 49 C FREE
-1 1u1hA 3 H FREE
-1 1u1hA 63 H FREE
-1 1u1hA 117 H FREE
-1 1u1hA 134 H FREE
-1 1u1hA 327 C FREE
-1 1u1hA 331 H FREE
-1 1u1hA 409 H FREE
-1 1u1hA 487 H FREE
-1 1u1hA 521 C FREE
-1 1u1hA 576 H FREE
-1 1u1hA 579 C FREE
-1 1u1hA 619 H FREE
-1 1u1hA 628 H FREE
-1 1u1hA 635 C FREE
-1 1u1hA 644 H FREE
1 1u1hA 646 H ZN_331
1 1u1hA 648 C ZN_331
-1 1u1hA 651 H FREE
1 1u1hA 657 H ZN_332
-1 1u1hA 700 H FREE
1 1u1hA 732 C ZN_331
1 1uqwA 118 H ZN_500_A
-1 1uqwA 122 H FREE
-1 1uqwA 156 H FREE
1 1uqwA 351 H ZN_509_A
1 1uqwA 353 H ZN_509_A
1 1uqwA 485 H ZN_506_A
-1 1uxaA 24 C FREE
-1 1uxaA 41 C FREE
1 1uxaA 59 H ZN_1367_B
-1 1uxaA 161 C FREE
1 1vheA 69 H ZN_1
-1 1vheA 123 H FREE
-1 1vheA 165 H FREE
-1 1vheA 188 C FREE
-1 1vheA 203 H FREE
-1 1vheA 227 H FREE
-1 1vheA 273 H FREE
-1 1vheA 307 H FREE
-1 1vheA 326 H FREE
-1 1vheA 328 H FREE
-1 1vheA 333 H FREE
-1 1vk6A 21 H FREE
-1 1vk6A 28 H FREE
-1 1vk6A 74 H FREE
-1 1vk6A 106 H FREE
1 1vk6A 109 C ZN_301_A
1 1vk6A 112 C ZN_301_A
-1 1vk6A 114 H FREE
1 1vk6A 127 C ZN_301_A
-1 1vk6A 129 H FREE
1 1vk6A 130 C ZN_301_A
-1 1vk6A 141 C FREE
-1 1vk6A 157 H FREE
-1 1vk6A 160 H FREE
-1 1vk6A 165 H FREE
-1 1vk6A 263 C FREE
-1 16gsA 14 C FREE
-1 16gsA 47 C FREE
-1 16gsA 71 H FREE
-1 16gsA 101 C FREE
-1 16gsA 162 H FREE
-1 16gsA 169 C FREE
-1 1a0oB 57 H FREE
-1 1a0oB 89 C FREE
-1 1a17_ 61 C FREE
-1 1a17_ 112 H FREE
-1 1a17_ 123 C FREE
-1 1a17_ 141 H FREE
-1 1a1w_ 8 H FREE
-1 1a1w_ 26 C FREE
-1 1a1w_ 58 H FREE
-1 1a1w_ 72 H FREE
-1 1a2j_ 29 C FREE
-1 1a2j_ 31 H FREE
-1 1a2j_ 32 C FREE
-1 1a2j_ 40 H FREE
-1 1a2j_ 59 H FREE
-1 1a6r_ 39 H FREE
-1 1a6r_ 263 H FREE
-1 1a6r_ 293 H FREE
-1 1a6r_ 342 H FREE
-1 1a6r_ 379 H FREE
-1 1a6r_ 385 H FREE
-1 1a6r_ 392 C FREE
-1 1a6r_ 393 H FREE
-1 1a6r_ 431 C FREE
-1 1a6x_ 11 H FREE
-1 1a6x_ 46 C FREE
-1 1a8y_ 37 H FREE
-1 1a8y_ 158 H FREE
-1 1a8y_ 170 H FREE
-1 1a8y_ 224 H FREE
-1 1a8y_ 249 H FREE
-1 1a9nA 76 C FREE
-1 1a9nA 118 C FREE
-1 1a9nA 129 H FREE
-1 1a9nB 6 H FREE
-1 1a9nB 35 H FREE
-1 1a9xB 14 H FREE
-1 1a9xB 57 H FREE
-1 1a9xB 74 H FREE
-1 1a9xB 103 H FREE
-1 1a9xB 129 C FREE
-1 1a9xB 191 H FREE
-1 1a9xB 212 C FREE
-1 1a9xB 246 C FREE
-1 1a9xB 270 H FREE
-1 1a9xB 288 H FREE
-1 1a9xB 289 H FREE
-1 1a9xB 293 H FREE
-1 1a9xB 310 H FREE
-1 1a9xB 327 H FREE
-1 1a9xB 339 H FREE
-1 1a9xB 359 H FREE
-1 1a9xB 367 H FREE
-1 1aab_ 25 H FREE
-1 1aab_ 29 H FREE
-1 1aab_ 43 C FREE
-1 1acj_ 2 H FREE
-1 1acj_ 25 H FREE
-1 1acj_ 66 C FREE
-1 1acj_ 93 C FREE
-1 1acj_ 158 H FREE
-1 1acj_ 180 H FREE
-1 1acj_ 208 H FREE
-1 1acj_ 230 C FREE
-1 1acj_ 253 C FREE
-1 1acj_ 263 H FREE
-1 1acj_ 264 C FREE
-1 1acj_ 361 H FREE
-1 1acj_ 397 H FREE
-1 1acj_ 401 C FREE
-1 1acj_ 405 H FREE
-1 1acj_ 424 H FREE
-1 1acj_ 439 H FREE
-1 1acj_ 470 H FREE
-1 1acj_ 485 H FREE
-1 1acj_ 512 H FREE
-1 1acj_ 520 C FREE
-1 1agqA 41 C FREE
-1 1agqA 47 H FREE
-1 1agqA 68 C FREE
-1 1agqA 72 C FREE
-1 1agqA 101 C FREE
-1 1agqA 102 C FREE
-1 1agqA 121 H FREE
-1 1agqA 126 H FREE
-1 1agqA 131 C FREE
-1 1agqA 133 C FREE
-1 1agt_ 7 C FREE
-1 1agt_ 13 C FREE
-1 1agt_ 17 C FREE
-1 1agt_ 27 C FREE
-1 1agt_ 32 C FREE
-1 1agt_ 33 H FREE
-1 1agt_ 34 C FREE
-1 1agy_ 16 C FREE
-1 1agy_ 94 C FREE
-1 1agy_ 156 C FREE
-1 1agy_ 163 C FREE
-1 1agy_ 173 H FREE
-1 1air_ 71 C FREE
-1 1air_ 144 H FREE
-1 1air_ 152 H FREE
-1 1air_ 154 C FREE
-1 1air_ 185 H FREE
-1 1air_ 207 H FREE
-1 1air_ 208 H FREE
-1 1air_ 227 H FREE
-1 1air_ 328 C FREE
-1 1air_ 351 C FREE
-1 1aocA 7 C FREE
-1 1aocA 9 C FREE
-1 1aocA 52 H FREE
-1 1aocA 53 H FREE
-1 1aocA 59 C FREE
-1 1aocA 64 C FREE
-1 1aocA 71 H FREE
-1 1aocA 74 C FREE
-1 1aocA 82 H FREE
-1 1aocA 87 C FREE
-1 1aocA 94 C FREE
-1 1aocA 120 C FREE
-1 1aocA 124 H FREE
-1 1aocA 126 C FREE
-1 1aocA 133 C FREE
-1 1aocA 139 C FREE
-1 1aocA 160 C FREE
-1 1aocA 166 C FREE
-1 1aocA 167 C FREE
-1 1aocA 169 C FREE
-1 1aocA 171 C FREE
-1 1aod_ 38 H FREE
-1 1aod_ 86 H FREE
-1 1aod_ 172 H FREE
-1 1aod_ 229 H FREE
-1 1as4A 1 H FREE
-1 1as4A 49 H FREE
-1 1as4A 73 H FREE
-1 1as4A 78 H FREE
-1 1as4A 184 H FREE
-1 1as4A 204 H FREE
-1 1as4A 205 H FREE
-1 1as4A 218 C FREE
-1 1as4A 316 H FREE
-1 1auuA 8 H FREE
-1 1auxA 13 H FREE
-1 1auxA 26 H FREE
-1 1auxA 46 H FREE
-1 1auxA 78 H FREE
-1 1auxA 107 H FREE
-1 1auxA 113 C FREE
-1 1auxA 126 H FREE
-1 1auxA 145 H FREE
-1 1auxA 162 H FREE
-1 1auxA 164 H FREE
-1 1auxA 176 H FREE
-1 1auxA 250 C FREE
-1 1auxA 260 C FREE
-1 1auxA 266 H FREE
-1 1auxA 273 H FREE
-1 1auxA 288 H FREE
-1 1avpA 16 C FREE
-1 1avpA 35 H FREE
-1 1avpA 39 C FREE
-1 1avpA 53 H FREE
-1 1avpA 66 C FREE
-1 1avpA 103 C FREE
-1 1avpA 121 C FREE
-1 1avpA 125 C FREE
-1 1avpA 126 C FREE
-1 1avpA 130 H FREE
-1 1avpA 142 H FREE
-1 1avpA 180 H FREE
-1 1avpA 187 H FREE
-1 1avpA 198 C FREE
-1 1avpA 199 H FREE
-1 1avqA 26 H FREE
-1 1avqA 39 H FREE
-1 1avqA 60 H FREE
-1 1avqA 67 C FREE
-1 1avqA 117 C FREE
-1 1avqA 123 C FREE
-1 1avqA 133 C FREE
-1 1avqA 186 H FREE
-1 1ayj_ 3 C FREE
-1 1ayj_ 14 C FREE
-1 1ayj_ 20 C FREE
-1 1ayj_ 24 C FREE
-1 1ayj_ 32 H FREE
-1 1ayj_ 35 C FREE
-1 1ayj_ 42 H FREE
-1 1ayj_ 44 C FREE
-1 1ayj_ 46 C FREE
-1 1ayj_ 50 C FREE
-1 1b33N 8 C FREE
-1 1b3cA 10 C FREE
-1 1b3cA 14 C FREE
-1 1b3cA 23 C FREE
-1 1b3cA 27 C FREE
-1 1b3cA 31 H FREE
-1 1b3cA 39 C FREE
-1 1b3cA 44 C FREE
-1 1b3cA 46 C FREE
-1 1b3cA 63 C FREE
-1 1b4sA 54 H FREE
-1 1b4sA 58 H FREE
-1 1b6g_ 36 H FREE
-1 1b6g_ 51 C FREE
-1 1b6g_ 53 H FREE
-1 1b6g_ 101 H FREE
-1 1b6g_ 277 C FREE
-1 1b6g_ 288 H FREE
-1 1b6g_ 304 H FREE
-1 1b6tA 17 H FREE
-1 1b6tA 30 H FREE
-1 1b6tA 60 H FREE
-1 1b6tA 81 H FREE
-1 1b6tA 103 H FREE
-1 1b6tA 107 H FREE
-1 1b6tA 137 H FREE
-1 1b6tA 143 H FREE
-1 1b6tA 150 H FREE
-1 1b7fA 32 C FREE
-1 1b8kA 3 H FREE
-1 1b8kA 6 H FREE
-1 1b8kA 13 C FREE
-1 1b8kA 32 H FREE
-1 1b8kA 56 C FREE
-1 1b8kA 66 C FREE
-1 1b8kA 73 H FREE
-1 1b8kA 78 C FREE
-1 1b8kA 107 C FREE
-1 1b8kA 109 C FREE
-1 1b9gA 5 C FREE
-1 1b9gA 17 C FREE
-1 1b9gA 33 C FREE
-1 1b9gA 34 C FREE
-1 1b9gA 38 C FREE
-1 1b9gA 47 C FREE
-1 1bcg_ 16 C FREE
-1 1bcg_ 25 H FREE
-1 1bcg_ 27 C FREE
-1 1bcg_ 31 C FREE
-1 1bcg_ 42 C FREE
-1 1bcg_ 43 C FREE
-1 1bcg_ 47 C FREE
-1 1bcg_ 49 C FREE
-1 1bcg_ 69 C FREE
-1 1bcmA 0 H FREE
-1 1bcmA 11 H FREE
-1 1bcmA 25 H FREE
-1 1bcmA 57 C FREE
-1 1bcmA 84 H FREE
-1 1bcmA 127 H FREE
-1 1bcmA 159 H FREE
-1 1bcmA 210 C FREE
-1 1bcmA 293 H FREE
-1 1bcmA 298 C FREE
-1 1bcmA 307 C FREE
-1 1bcmA 311 C FREE
-1 1bcrA 5 H FREE
-1 1bcrA 64 C FREE
-1 1bcrA 130 H FREE
-1 1bcrA 145 H FREE
-1 1bcrA 161 H FREE
-1 1bcrA 171 H FREE
-1 1bcrA 194 H FREE
-1 1bcrA 206 H FREE
-1 1bcrA 221 C FREE
-1 1bcrA 223 H FREE
-1 1bcrA 228 H FREE
-1 1bcrA 233 C FREE
-1 1bcrA 257 C FREE
-1 1bcrB 6 C FREE
-1 1bcrB 25 H FREE
-1 1bcrB 39 C FREE
-1 1bcrB 46 H FREE
-1 1bcrB 48 H FREE
-1 1bcrB 128 H FREE
-1 1bcrB 133 H FREE
-1 1bd7A 1 H FREE
-1 1bd7A 27 H FREE
-1 1bd7A 29 H FREE
-1 1bd7A 75 H FREE
-1 1bd7A 104 H FREE
-1 1bd7A 106 H FREE
-1 1bd7A 112 C FREE
-1 1bd7A 141 C FREE
-1 1beg_ 2 C FREE
-1 1beg_ 26 C FREE
-1 1beg_ 50 C FREE
-1 1beg_ 55 C FREE
-1 1beg_ 70 C FREE
-1 1beg_ 94 C FREE
-1 1bff_ 7 C FREE
-1 1bff_ 17 H FREE
-1 1bff_ 32 H FREE
-1 1bff_ 51 C FREE
-1 1bff_ 69 C FREE
-1 1bff_ 74 C FREE
-1 1bhe_ 14 C FREE
-1 1bhe_ 35 C FREE
-1 1bhe_ 88 C FREE
-1 1bhe_ 98 C FREE
-1 1bhe_ 175 H FREE
-1 1bhe_ 243 H FREE
-1 1bhe_ 250 H FREE
-1 1bix_ 33 C FREE
-1 1bix_ 61 C FREE
-1 1bix_ 67 C FREE
-1 1bix_ 84 H FREE
-1 1bix_ 106 C FREE
-1 1bix_ 119 H FREE
-1 1bix_ 176 C FREE
-1 1bix_ 183 H FREE
-1 1bix_ 223 H FREE
-1 1bix_ 257 H FREE
-1 1bix_ 264 C FREE
-1 1bix_ 277 H FREE
-1 1bix_ 278 C FREE
-1 1bjrE 33 C FREE
-1 1bjrE 45 H FREE
-1 1bjrE 68 H FREE
-1 1bjrE 71 H FREE
-1 1bjrE 72 C FREE
-1 1bjrE 122 C FREE
-1 1bjrE 177 C FREE
-1 1bjrE 228 H FREE
-1 1bjrE 248 C FREE
-1 1bjx_ 95 H FREE
-1 1bmp_ 37 C FREE
-1 1bmp_ 40 H FREE
-1 1bmp_ 66 C FREE
-1 1bmp_ 70 C FREE
-1 1bmp_ 83 H FREE
-1 1bmp_ 91 H FREE
-1 1bmp_ 102 C FREE
-1 1bmp_ 103 C FREE
-1 1bmp_ 135 C FREE
-1 1bmp_ 137 C FREE
-1 1bmp_ 138 H FREE
-1 1boeA 7 C FREE
-1 1boeA 14 C FREE
-1 1boeA 20 C FREE
-1 1boeA 31 H FREE
-1 1boeA 35 H FREE
-1 1boeA 40 C FREE
-1 1bpoB 11 H FREE
-1 1bpoB 38 C FREE
-1 1bpoB 101 H FREE
-1 1bpoB 128 H FREE
-1 1bpoB 144 H FREE
-1 1bpoB 150 C FREE
-1 1bpoB 196 H FREE
-1 1bpoB 216 C FREE
-1 1bpoB 228 H FREE
-1 1bpoB 269 H FREE
-1 1bpoB 282 H FREE
-1 1bpoB 291 C FREE
-1 1bpoB 308 H FREE
-1 1bpoB 327 C FREE
-1 1bpoB 435 C FREE
-1 1bpoB 458 C FREE
-1 1bpoB 490 C FREE
-1 1brv_ 1 H FREE
-1 1brv_ 4 H FREE
-1 1brv_ 15 C FREE
-1 1brv_ 18 C FREE
-1 1brv_ 24 C FREE
-1 1brv_ 28 C FREE
-1 1brv_ 29 H FREE
-1 1bs9_ 1 C FREE
-1 1bs9_ 5 H FREE
-1 1bs9_ 45 C FREE
-1 1bs9_ 51 C FREE
-1 1bs9_ 78 C FREE
-1 1bs9_ 100 C FREE
-1 1bs9_ 146 C FREE
-1 1bs9_ 160 C FREE
-1 1bs9_ 170 C FREE
-1 1bs9_ 177 C FREE
-1 1bs9_ 178 C FREE
-1 1bs9_ 186 H FREE
-1 1bvnT 10 C FREE
-1 1bvnT 26 C FREE
-1 1bvnT 44 C FREE
-1 1bvnT 63 H FREE
-1 1bvnT 65 H FREE
-1 1bvnT 72 C FREE
-1 1bxeA 61 H FREE
-1 1bxeA 101 H FREE
-1 1bxeA 110 H FREE
-1 1by2_ 34 C FREE
-1 1by2_ 47 C FREE
-1 1by2_ 78 C FREE
-1 1by2_ 88 C FREE
-1 1by2_ 98 C FREE
-1 1by2_ 100 H FREE
-1 1by2_ 108 C FREE
-1 1by2_ 116 H FREE
-1 1c0fS 6 H FREE
-1 1c0fS 34 C FREE
-1 1c0fS 63 H FREE
-1 1c0fS 70 C FREE
-1 1c0fS 96 H FREE
-1 1c1yB 24 H FREE
-1 1c1yB 26 C FREE
-1 1c1yB 40 C FREE
-1 1c1yB 41 C FREE
-1 1c1yB 48 H FREE
-1 1c1yB 50 H FREE
-1 1c3gA 29 H FREE
-1 1c3gA 78 H FREE
-1 1c4tA 55 H FREE
-1 1c4tA 91 H FREE
-1 1c4tA 176 H FREE
-1 1c4tA 203 H FREE
-1 1c5a_ 20 C FREE
-1 1c5a_ 21 C FREE
-1 1c5a_ 33 C FREE
-1 1c5a_ 46 C FREE
-1 1c5a_ 53 C FREE
-1 1c5a_ 54 C FREE
-1 1c5a_ 66 H FREE
-1 1c82A 109 H FREE
-1 1c82A 111 H FREE
-1 1c82A 166 H FREE
-1 1c82A 231 H FREE
-1 1c82A 272 H FREE
-1 1c82A 304 H FREE
-1 1c82A 315 H FREE
-1 1c82A 410 H FREE
-1 1c82A 435 H FREE
-1 1c82A 499 H FREE
-1 1c82A 618 H FREE
-1 1cbkA 19 H FREE
-1 1cbkA 32 H FREE
-1 1cbkA 114 H FREE
-1 1cbkA 118 H FREE
-1 1cbkA 152 H FREE
-1 1cdzA 9 H FREE
-1 1cdzA 77 C FREE
-1 1cdzA 86 H FREE
-1 1ce3A 3 C FREE
-1 1ce3A 7 C FREE
-1 1ce3A 16 C FREE
-1 1ce3A 28 C FREE
-1 1ce3A 31 C FREE
-1 1ce3A 32 C FREE
-1 1ce3A 38 C FREE
-1 1ce3A 49 C FREE
-1 1cliA 48 C FREE
-1 1cliA 79 H FREE
-1 1cliA 90 C FREE
-1 1cliA 129 C FREE
-1 1cliA 134 C FREE
-1 1cliA 149 H FREE
-1 1cliA 159 C FREE
-1 1cliA 189 H FREE
-1 1cliA 205 C FREE
-1 1cliA 220 H FREE
-1 1cliA 242 H FREE
-1 1cliA 246 H FREE
-1 1cliA 290 H FREE
-1 1cliA 291 H FREE
-1 1cliA 299 C FREE
-1 1cmxA 22 H FREE
-1 1cmxA 89 C FREE
-1 1cmxA 96 H FREE
-1 1cmxA 165 H FREE
-1 1cof_ 61 C FREE
-1 1cof_ 142 H FREE
-1 1coo_ 37 C FREE
-1 1coo_ 44 H FREE
-1 1cozA 13 H FREE
-1 1cozA 16 H FREE
-1 1cozA 49 H FREE
-1 1cozA 53 H FREE
-1 1cozA 83 H FREE
-1 1cozA 105 C FREE
-1 1cq3A 16 C FREE
-1 1cq3A 23 H FREE
-1 1cq3A 24 H FREE
-1 1cq3A 46 C FREE
-1 1cq3A 87 C FREE
-1 1cq3A 132 C FREE
-1 1cq3A 140 C FREE
-1 1cq3A 152 H FREE
-1 1cq3A 161 H FREE
-1 1cq3A 179 C FREE
-1 1cq3A 193 C FREE
-1 1cq3A 231 C FREE
-1 1csbA 13 C FREE
-1 1csbA 25 C FREE
-1 1csbA 28 C FREE
-1 1csbA 42 C FREE
-1 1csbA 44 H FREE
-1 1cv8_ 23 C FREE
-1 1cv8_ 42 H FREE
-1 1cv8_ 51 H FREE
-1 1cv8_ 116 H FREE
-1 1cv8_ 119 H FREE
-1 1cv8_ 163 H FREE
-1 1cy1A 34 H FREE
-1 1cy1A 78 H FREE
-1 1cy1A 83 H FREE
-1 1cy1A 106 H FREE
-1 1cy1A 123 H FREE
-1 1cy1A 241 H FREE
-1 1cy1A 366 H FREE
-1 1cy1A 402 C FREE
-1 1cy1A 470 H FREE
-1 1cy1A 557 H FREE
-1 1cy1A 567 H FREE
-1 1d0gR 27 C FREE
-1 1d0gR 31 H FREE
-1 1d0gR 32 H FREE
-1 1d0gR 40 C FREE
-1 1d0gR 43 C FREE
-1 1d0gR 52 H FREE
-1 1d0gR 59 C FREE
-1 1d0gR 62 C FREE
-1 1d0gR 65 C FREE
-1 1d0gR 75 C FREE
-1 1d0gR 83 C FREE
-1 1d0gR 85 C FREE
-1 1d0gR 99 C FREE
-1 1d0gR 102 C FREE
-1 1d0gR 106 C FREE
-1 1d0gR 116 C FREE
-1 1d0gR 124 C FREE
-1 1d0gR 126 H FREE
-1 1d2zC 24 C FREE
-1 1d2zC 26 H FREE
-1 1d2zC 74 H FREE
-1 1d2zC 89 H FREE
-1 1d2zC 104 H FREE
-1 1d2zD 30 C FREE
-1 1d2zD 47 C FREE
-1 1d2zD 52 C FREE
-1 1d8dA 134 H FREE
-1 1d8dA 169 H FREE
-1 1d8dA 170 H FREE
-1 1d8dA 200 H FREE
-1 1d8dA 204 H FREE
-1 1d8dA 240 H FREE
-1 1d8dA 271 H FREE
-1 1d8dA 305 H FREE
-1 1d8dA 326 C FREE
-1 1d8dA 340 C FREE
-1 1d8dA 366 H FREE
-1 1dabA 14 H FREE
-1 1dabA 17 H FREE
-1 1dabA 89 H FREE
-1 1dabA 149 H FREE
-1 1dabA 199 H FREE
-1 1dabA 217 H FREE
-1 1dabA 305 H FREE
-1 1dabA 333 H FREE
-1 1dabA 473 H FREE
-1 1dbfA 35 H FREE
-1 1dbfA 53 H FREE
-1 1dbfA 74 C FREE
-1 1dbfA 87 C FREE
-1 1dbfA 105 H FREE
-1 1dc1B 9 H FREE
-1 1dc1B 194 H FREE
-1 1dc1B 213 C FREE
-1 1dc1B 217 C FREE
-1 1dc1B 228 H FREE
-1 1dc1B 252 H FREE
-1 1dc1B 285 H FREE
-1 1dc1B 316 C FREE
-1 1ddf_ 65 H FREE
-1 1ddf_ 68 H FREE
-1 1ddf_ 87 C FREE
-1 1dgnA 13 H FREE
-1 1dgnA 26 C FREE
-1 1dgnA 67 C FREE
-1 1dgnA 68 C FREE
-1 1dgnA 73 H FREE
-1 1dgnA 75 C FREE
-1 1dgnA 88 H FREE
-1 1di6A 58 C FREE
-1 1di6A 66 C FREE
-1 1di6A 67 H FREE
-1 1di6A 108 H FREE
-1 1di6A 155 H FREE
-1 1di6A 164 C FREE
-1 1dioB 83 H FREE
-1 1dioB 106 C FREE
-1 1dioB 140 H FREE
-1 1dioB 203 H FREE
-1 1dioG 48 H FREE
-1 1dioG 151 C FREE
-1 1dkiA 131 H FREE
-1 1dkiA 159 H FREE
-1 1dkiA 176 H FREE
-1 1dkiA 199 H FREE
-1 1dkiA 275 H FREE
-1 1dkiA 312 H FREE
-1 1dkiA 326 H FREE
-1 1dn1A 15 H FREE
-1 1dn1A 43 C FREE
-1 1dn1A 44 C FREE
-1 1dn1A 84 H FREE
-1 1dn1A 102 H FREE
-1 1dn1A 109 C FREE
-1 1dn1A 159 H FREE
-1 1dn1A 179 C FREE
-1 1dn1A 244 H FREE
-1 1dn1A 292 H FREE
-1 1dn1A 294 H FREE
-1 1dn1A 346 H FREE
-1 1dn1A 348 H FREE
-1 1dn1A 353 C FREE
-1 1dn1A 356 H FREE
-1 1dn1A 365 C FREE
-1 1dn1A 428 H FREE
-1 1dn1A 444 H FREE
-1 1dn1A 497 H FREE
-1 1dn1A 520 H FREE
-1 1dn1A 522 H FREE
-1 1dn1A 551 C FREE
-1 1dn1A 570 H FREE
-1 1dt3A 21 C FREE
-1 1dt3A 35 C FREE
-1 1dt3A 40 C FREE
-1 1dt3A 103 C FREE
-1 1dt3A 106 C FREE
-1 1dt3A 109 H FREE
-1 1dt3A 134 H FREE
-1 1dt3A 144 H FREE
-1 1dt3A 197 H FREE
-1 1dt3A 214 H FREE
-1 1dt3A 257 H FREE
-1 1dt3A 267 C FREE
-1 1du2A 46 H FREE
-1 1du2A 58 H FREE
-1 1dvoA 65 C FREE
-1 1dvoA 84 H FREE
-1 1dvoA 102 C FREE
-1 1dvoA 109 C FREE
-1 1dvoA 120 H FREE
-1 1dwpA 8 H FREE
-1 1dwpA 13 H FREE
-1 1dwpA 16 C FREE
-1 1dwpA 17 H FREE
-1 1dwpA 23 H FREE
-1 1dwpA 34 H FREE
-1 1dwpA 84 C FREE
-1 1dwpA 106 H FREE
-1 1dwpA 115 H FREE
-1 1dwpA 165 C FREE
-1 1dwpA 239 H FREE
-1 1dwpA 251 H FREE
-1 1dx7A 19 H FREE
-1 1dx7A 37 H FREE
-1 1dxmA 12 H FREE
-1 1dxmA 17 H FREE
-1 1dxmA 29 H FREE
-1 1dxmA 33 H FREE
-1 1dxmA 123 C FREE
-1 1dxmA 130 H FREE
-1 1dz7A 6 C FREE
-1 1dz7A 9 C FREE
-1 1dz7A 27 C FREE
-1 1dz7A 30 C FREE
-1 1dz7A 31 C FREE
-1 1dz7A 58 C FREE
-1 1dz7A 59 C FREE
-1 1dz7A 78 H FREE
-1 1dz7A 81 C FREE
-1 1dz7A 82 H FREE
-1 1dz7A 83 C FREE
-1 1dz7A 86 C FREE
-1 1dz7A 89 H FREE
-1 1e0mA 13 H FREE
-1 1e0mA 22 H FREE
-1 1e1aA 61 C FREE
-1 1e1aA 75 C FREE
-1 1e1aA 77 C FREE
-1 1e1aA 118 C FREE
-1 1e1aA 121 C FREE
-1 1e1aA 156 C FREE
-1 1e1aA 180 H FREE
-1 1e1aA 218 H FREE
-1 1e1aA 223 H FREE
-1 1e1aA 247 H FREE
-1 1e1aA 264 C FREE
-1 1e1aA 273 H FREE
-1 1e1aA 286 H FREE
-1 1e1aA 305 C FREE
-1 1e3yA 2 H FREE
-1 1e3yA 9 C FREE
-1 1e3yA 16 C FREE
-1 1e3yA 71 H FREE
-1 1e3yA 79 C FREE
-1 1e52A 26 H FREE
-1 1e52A 35 H FREE
-1 1e52A 52 H FREE
-1 1e8pA 2 C FREE
-1 1e8pA 11 C FREE
-1 1e8pA 12 C FREE
-1 1e8pA 37 C FREE
-1 1e96B 35 H FREE
-1 1e96B 39 C FREE
-1 1e96B 44 C FREE
-1 1e96B 68 H FREE
-1 1e96B 120 C FREE
-1 1e96B 155 H FREE
-1 1e96B 164 C FREE
-1 1e9tA 10 C FREE
-1 1e9tA 20 C FREE
-1 1e9tA 24 H FREE
-1 1e9tA 30 C FREE
-1 1e9tA 35 C FREE
-1 1e9tA 36 C FREE
-1 1e9tA 47 C FREE
-1 1e9tA 56 C FREE
-1 1ecsA 49 H FREE
-1 1ecsA 61 C FREE
-1 1ecsA 62 C FREE
-1 1ecsA 75 C FREE
-1 1ecsA 91 H FREE
-1 1ee6A 5 H FREE
-1 1ee6A 65 H FREE
-1 1ee6A 66 C FREE
-1 1ee6A 70 C FREE
-1 1ee6A 147 C FREE
-1 1ego_ 10 C FREE
-1 1ego_ 13 C FREE
-1 1ego_ 67 H FREE
-1 1eh5A 11 H FREE
-1 1eh5A 17 C FREE
-1 1eh5A 18 C FREE
-1 1eh5A 38 H FREE
-1 1eh5A 68 C FREE
-1 1eh5A 100 C FREE
-1 1eh5A 115 H FREE
-1 1eh5A 124 C FREE
-1 1eh5A 130 H FREE
-1 1eh5A 132 C FREE
-1 1eh5A 159 H FREE
-1 1eh5A 170 H FREE
-1 1eh5A 261 H FREE
-1 1eh5A 272 H FREE
-1 1ej1B 5 H FREE
-1 1ej1B 9 H FREE
-1 1ej1B 50 H FREE
-1 1ej1B 61 C FREE
-1 1ej1B 108 C FREE
-1 1ej1B 122 C FREE
-1 1ej1B 142 C FREE
-1 1ej1B 150 H FREE
-1 1ej1B 172 H FREE
-1 1ej2A 15 H FREE
-1 1ej2A 18 H FREE
-1 1ej2A 35 C FREE
-1 1ej2A 43 H FREE
-1 1ej2A 82 C FREE
-1 1ej2A 89 H FREE
-1 1ej2A 167 H FREE
-1 1ej6D 27 H FREE
-1 1ej6D 69 C FREE
-1 1ej6D 83 H FREE
-1 1ej6D 126 C FREE
-1 1ej6D 140 H FREE
-1 1ej6D 184 H FREE
-1 1ej6D 194 C FREE
-1 1ej6D 204 H FREE
-1 1ej6D 228 H FREE
-1 1ej6D 240 C FREE
-1 1ej6D 254 C FREE
-1 1ej6D 258 H FREE
-1 1ej6D 293 C FREE
-1 1ej6D 295 C FREE
-1 1ej6D 316 H FREE
-1 1ej6D 327 H FREE
-1 1ej6D 339 C FREE
-1 1ejbA 22 H FREE
-1 1ejbA 96 H FREE
-1 1ejbA 106 H FREE
-1 1ejbA 126 C FREE
-1 1ejbA 142 H FREE
-1 1ejbA 145 H FREE
-1 1ejbA 147 H FREE
-1 1ek9A 243 H FREE
-1 1ek9A 319 H FREE
-1 1ekrA 5 H FREE
-1 1ekrA 13 H FREE
-1 1ekrA 48 H FREE
-1 1ekrA 49 H FREE
-1 1ekrA 75 C FREE
-1 1ekrA 76 H FREE
-1 1ekrA 93 H FREE
-1 1ekrA 102 C FREE
-1 1ekrA 129 C FREE
-1 1el5A 2 H FREE
-1 1el5A 38 H FREE
-1 1el5A 43 H FREE
-1 1el5A 44 H FREE
-1 1el5A 52 H FREE
-1 1el5A 79 H FREE
-1 1el5A 80 H FREE
-1 1el5A 110 H FREE
-1 1el5A 151 C FREE
-1 1el5A 169 H FREE
-1 1el5A 261 C FREE
-1 1el5A 268 H FREE
-1 1el5A 314 C FREE
-1 1el5A 323 H FREE
-1 1el5A 329 H FREE
-1 1el5A 332 H FREE
-1 1el5A 344 H FREE
-1 1el5A 367 H FREE
-1 1el6A 59 H FREE
-1 1el6A 148 H FREE
-1 1el6A 165 H FREE
-1 1el6A 213 H FREE
-1 1ep7A 23 H FREE
-1 1ep7A 35 C FREE
-1 1ep7A 38 C FREE
-1 1ep7A 82 H FREE
-1 1ep7A 108 H FREE
-1 1eq6A 77 H FREE
-1 1eq6A 165 C FREE
-1 1eq6A 166 H FREE
-1 1eq6A 180 H FREE
-1 1esxA 32 H FREE
-1 1esxA 39 H FREE
-1 1esxA 44 H FREE
-1 1esxA 70 H FREE
-1 1esxA 75 C FREE
-1 1esxA 77 H FREE
-1 1evuA 50 H FREE
-1 1evuA 63 H FREE
-1 1evuA 64 H FREE
-1 1evuA 151 C FREE
-1 1evuA 187 C FREE
-1 1evuA 237 C FREE
-1 1evuA 313 C FREE
-1 1evuA 326 C FREE
-1 1evuA 341 H FREE
-1 1evuA 372 H FREE
-1 1evuA 373 C FREE
-1 1evuA 408 C FREE
-1 1evuA 418 H FREE
-1 1evuA 420 H FREE
-1 1evuA 422 C FREE
-1 1evuA 449 H FREE
-1 1evuA 458 H FREE
-1 1evuA 543 H FREE
-1 1evuA 604 H FREE
-1 1evuA 665 H FREE
-1 1evuA 694 C FREE
-1 1evuA 701 H FREE
-1 1evuA 715 H FREE
-1 1ewxA 39 C FREE
-1 1ewxA 42 C FREE
-1 1ewxA 57 H FREE
-1 1ewxA 67 C FREE
-1 1ewxA 102 H FREE
-1 1ex9A 13 H FREE
-1 1ex9A 80 H FREE
-1 1ex9A 82 H FREE
-1 1ex9A 108 H FREE
-1 1ex9A 182 C FREE
-1 1ex9A 234 C FREE
-1 1ex9A 237 H FREE
-1 1ex9A 250 H FREE
-1 1ex9A 275 H FREE
-1 1eyvA 10 H FREE
-1 1eyvA 51 H FREE
-1 1eyvA 64 H FREE
-1 1eyvA 67 H FREE
-1 1eyvA 75 H FREE
-1 1eyvA 101 H FREE
-1 1f09A 24 H FREE
-1 1f09A 47 C FREE
-1 1f09A 67 C FREE
-1 1f09A 74 H FREE
-1 1f09A 78 H FREE
-1 1f09A 136 H FREE
-1 1f09A 166 H FREE
-1 1f09A 178 H FREE
-1 1f09A 196 H FREE
-1 1f09A 214 H FREE
-1 1f09A 228 H FREE
-1 1f0nA 86 C FREE
-1 1f0nA 91 C FREE
-1 1f0nA 138 H FREE
-1 1f0nA 210 C FREE
-1 1f0nA 249 H FREE
-1 1f0nA 261 H FREE
-1 1f0oA 2 H FREE
-1 1f0oA 14 H FREE
-1 1f0oA 25 H FREE
-1 1f0oA 82 H FREE
-1 1f0oA 83 H FREE
-1 1f0oA 84 H FREE
-1 1f0oA 135 H FREE
-1 1f0oA 151 H FREE
-1 1f2hA 7 H FREE
-1 1f2hA 33 H FREE
-1 1f2hA 64 H FREE
-1 1f2hA 77 C FREE
-1 1f2hA 82 C FREE
-1 1f2hA 109 H FREE
-1 1f2hA 134 C FREE
-1 1f2hA 137 C FREE
-1 1f51A 12 H FREE
-1 1f51A 16 H FREE
-1 1f51A 19 H FREE
-1 1f51A 53 H FREE
-1 1f51A 64 H FREE
-1 1f51A 77 H FREE
-1 1f51A 108 H FREE
-1 1f51A 121 H FREE
-1 1f51A 130 H FREE
-1 1f51A 142 H FREE
-1 1f51A 172 H FREE
-1 1f51A 174 C FREE
-1 1f53A 26 C FREE
-1 1f53A 66 H FREE
-1 1f75A 22 H FREE
-1 1f75A 45 H FREE
-1 1f75A 121 H FREE
-1 1f75A 135 H FREE
-1 1f75A 178 H FREE
-1 1f75A 211 C FREE
-1 1f75A 234 C FREE
-1 1f75A 242 H FREE
-1 1f8rA 9 C FREE
-1 1f8rA 34 H FREE
-1 1f8rA 56 H FREE
-1 1f8rA 94 H FREE
-1 1f8rA 172 C FREE
-1 1f8rA 222 H FREE
-1 1f8rA 255 H FREE
-1 1f8rA 292 C FREE
-1 1f8rA 313 H FREE
-1 1f8rA 319 H FREE
-1 1f8rA 330 C FREE
-1 1f8rA 341 H FREE
-1 1f8rA 359 H FREE
-1 1f8rA 388 C FREE
-1 1f8rA 400 H FREE
-1 1f8rA 411 C FREE
-1 1f8rA 439 H FREE
-1 1f8rA 462 H FREE
-1 1f8rA 490 H FREE
-1 1fi8C 49 C FREE
-1 1fi8C 52 H FREE
-1 1fj2A 29 H FREE
-1 1fj2A 36 H FREE
-1 1fj2A 49 H FREE
-1 1fj2A 54 C FREE
-1 1fj2A 56 H FREE
-1 1fj2A 145 C FREE
-1 1fj2A 170 C FREE
-1 1fj2A 171 H FREE
-1 1fj2A 174 C FREE
-1 1fj2A 209 H FREE
-1 1fj2A 212 C FREE
-1 1fjgH 80 H FREE
-1 1fjgH 81 H FREE
-1 1fjgH 134 C FREE
-1 1fjgJ 12 H FREE
-1 1fjgJ 55 H FREE
-1 1fjgJ 61 H FREE
-1 1fjgJ 67 H FREE
-1 1fjgT 15 H FREE
-1 1fjgT 72 H FREE
-1 1fjnA 3 C FREE
-1 1fjnA 9 C FREE
-1 1fjnA 10 H FREE
-1 1fjnA 12 H FREE
-1 1fjnA 13 C FREE
-1 1fjnA 20 C FREE
-1 1fjnA 24 C FREE
-1 1fjnA 28 H FREE
-1 1fjnA 32 C FREE
-1 1fjnA 34 C FREE
-1 1fjnA 37 C FREE
-1 1fjrA 4 C FREE
-1 1fjrA 54 H FREE
-1 1fjrA 58 C FREE
-1 1fjrA 60 C FREE
-1 1fjrA 65 C FREE
-1 1fjrA 69 C FREE
-1 1fjrA 70 C FREE
-1 1fjrA 72 H FREE
-1 1fjrA 74 H FREE
-1 1fjrA 81 C FREE
-1 1fjrA 110 H FREE
-1 1fjrA 125 C FREE
-1 1fjrA 151 H FREE
-1 1fjrA 163 C FREE
-1 1fjrA 166 H FREE
-1 1fjrA 182 H FREE
-1 1fjrA 184 C FREE
-1 1fl7B 2 C FREE
-1 1fl7B 16 C FREE
-1 1fl7B 19 C FREE
-1 1fl7B 27 C FREE
-1 1fl7B 31 C FREE
-1 1fl7B 50 C FREE
-1 1fl7B 65 C FREE
-1 1fl7B 67 H FREE
-1 1fl7B 68 H FREE
-1 1fl7B 81 C FREE
-1 1fl7B 82 H FREE
-1 1fl7B 83 C FREE
-1 1fl7B 86 C FREE
-1 1fl7B 93 C FREE
-1 1fl7B 103 C FREE
-1 1flkA 47 H FREE
-1 1flkA 54 H FREE
-1 1flkA 114 C FREE
-1 1flkA 129 H FREE
-1 1flkA 166 H FREE
-1 1flkA 193 C FREE
-1 1fpzA 27 H FREE
-1 1fpzA 38 C FREE
-1 1fpzA 45 C FREE
-1 1fpzA 50 C FREE
-1 1fpzA 69 C FREE
-1 1fpzA 78 C FREE
-1 1fpzA 98 C FREE
-1 1fpzA 103 H FREE
-1 1fpzA 104 H FREE
-1 1fpzA 105 H FREE
-1 1fpzA 118 C FREE
-1 1fpzA 119 C FREE
-1 1fpzA 128 C FREE
-1 1fpzA 138 H FREE
-1 1fpzA 147 C FREE
-1 1fpzA 152 C FREE
-1 1fpzA 189 H FREE
-1 1fpzA 198 H FREE
-1 1fu5A 44 H FREE
-1 1fu5A 64 H FREE
-1 1fu5A 86 H FREE
-1 1fvl_ 3 C FREE
-1 1fvl_ 5 C FREE
-1 1fvl_ 12 C FREE
-1 1fvl_ 13 C FREE
-1 1fvl_ 18 C FREE
-1 1fvl_ 26 C FREE
-1 1fvl_ 31 C FREE
-1 1fvl_ 32 C FREE
-1 1fvl_ 35 C FREE
-1 1fvl_ 44 C FREE
-1 1fvl_ 56 C FREE
-1 1fvl_ 63 C FREE
-1 1fwkA 8 C FREE
-1 1fwkA 23 C FREE
-1 1fwkA 133 H FREE
-1 1fwkA 158 H FREE
-1 1fwkA 202 C FREE
-1 1fwyA 27 H FREE
-1 1fwyA 37 H FREE
-1 1fwyA 49 H FREE
-1 1fwyA 51 H FREE
-1 1fwyA 56 H FREE
-1 1fwyA 83 H FREE
-1 1fwyA 154 H FREE
-1 1fwyA 215 H FREE
-1 1fwyA 267 H FREE
-1 1fwyA 287 H FREE
-1 1fwyA 295 C FREE
-1 1fwyA 306 C FREE
-1 1fwyA 323 C FREE
-1 1fyc_ 8 H FREE
-1 1fyc_ 81 C FREE
-1 1g1eB 11 H FREE
-1 1g1eB 38 H FREE
-1 1g5gA 44 C FREE
-1 1g5gA 134 H FREE
-1 1g5gA 167 C FREE
-1 1g5gA 306 C FREE
-1 1g5gA 315 C FREE
-1 1g5gA 330 C FREE
-1 1g5gA 338 C FREE
-1 1g5gA 362 C FREE
-1 1g5gA 367 C FREE
-1 1g5gA 369 C FREE
-1 1g5gA 392 C FREE
-1 1g61A 47 C FREE
-1 1g61A 160 C FREE
-1 1g61A 163 H FREE
-1 1g61A 198 C FREE
-1 1g6wD 2 H FREE
-1 1g6wD 25 H FREE
-1 1g6wD 44 H FREE
-1 1g6wD 57 H FREE
-1 1g6wD 77 H FREE
-1 1g6wD 93 H FREE
-1 1g6wD 129 H FREE
-1 1g6wD 138 H FREE
-1 1g6wD 143 H FREE
-1 1g6wD 246 H FREE
-1 1g7eA 1 H FREE
-1 1g7oA 7 H FREE
-1 1g7oA 8 C FREE
-1 1g7oA 11 C FREE
-1 1g7oA 28 H FREE
-1 1g7oA 66 H FREE
-1 1g7oA 138 H FREE
-1 1g8eA 1 H FREE
-1 1g8eA 8 H FREE
-1 1g8eA 64 C FREE
-1 1g8eA 65 H FREE
-1 1g8eA 71 H FREE
-1 1g8eA 90 H FREE
-1 1ga1A 7 H FREE
-1 1ga1A 136 C FREE
-1 1ga1A 175 C FREE
-1 1ga1A 326 H FREE
-1 1gefA 18 H FREE
-1 1gefA 43 C FREE
-1 1gefA 53 H FREE
-1 1ghj_ 21 H FREE
-1 1gl2A 2 H FREE
-1 1gl2A 40 H FREE
-1 1gl2A 54 H FREE
-1 1gl2C 2 H FREE
-1 1gl2C 14 H FREE
-1 1gnkA 41 H FREE
-1 1go3F 35 C FREE
-1 1gps_ 2 C FREE
-1 1gps_ 13 C FREE
-1 1gps_ 19 C FREE
-1 1gps_ 23 C FREE
-1 1gps_ 33 C FREE
-1 1gps_ 40 C FREE
-1 1gps_ 42 C FREE
-1 1gps_ 46 C FREE
-1 1gq8A 111 H FREE
-1 1gq8A 128 C FREE
-1 1gq8A 140 H FREE
-1 1gq8A 149 C FREE
-1 1gq8A 169 C FREE
-1 1gq8A 172 H FREE
-1 1gttA 11 H FREE
-1 1gttA 47 C FREE
-1 1gttA 110 C FREE
-1 1gttA 115 C FREE
-1 1gttA 142 H FREE
-1 1gttA 219 H FREE
-1 1gttA 221 H FREE
-1 1gttA 234 H FREE
-1 1gttA 273 H FREE
-1 1gttA 304 C FREE
-1 1gttA 346 H FREE
-1 1gvnA 31 H FREE
-1 1gvnA 69 H FREE
-1 1gw5M 9 H FREE
-1 1gw5M 37 H FREE
-1 1gw5M 56 H FREE
-1 1gw5M 85 C FREE
-1 1gw5M 141 H FREE
-1 1gw5M 194 H FREE
-1 1gw5M 211 C FREE
-1 1gw5M 245 C FREE
-1 1gw5M 248 H FREE
-1 1gw5M 250 C FREE
-1 1gw5M 336 C FREE
-1 1gw5M 415 H FREE
-1 1gw5M 434 C FREE
-1 1gwyA 146 H FREE
-1 1gxlA 200 H FREE
-1 1gxtA 6 C FREE
-1 1gxtA 35 H FREE
-1 1gxtA 39 C FREE
-1 1gxtA 63 H FREE
-1 1gxtA 64 C FREE
-1 1gzsB 50 C FREE
-1 1gzsB 51 C FREE
-1 1gzsB 116 H FREE
-1 1gzsB 140 C FREE
-1 1h3fA 5 H FREE
-1 1h3fA 51 H FREE
-1 1h3fA 54 H FREE
-1 1h3fA 69 H FREE
-1 1h3fA 120 H FREE
-1 1h3fA 170 H FREE
-1 1h3fA 217 C FREE
-1 1h3fA 288 H FREE
-1 1h70A 4 H FREE
-1 1h70A 22 H FREE
-1 1h70A 35 H FREE
-1 1h70A 45 C FREE
-1 1h70A 70 C FREE
-1 1h70A 74 C FREE
-1 1h70A 124 H FREE
-1 1h70A 148 H FREE
-1 1h70A 162 H FREE
-1 1h70A 172 H FREE
-1 1h70A 205 C FREE
-1 1h75A 10 C FREE
-1 1h75A 13 C FREE
-1 1h75A 14 H FREE
-1 1h75A 72 H FREE
-1 1h75A 76 H FREE
-1 1h80A 65 H FREE
-1 1h80A 76 H FREE
-1 1h80A 96 H FREE
-1 1h80A 171 H FREE
-1 1h80A 207 H FREE
-1 1h80A 241 C FREE
-1 1h80A 253 H FREE
-1 1h80A 270 C FREE
-1 1h80A 291 H FREE
-1 1h80A 308 C FREE
-1 1h80A 332 C FREE
-1 1h80A 380 C FREE
-1 1h80A 384 C FREE
-1 1h80A 435 H FREE
-1 1h80A 448 C FREE
-1 1hdfA 19 H FREE
-1 1hfjA 92 H FREE
-1 1hfjA 105 H FREE
-1 1hfjA 202 H FREE
-1 1hfjA 239 H FREE
-1 1hfjA 301 H FREE
-1 1hfjA 324 H FREE
-1 1hjzA 38 H FREE
-1 1hjzA 50 C FREE
-1 1hjzA 76 H FREE
-1 1hjzA 97 H FREE
-1 1hjzA 103 C FREE
-1 1hjzA 146 C FREE
-1 1hlgA 56 H FREE
-1 1hlgA 139 H FREE
-1 1hlgA 143 H FREE
-1 1hlgA 206 H FREE
-1 1hlgA 218 C FREE
-1 1hlgA 227 C FREE
-1 1hlgA 235 C FREE
-1 1hlgA 253 H FREE
-1 1hlgA 265 H FREE
-1 1hlgA 289 H FREE
-1 1hlgA 336 H FREE
-1 1hlgA 344 H FREE
-1 1hllA 5 H FREE
-1 1hllA 7 C FREE
-1 1hqz1 10 H FREE
-1 1hqz1 52 H FREE
-1 1hqz1 86 C FREE
-1 1hqz1 114 H FREE
-1 1hz4A 1 H FREE
-1 1hz4A 12 H FREE
-1 1hz4A 63 H FREE
-1 1hz4A 64 C FREE
-1 1hz4A 85 H FREE
-1 1hz4A 89 H FREE
-1 1hz4A 126 H FREE
-1 1hz4A 133 H FREE
-1 1hz4A 175 C FREE
-1 1hz4A 182 C FREE
-1 1hz4A 209 H FREE
-1 1hz4A 239 H FREE
-1 1hz4A 249 H FREE
-1 1hz4A 330 H FREE
-1 1hz4A 357 H FREE
-1 1hz4A 369 H FREE
-1 1hz4A 370 H FREE
-1 1hzmA 38 C FREE
-1 1hzmA 48 H FREE
-1 1hzmA 89 C FREE
-1 1hzmA 126 C FREE
-1 1hzmA 145 H FREE
-1 1hzmA 146 C FREE
-1 1i2mB 7 H FREE
-1 1i2mB 10 H FREE
-1 1i2mB 58 H FREE
-1 1i2mB 61 C FREE
-1 1i2mB 73 C FREE
-1 1i2mB 110 H FREE
-1 1i2mB 163 H FREE
-1 1i2mB 178 C FREE
-1 1i2mB 208 C FREE
-1 1i2mB 219 H FREE
-1 1i2mB 227 C FREE
-1 1i2mB 237 H FREE
-1 1i2mB 240 H FREE
-1 1i2mB 250 H FREE
-1 1i2mB 260 C FREE
-1 1i2mB 284 H FREE
-1 1i2mB 285 H FREE
-1 1i2mB 288 C FREE
-1 1i2mB 332 C FREE
-1 1i2mB 390 H FREE
-1 1i36A 56 C FREE
-1 1i36A 78 H FREE
-1 1i36A 180 H FREE
-1 1i36A 212 C FREE
-1 1i36A 214 H FREE
-1 1i36A 240 C FREE
-1 1i3qK 39 H FREE
-1 1i3qK 64 H FREE
-1 1i3qK 90 C FREE
-1 1i3zA 6 H FREE
-1 1i3zA 8 C FREE
-1 1i3zA 14 C FREE
-1 1i3zA 40 C FREE
-1 1i3zA 42 C FREE
-1 1i3zA 59 H FREE
-1 1i3zA 69 H FREE
-1 1i3zA 95 H FREE
-1 1i40A 52 C FREE
-1 1i40A 59 H FREE
-1 1i40A 86 C FREE
-1 1i40A 109 H FREE
-1 1i40A 118 H FREE
-1 1i40A 135 H FREE
-1 1i40A 139 H FREE
-1 1i6kA 30 H FREE
-1 1i6kA 34 C FREE
-1 1i6kA 37 C FREE
-1 1i6kA 42 H FREE
-1 1i6kA 51 H FREE
-1 1i6kA 85 H FREE
-1 1i6kA 94 C FREE
-1 1i6kA 149 H FREE
-1 1i6kA 287 H FREE
-1 1i6kA 288 H FREE
-1 1i6wA 2 H FREE
-1 1i6wA 9 H FREE
-1 1i6wA 75 H FREE
-1 1i6wA 151 H FREE
-1 1i6wA 155 H FREE
-1 1i9dA 7 H FREE
-1 1i9dA 11 C FREE
-1 1i9dA 87 H FREE
-1 1i9dA 105 C FREE
-1 1i9zA 4 H FREE
-1 1i9zA 9 H FREE
-1 1i9zA 21 H FREE
-1 1i9zA 36 C FREE
-1 1i9zA 86 C FREE
-1 1i9zA 95 C FREE
-1 1i9zA 118 C FREE
-1 1i9zA 122 C FREE
-1 1i9zA 160 C FREE
-1 1i9zA 165 H FREE
-1 1i9zA 178 H FREE
-1 1i9zA 198 H FREE
-1 1i9zA 221 C FREE
-1 1i9zA 275 H FREE
-1 1i9zA 293 H FREE
-1 1i9zA 305 H FREE
-1 1iawA 57 H FREE
-1 1iawA 63 H FREE
-1 1iawA 73 H FREE
-1 1iawA 95 C FREE
-1 1iawA 113 H FREE
-1 1iawA 115 C FREE
-1 1iawA 125 C FREE
-1 1iawA 165 H FREE
-1 1iawA 175 H FREE
-1 1iawA 195 H FREE
-1 1iawA 208 H FREE
-1 1iawA 250 H FREE
-1 1ib8A 107 H FREE
-1 1ica_ 2 C FREE
-1 1ica_ 12 H FREE
-1 1ica_ 15 C FREE
-1 1ica_ 18 H FREE
-1 1ica_ 19 C FREE
-1 1ica_ 29 C FREE
-1 1ica_ 35 C FREE
-1 1ica_ 37 C FREE
-1 1icfB 29 H FREE
-1 1icfB 30 C FREE
-1 1ichA 2 H FREE
-1 1ichA 39 H FREE
-1 1ichA 51 C FREE
-1 1ichA 89 C FREE
-1 1ichA 98 C FREE
-1 1ig0B 31 H FREE
-1 1ig0B 61 H FREE
-1 1ig0B 66 C FREE
-1 1ig0B 129 C FREE
-1 1ig0B 136 H FREE
-1 1ig0B 156 H FREE
-1 1ig0B 165 H FREE
-1 1ig0B 200 H FREE
-1 1ig0B 218 C FREE
-1 1ig0B 246 C FREE
-1 1ig0B 250 C FREE
-1 1ig0B 294 C FREE
-1 1ig0B 295 C FREE
-1 1igrA 2 C FREE
-1 1igrA 21 C FREE
-1 1igrA 29 H FREE
-1 1igrA 119 C FREE
-1 1igrA 147 C FREE
-1 1igrA 151 C FREE
-1 1igrA 161 C FREE
-1 1igrA 174 C FREE
-1 1igrA 180 C FREE
-1 1igrA 184 C FREE
-1 1igrA 188 C FREE
-1 1igrA 193 C FREE
-1 1igrA 199 C FREE
-1 1igrA 200 C FREE
-1 1igrA 201 H FREE
-1 1igrA 204 C FREE
-1 1igrA 208 C FREE
-1 1igrA 217 C FREE
-1 1igrA 220 C FREE
-1 1igrA 222 H FREE
-1 1igrA 229 C FREE
-1 1igrA 233 C FREE
-1 1igrA 245 C FREE
-1 1igrA 251 C FREE
-1 1igrA 268 H FREE
-1 1igrA 272 C FREE
-1 1igrA 276 C FREE
-1 1igrA 290 C FREE
-1 1igrA 293 C FREE
-1 1igrA 297 C FREE
-1 1igrA 301 C FREE
-1 1igrA 322 C FREE
-1 1igrA 361 H FREE
-1 1igrA 363 H FREE
-1 1igrA 405 H FREE
-1 1igrA 424 C FREE
-1 1igrA 457 C FREE
-1 1ii2A 4 H FREE
-1 1ii2A 88 H FREE
-1 1ii2A 94 C FREE
-1 1ii2A 98 H FREE
-1 1ii2A 115 H FREE
-1 1ii2A 147 C FREE
-1 1ii2A 161 C FREE
-1 1ii2A 199 H FREE
-1 1ii2A 201 C FREE
-1 1ii2A 203 H FREE
-1 1ii2A 233 H FREE
-1 1ii2A 242 H FREE
-1 1ii2A 256 C FREE
-1 1ii2A 284 C FREE
-1 1ii2A 301 C FREE
-1 1ii2A 312 H FREE
-1 1ii2A 324 H FREE
-1 1ii2A 380 C FREE
-1 1ii2A 389 H FREE
-1 1ii2A 404 H FREE
-1 1ii2A 440 H FREE
-1 1ii2A 458 H FREE
-1 1ii2A 469 H FREE
-1 1iioA 44 C FREE
-1 1iiyA 7 C FREE
-1 1iiyA 21 C FREE
-1 1iiyA 57 C FREE
-1 1iiyA 72 C FREE
-1 1iiyA 89 H FREE
-1 1ijdB 12 H FREE
-1 1ijdB 14 H FREE
-1 1ijdB 30 H FREE
-1 1ijdB 41 H FREE
-1 1iloA 10 C FREE
-1 1iloA 13 C FREE
-1 1ilr1 53 H FREE
-1 1ilr1 60 H FREE
-1 1ilr1 65 C FREE
-1 1ilr1 68 C FREE
-1 1ilr1 115 C FREE
-1 1ilr1 121 C FREE
-1 1imjA 38 H FREE
-1 1imjA 54 H FREE
-1 1imjA 73 H FREE
-1 1imjA 137 C FREE
-1 1imjA 170 H FREE
-1 1imjA 177 H FREE
-1 1imjA 187 H FREE
-1 1imjA 189 C FREE
-1 1imjA 198 H FREE
-1 1iokA 222 H FREE
-1 1iqrA 7 H FREE
-1 1iqrA 14 H FREE
-1 1iqrA 16 H FREE
-1 1iqrA 96 H FREE
-1 1iqrA 116 H FREE
-1 1iqrA 122 H FREE
-1 1iqrA 252 H FREE
-1 1iqrA 256 H FREE
-1 1iqrA 302 H FREE
-1 1iqrA 322 H FREE
-1 1iqrA 330 C FREE
-1 1iqrA 336 H FREE
-1 1iqrA 376 H FREE
-1 1iqtA 43 C FREE
-1 1iqtA 62 H FREE
-1 1iqtA 69 C FREE
-1 1irqB 36 H FREE
-1 1irqB 37 H FREE
-1 1iygA 47 C FREE
-1 1iytA 5 H FREE
-1 1iytA 12 H FREE
-1 1iytA 13 H FREE
-1 1j0sA 37 C FREE
-1 1j0sA 67 C FREE
-1 1j0sA 75 C FREE
-1 1j0sA 108 H FREE
-1 1j0sA 126 C FREE
-1 1j24A 92 H FREE
-1 1j46A 64 H FREE
-1 1j5jA 6 C FREE
-1 1j5jA 12 C FREE
-1 1j5jA 16 C FREE
-1 1j5jA 27 C FREE
-1 1j5jA 32 C FREE
-1 1j5jA 34 C FREE
-1 1j8cA 89 H FREE
-1 1j8cA 92 H FREE
-1 1j8cA 98 H FREE
-1 1jadA 88 H FREE
-1 1jadA 94 H FREE
-1 1jadA 104 H FREE
-1 1jadA 174 H FREE
-1 1jb0I 18 C FREE
-1 1jb0L 15 H FREE
-1 1jb0L 53 H FREE
-1 1jb0L 91 C FREE
-1 1jbiA 7 C FREE
-1 1jbiA 23 C FREE
-1 1jbiA 27 C FREE
-1 1jbiA 47 C FREE
-1 1jbiA 52 H FREE
-1 1jc4A 8 C FREE
-1 1jc4A 11 H FREE
-1 1jc4A 16 C FREE
-1 1jc4A 33 H FREE
-1 1jc4A 36 H FREE
-1 1jc4A 59 H FREE
-1 1jc4A 82 H FREE
-1 1jc4A 89 H FREE
-1 1jc4A 90 H FREE
-1 1jc4A 130 H FREE
-1 1jchA 8 H FREE
-1 1jchA 13 H FREE
-1 1jchA 54 H FREE
-1 1jchA 61 H FREE
-1 1jchA 279 H FREE
-1 1jchA 313 H FREE
-1 1jchA 379 H FREE
-1 1jchA 386 H FREE
-1 1jchA 461 H FREE
-1 1jchA 464 H FREE
-1 1jchA 512 H FREE
-1 1jchA 525 H FREE
-1 1jepA 113 C FREE
-1 1jepA 116 H FREE
-1 1jepA 194 H FREE
-1 1jepA 203 C FREE
-1 1jfrA 129 H FREE
-1 1jfrA 184 H FREE
-1 1jfrA 208 H FREE
-1 1jfrA 241 C FREE
-1 1jfrA 257 C FREE
-1 1jfrA 259 H FREE
-1 1jfuA 9 C FREE
-1 1jfuA 24 H FREE
-1 1jfuA 71 C FREE
-1 1jfuA 74 C FREE
-1 1jfuA 154 C FREE
-1 1jifA 48 H FREE
-1 1jifA 54 H FREE
-1 1jifA 74 H FREE
-1 1jifA 114 C FREE
-1 1jifA 116 H FREE
-1 1jjoA 11 H FREE
-1 1jjoE 7 H FREE
-1 1jjuB 108 H FREE
-1 1jjuB 156 H FREE
-1 1jjuB 191 H FREE
-1 1jjuB 279 H FREE
-1 1jkzA 2 C FREE
-1 1jkzA 4 H FREE
-1 1jkzA 13 C FREE
-1 1jkzA 19 C FREE
-1 1jkzA 22 H FREE
-1 1jkzA 23 C FREE
-1 1jkzA 28 H FREE
-1 1jkzA 34 C FREE
-1 1jkzA 35 H FREE
-1 1jkzA 39 C FREE
-1 1jkzA 41 C FREE
-1 1jkzA 45 C FREE
-1 1jmkC 45 C FREE
-1 1jmkC 81 C FREE
-1 1jmkC 144 H FREE
-1 1jmkC 151 H FREE
-1 1jmkC 205 H FREE
-1 1jmtA 34 H FREE
-1 1jmtA 59 C FREE
-1 1jmtA 65 H FREE
-1 1jmtA 98 H FREE
-1 1jovA 13 H FREE
-1 1jovA 17 H FREE
-1 1jovA 24 H FREE
-1 1jovA 27 H FREE
-1 1jovA 75 C FREE
-1 1jovA 87 H FREE
-1 1jovA 99 H FREE
-1 1jovA 105 H FREE
-1 1jovA 132 C FREE
-1 1jovA 133 H FREE
-1 1jovA 138 H FREE
-1 1jovA 149 H FREE
-1 1jovA 169 C FREE
-1 1jovA 185 H FREE
-1 1jovA 192 C FREE
-1 1jovA 215 H FREE
-1 1jovA 216 H FREE
-1 1jovA 217 H FREE
-1 1jovA 229 H FREE
-1 1jovA 245 C FREE
-1 1jovA 252 H FREE
-1 1jovA 253 H FREE
-1 1joyA 20 H FREE
-1 1joyA 54 C FREE
-1 1jpyA 11 H FREE
-1 1jpyA 20 C FREE
-1 1jpyA 75 C FREE
-1 1jpyA 80 C FREE
-1 1jpyA 107 H FREE
-1 1jpyA 110 C FREE
-1 1jpyA 125 C FREE
-1 1jpyA 127 C FREE
-1 1jpyA 133 H FREE
-1 1jpyA 134 H FREE
-1 1jv2A 58 C FREE
-1 1jv2A 66 C FREE
-1 1jv2A 90 H FREE
-1 1jv2A 107 C FREE
-1 1jv2A 112 H FREE
-1 1jv2A 127 C FREE
-1 1jv2A 141 C FREE
-1 1jv2A 154 C FREE
-1 1jv2A 460 C FREE
-1 1jv2A 471 C FREE
-1 1jv2A 477 C FREE
-1 1jv2A 520 H FREE
-1 1jv2A 534 C FREE
-1 1jv2A 590 H FREE
-1 1jv2A 595 C FREE
-1 1jv2A 601 C FREE
-1 1jv2A 667 C FREE
-1 1jv2A 680 C FREE
-1 1jv2A 701 H FREE
-1 1jv2A 731 H FREE
-1 1jv2A 751 H FREE
-1 1jv2A 761 H FREE
-1 1jv2A 777 H FREE
-1 1jv2A 795 H FREE
-1 1jv2A 812 H FREE
-1 1jv2A 821 C FREE
-1 1jv2A 854 H FREE
-1 1jv2A 869 H FREE
-1 1jv2A 873 C FREE
-1 1jv2A 878 C FREE
-1 1jv2A 883 C FREE
-1 1jv2A 915 H FREE
-1 1jxcA 10 C FREE
-1 1jxcA 23 C FREE
-1 1jxcA 32 C FREE
-1 1jxcA 36 C FREE
-1 1jxcA 47 C FREE
-1 1jxcA 57 C FREE
-1 1jxcA 59 C FREE
-1 1jxcA 62 C FREE
-1 1jy2O 11 C FREE
-1 1jy2O 13 H FREE
-1 1jy2O 22 C FREE
-1 1jy2O 26 C FREE
-1 1jy2P 7 C FREE
-1 1jy2P 8 C FREE
-1 1jy2P 18 C FREE
-1 1jy2P 22 C FREE
-1 1jyhA 16 H FREE
-1 1jyhA 64 C FREE
-1 1jyhA 129 C FREE
-1 1k0hA 100 C FREE
-1 1k0hA 101 H FREE
-1 1k1wA 10 H FREE
-1 1k1wA 12 H FREE
-1 1k1wA 48 H FREE
-1 1k1wA 147 H FREE
-1 1k1wA 211 H FREE
-1 1k1wA 326 H FREE
-1 1k1wA 351 C FREE
-1 1k1wA 357 H FREE
-1 1k1wA 367 H FREE
-1 1k1wA 414 H FREE
-1 1k1wA 441 H FREE
-1 1k1wA 443 H FREE
-1 1k1wA 463 H FREE
-1 1k1wA 490 H FREE
-1 1k1wA 507 H FREE
-1 1k1wA 580 H FREE
-1 1k3bB 10 H FREE
-1 1k3bB 24 C FREE
-1 1k3bB 27 C FREE
-1 1k3bB 60 C FREE
-1 1k3bB 67 C FREE
-1 1k3bB 90 C FREE
-1 1k3bB 100 C FREE
-1 1k3bB 106 C FREE
-1 1k3bB 115 H FREE
-1 1k3bB 124 C FREE
-1 1k3bB 135 H FREE
-1 1k3bB 136 H FREE
-1 1k3bB 151 H FREE
-1 1k3bB 158 H FREE
-1 1k3bB 159 H FREE
-1 1k3bC 10 H FREE
-1 1k3bC 53 C FREE
-1 1k4nA 25 H FREE
-1 1k4nA 45 H FREE
-1 1k4nA 50 C FREE
-1 1k4nA 51 H FREE
-1 1k4nA 66 C FREE
-1 1k4nA 81 C FREE
-1 1k4nA 86 H FREE
-1 1k4nA 93 H FREE
-1 1k4nA 111 H FREE
-1 1k4nA 116 H FREE
-1 1k4nA 157 H FREE
-1 1k4nA 177 H FREE
-1 1k8hA 70 H FREE
-1 1k8hA 76 H FREE
-1 1k8hA 87 H FREE
-1 1k8kF 20 C FREE
-1 1k8kF 32 H FREE
-1 1k8kF 86 C FREE
-1 1k8kF 87 H FREE
-1 1k8kF 121 H FREE
-1 1k8kF 128 H FREE
-1 1k8kF 136 H FREE
-1 1k8mA 38 C FREE
-1 1k99A 6 H FREE
-1 1k99A 32 H FREE
-1 1k99A 81 H FREE
-1 1kezA 46 H FREE
-1 1kezA 71 C FREE
-1 1kezA 72 C FREE
-1 1kezA 82 H FREE
-1 1kezA 140 H FREE
-1 1kezA 159 H FREE
-1 1kezA 174 H FREE
-1 1kezA 249 H FREE
-1 1kezA 258 H FREE
-1 1kezA 265 H FREE
-1 1kezA 272 H FREE
-1 1kf6C 81 H FREE
-1 1kf6D 77 C FREE
-1 1kf6D 80 H FREE
-1 1kf6D 83 H FREE
-1 1kf6D 84 H FREE
-1 1kf6D 87 H FREE
-1 1kf6D 92 H FREE
-1 1kilB 10 H FREE
-1 1kilB 24 H FREE
-1 1kilB 50 H FREE
-1 1kilC 57 H FREE
-1 1kilD 23 H FREE
-1 1kkeA 103 H FREE
-1 1kkeA 105 C FREE
-1 1kkeA 142 H FREE
-1 1kkeA 192 H FREE
-1 1kmxA 6 C FREE
-1 1kmxA 9 C FREE
-1 1kmxA 15 H FREE
-1 1kmxA 24 C FREE
-1 1kmxA 26 C FREE
-1 1kmxA 28 C FREE
-1 1kmxA 35 C FREE
-1 1kmxA 47 C FREE
-1 1kmxA 49 C FREE
-1 1knvA 34 H FREE
-1 1knvA 35 H FREE
-1 1knvA 124 H FREE
-1 1knvA 133 H FREE
-1 1knvA 168 H FREE
-1 1knvA 185 C FREE
-1 1knvA 210 H FREE
-1 1knvA 221 H FREE
-1 1knvA 257 H FREE
-1 1ks9A 7 C FREE
-1 1ks9A 19 C FREE
-1 1ks9A 23 H FREE
-1 1ks9A 36 C FREE
-1 1ks9A 96 H FREE
-1 1ks9A 119 H FREE
-1 1ks9A 130 H FREE
-1 1ks9A 137 H FREE
-1 1ks9A 165 H FREE
-1 1ks9A 180 C FREE
-1 1ks9A 191 C FREE
-1 1ks9A 198 H FREE
-1 1ks9A 199 H FREE
-1 1ks9A 207 C FREE
-1 1ks9A 219 H FREE
-1 1ks9A 220 H FREE
-1 1ks9A 253 H FREE
-1 1ks9A 270 H FREE
-1 1kuuA 46 H FREE
-1 1kuuA 60 C FREE
-1 1kuuA 75 H FREE
-1 1kuuA 180 H FREE
-1 1kxrA 5 H FREE
-1 1kxrA 23 C FREE
-1 1kxrA 40 H FREE
-1 1kxrA 82 C FREE
-1 1kxrA 106 H FREE
-1 1kxrA 124 H FREE
-1 1kxrA 153 H FREE
-1 1kxrA 183 C FREE
-1 1kxrA 224 C FREE
-1 1kxrA 246 H FREE
-1 1kxrA 325 C FREE
-1 1l3gA 18 H FREE
-1 1l3gA 36 H FREE
-1 1l3gA 61 H FREE
-1 1l3gA 115 H FREE
-1 1l3gA 116 H FREE
-1 1l3gA 117 H FREE
-1 1l3pA 55 C FREE
-1 1l5aA 11 H FREE
-1 1l5aA 16 H FREE
-1 1l5aA 24 H FREE
-1 1l5aA 42 H FREE
-1 1l5aA 64 H FREE
-1 1l5aA 78 H FREE
-1 1l5aA 107 H FREE
-1 1l5aA 114 H FREE
-1 1l5aA 117 H FREE
-1 1l5aA 124 H FREE
-1 1l5aA 125 H FREE
-1 1l5aA 143 H FREE
-1 1l5aA 174 H FREE
-1 1l5aA 206 H FREE
-1 1l5aA 220 H FREE
-1 1l5aA 241 C FREE
-1 1l5aA 307 H FREE
-1 1l5aA 342 H FREE
-1 1l5aA 346 C FREE
-1 1l5aA 371 H FREE
-1 1l5aA 374 C FREE
-1 1l5aA 388 H FREE
-1 1l5aA 392 H FREE
-1 1l5aA 393 C FREE
-1 1l7kA 42 H FREE
-1 1l7kA 95 H FREE
-1 1l7kA 102 H FREE
-1 1l7kA 142 H FREE
-1 1l7kA 153 H FREE
-1 1l7kA 169 H FREE
-1 1l7kA 185 H FREE
-1 1l7kA 243 H FREE
-1 1l7kA 290 H FREE
-1 1l7kA 296 H FREE
-1 1l7kA 297 H FREE
-1 1l7kA 304 C FREE
-1 1l7kA 336 H FREE
-1 1l7yA 79 H FREE
-1 1lbs_ 21 C FREE
-1 1lbs_ 63 C FREE
-1 1lbs_ 215 C FREE
-1 1lbs_ 223 H FREE
-1 1lbs_ 257 C FREE
-1 1lbs_ 292 C FREE
-1 1ldkA 33 H FREE
-1 1ldkA 38 C FREE
-1 1ldkA 42 H FREE
-1 1ldkA 122 C FREE
-1 1ldkA 128 H FREE
-1 1ldkA 134 C FREE
-1 1ldkA 155 C FREE
-1 1ldkA 265 H FREE
-1 1ldkA 276 C FREE
-1 1ldkA 284 H FREE
-1 1ldkA 289 H FREE
-1 1ldkA 328 H FREE
-1 1ldkA 330 H FREE
-1 1ldkA 340 C FREE
-1 1ldkA 359 H FREE
-1 1ldkA 384 C FREE
-1 1lfdA 2 C FREE
-1 1lfdA 3 C FREE
-1 1lfdA 39 H FREE
-1 1lfdA 59 H FREE
-1 1lghA 33 H FREE
-1 1lghB 16 H FREE
-1 1lghB 34 H FREE
-1 1lir_ 6 C FREE
-1 1lir_ 12 C FREE
-1 1lir_ 16 C FREE
-1 1lir_ 20 H FREE
-1 1lir_ 27 C FREE
-1 1lir_ 32 C FREE
-1 1lir_ 34 C FREE
-1 1lj2A 1 H FREE
-1 1lj2A 13 H FREE
-1 1lj2A 70 H FREE
-1 1lj8A 30 H FREE
-1 1lj8A 37 H FREE
-1 1lj8A 40 H FREE
-1 1lj8A 60 C FREE
-1 1lj8A 136 C FREE
-1 1lj8A 147 H FREE
-1 1lj8A 153 H FREE
-1 1lj8A 157 H FREE
-1 1lj8A 169 C FREE
-1 1lj8A 188 C FREE
-1 1lj8A 193 H FREE
-1 1lj8A 209 H FREE
-1 1lj8A 214 H FREE
-1 1lj8A 220 H FREE
-1 1lj8A 239 H FREE
-1 1lj8A 244 H FREE
-1 1lj8A 247 H FREE
-1 1lj8A 257 C FREE
-1 1lj8A 302 H FREE
-1 1lj8A 318 H FREE
-1 1lj8A 374 C FREE
-1 1lj8A 433 C FREE
-1 1lj8A 471 C FREE
-1 1lj8A 486 H FREE
-1 1lq9A 24 H FREE
-1 1lq9A 50 H FREE
-1 1lqbA 9 H FREE
-1 1lqbA 59 C FREE
-1 1lqbA 88 C FREE
-1 1lqjC 7 H FREE
-1 1lqjC 66 H FREE
-1 1lqjC 72 H FREE
-1 1lqjC 107 H FREE
-1 1lqjC 133 H FREE
-1 1lqjC 135 H FREE
-1 1lqjC 154 H FREE
-1 1lqjC 166 H FREE
-1 1lqjC 179 H FREE
-1 1lqjC 180 H FREE
-1 1lqjC 186 H FREE
-1 1lqjC 193 H FREE
-1 1lqjC 199 C FREE
-1 1lqjC 201 H FREE
-1 1lt9A 6 H FREE
-1 1lt9A 35 C FREE
-1 1lt9A 39 C FREE
-1 1lu4A 35 C FREE
-1 1lu4A 38 C FREE
-1 1lujB 57 H FREE
-1 1lw7A 14 H FREE
-1 1lw7A 17 H FREE
-1 1lw7A 32 H FREE
-1 1lw7A 36 C FREE
-1 1lw7A 78 H FREE
-1 1lw7A 79 H FREE
-1 1lw7A 104 H FREE
-1 1lw7A 107 H FREE
-1 1lw7A 229 H FREE
-1 1lw7A 239 H FREE
-1 1lw7A 241 H FREE
-1 1lw7A 257 C FREE
-1 1lw7A 265 H FREE
-1 1lwuA 12 H FREE
-1 1lwuA 32 H FREE
-1 1lwuA 49 H FREE
-1 1lwuA 72 C FREE
-1 1lwuA 76 C FREE
-1 1lxa_ 8 H FREE
-1 1lxa_ 24 H FREE
-1 1lxa_ 29 C FREE
-1 1lxa_ 34 H FREE
-1 1lxa_ 46 H FREE
-1 1lxa_ 52 H FREE
-1 1lxa_ 98 H FREE
-1 1lxa_ 121 H FREE
-1 1lxa_ 124 H FREE
-1 1lxa_ 126 C FREE
-1 1lxa_ 132 C FREE
-1 1lxa_ 143 H FREE
-1 1lxa_ 159 H FREE
-1 1lxa_ 162 C FREE
-1 1lxa_ 167 H FREE
-1 1lxa_ 173 C FREE
-1 1lxa_ 190 H FREE
-1 1lyvA 71 C FREE
-1 1lyvA 96 C FREE
-1 1lyvA 107 H FREE
-1 1lyvA 187 H FREE
-1 1lyvA 239 H FREE
-1 1lyvA 255 C FREE
-1 1lzwA 72 C FREE
-1 1lzwA 96 H FREE
-1 1lzwA 100 C FREE
-1 1m0vA 8 H FREE
-1 1m0vA 22 C FREE
-1 1m0vA 61 H FREE
-1 1m0vA 82 H FREE
-1 1m33A 14 H FREE
-1 1m33A 19 H FREE
-1 1m33A 30 C FREE
-1 1m33A 38 H FREE
-1 1m33A 42 H FREE
-1 1m33A 94 H FREE
-1 1m33A 109 C FREE
-1 1m33A 223 H FREE
-1 1m33A 234 H FREE
-1 1m33A 240 H FREE
-1 1m33A 245 C FREE
-1 1m33A 246 H FREE
-1 1m3jA 143 H FREE
-1 1m3jA 300 H FREE
-1 1m3jA 346 H FREE
-1 1m3jA 368 H FREE
-1 1m3jA 395 H FREE
-1 1m3jA 408 H FREE
-1 1m3jA 429 C FREE
-1 1m4jA 2 H FREE
-1 1m4jA 41 C FREE
-1 1m4jA 66 C FREE
-1 1m4jA 91 H FREE
-1 1m4jA 93 H FREE
-1 1m4jA 115 H FREE
-1 1m4jA 131 H FREE
-1 1m4uA 2 H FREE
-1 1m4uA 5 H FREE
-1 1m4uA 22 H FREE
-1 1m4uA 46 H FREE
-1 1m4uA 128 C FREE
-1 1m4uA 151 C FREE
-1 1m4uA 157 C FREE
-1 1m4uA 165 C FREE
-1 1m4uA 172 H FREE
-1 1m4uA 180 C FREE
-1 1m4uA 188 C FREE
-1 1m4uA 201 C FREE
-1 1m4uA 203 C FREE
-1 1m4uA 205 C FREE
-1 1m56D 3 H FREE
-1 1m56D 5 H FREE
-1 1m56D 8 H FREE
-1 1m56D 10 H FREE
-1 1m63C 51 C FREE
-1 1m63C 53 H FREE
-1 1m63C 61 C FREE
-1 1m63C 69 H FREE
-1 1m63C 91 H FREE
-1 1m63C 114 C FREE
-1 1m63C 125 H FREE
-1 1m63C 160 C FREE
-1 1m93C 15 H FREE
-1 1m93C 23 H FREE
-1 1mdaH 22 C FREE
-1 1mdaH 24 H FREE
-1 1mdaH 34 H FREE
-1 1mdaH 51 C FREE
-1 1mdaH 54 C FREE
-1 1mdaH 60 H FREE
-1 1mdaH 73 H FREE
-1 1mdaH 126 H FREE
-1 1mdaH 131 C FREE
-1 1mdaH 136 C FREE
-1 1mdaH 166 C FREE
-1 1mdaH 168 H FREE
-1 1mdaH 170 H FREE
-1 1mdaH 177 H FREE
-1 1mdaH 182 C FREE
-1 1mdaH 205 C FREE
-1 1mdaH 211 C FREE
-1 1mdaH 284 H FREE
-1 1mdaH 288 C FREE
-1 1mdaH 313 H FREE
-1 1mek_ 7 H FREE
-1 1mek_ 23 H FREE
-1 1mek_ 35 C FREE
-1 1mek_ 37 H FREE
-1 1mek_ 38 C FREE
-1 1mg8A 54 H FREE
-1 1mg8A 60 C FREE
-1 1mg8A 69 H FREE
-1 1mivA 17 H FREE
-1 1mivA 65 H FREE
-1 1mivA 72 H FREE
-1 1mivA 188 H FREE
-1 1mivA 255 C FREE
-1 1mivA 256 H FREE
-1 1mivA 328 H FREE
-1 1mj2A 13 H FREE
-1 1mj2A 49 H FREE
-1 1mj2A 57 C FREE
-1 1mj2A 62 H FREE
-1 1mkp_ 14 C FREE
-1 1mkp_ 59 H FREE
-1 1mkp_ 83 C FREE
-1 1mkp_ 88 H FREE
-1 1mla_ 90 H FREE
-1 1mla_ 100 C FREE
-1 1mla_ 146 C FREE
-1 1mla_ 171 H FREE
-1 1mla_ 182 C FREE
-1 1mla_ 200 H FREE
-1 1mla_ 201 C FREE
-1 1mla_ 235 C FREE
-1 1mla_ 270 H FREE
-1 1mpxA 38 H FREE
-1 1mpxA 72 H FREE
-1 1mpxA 123 H FREE
-1 1mpxA 165 H FREE
-1 1mpxA 218 H FREE
-1 1mpxA 246 H FREE
-1 1mpxA 251 H FREE
-1 1mpxA 293 H FREE
-1 1mpxA 317 H FREE
-1 1mpxA 342 H FREE
-1 1mpxA 374 H FREE
-1 1mpxA 385 C FREE
-1 1mpxA 389 C FREE
-1 1mpxA 448 H FREE
-1 1mpxA 480 H FREE
-1 1mpxA 553 H FREE
-1 1mpxA 559 H FREE
-1 1mpzA 0 C FREE
-1 1mpzA 5 C FREE
-1 1mpzA 6 C FREE
-1 1mpzA 9 C FREE
-1 1mpzA 18 C FREE
-1 1mpzA 26 H FREE
-1 1mpzA 28 C FREE
-1 1mpzA 33 C FREE
-1 1mpzA 35 C FREE
-1 1mr4A 2 C FREE
-1 1mr4A 13 C FREE
-1 1mr4A 19 C FREE
-1 1mr4A 23 C FREE
-1 1mr4A 32 H FREE
-1 1mr4A 33 C FREE
-1 1mr4A 40 C FREE
-1 1mr4A 42 C FREE
-1 1mr4A 46 C FREE
-1 1mugA 14 C FREE
-1 1mugA 31 H FREE
-1 1mugA 57 H FREE
-1 1mugA 63 C FREE
-1 1mugA 85 H FREE
-1 1mxiA 21 C FREE
-1 1mxiA 29 H FREE
-1 1mxiA 51 H FREE
-1 1mxiA 59 H FREE
-1 1mxiA 82 C FREE
-1 1mxiA 85 H FREE
-1 1myn_ 1 C FREE
-1 1myn_ 10 C FREE
-1 1myn_ 18 C FREE
-1 1myn_ 22 C FREE
-1 1myn_ 31 H FREE
-1 1myn_ 32 C FREE
-1 1myn_ 38 C FREE
-1 1myn_ 40 C FREE
-1 1myn_ 43 C FREE
-1 1mzgA 16 C FREE
-1 1mzgA 50 C FREE
-1 1mzgA 113 H FREE
-1 1n3kA 26 C FREE
-1 1n3kA 51 H FREE
-1 1n3kA 64 H FREE
-1 1n52B 23 H FREE
-1 1n52B 39 C FREE
-1 1n52B 80 C FREE
-1 1n52B 83 C FREE
-1 1n5gA 3 C FREE
-1 1n5gA 8 C FREE
-1 1n5gA 14 H FREE
-1 1n5gA 26 C FREE
-1 1n5gA 29 C FREE
-1 1n7zA 283 H FREE
-1 1nbfA 2 H FREE
-1 1nbfA 15 C FREE
-1 1nbfA 61 H FREE
-1 1nbfA 86 H FREE
-1 1nbfA 92 C FREE
-1 1nbfA 107 C FREE
-1 1nbfA 126 C FREE
-1 1nbfA 176 H FREE
-1 1nbfA 195 H FREE
-1 1nbfA 243 H FREE
-1 1nbfA 248 H FREE
-1 1nbfA 253 H FREE
-1 1nbfA 256 H FREE
-1 1nbfA 270 C FREE
-1 1nbfA 280 C FREE
-1 1nbfA 288 H FREE
-1 1nbfA 293 H FREE
-1 1nbfA 301 H FREE
-1 1nbfA 302 C FREE
-1 1nbfA 326 H FREE
-1 1nbwA 99 H FREE
-1 1nbwA 292 C FREE
-1 1nbwA 305 H FREE
-1 1nbwA 323 H FREE
-1 1nbwA 352 C FREE
-1 1nbwA 406 C FREE
-1 1nbwA 435 H FREE
-1 1nbwA 478 H FREE
-1 1nbwA 534 C FREE
-1 1nbwA 575 H FREE
-1 1nbwB 16 H FREE
-1 1nbwB 17 H FREE
-1 1nbwB 25 C FREE
-1 1nbwB 35 C FREE
-1 1nbwB 75 H FREE
-1 1nbwB 88 H FREE
-1 1ndbA 1 H FREE
-1 1ndbA 35 H FREE
-1 1ndbA 139 C FREE
-1 1ndbA 150 C FREE
-1 1ndbA 172 H FREE
-1 1ndbA 177 H FREE
-1 1ndbA 188 H FREE
-1 1ndbA 225 H FREE
-1 1ndbA 257 C FREE
-1 1ndbA 273 H FREE
-1 1ndbA 280 H FREE
-1 1ndbA 307 C FREE
-1 1ndbA 313 H FREE
-1 1ndbA 327 H FREE
-1 1ndbA 385 H FREE
-1 1ndbA 386 H FREE
-1 1ndbA 419 C FREE
-1 1ndbA 431 H FREE
-1 1ndbA 473 H FREE
-1 1ndbA 489 H FREE
-1 1ndbA 518 H FREE
-1 1ndbA 532 C FREE
-1 1ndbA 547 C FREE
-1 1ndbA 554 H FREE
-1 1ndbA 565 C FREE
-1 1ndbA 575 H FREE
-1 1ndbA 591 H FREE
-1 1ne5A 4 C FREE
-1 1ne5A 10 C FREE
-1 1ne5A 19 C FREE
-1 1ne5A 22 C FREE
-1 1ne5A 23 C FREE
-1 1ne5A 28 H FREE
-1 1ne5A 33 C FREE
-1 1ne5A 38 C FREE
-1 1ne5A 40 C FREE
-1 1ngr_ 25 H FREE
-1 1ngr_ 36 H FREE
-1 1ngr_ 42 H FREE
-1 1ngr_ 45 C FREE
-1 1ngr_ 82 C FREE
-1 1nh7A 92 C FREE
-1 1nh7A 184 H FREE
-1 1nh7A 194 C FREE
-1 1nh7A 238 C FREE
-1 1nh7A 301 C FREE
-1 1ni5A 30 H FREE
-1 1ni5A 48 H FREE
-1 1ni5A 50 H FREE
-1 1ni5A 51 H FREE
-1 1ni5A 63 H FREE
-1 1ni5A 64 C FREE
-1 1ni5A 68 C FREE
-1 1ni5A 116 H FREE
-1 1ni5A 121 C FREE
-1 1ni5A 204 H FREE
-1 1ni5A 216 C FREE
-1 1ni5A 233 H FREE
-1 1ni5A 234 C FREE
-1 1ni5A 292 C FREE
-1 1ni5A 367 H FREE
-1 1nigA 6 C FREE
-1 1nigA 17 H FREE
-1 1nkzA 30 H FREE
-1 1nkzA 36 H FREE
-1 1nocB 16 H FREE
-1 1nocB 20 H FREE
-1 1nocB 30 C FREE
-1 1nocB 52 H FREE
-1 1nocB 60 H FREE
-1 1nocB 69 H FREE
-1 1nocB 88 H FREE
-1 1nocB 90 C FREE
-1 1nocB 95 H FREE
-1 1nocB 109 H FREE
-1 1nocB 117 H FREE
-1 1nocB 125 C FREE
-1 1nocB 191 H FREE
-1 1nocB 192 H FREE
-1 1nocB 195 C FREE
-1 1nocB 199 H FREE
-1 1nocB 211 C FREE
-1 1nogA 115 H FREE
-1 1nogA 155 H FREE
-1 1nogA 173 H FREE
-1 1nrzA 13 H FREE
-1 1nrzA 32 C FREE
-1 1nrzA 69 H FREE
-1 1nrzA 86 H FREE
-1 1nrzA 162 C FREE
-1 1nupA 11 C FREE
-1 1nupA 21 H FREE
-1 1nupA 31 H FREE
-1 1nupA 33 H FREE
-1 1nupA 61 H FREE
-1 1nupA 62 H FREE
-1 1nupA 98 H FREE
-1 1nupA 99 H FREE
-1 1nupA 100 H FREE
-1 1nupA 115 H FREE
-1 1nupA 133 C FREE
-1 1nupA 151 H FREE
-1 1nupA 163 C FREE
-1 1nupA 169 H FREE
-1 1nupA 184 H FREE
-1 1nupA 186 H FREE
-1 1nupA 189 H FREE
-1 1nupA 229 H FREE
-1 1nvuS 50 H FREE
-1 1nvuS 69 C FREE
-1 1nvuS 127 C FREE
-1 1nvuS 129 H FREE
-1 1nvuS 133 H FREE
-1 1nvuS 134 H FREE
-1 1nvuS 184 H FREE
-1 1nvuS 198 H FREE
-1 1nvuS 204 H FREE
-1 1nvuS 214 H FREE
-1 1nvuS 261 H FREE
-1 1nvuS 272 C FREE
-1 1nvuS 322 H FREE
-1 1nvuS 339 H FREE
-1 1nvuS 345 H FREE
-1 1nvuS 360 C FREE
-1 1nvuS 385 H FREE
-1 1nvuS 414 C FREE
-1 1nxiA 42 H FREE
-1 1nxiA 43 H FREE
-1 1nxiA 82 C FREE
-1 1ny1A 15 H FREE
-1 1ny1A 67 H FREE
-1 1ny1A 78 H FREE
-1 1ny1A 95 H FREE
-1 1ny1A 100 H FREE
-1 1ny1A 103 H FREE
-1 1ny1A 104 H FREE
-1 1ny1A 184 H FREE
-1 1ny1A 190 H FREE
-1 1ny1A 198 H FREE
-1 1o0pA 1 H FREE
-1 1o0pA 7 C FREE
-1 1o0pA 34 C FREE
-1 1o0pA 57 C FREE
-1 1o0pA 70 C FREE
-1 1o0pA 92 C FREE
-1 1o0pA 98 H FREE
-1 1o1zA 17 H FREE
-1 1o1zA 59 H FREE
-1 1o1zA 175 H FREE
-1 1o2bA 54 H FREE
-1 1o2bA 62 H FREE
-1 1o2bA 64 H FREE
-1 1o2bA 70 H FREE
-1 1o2bA 76 H FREE
-1 1o2bA 90 H FREE
-1 1o2bA 189 H FREE
-1 1o2bA 209 C FREE
-1 1o65A 61 H FREE
-1 1o65A 69 C FREE
-1 1o65A 70 H FREE
-1 1o65A 75 H FREE
-1 1o65A 131 C FREE
-1 1o65A 137 H FREE
-1 1o65A 191 H FREE
-1 1o65A 200 H FREE
-1 1o7dD 71 H FREE
-1 1o7dD 76 H FREE
-1 1o7dD 87 H FREE
-1 1o7dD 94 C FREE
-1 1o7dD 106 H FREE
-1 1o7dD 211 H FREE
-1 1o7dD 239 H FREE
-1 1o7dD 253 H FREE
-1 1o7dE 34 H FREE
-1 1o7dE 94 H FREE
-1 1o8rA 47 C FREE
-1 1o8rA 60 C FREE
-1 1o8rA 82 C FREE
-1 1o8rA 85 C FREE
-1 1o8rA 90 C FREE
-1 1o8rA 93 C FREE
-1 1oa8D 61 H FREE
-1 1oa8D 75 H FREE
-1 1oa8D 99 C FREE
-1 1oa8D 100 C FREE
-1 1oa8D 112 C FREE
-1 1oa8D 121 C FREE
-1 1occI 19 H FREE
-1 1occL 1 H FREE
-1 1occL 41 H FREE
-1 1odsA 81 H FREE
-1 1odsA 88 H FREE
-1 1odsA 99 H FREE
-1 1odsA 107 H FREE
-1 1odsA 130 H FREE
-1 1odsA 132 H FREE
-1 1odsA 282 H FREE
-1 1odsA 297 H FREE
-1 1odsA 314 H FREE
-1 1oe4A 41 H FREE
-1 1oe4A 49 C FREE
-1 1oe4A 79 H FREE
-1 1oe4A 97 H FREE
-1 1oe4A 107 C FREE
-1 1oe4A 125 C FREE
-1 1oe4A 134 H FREE
-1 1oe4A 135 C FREE
-1 1oe4A 138 H FREE
-1 1oe4A 140 H FREE
-1 1oe4A 141 C FREE
-1 1oe4A 148 H FREE
-1 1oe4A 170 C FREE
-1 1oe4A 175 C FREE
-1 1oe4A 215 H FREE
-1 1ogqA 2 C FREE
-1 1ogqA 32 C FREE
-1 1ogqA 33 C FREE
-1 1ogqA 42 C FREE
-1 1ogqA 103 H FREE
-1 1ogqA 109 H FREE
-1 1ogqA 226 H FREE
-1 1ogqA 270 H FREE
-1 1ogqA 280 C FREE
-1 1ogqA 302 C FREE
-1 1ogqA 304 C FREE
-1 1ogqA 311 C FREE
-1 1ohcA 18 C FREE
-1 1ohcA 33 H FREE
-1 1ohcA 62 C FREE
-1 1ohcA 63 C FREE
-1 1ohcA 81 H FREE
-1 1ohcA 99 C FREE
-1 1ohcA 134 C FREE
-1 1ohcA 143 C FREE
-1 1ohcA 145 H FREE
-1 1ohcA 168 H FREE
-1 1ohcA 189 C FREE
-1 1ohcA 192 H FREE
-1 1ohcA 202 H FREE
-1 1ohcA 204 H FREE
-1 1ohcA 216 H FREE
-1 1ohcA 241 H FREE
-1 1ohcA 242 H FREE
-1 1ohcA 264 C FREE
-1 1ohcA 274 H FREE
-1 1ohcA 275 C FREE
-1 1ohcA 288 C FREE
-1 1ohcA 293 H FREE
-1 1ohcA 308 C FREE
-1 1ohcA 347 H FREE
-1 1ois_ 9 H FREE
-1 1ois_ 24 H FREE
-1 1ois_ 55 H FREE
-1 1ois_ 91 C FREE
-1 1ois_ 132 C FREE
-1 1ois_ 158 H FREE
-1 1ois_ 190 H FREE
-1 1ois_ 197 H FREE
-1 1oj4A 25 H FREE
-1 1oj4A 61 H FREE
-1 1oj4A 119 H FREE
-1 1oj4A 123 C FREE
-1 1oj4A 148 H FREE
-1 1oj4A 173 H FREE
-1 1oj4A 204 C FREE
-1 1oj4A 210 C FREE
-1 1oj4A 242 C FREE
-1 1oj4A 278 H FREE
-1 1omyA 12 C FREE
-1 1omyA 15 H FREE
-1 1omyA 16 C FREE
-1 1omyA 22 C FREE
-1 1omyA 26 C FREE
-1 1omyA 36 C FREE
-1 1omyA 42 H FREE
-1 1omyA 46 C FREE
-1 1omyA 48 C FREE
-1 1omyA 63 C FREE
-1 1omyA 64 H FREE
-1 1on4A 44 C FREE
-1 1on4A 48 C FREE
-1 1on4A 54 H FREE
-1 1on4A 134 H FREE
-1 1oo0B 2 H FREE
-1 1oo0B 34 H FREE
-1 1oo0B 47 C FREE
-1 1oo0B 56 H FREE
-1 1oo0B 77 H FREE
-1 1oo0B 102 C FREE
-1 1oqdK 0 C FREE
-1 1oqdK 11 H FREE
-1 1oqdK 13 C FREE
-1 1oqdK 16 C FREE
-1 1oqdK 20 C FREE
-1 1oqdK 29 C FREE
-1 1oqdK 33 C FREE
-1 1oruA 42 H FREE
-1 1oruA 76 C FREE
-1 1oruA 124 C FREE
-1 1oruA 131 C FREE
-1 1oruA 155 H FREE
-1 1oruA 164 C FREE
-1 1oryA 31 C FREE
-1 1oryA 71 H FREE
-1 1oscF 29 C FREE
-1 1oscF 50 C FREE
-1 1oscF 95 H FREE
-1 1oscF 116 H FREE
-1 1oscF 119 H FREE
-1 1owxA 18 C FREE
-1 1owxA 31 C FREE
-1 1owxA 36 H FREE
-1 1owxA 42 H FREE
-1 1pb5A 3 C FREE
-1 1pb5A 8 C FREE
-1 1pb5A 17 C FREE
-1 1pb5A 21 C FREE
-1 1pb5A 24 H FREE
-1 1pb5A 26 C FREE
-1 1pb5A 33 C FREE
-1 1pdgA 15 C FREE
-1 1pdgA 42 C FREE
-1 1pdgA 48 C FREE
-1 1pdgA 51 C FREE
-1 1pdgA 52 C FREE
-1 1pdgA 59 C FREE
-1 1pdgA 93 H FREE
-1 1pdgA 96 C FREE
-1 1pdgA 98 C FREE
-1 1pgjA 105 H FREE
-1 1pgjA 170 C FREE
-1 1pgjA 182 C FREE
-1 1pgjA 187 H FREE
-1 1pgjA 253 H FREE
-1 1pgjA 333 C FREE
-1 1pgjA 339 C FREE
-1 1pgjA 346 C FREE
-1 1pgjA 354 H FREE
-1 1pgjA 371 C FREE
-1 1pgjA 396 C FREE
-1 1pgjA 458 H FREE
-1 1pugA 49 H FREE
-1 1pugA 51 C FREE
-1 1pwkA 23 C FREE
-1 1pwkA 54 H FREE
-1 1pwkA 55 C FREE
-1 1pwkA 69 H FREE
-1 1pwkA 73 H FREE
-1 1q53A 12 H FREE
-1 1q53A 48 H FREE
-1 1q53A 59 H FREE
-1 1q53A 64 H FREE
-1 1q53A 82 H FREE
-1 1q53A 85 H FREE
-1 1q5vD 47 H FREE
-1 1q5vD 61 H FREE
-1 1q5vD 86 H FREE
-1 1q5vD 88 H FREE
-1 1q5vD 91 H FREE
-1 1q5vD 94 C FREE
-1 1q5vD 109 H FREE
-1 1q5vD 122 H FREE
-1 1q5vD 124 H FREE
-1 1q5vD 127 C FREE
-1 1q5xA 8 C FREE
-1 1q5xA 40 C FREE
-1 1q5xA 142 H FREE
-1 1q8cA 107 C FREE
-1 1q8cA 115 H FREE
-1 1q8cA 132 H FREE
-1 1q8cA 143 H FREE
-1 1q98A 14 H FREE
-1 1q98A 58 C FREE
-1 1q98A 79 C FREE
-1 1q98A 92 C FREE
-1 1q98A 109 H FREE
-1 1q98A 112 H FREE
-1 1q98A 143 H FREE
-1 1qa4A 38 H FREE
-1 1qa4A 53 C FREE
-1 1qaxA 20 H FREE
-1 1qaxA 29 H FREE
-1 1qaxA 112 H FREE
-1 1qaxA 155 C FREE
-1 1qaxA 161 H FREE
-1 1qaxA 175 H FREE
-1 1qaxA 264 H FREE
-1 1qaxA 291 H FREE
-1 1qaxA 295 C FREE
-1 1qaxA 299 H FREE
-1 1qaxA 313 H FREE
-1 1qaxA 334 H FREE
-1 1qaxA 380 H FREE
-1 1qaxA 384 H FREE
-1 1qaxA 410 H FREE
-1 1qbeB 73 C FREE
-1 1qbeB 79 C FREE
-1 1qgtA 46 H FREE
-1 1qgtA 47 C FREE
-1 1qgtA 50 H FREE
-1 1qgtA 51 H FREE
-1 1qgtA 60 C FREE
-1 1qgtA 103 H FREE
-1 1qgtA 106 C FREE
-1 1qgvA 6 H FREE
-1 1qgvA 8 H FREE
-1 1qgvA 31 H FREE
-1 1qgvA 37 C FREE
-1 1qgvA 78 C FREE
-1 1qgvA 88 H FREE
-1 1qlwA 41 H FREE
-1 1qlwA 68 H FREE
-1 1qlwA 70 C FREE
-1 1qlwA 71 C FREE
-1 1qlwA 137 H FREE
-1 1qlwA 204 H FREE
-1 1qlwA 233 C FREE
-1 1qlwA 254 H FREE
-1 1qlwA 268 C FREE
-1 1qlwA 269 H FREE
-1 1qlwA 293 H FREE
-1 1qlwA 297 H FREE
-1 1qlwA 325 H FREE
-1 1qo7A 94 H FREE
-1 1qo7A 112 H FREE
-1 1qo7A 140 H FREE
-1 1qo7A 205 C FREE
-1 1qo7A 209 H FREE
-1 1qo7A 213 C FREE
-1 1qo7A 252 H FREE
-1 1qo7A 261 H FREE
-1 1qo7A 309 H FREE
-1 1qo7A 334 H FREE
-1 1qo7A 347 C FREE
-1 1qo7A 366 H FREE
-1 1qo7A 371 H FREE
-1 1qolA 19 H FREE
-1 1qolA 66 H FREE
-1 1qolA 80 H FREE
-1 1qolA 83 H FREE
-1 1qolA 96 C FREE
-1 1qolA 104 C FREE
-1 1qolA 109 H FREE
-1 1qolA 119 H FREE
-1 1qolA 124 C FREE
-1 1qpoA 111 H FREE
-1 1qpoA 159 H FREE
-1 1qpoA 173 H FREE
-1 1qpoA 196 C FREE
-1 1qpoA 272 H FREE
-1 1qqeA 39 C FREE
-1 1qqeA 85 C FREE
-1 1qqeA 108 H FREE
-1 1qqeA 131 H FREE
-1 1qqeA 139 C FREE
-1 1qqeA 159 C FREE
-1 1qqeA 163 C FREE
-1 1qqeA 207 C FREE
-1 1qqeA 258 H FREE
-1 1qqeA 259 C FREE
-1 1qu7A 34 H FREE
-1 1qv9A 10 C FREE
-1 1qv9A 47 C FREE
-1 1qv9A 220 C FREE
-1 1qv9A 237 H FREE
-1 1qv9A 265 H FREE
-1 1regX 35 C FREE
-1 1regX 36 H FREE
-1 1regX 48 H FREE
-1 1regX 109 H FREE
-1 1rmg_ 20 C FREE
-1 1rmg_ 46 C FREE
-1 1rmg_ 119 H FREE
-1 1rmg_ 136 H FREE
-1 1rmg_ 140 H FREE
-1 1rmg_ 151 H FREE
-1 1rmg_ 157 C FREE
-1 1rmg_ 188 H FREE
-1 1rmg_ 198 C FREE
-1 1rmg_ 215 C FREE
-1 1rmg_ 221 C FREE
-1 1rmg_ 271 H FREE
-1 1rmg_ 321 C FREE
-1 1rmg_ 327 C FREE
-1 1rmg_ 349 C FREE
-1 1rmg_ 358 C FREE
-1 1rmg_ 365 H FREE
-1 1t2rA 73 H FREE
-1 1t2rA 85 H FREE
-1 1t2rA 97 H FREE
-1 1t2rA 98 C FREE
-1 1t2rA 115 C FREE
-1 1tceA 10 H FREE
-1 1tceA 52 H FREE
-1 1tceA 67 H FREE
-1 1tceA 74 H FREE
-1 1tceA 79 H FREE
-1 1tceA 83 H FREE
-1 1tceA 94 C FREE
-1 1tceA 106 H FREE
-1 1thtA 4 C FREE
-1 1thtA 9 H FREE
-1 1thtA 20 H FREE
-1 1thtA 49 H FREE
-1 1thtA 63 H FREE
-1 1thtA 71 H FREE
-1 1thtA 72 H FREE
-1 1thtA 93 C FREE
-1 1thtA 97 H FREE
-1 1thtA 169 H FREE
-1 1thtA 180 C FREE
-1 1thtA 183 H FREE
-1 1thtA 184 H FREE
-1 1thtA 224 H FREE
-1 1thtA 229 H FREE
-1 1thtA 230 C FREE
-1 1thtA 240 H FREE
-1 1thx_ 36 C FREE
-1 1thx_ 39 C FREE
-1 1thx_ 110 H FREE
-1 1tsp_ 61 C FREE
-1 1tsp_ 159 C FREE
-1 1tsp_ 165 H FREE
-1 1tsp_ 179 C FREE
-1 1tsp_ 180 H FREE
-1 1tsp_ 182 C FREE
-1 1tsp_ 312 H FREE
-1 1tsp_ 318 H FREE
-1 1tsp_ 350 C FREE
-1 1tsp_ 360 H FREE
-1 1tsp_ 388 C FREE
-1 1tsp_ 457 H FREE
-1 1tsp_ 471 H FREE
-1 1tsp_ 502 H FREE
-1 1tsp_ 505 C FREE
-1 1tsp_ 527 C FREE
-1 1u2fA 82 H FREE
-1 1ub4C 5 H FREE
-1 1ub4C 70 H FREE
-1 1ufvA 28 H FREE
-1 1ufvA 31 H FREE
-1 1ufvA 63 H FREE
-1 1ufvA 119 H FREE
-1 1ufvA 240 H FREE
-1 1vh0A 115 H FREE
-1 1vh0A 135 H FREE
-1 1vh0A 159 H FREE
-1 1xat_ 35 H FREE
-1 1xat_ 37 H FREE
-1 1xat_ 42 C FREE
-1 1xat_ 62 C FREE
-1 1xat_ 78 H FREE
-1 1xat_ 89 H FREE
-1 1xat_ 92 H FREE
-1 1xat_ 114 H FREE
-1 1xat_ 132 H FREE
-1 1xat_ 193 C FREE
-1 1xat_ 203 H FREE
-1 1yua_ 19 C FREE
-1 2acy_ 59 H FREE
-1 2acy_ 73 H FREE
-1 2acy_ 80 H FREE
-1 2arcB 11 H FREE
-1 2arcB 59 C FREE
-1 2arcB 73 H FREE
-1 2arcB 74 H FREE
-1 2arcB 78 H FREE
-1 2arcB 86 H FREE
-1 2arcB 98 H FREE
-1 2arcB 119 H FREE
-1 2arcB 122 H FREE
-1 2azoB 98 C FREE
-1 2azoB 114 H FREE
-1 2azoB 117 H FREE
-1 2azoB 179 H FREE
-1 2azoB 227 H FREE
-1 2bamA 33 C FREE
-1 2bamA 53 C FREE
-1 2bamA 63 C FREE
-1 2bamA 120 H FREE
-1 2bamA 132 H FREE
-1 2lefA 1 H FREE
-1 2lefA 41 H FREE
-1 2lefA 62 H FREE
-1 2pldA 5 H FREE
-1 2pldA 12 H FREE
-1 2pldA 22 H FREE
-1 2pldA 56 H FREE
-1 2pldA 57 C FREE
-1 2pldA 86 H FREE
-1 2trcP 5 H FREE
-1 2trcP 67 H FREE
-1 2trcP 75 C FREE
-1 2trcP 83 C FREE
-1 2trcP 88 H FREE
-1 2trcP 134 C FREE
-1 2trcP 143 C FREE
-1 2trcP 154 C FREE
-1 2u1a_ 13 H FREE
-1 2u1a_ 49 H FREE
-1 2u2fA 1 H FREE
-1 2u2fA 47 C FREE
-1 3crd_ 39 H FREE
-1 3ygsP 12 C FREE
-1 3ygsP 38 H FREE
-1 3ygsP 76 C FREE
