# Supplementary material for: Predicting zinc binding at the proteome level
Source: BMC Bioinformatics. 2007 Feb 5;8:39. doi: 10.1186/1471-2105-8-39 (PMC1800866; doi:10.1186/1471-2105-8-39)
Supplement: Additional File 1 — SVM evaluation data. List of protein chains employed in the experiments, splits of the 5-fold cross validation procedure, model parameters obtained in the tuning phase. [file 1471-2105-8-39-S1.tgz › SVM_evaluation_data/CH_split_3]

-1 12ca_ 2 H FREE
-1 12ca_ 3 H FREE
-1 12ca_ 9 H FREE
-1 12ca_ 14 H FREE
-1 12ca_ 16 H FREE
-1 12ca_ 35 H FREE
-1 12ca_ 63 H FREE
1 12ca_ 93 H ZN_1
1 12ca_ 95 H ZN_1
-1 12ca_ 106 H FREE
1 12ca_ 118 H ZN_1
-1 12ca_ 121 H FREE
-1 12ca_ 204 C FREE
1 1a1fA 6 C ZN_201_A
1 1a1fA 11 C ZN_201_A
1 1a1fA 24 H ZN_201_A
1 1a1fA 28 H ZN_201_A
1 1a1fA 36 C ZN_202_A
1 1a1fA 39 C ZN_202_A
-1 1a1fA 48 H FREE
1 1a1fA 52 H ZN_202_A
1 1a1fA 56 H ZN_202_A
1 1a1fA 64 C ZN_203_A
1 1a1fA 67 C ZN_203_A
1 1a1fA 80 H ZN_203_A
1 1a1fA 84 H ZN_203_A
-1 1a1rA 25 C FREE
-1 1a1rA 56 C FREE
-1 1a1rA 61 C FREE
-1 1a1rA 66 H FREE
1 1a1rA 106 C ZN_901_A
1 1a1rA 108 C ZN_901_A
-1 1a1rA 119 H FREE
1 1a1rA 154 C ZN_901_A
-1 1a1rA 158 H FREE
-1 1a1rA 168 C FREE
-1 1ajbA 85 H FREE
-1 1ajbA 124 H FREE
-1 1ajbA 128 H FREE
-1 1ajbA 161 H FREE
-1 1ajbA 167 C FREE
-1 1ajbA 177 C FREE
-1 1ajbA 275 H FREE
-1 1ajbA 285 C FREE
1 1ajbA 330 H ZN_450
-1 1ajbA 335 C FREE
1 1ajbA 369 H ZN_451
-1 1ajbA 371 H FREE
1 1ajbA 411 H ZN_450
-1 1ajbA 424 H FREE
1 1bbo_ 3 C ZN_60
1 1bbo_ 6 C ZN_60
1 1bbo_ 19 H ZN_60
1 1bbo_ 23 H ZN_60
-1 1bbo_ 30 H FREE
1 1bbo_ 31 C ZN_61
1 1bbo_ 34 C ZN_61
1 1bbo_ 47 H ZN_61
1 1bbo_ 53 H ZN_61
-1 1bh5A 17 C FREE
-1 1bh5A 18 C FREE
-1 1bh5A 59 C FREE
-1 1bh5A 101 H FREE
-1 1bh5A 114 H FREE
1 1bh5A 125 H ZN_201_A
-1 1bh5A 137 C FREE
1 1bor_ 8 C ZN_57
1 1bor_ 11 C ZN_57
-1 1bor_ 17 C FREE
1 1bor_ 23 C ZN_58
1 1bor_ 25 H ZN_58
1 1bor_ 28 C ZN_57
1 1bor_ 31 C ZN_57
1 1bor_ 39 C ZN_58
1 1bor_ 42 C ZN_58
-1 1bp3B 11 C FREE
-1 1bp3B 21 C FREE
-1 1bp3B 40 H FREE
-1 1bp3B 48 H FREE
-1 1bp3B 50 C FREE
-1 1bp3B 61 C FREE
-1 1bp3B 62 H FREE
-1 1bp3B 158 H FREE
-1 1bp3B 172 H FREE
-1 1bp3B 183 C FREE
1 1bp3B 187 H ZN_500
1 1chc_ 7 C ZN_71
1 1chc_ 10 C ZN_71
1 1chc_ 23 C ZN_70
1 1chc_ 25 H ZN_70
1 1chc_ 28 C ZN_71
1 1chc_ 31 C ZN_71
1 1chc_ 42 C ZN_70
1 1chc_ 45 C ZN_70
-1 1chc_ 54 H FREE
-1 1d0cA 9 H FREE
-1 1d0cA 13 H FREE
-1 1d0cA 48 C FREE
1 1d0cA 57 C ZN_900
1 1d0cA 62 C ZN_900
-1 1d0cA 109 H FREE
-1 1d0cA 127 H FREE
-1 1d0cA 147 C FREE
-1 1d0cA 164 C FREE
-1 1d0cA 175 C FREE
-1 1d0cA 177 H FREE
-1 1d0cA 237 C FREE
-1 1d0cA 240 H FREE
-1 1d0cA 280 H FREE
-1 1d0cA 331 C FREE
-1 1d0cA 334 H FREE
-1 1d0cA 345 C FREE
-1 1d0cA 371 H FREE
-1 1d0cA 383 H FREE
-1 1d0cA 384 H FREE
-1 1d0cA 393 H FREE
-1 1d0cA 404 C FREE
-1 1d0cA 424 H FREE
1 1dfeA 10 C ZN_38_A
1 1dfeA 13 C ZN_38_A
-1 1dfeA 19 H FREE
1 1dfeA 26 C ZN_38_A
1 1dfeA 31 H ZN_38_A
-1 1dzuP 13 C FREE
-1 1dzuP 53 H FREE
-1 1dzuP 63 H FREE
-1 1dzuP 76 H FREE
1 1dzuP 91 H ZN_999_P
1 1dzuP 93 H ZN_999_P
-1 1dzuP 96 H FREE
-1 1dzuP 97 C FREE
-1 1dzuP 111 H FREE
-1 1dzuP 124 C FREE
-1 1dzuP 138 H FREE
-1 1dzuP 153 H FREE
1 1dzuP 154 H ZN_999_P
-1 1dzuP 159 C FREE
-1 1dzuP 171 H FREE
1 1e0eA 11 H ZN_47_A
1 1e0eA 15 H ZN_47_A
-1 1e0eA 23 H FREE
1 1e0eA 39 C ZN_47_A
1 1e0eA 42 C ZN_47_A
-1 1e0eA 50 H FREE
1 1e4uA 13 C ZN_79_A
1 1e4uA 16 C ZN_79_A
1 1e4uA 30 C ZN_80_A
1 1e4uA 32 C ZN_80_A
1 1e4uA 37 C ZN_79_A
1 1e4uA 40 C ZN_79_A
-1 1e4uA 42 H FREE
1 1e4uA 52 C ZN_80_A
1 1e4uA 55 C ZN_80_A
-1 1fbvA 12 C FREE
-1 1fbvA 23 C FREE
-1 1fbvA 47 H FREE
-1 1fbvA 113 H FREE
-1 1fbvA 163 H FREE
-1 1fbvA 166 H FREE
-1 1fbvA 185 C FREE
-1 1fbvA 218 H FREE
-1 1fbvA 239 H FREE
-1 1fbvA 250 C FREE
-1 1fbvA 273 H FREE
-1 1fbvA 306 C FREE
-1 1fbvA 313 H FREE
-1 1fbvA 325 C FREE
1 1fbvA 334 C ZN_1001
1 1fbvA 337 C ZN_1001
1 1fbvA 349 C ZN_1002
1 1fbvA 351 H ZN_1002
1 1fbvA 354 C ZN_1001
1 1fbvA 357 C ZN_1001
1 1fbvA 369 C ZN_1002
1 1fbvA 372 C ZN_1002
-1 1fbvA 374 C FREE
-1 1fn9A 3 C FREE
-1 1fn9A 8 H FREE
-1 1fn9A 44 C FREE
1 1fn9A 50 C ZN_1001_A
-1 1fn9A 52 H FREE
1 1fn9A 53 C ZN_1001_A
-1 1fn9A 66 H FREE
-1 1fn9A 69 H FREE
1 1fn9A 70 H ZN_1001_A
1 1fn9A 72 C ZN_1001_A
-1 1fn9A 78 H FREE
-1 1fn9A 93 H FREE
-1 1fn9A 106 H FREE
-1 1fn9A 145 H FREE
-1 1fn9A 189 H FREE
-1 1fn9A 229 H FREE
-1 1fn9A 250 H FREE
-1 1fn9A 255 H FREE
-1 1fn9A 279 C FREE
-1 1fn9A 303 H FREE
1 1fu9A 10 C ZN_37_A
1 1fu9A 13 C ZN_37_A
1 1fu9A 26 H ZN_37_A
1 1fu9A 31 C ZN_37_A
1 1fv5A 10 C ZN_37_A
1 1fv5A 13 C ZN_37_A
1 1fv5A 26 H ZN_37_A
1 1fv5A 31 C ZN_37_A
-1 1fv5A 33 H FREE
1 1g25A 5 C ZN_66_A
1 1g25A 8 C ZN_66_A
1 1g25A 25 C ZN_67_A
1 1g25A 27 H ZN_67_A
1 1g25A 30 C ZN_66_A
1 1g25A 33 C ZN_66_A
1 1g25A 45 C ZN_67_A
1 1g25A 48 C ZN_67_A
-1 1g71A 40 H FREE
1 1g71A 105 C ZN_339
1 1g71A 107 H ZN_339
1 1g71A 113 C ZN_339
1 1g71A 116 C ZN_339
-1 1g71A 141 H FREE
-1 1g71A 150 H FREE
-1 1g71A 199 H FREE
-1 1g71A 220 H FREE
-1 1g71A 237 H FREE
-1 1g71A 297 H FREE
-1 1g71A 322 H FREE
-1 1gt7A 45 H FREE
-1 1gt7A 49 H FREE
-1 1gt7A 102 H FREE
-1 1gt7A 120 H FREE
-1 1gt7A 124 H FREE
-1 1gt7A 125 C FREE
1 1gt7A 140 H ZN_275_A
-1 1gt7A 141 C FREE
1 1gt7A 142 H ZN_275_A
-1 1gt7A 171 C FREE
-1 1gt7A 203 H FREE
1 1gt7A 211 H ZN_275_A
-1 1hi9A 41 C FREE
-1 1hi9A 50 C FREE
1 1hi9A 59 H ZN_301_A
-1 1hi9A 71 H FREE
1 1hi9A 103 H ZN_300_A
-1 1hi9A 114 H FREE
-1 1hi9A 122 H FREE
-1 1hi9A 183 C FREE
-1 1hi9A 273 C FREE
-1 1i3oE 2 H FREE
-1 1i3oE 6 H FREE
-1 1i3oE 16 H FREE
-1 1i3oE 58 H FREE
1 1i3oE 80 C ZN_1_E
1 1i3oE 83 C ZN_1_E
1 1i3oE 100 H ZN_1_E
-1 1i3oE 103 H FREE
1 1i3oE 107 C ZN_1_E
-1 1iciA 10 H FREE
-1 1iciA 90 H FREE
-1 1iciA 104 C FREE
-1 1iciA 114 H FREE
-1 1iciA 124 H FREE
-1 1iciA 126 H FREE
1 1iciA 134 C ZN_2001_A
1 1iciA 137 C ZN_2001_A
1 1iciA 155 C ZN_2001_A
1 1iciA 158 C ZN_2001_A
-1 1iciA 249 H FREE
1 1iymA 7 C ZN_182_A
1 1iymA 10 C ZN_182_A
1 1iymA 26 C ZN_183_A
1 1iymA 28 H ZN_183_A
1 1iymA 31 H ZN_182_A
1 1iymA 34 C ZN_182_A
-1 1iymA 42 H FREE
1 1iymA 45 C ZN_183_A
1 1iymA 48 C ZN_183_A
1 1jm7A 23 C ZN_123_A
1 1jm7A 26 C ZN_123_A
1 1jm7A 38 C ZN_124_A
1 1jm7A 40 H ZN_124_A
1 1jm7A 43 C ZN_123_A
1 1jm7A 46 C ZN_123_A
1 1jm7A 60 C ZN_124_A
1 1jm7A 63 C ZN_124_A
-1 1jm7A 90 C FREE
-1 1jm7B 10 H FREE
1 1jm7B 24 C ZN_125_B
1 1jm7B 27 C ZN_125_B
-1 1jm7B 36 C FREE
1 1jm7B 40 C ZN_126_B
1 1jm7B 42 H ZN_126_B
1 1jm7B 45 C ZN_125_B
1 1jm7B 48 C ZN_125_B
-1 1jm7B 52 C FREE
1 1jm7B 57 C ZN_126_B
1 1jm7B 60 C ZN_126_B
-1 1jm7B 82 C FREE
-1 1jm7B 90 H FREE
-1 1jtkA 40 C FREE
-1 1jtkA 50 C FREE
1 1jtkA 52 C ZN_137_A
1 1jtkA 85 C ZN_137_A
1 1jtkA 88 C ZN_137_A
-1 1jtkA 96 C FREE
-1 1jtkA 130 H FREE
-1 1jwhC 13 C FREE
-1 1jwhC 22 C FREE
-1 1jwhC 44 H FREE
-1 1jwhC 83 H FREE
1 1jwhC 108 C ZN_357
1 1jwhC 113 C ZN_357
1 1jwhC 136 C ZN_357
1 1jwhC 139 C ZN_357
-1 1jwhC 150 H FREE
-1 1jwhC 151 H FREE
-1 1jwhC 152 H FREE
-1 1jwhC 164 H FREE
-1 1jwhC 170 H FREE
-1 1jwhC 192 H FREE
1 1k2fA 5 C ZN_605
1 1k2fA 12 C ZN_605
-1 1k2fA 18 H FREE
1 1k2fA 24 H ZN_605
1 1k2fA 28 C ZN_605
1 1k2fA 35 C ZN_601
-1 1k2fA 37 C FREE
1 1k2fA 42 C ZN_601
1 1k2fA 54 H ZN_601
-1 1k2fA 57 H FREE
1 1k2fA 59 H ZN_601
-1 1k2fA 91 C FREE
-1 1k2fA 95 H FREE
1 1k2fA 109 H ZN_603
1 1k2fA 137 H ZN_604
-1 1k2fA 151 H FREE
-1 1k2fA 163 C FREE
-1 1k2fA 189 C FREE
1 1klrA 4 C ZN_31_A
1 1klrA 7 C ZN_31_A
1 1klrA 20 H ZN_31_A
1 1klrA 25 H ZN_31_A
-1 1kq0A 12 H FREE
-1 1kq0A 120 C FREE
-1 1kq0A 134 C FREE
-1 1kq0A 175 H FREE
-1 1kq0A 196 C FREE
-1 1kq0A 202 C FREE
-1 1kq0A 222 C FREE
-1 1kq0A 227 C FREE
-1 1kq0A 230 H FREE
-1 1kq0A 247 C FREE
-1 1kq0A 254 H FREE
-1 1kq0A 262 C FREE
-1 1kq0A 289 C FREE
-1 1kq0A 297 C FREE
-1 1kq0A 330 H FREE
-1 1kq0A 338 H FREE
-1 1kq0A 374 H FREE
-1 1kq0A 379 C FREE
-1 1kq0A 381 H FREE
-1 1kq0A 390 H FREE
-1 1kq0A 400 H FREE
-1 1kq0A 415 C FREE
-1 1kq0A 435 C FREE
-1 1kq0A 447 C FREE
-1 1kq0A 459 H FREE
-1 1kq0A 467 C FREE
1 1ldjB 23 C ZN_201_B
1 1ldjB 26 C ZN_201_B
-1 1ldjB 29 H FREE
1 1ldjB 34 C ZN_203_B
1 1ldjB 37 C ZN_203_B
1 1ldjB 49 C ZN_203_B
1 1ldjB 56 C ZN_202_B
1 1ldjB 58 H ZN_202_B
1 1ldjB 61 H ZN_201_B
1 1ldjB 63 H ZN_203_B
1 1ldjB 64 C ZN_201_B
1 1ldjB 75 C ZN_202_B
-1 1ldjB 89 H FREE
1 1m36A 9 C ZN_34_A
1 1m36A 12 C ZN_34_A
1 1m36A 25 H ZN_34_A
1 1m36A 29 C ZN_34_A
1 1ncs_ 20 C ZN_61
1 1ncs_ 25 C ZN_61
1 1ncs_ 38 H ZN_61
1 1ncs_ 42 H ZN_61
-1 1oi0A 21 H FREE
-1 1oi0A 54 H FREE
1 1oi0A 69 H ZN_1122_A
1 1oi0A 71 H ZN_1122_A
-1 1oi0A 76 C FREE
-1 1oi0A 93 H FREE
-1 1oi0A 97 C FREE
-1 1oi0A 107 C FREE
-1 1onsA 47 H FREE
-1 1onsA 72 H FREE
-1 1onsA 82 H FREE
1 1onsA 84 H ZN2_451
-1 1onsA 109 H FREE
1 1onsA 121 H ZN2_451
-1 1onsA 153 H FREE
-1 1onsA 183 C FREE
-1 1onsA 184 H FREE
-1 1onsA 194 H FREE
-1 1onsA 205 C FREE
-1 1onsA 224 H FREE
-1 1onsA 250 H FREE
-1 1ox7B 38 C FREE
-1 1ox7B 52 H FREE
1 1ox7B 64 H ZN_400
-1 1ox7B 73 C FREE
1 1ox7B 93 C ZN_400
1 1ox7B 96 C ZN_400
-1 1ox7B 108 C FREE
-1 1ox7B 129 H FREE
-1 1ox7B 139 C FREE
-1 1ozjA 30 C FREE
1 1ozjA 63 C ZN_101
-1 1ozjA 78 H FREE
-1 1ozjA 84 H FREE
-1 1ozjA 88 C FREE
-1 1ozjA 97 H FREE
-1 1ozjA 99 H FREE
-1 1ozjA 100 H FREE
1 1ozjA 108 C ZN_101
1 1ozjA 120 C ZN_101
1 1ozjA 125 H ZN_101
-1 1ozjA 142 H FREE
-1 1pv9A 136 C FREE
-1 1pv9A 185 H FREE
-1 1pv9A 191 H FREE
-1 1pv9A 215 H FREE
-1 1pv9A 279 H FREE
1 1pv9A 283 H ZN_401_A
-1 1pv9A 290 H FREE
-1 1q68B 1 H FREE
1 1q68B 13 C ZN_201
1 1q68B 16 C ZN_201
-1 1q68B 17 H FREE
1 1qrgA 80 H ZNO_214_A
-1 1qrgA 116 H FREE
1 1qrgA 121 H ZNO_214_A
-1 1qrgA 147 C FREE
-1 1qrgA 192 H FREE
-1 1qrgA 203 H FREE
1 1rmd_ 1 C ZN_117
1 1rmd_ 5 H ZN_117
-1 1rmd_ 18 H FREE
1 1rmd_ 25 C ZN_118
1 1rmd_ 28 C ZN_117 ZN_118
1 1rmd_ 30 H ZN_117
1 1rmd_ 40 C ZN_119
1 1rmd_ 42 H ZN_119
1 1rmd_ 45 C ZN_118
1 1rmd_ 48 C ZN_118
-1 1rmd_ 52 C FREE
1 1rmd_ 60 C ZN_119
1 1rmd_ 63 C ZN_119
-1 1rmd_ 67 C FREE
1 1rmd_ 90 C ZN_120
1 1rmd_ 95 C ZN_120
-1 1rmd_ 106 H FREE
1 1rmd_ 107 H ZN_120
1 1rmd_ 111 H ZN_120
-1 1rniA 13 H FREE
-1 1rniA 37 H FREE
-1 1rniA 91 C FREE
-1 1rniA 96 C FREE
1 1rniA 101 H ZN_201
-1 1rniA 105 H FREE
-1 1rniA 116 H FREE
-1 1rniA 145 C FREE
1 1rniA 148 H ZN_201
-1 1rniA 150 H FREE
1 1rniA 151 C ZN_201
1 1rniA 156 C ZN_201
-1 1rniA 166 C FREE
-1 1su0B 7 H FREE
-1 1su0B 16 H FREE
-1 1su0B 21 H FREE
-1 1su0B 22 H FREE
-1 1su0B 23 H FREE
1 1su0B 39 C ZN_1
1 1su0B 64 C ZN_1
1 1su0B 126 C ZN_1
-1 1su0B 146 H FREE
-1 1tiyA 2 H FREE
-1 1tiyA 14 C FREE
1 1tiyA 52 H ZN_200_A
-1 1tiyA 62 C FREE
-1 1tiyA 73 C FREE
-1 1tiyA 79 C FREE
1 1tiyA 82 C ZN_200_A
1 1tiyA 85 C ZN_200_A
-1 1tiyA 103 H FREE
-1 1tiyA 139 H FREE
-1 1u05A 17 C FREE
-1 1u05A 38 H FREE
-1 1u05A 39 C FREE
-1 1u05A 45 H FREE
1 1u05A 70 H ZN_500_A
-1 1u05A 99 C FREE
1 1u05A 106 C ZN_500_A
-1 1u05A 112 C FREE
1 1u05A 123 H ZN_500_A
-1 1u05A 130 C FREE
-1 1u05A 140 C FREE
-1 1u05A 185 H FREE
-1 1u05A 215 C FREE
1 1ul4A 10 C ZN_132
1 1ul4A 15 C ZN_132
-1 1ul4A 26 H FREE
-1 1ul4A 29 H FREE
1 1ul4A 32 C ZN_132
1 1ul4A 35 H ZN_132
1 1ul4A 51 C ZN_133
1 1ul4A 54 C ZN_133
1 1ul4A 58 H ZN_133
1 1ul4A 70 C ZN_133
-1 1ul4A 77 H FREE
1 1v87A 27 C ZN_201_A
1 1v87A 30 C ZN_201_A
1 1v87A 60 C ZN_401_A
1 1v87A 62 H ZN_401_A
1 1v87A 65 H ZN_201_A
1 1v87A 68 C ZN_201_A
-1 1v87A 74 C FREE
1 1v87A 84 C ZN_401_A
1 1v87A 87 C ZN_401_A
1 1wczA 8 H ZN_300
-1 1wczA 17 H FREE
-1 1wczA 50 H FREE
-1 1wczA 56 H FREE
-1 1wczA 60 H FREE
-1 1wczA 106 H FREE
-1 1wczA 183 H FREE
1 1wd2A 8 C ZN_71_A
1 1wd2A 11 C ZN_71_A
-1 1wd2A 12 H FREE
-1 1wd2A 21 C FREE
-1 1wd2A 23 H FREE
1 1wd2A 26 C ZN_71_A
1 1wd2A 31 C ZN_71_A
-1 1wd2A 36 C FREE
-1 1wd2A 39 C FREE
-1 1wd2A 46 H FREE
-1 1wd2A 53 C FREE
1 1xer_ 15 H ZN_106
1 1xer_ 18 H ZN_106
1 1xer_ 33 H ZN_106
-1 1xer_ 44 C FREE
-1 1xer_ 50 C FREE
-1 1xer_ 54 C FREE
-1 1xer_ 67 H FREE
-1 1xer_ 82 C FREE
-1 1xer_ 85 C FREE
-1 1xer_ 88 C FREE
-1 1xer_ 92 C FREE
-1 2drpA 8 H FREE
1 2drpA 12 C ZN_171_A
1 2drpA 15 C ZN_171_A
-1 2drpA 21 H FREE
-1 2drpA 26 C FREE
1 2drpA 28 H ZN_171_A
1 2drpA 33 H ZN_171_A
1 2drpA 42 C ZN_172_A
1 2drpA 45 C ZN_172_A
1 2drpA 58 H ZN_172_A
1 2drpA 63 H ZN_172_A
-1 2hrvA 7 H FREE
-1 2hrvA 17 H FREE
-1 2hrvA 24 H FREE
1 2hrvA 51 C ZN_143_A
1 2hrvA 53 C ZN_143_A
-1 2hrvA 60 C FREE
-1 2hrvA 62 H FREE
-1 2hrvA 74 H FREE
-1 2hrvA 88 H FREE
-1 2hrvA 100 C FREE
-1 2hrvA 105 C FREE
1 2hrvA 111 C ZN_143_A
1 2hrvA 113 H ZN_143_A
-1 2hrvA 126 H FREE
-1 2hrvA 134 H FREE
-1 2hrvA 136 H FREE
-1 2hrvA 137 C FREE
-1 132l_ 5 C FREE
-1 132l_ 14 H FREE
-1 132l_ 29 C FREE
-1 132l_ 63 C FREE
-1 132l_ 75 C FREE
-1 132l_ 79 C FREE
-1 132l_ 93 C FREE
-1 132l_ 114 C FREE
-1 132l_ 126 C FREE
-1 152l_ 2 C FREE
-1 152l_ 8 C FREE
-1 152l_ 20 C FREE
-1 152l_ 30 H FREE
-1 152l_ 96 C FREE
-1 152l_ 141 C FREE
-1 153l_ 3 C FREE
-1 153l_ 17 C FREE
-1 153l_ 28 C FREE
-1 153l_ 59 C FREE
-1 153l_ 74 H FREE
-1 153l_ 100 H FREE
-1 153l_ 111 H FREE
-1 153l_ 165 H FREE
-1 153l_ 182 H FREE
-1 1a0i_ 41 C FREE
-1 1a0i_ 63 H FREE
-1 1a0i_ 80 C FREE
-1 1a0i_ 119 H FREE
-1 1a0i_ 138 H FREE
-1 1a0i_ 141 H FREE
-1 1a0i_ 143 H FREE
-1 1a0i_ 153 H FREE
-1 1a0i_ 161 C FREE
-1 1a0i_ 171 H FREE
-1 1a0i_ 214 H FREE
-1 1a0i_ 224 C FREE
-1 1a0i_ 315 C FREE
-1 1a0i_ 325 C FREE
-1 1a0i_ 340 H FREE
-1 1a15A 8 C FREE
-1 1a15A 10 C FREE
-1 1a15A 16 H FREE
-1 1a15A 24 H FREE
-1 1a15A 33 C FREE
-1 1a15A 49 C FREE
-1 1a2kA 16 H FREE
-1 1a2kA 37 C FREE
-1 1a2kA 65 H FREE
-1 1a2kA 72 H FREE
-1 1a2kA 79 C FREE
-1 1a2kA 99 H FREE
-1 1a2kA 113 C FREE
-1 1a2kA 123 H FREE
-1 1a40_ 260 H FREE
-1 1a50A 80 C FREE
-1 1a50A 91 H FREE
-1 1a50A 117 C FREE
-1 1a50A 145 H FREE
-1 1a50A 153 C FREE
-1 1a50A 193 H FREE
-1 1a50A 194 H FREE
-1 1a50A 203 H FREE
-1 1a5nB 6 H FREE
-1 1a5nB 21 C FREE
-1 1a5nB 28 H FREE
-1 1a5nB 38 H FREE
-1 1a5nB 40 H FREE
-1 1a5nB 86 H FREE
-1 1a6s_ 11 C FREE
-1 1a6s_ 15 C FREE
-1 1a79A 25 H FREE
-1 1a79A 77 C FREE
-1 1a79A 116 H FREE
-1 1a79A 143 H FREE
-1 1a7aA 52 C FREE
-1 1a7aA 54 H FREE
-1 1a7aA 78 C FREE
-1 1a7aA 86 H FREE
-1 1a7aA 112 C FREE
-1 1a7aA 139 H FREE
-1 1a7aA 161 H FREE
-1 1a7aA 194 C FREE
-1 1a7aA 227 C FREE
-1 1a7aA 265 C FREE
-1 1a7aA 277 C FREE
-1 1a7aA 285 H FREE
-1 1a7aA 296 C FREE
-1 1a7aA 300 H FREE
-1 1a7aA 348 C FREE
-1 1a7aA 352 H FREE
-1 1a7aA 374 H FREE
-1 1a7aA 383 H FREE
-1 1a7aA 397 H FREE
-1 1a7aA 420 C FREE
-1 1a7aA 428 H FREE
-1 1a8a_ 94 H FREE
-1 1a8a_ 201 H FREE
-1 1a8a_ 263 H FREE
-1 1a8a_ 312 C FREE
-1 1a99A 6 H FREE
-1 1a99A 96 H FREE
-1 1a99A 148 C FREE
-1 1a99A 198 H FREE
-1 1a99A 212 C FREE
-1 1a99A 280 H FREE
-1 1a99A 284 H FREE
-1 1a9v_ 7 C FREE
-1 1a9v_ 10 H FREE
-1 1a9v_ 20 C FREE
-1 1a9v_ 21 H FREE
-1 1a9v_ 26 C FREE
-1 1a9v_ 29 H FREE
-1 1a9v_ 72 C FREE
-1 1a9v_ 73 H FREE
-1 1a9v_ 77 C FREE
-1 1a9v_ 118 C FREE
-1 1a9v_ 123 H FREE
-1 1aa1C 40 C FREE
-1 1aa1C 47 H FREE
-1 1aa1C 54 H FREE
-1 1aa1C 55 H FREE
-1 1aa1C 76 C FREE
-1 1aa1C 89 C FREE
-1 1aa1C 111 C FREE
-1 1aa2_ 10 C FREE
-1 1aa2_ 23 H FREE
-1 1aa2_ 40 H FREE
-1 1aa2_ 42 H FREE
-1 1aa2_ 58 H FREE
-1 1aa2_ 71 H FREE
-1 1aa2_ 87 H FREE
-1 1aa2_ 102 H FREE
-1 1aa7A 109 H FREE
-1 1aa7A 126 C FREE
-1 1aa7A 147 C FREE
-1 1aa7A 150 C FREE
-1 1aalA 4 C FREE
-1 1aalA 13 C FREE
-1 1aalA 37 C FREE
-1 1aalA 54 C FREE
-1 1acbI 27 H FREE
-1 1acbI 64 H FREE
-1 1acbI 67 H FREE
-1 1acx_ 33 C FREE
-1 1acx_ 42 C FREE
-1 1acx_ 83 C FREE
-1 1acx_ 88 C FREE
-1 1acx_ 101 H FREE
-1 1adoA 1 H FREE
-1 1adoA 3 H FREE
-1 1adoA 19 H FREE
-1 1adoA 71 C FREE
-1 1adoA 79 H FREE
-1 1adoA 133 C FREE
-1 1adoA 148 C FREE
-1 1adoA 155 H FREE
-1 1adoA 176 C FREE
-1 1adoA 195 H FREE
-1 1adoA 200 C FREE
-1 1adoA 218 H FREE
-1 1adoA 219 H FREE
-1 1adoA 236 H FREE
-1 1adoA 238 C FREE
-1 1adoA 244 H FREE
-1 1adoA 288 C FREE
-1 1adoA 337 C FREE
-1 1adoA 360 H FREE
-1 1afa1 26 H FREE
-1 1afa1 43 H FREE
-1 1afa1 55 C FREE
-1 1afa1 119 H FREE
-1 1afa1 127 C FREE
-1 1afa1 141 C FREE
-1 1afa1 145 H FREE
-1 1afa1 149 C FREE
-1 1ah5_ 20 H FREE
-1 1ah5_ 30 H FREE
-1 1ah5_ 79 H FREE
-1 1ah5_ 98 C FREE
-1 1ah5_ 133 C FREE
-1 1ah5_ 204 C FREE
-1 1ah5_ 220 H FREE
-1 1ah5_ 221 H FREE
-1 1ah5_ 241 C FREE
-1 1ahl_ 3 C FREE
-1 1ahl_ 5 C FREE
-1 1ahl_ 28 C FREE
-1 1ahl_ 33 H FREE
-1 1ahl_ 35 C FREE
-1 1ahl_ 38 H FREE
-1 1ahl_ 45 C FREE
-1 1ahl_ 46 C FREE
-1 1amf_ 121 H FREE
-1 1amf_ 190 H FREE
-1 1amf_ 203 H FREE
-1 1amx_ 24 H FREE
-1 1amx_ 48 H FREE
-1 1amx_ 91 H FREE
-1 1amx_ 163 H FREE
-1 1amx_ 175 H FREE
-1 1amx_ 178 H FREE
-1 1ao6A 2 H FREE
-1 1ao6A 8 H FREE
-1 1ao6A 33 C FREE
-1 1ao6A 38 H FREE
-1 1ao6A 52 C FREE
-1 1ao6A 61 C FREE
-1 1ao6A 66 H FREE
-1 1ao6A 74 C FREE
-1 1ao6A 89 C FREE
-1 1ao6A 90 C FREE
-1 1ao6A 100 C FREE
-1 1ao6A 104 H FREE
-1 1ao6A 123 C FREE
-1 1ao6A 127 H FREE
-1 1ao6A 145 H FREE
-1 1ao6A 167 C FREE
-1 1ao6A 168 C FREE
-1 1ao6A 176 C FREE
-1 1ao6A 199 C FREE
-1 1ao6A 241 H FREE
-1 1ao6A 244 C FREE
-1 1ao6A 245 C FREE
-1 1ao6A 246 H FREE
-1 1ao6A 252 C FREE
-1 1ao6A 264 C FREE
-1 1ao6A 277 C FREE
-1 1ao6A 278 C FREE
-1 1ao6A 287 H FREE
-1 1ao6A 288 C FREE
-1 1ao6A 315 C FREE
-1 1ao6A 337 H FREE
-1 1ao6A 359 C FREE
-1 1ao6A 360 C FREE
-1 1ao6A 366 H FREE
-1 1ao6A 368 C FREE
-1 1ao6A 391 C FREE
-1 1ao6A 437 C FREE
-1 1ao6A 439 H FREE
-1 1ao6A 447 C FREE
-1 1ao6A 460 C FREE
-1 1ao6A 463 H FREE
-1 1ao6A 475 C FREE
-1 1ao6A 476 C FREE
-1 1ao6A 486 C FREE
-1 1ao6A 509 H FREE
-1 1ao6A 513 C FREE
-1 1ao6A 534 H FREE
-1 1ao6A 557 C FREE
-1 1ao6A 558 C FREE
-1 1ao6A 566 C FREE
-1 1aonO 6 H FREE
-1 1apj_ 9 C FREE
-1 1apj_ 18 C FREE
-1 1apj_ 26 H FREE
-1 1apj_ 31 C FREE
-1 1apj_ 32 C FREE
-1 1apj_ 33 C FREE
-1 1apj_ 44 C FREE
-1 1apj_ 47 C FREE
-1 1apj_ 59 C FREE
-1 1aq5A 8 C FREE
-1 1aq5A 10 C FREE
-1 1ata_ 4 C FREE
-1 1ata_ 14 C FREE
-1 1ata_ 17 C FREE
-1 1ata_ 21 C FREE
-1 1ata_ 28 C FREE
-1 1ata_ 32 C FREE
-1 1ata_ 37 C FREE
-1 1ata_ 39 C FREE
-1 1ata_ 53 C FREE
-1 1ata_ 59 C FREE
-1 1avoA 18 C FREE
-1 1b05A 28 H FREE
-1 1b05A 54 H FREE
-1 1b05A 74 H FREE
-1 1b05A 90 H FREE
-1 1b05A 116 H FREE
-1 1b05A 141 H FREE
-1 1b05A 160 H FREE
-1 1b05A 270 C FREE
-1 1b05A 370 H FREE
-1 1b05A 404 H FREE
-1 1b05A 416 C FREE
-1 1b05A 439 H FREE
-1 1b05A 516 H FREE
-1 1b4fB 58 H FREE
-1 1b4uA 10 H FREE
-1 1b65A 64 H FREE
-1 1b65A 78 H FREE
-1 1b65A 90 H FREE
-1 1b65A 108 H FREE
-1 1b65A 114 H FREE
-1 1b65A 115 H FREE
-1 1b65A 179 C FREE
-1 1b65A 218 H FREE
-1 1b65A 234 H FREE
-1 1b65A 263 H FREE
-1 1b65A 304 H FREE
-1 1b65A 360 H FREE
-1 1b6cA 21 C FREE
-1 1b6cA 24 H FREE
-1 1b6cA 86 H FREE
-1 1b6cA 93 H FREE
-1 1b9xB 35 C FREE
-1 1b9xB 36 C FREE
-1 1ba0_ 16 C FREE
-1 1ba0_ 22 H FREE
-1 1ba0_ 88 H FREE
-1 1ba0_ 226 H FREE
-1 1ba0_ 239 H FREE
-1 1ba0_ 248 H FREE
-1 1ba0_ 266 C FREE
-1 1ba0_ 331 H FREE
-1 1bal_ 22 H FREE
-1 1bal_ 46 H FREE
-1 1bc4_ 9 H FREE
-1 1bc4_ 18 C FREE
-1 1bc4_ 33 C FREE
-1 1bc4_ 51 C FREE
-1 1bc4_ 70 C FREE
-1 1bc4_ 80 C FREE
-1 1bc4_ 92 C FREE
-1 1bc4_ 95 C FREE
-1 1bc4_ 102 H FREE
-1 1bc4_ 109 C FREE
-1 1bcpA 34 H FREE
-1 1bcpA 40 C FREE
-1 1bcpA 65 H FREE
-1 1bcpA 82 H FREE
-1 1bcpA 132 H FREE
-1 1bcpA 148 H FREE
-1 1bcpA 200 C FREE
-1 1bdg_ 29 C FREE
-1 1bdg_ 101 C FREE
-1 1bdg_ 146 C FREE
-1 1bdg_ 153 H FREE
-1 1bdg_ 171 H FREE
-1 1bdg_ 190 C FREE
-1 1bdg_ 204 C FREE
-1 1bdg_ 211 C FREE
-1 1bdg_ 260 C FREE
-1 1bdg_ 275 H FREE
-1 1bdg_ 296 H FREE
-1 1bdg_ 336 H FREE
-1 1bdg_ 342 H FREE
-1 1bdg_ 350 H FREE
-1 1bdg_ 366 C FREE
-1 1bdg_ 383 C FREE
-1 1bdg_ 405 H FREE
-1 1bdg_ 409 C FREE
-1 1bdg_ 427 C FREE
-1 1bdg_ 446 C FREE
-1 1bf0_ 6 C FREE
-1 1bf0_ 15 C FREE
-1 1bf0_ 31 C FREE
-1 1bf0_ 39 C FREE
-1 1bf0_ 52 C FREE
-1 1bf0_ 56 C FREE
-1 1bfd_ 4 H FREE
-1 1bfd_ 48 C FREE
-1 1bfd_ 69 H FREE
-1 1bfd_ 88 H FREE
-1 1bfd_ 136 H FREE
-1 1bfd_ 143 H FREE
-1 1bfd_ 171 H FREE
-1 1bfd_ 172 H FREE
-1 1bfd_ 177 H FREE
-1 1bfd_ 219 C FREE
-1 1bfd_ 239 C FREE
-1 1bfd_ 245 H FREE
-1 1bfd_ 247 C FREE
-1 1bfd_ 266 H FREE
-1 1bfd_ 280 H FREE
-1 1bfd_ 299 C FREE
-1 1bfd_ 353 H FREE
-1 1bfd_ 397 C FREE
-1 1bg0_ 21 C FREE
-1 1bg0_ 28 H FREE
-1 1bg0_ 88 H FREE
-1 1bg0_ 97 H FREE
-1 1bg0_ 125 C FREE
-1 1bg0_ 137 C FREE
-1 1bg0_ 183 H FREE
-1 1bg0_ 199 C FREE
-1 1bg0_ 210 H FREE
-1 1bg0_ 225 H FREE
-1 1bg0_ 259 H FREE
-1 1bg0_ 269 C FREE
-1 1bg0_ 282 H FREE
-1 1bg0_ 313 H FREE
-1 1bkb_ 26 C FREE
-1 1bkb_ 39 H FREE
-1 1bku_ 0 C FREE
-1 1bku_ 6 C FREE
-1 1bku_ 16 H FREE
-1 1bl8A 2 H FREE
-1 1bl8A 67 C FREE
-1 1bnb_ 4 C FREE
-1 1bnb_ 11 C FREE
-1 1bnb_ 16 C FREE
-1 1bnb_ 26 C FREE
-1 1bnb_ 33 C FREE
-1 1bnb_ 34 C FREE
-1 1bob_ 54 H FREE
-1 1bob_ 106 C FREE
-1 1bob_ 114 H FREE
-1 1bob_ 149 H FREE
-1 1bob_ 197 H FREE
-1 1bob_ 230 H FREE
-1 1bob_ 233 C FREE
-1 1bob_ 284 H FREE
-1 1bp7A 35 H FREE
-1 1bp7A 83 H FREE
-1 1bp7A 124 C FREE
-1 1bq6A 28 C FREE
-1 1bq6A 46 H FREE
-1 1bq6A 58 C FREE
-1 1bq6A 82 C FREE
-1 1bq6A 124 H FREE
-1 1bq6A 128 C FREE
-1 1bq6A 188 C FREE
-1 1bq6A 203 H FREE
-1 1bq6A 255 H FREE
-1 1bq6A 264 H FREE
-1 1bq6A 301 H FREE
-1 1bq6A 339 C FREE
-1 1bqqT 0 C FREE
-1 1bqqT 2 C FREE
-1 1bqqT 6 H FREE
-1 1bqqT 12 C FREE
-1 1bqqT 71 C FREE
-1 1bqqT 96 H FREE
-1 1bqqT 100 C FREE
-1 1bqqT 119 H FREE
-1 1bqqT 125 C FREE
-1 1bqqT 127 C FREE
-1 1bqqT 132 C FREE
-1 1bqqT 137 C FREE
-1 1bqqT 145 C FREE
-1 1bqqT 159 H FREE
-1 1bqqT 166 C FREE
-1 1bqqT 174 C FREE
-1 1bshA 4 H FREE
-1 1bshA 37 H FREE
-1 1bshA 55 H FREE
-1 1bshA 57 H FREE
-1 1bshA 103 H FREE
-1 1bshA 108 H FREE
-1 1bu6O 22 H FREE
-1 1bu6O 46 H FREE
-1 1bu6O 104 C FREE
-1 1bu6O 111 C FREE
-1 1bu6O 113 H FREE
-1 1bu6O 146 H FREE
-1 1bu6O 178 H FREE
-1 1bu6O 194 H FREE
-1 1bu6O 254 C FREE
-1 1bu6O 268 C FREE
-1 1bu6O 291 C FREE
-1 1bu6O 374 H FREE
-1 1bu6O 403 H FREE
-1 1bu6O 498 H FREE
-1 1bunB 3 H FREE
-1 1bunB 6 C FREE
-1 1bunB 15 C FREE
-1 1bunB 31 C FREE
-1 1bunB 39 C FREE
-1 1bunB 45 H FREE
-1 1bunB 50 H FREE
-1 1bunB 52 C FREE
-1 1bunB 54 C FREE
-1 1bunB 56 C FREE
-1 1bw3_ 10 H FREE
-1 1bw3_ 30 C FREE
-1 1bw3_ 51 C FREE
-1 1bw3_ 62 C FREE
-1 1bw3_ 65 C FREE
-1 1bw3_ 85 C FREE
-1 1bw3_ 112 H FREE
-1 1bw3_ 122 C FREE
-1 1bwzA 6 H FREE
-1 1bwzA 36 H FREE
-1 1bwzA 37 C FREE
-1 1bwzA 58 H FREE
-1 1bwzA 72 C FREE
-1 1bwzA 78 C FREE
-1 1bwzA 149 C FREE
-1 1bwzA 158 H FREE
-1 1bwzA 159 C FREE
-1 1bwzA 181 H FREE
-1 1bwzA 200 H FREE
-1 1bwzA 216 C FREE
-1 1bwzA 221 C FREE
-1 1bwzA 255 H FREE
-1 1bwzA 265 H FREE
-1 1bxiA 22 C FREE
-1 1bxiA 38 H FREE
-1 1bxiA 45 H FREE
-1 1bxyA 51 H FREE
-1 1c0eA 11 C FREE
-1 1c0eA 16 C FREE
-1 1c0eA 61 C FREE
-1 1c0eA 65 H FREE
-1 1c0eA 71 H FREE
-1 1c0eA 89 C FREE
-1 1c0eA 108 C FREE
-1 1c0eA 144 C FREE
-1 1c0eA 147 C FREE
-1 1c0eA 148 C FREE
-1 1c0fA 16 C FREE
-1 1c0fA 39 H FREE
-1 1c0fA 79 H FREE
-1 1c0fA 80 H FREE
-1 1c0fA 93 H FREE
-1 1c0fA 153 H FREE
-1 1c0fA 165 H FREE
-1 1c0fA 249 C FREE
-1 1c0fA 267 H FREE
-1 1c0fA 277 C FREE
-1 1c0fA 363 H FREE
-1 1c0fA 366 C FREE
-1 1c39A 3 C FREE
-1 1c39A 49 C FREE
-1 1c39A 55 H FREE
-1 1c39A 102 H FREE
-1 1c39A 103 C FREE
-1 1c39A 116 C FREE
-1 1c39A 119 H FREE
-1 1c39A 138 C FREE
-1 1c39A 150 C FREE
-1 1c3aA 3 C FREE
-1 1c3aA 14 C FREE
-1 1c3aA 31 C FREE
-1 1c3aA 39 H FREE
-1 1c3aA 80 C FREE
-1 1c3aA 103 C FREE
-1 1c3aA 120 C FREE
-1 1c3aA 128 C FREE
-1 1c3aA 134 C FREE
-1 1c3d_ 8 H FREE
-1 1c3d_ 32 H FREE
-1 1c3d_ 107 C FREE
-1 1c3d_ 132 H FREE
-1 1c3d_ 164 C FREE
-1 1c5eA 4 H FREE
-1 1c5kA 20 H FREE
-1 1c5kA 146 H FREE
-1 1c5kA 196 H FREE
-1 1c5kA 245 H FREE
-1 1c5kA 357 H FREE
-1 1c7yA 28 H FREE
-1 1c7yA 33 C FREE
-1 1c7yA 49 H FREE
-1 1c7yA 135 H FREE
-1 1c9oA 28 H FREE
-1 1c9sV 30 H FREE
-1 1c9sV 31 H FREE
-1 1c9sV 48 H FREE
-1 1c9sV 64 H FREE
-1 1cb2A 93 C FREE
-1 1cb2A 152 C FREE
-1 1cb2A 162 C FREE
-1 1cb2A 183 H FREE
-1 1cb2A 248 H FREE
-1 1cb2A 257 H FREE
-1 1cb2A 285 C FREE
-1 1cb2A 317 C FREE
-1 1cb2A 331 H FREE
-1 1cb2A 332 C FREE
-1 1cc7A 5 H FREE
-1 1cc7A 14 C FREE
-1 1cc7A 17 C FREE
-1 1ccvA 2 C FREE
-1 1ccvA 11 C FREE
-1 1ccvA 15 C FREE
-1 1ccvA 19 C FREE
-1 1ccvA 27 C FREE
-1 1ccvA 31 C FREE
-1 1ccvA 35 C FREE
-1 1ccvA 37 C FREE
-1 1ccvA 49 C FREE
-1 1ccvA 55 C FREE
-1 1cf3A 77 H FREE
-1 1cf3A 114 H FREE
-1 1cf3A 157 H FREE
-1 1cf3A 163 C FREE
-1 1cf3A 164 H FREE
-1 1cf3A 171 H FREE
-1 1cf3A 205 C FREE
-1 1cf3A 209 H FREE
-1 1cf3A 219 H FREE
-1 1cf3A 271 H FREE
-1 1cf3A 276 H FREE
-1 1cf3A 282 H FREE
-1 1cf3A 365 H FREE
-1 1cf3A 386 H FREE
-1 1cf3A 405 H FREE
-1 1cf3A 436 H FREE
-1 1cf3A 445 H FREE
-1 1cf3A 446 H FREE
-1 1cf3A 509 H FREE
-1 1cf3A 515 H FREE
-1 1cf3A 520 C FREE
-1 1cf3A 558 H FREE
-1 1cm9A 8 H FREE
-1 1cm9A 13 C FREE
-1 1cm9A 14 C FREE
-1 1cm9A 37 C FREE
-1 1cm9A 53 C FREE
-1 1cnsA 16 H FREE
-1 1cnsA 22 C FREE
-1 1cnsA 65 H FREE
-1 1cnsA 84 C FREE
-1 1cnsA 96 C FREE
-1 1cnsA 104 C FREE
-1 1cnsA 120 H FREE
-1 1cnsA 168 H FREE
-1 1cnsA 203 C FREE
-1 1cnsA 205 H FREE
-1 1cnsA 222 C FREE
-1 1cnsA 235 C FREE
-1 1cokA 1 H FREE
-1 1cokA 15 C FREE
-1 1cokA 18 C FREE
-1 1cokA 32 H FREE
-1 1cokA 65 H FREE
-1 1cz3A 166 H FREE
-1 1d0dA 4 C FREE
-1 1d0dA 14 C FREE
-1 1d0dA 32 C FREE
-1 1d0dA 38 C FREE
-1 1d0dA 42 H FREE
-1 1d0dA 54 C FREE
-1 1d0dA 58 C FREE
-1 1d0iA 39 C FREE
-1 1d0iA 46 H FREE
-1 1d0iA 57 H FREE
-1 1d0iA 66 H FREE
-1 1d0iA 72 H FREE
-1 1d0iA 73 C FREE
-1 1d0iA 84 H FREE
-1 1d0iA 96 C FREE
-1 1d0iA 105 H FREE
-1 1d0iA 110 H FREE
-1 1d0iA 117 H FREE
-1 1d0iA 118 H FREE
-1 1d0iA 132 C FREE
-1 1d0kA 5 H FREE
-1 1d0kA 31 H FREE
-1 1d0kA 203 H FREE
-1 1d0kA 223 H FREE
-1 1d0kA 269 H FREE
-1 1d0kA 300 H FREE
-1 1d0kA 303 H FREE
-1 1d0rA 0 H FREE
-1 1d5tA 1 H FREE
-1 1d5tA 18 C FREE
-1 1d5tA 33 H FREE
-1 1d5tA 188 H FREE
-1 1d5tA 203 C FREE
-1 1d5tA 278 C FREE
-1 1d5tA 283 C FREE
-1 1d5tA 303 C FREE
-1 1d5tA 307 H FREE
-1 1d5tA 318 C FREE
-1 1d5tA 336 C FREE
-1 1d5tA 342 H FREE
-1 1d5tA 401 C FREE
-1 1d5tA 403 C FREE
-1 1d5tA 410 H FREE
-1 1d5tA 415 C FREE
-1 1d7lA 21 H FREE
-1 1d7lA 71 H FREE
-1 1d7lA 115 C FREE
-1 1d7lA 129 H FREE
-1 1d7lA 151 C FREE
-1 1d7lA 157 C FREE
-1 1d7lA 161 H FREE
-1 1d7lA 196 H FREE
-1 1d7lA 203 H FREE
-1 1d7lA 210 C FREE
-1 1d7lA 277 H FREE
-1 1d7lA 288 H FREE
-1 1d7lA 331 C FREE
-1 1d7lA 350 H FREE
-1 1d7qA 49 C FREE
-1 1d7qA 57 C FREE
-1 1d7qA 58 H FREE
-1 1d7qA 110 H FREE
-1 1d9uA 30 H FREE
-1 1d9uA 47 H FREE
-1 1d9uA 119 C FREE
-1 1d9uA 136 H FREE
-1 1devB 12 C FREE
-1 1dfnA 1 C FREE
-1 1dfnA 3 C FREE
-1 1dfnA 8 C FREE
-1 1dfnA 18 C FREE
-1 1dfnA 28 C FREE
-1 1dfnA 29 C FREE
-1 1dgrA 18 H FREE
-1 1dgrA 46 C FREE
-1 1dgrA 56 H FREE
-1 1dgrA 57 H FREE
-1 1dgrM 51 H FREE
-1 1dgrN 39 C FREE
-1 1dgrN 51 H FREE
-1 1dhs_ 11 H FREE
-1 1dhs_ 71 C FREE
-1 1dhs_ 96 H FREE
-1 1dhs_ 116 C FREE
-1 1dhs_ 151 C FREE
-1 1dhs_ 202 H FREE
-1 1dhs_ 222 H FREE
-1 1dhs_ 249 C FREE
-1 1dhs_ 262 H FREE
-1 1dhs_ 263 H FREE
-1 1dhs_ 338 H FREE
-1 1dipA 7 H FREE
-1 1djlA 29 H FREE
-1 1djlA 56 C FREE
-1 1djlA 83 H FREE
-1 1djlA 115 H FREE
-1 1djlA 193 C FREE
-1 1dk1A 40 H FREE
-1 1dk1A 44 H FREE
-1 1dk1A 48 H FREE
-1 1dk1A 49 H FREE
-1 1dk1A 51 H FREE
-1 1dl2A 22 H FREE
-1 1dl2A 34 H FREE
-1 1dl2A 37 H FREE
-1 1dl2A 80 H FREE
-1 1dl2A 112 H FREE
-1 1dl2A 155 H FREE
-1 1dl2A 163 H FREE
-1 1dl2A 255 H FREE
-1 1dl2A 273 H FREE
-1 1dl2A 294 H FREE
-1 1dl2A 303 H FREE
-1 1dl2A 306 C FREE
-1 1dl2A 323 H FREE
-1 1dl2A 346 C FREE
-1 1dl2A 390 H FREE
-1 1dl2A 406 H FREE
-1 1dl2A 409 H FREE
-1 1dl2A 411 H FREE
-1 1dl2A 429 C FREE
-1 1dl2A 432 C FREE
-1 1dl2A 446 C FREE
-1 1dl2A 489 H FREE
-1 1dlvA 24 H FREE
-1 1dlvA 85 C FREE
-1 1dlvA 120 H FREE
-1 1dlvA 121 C FREE
-1 1dlvA 123 H FREE
-1 1dlvA 152 H FREE
-1 1dlvA 217 H FREE
-1 1dlvA 320 C FREE
-1 1dlvA 344 H FREE
-1 1dlvA 374 C FREE
-1 1dlvA 384 C FREE
-1 1doaB 37 H FREE
-1 1doaB 93 C FREE
-1 1doaB 145 H FREE
-1 1doaB 203 H FREE
-1 1dqcA 11 C FREE
-1 1dqcA 23 C FREE
-1 1dqcA 24 C FREE
-1 1dqcA 29 C FREE
-1 1dqcA 30 H FREE
-1 1dqcA 32 C FREE
-1 1dqcA 39 C FREE
-1 1dqcA 44 H FREE
-1 1dqcA 52 C FREE
-1 1dqcA 60 C FREE
-1 1dqcA 67 C FREE
-1 1dqgA 12 H FREE
-1 1dqgA 15 C FREE
-1 1dqgA 29 C FREE
-1 1dqgA 54 C FREE
-1 1dqgA 71 C FREE
-1 1dqgA 82 C FREE
-1 1dqgA 129 C FREE
-1 1dqwA 1 H FREE
-1 1dqwA 12 H FREE
-1 1dqwA 25 H FREE
-1 1dqwA 32 C FREE
-1 1dqwA 55 C FREE
-1 1dqwA 60 H FREE
-1 1dqwA 121 H FREE
-1 1dqwA 154 C FREE
-1 1dqwA 262 C FREE
-1 1duc_ 21 C FREE
-1 1duc_ 82 C FREE
-1 1duc_ 106 H FREE
-1 1duc_ 107 H FREE
-1 1dvkA 39 H FREE
-1 1dvkA 53 H FREE
-1 1dvkA 90 H FREE
-1 1dvkA 124 H FREE
-1 1dvkA 129 H FREE
-1 1dwmA 4 C FREE
-1 1dwmA 33 H FREE
-1 1dwmA 49 C FREE
-1 1dwmA 59 H FREE
-1 1dwmA 67 H FREE
-1 1dytA 14 H FREE
-1 1dytA 22 C FREE
-1 1dytA 36 C FREE
-1 1dytA 54 C FREE
-1 1dytA 61 C FREE
-1 1dytA 63 H FREE
-1 1dytA 70 C FREE
-1 1dytA 71 H FREE
-1 1dytA 81 H FREE
-1 1dytA 82 C FREE
-1 1dytA 95 C FREE
-1 1dytA 110 C FREE
-1 1dytA 127 H FREE
-1 1dzrA 50 H FREE
-1 1dzrA 62 H FREE
-1 1dzrA 76 C FREE
-1 1dzrA 119 H FREE
-1 1e12A 73 H FREE
-1 1e12A 123 C FREE
-1 1e12A 147 C FREE
-1 1e4gT 130 H FREE
-1 1e4gT 239 H FREE
-1 1e4gT 262 H FREE
-1 1e4gT 298 H FREE
-1 1e4gT 359 C FREE
-1 1e4sA 1 H FREE
-1 1e4sA 4 C FREE
-1 1e4sA 11 C FREE
-1 1e4sA 16 C FREE
-1 1e4sA 26 C FREE
-1 1e4sA 33 C FREE
-1 1e4sA 34 C FREE
-1 1e5tA 19 H FREE
-1 1e5tA 21 H FREE
-1 1e5tA 24 C FREE
-1 1e5tA 56 C FREE
-1 1e5tA 77 C FREE
-1 1e5tA 78 H FREE
-1 1e5tA 174 C FREE
-1 1e5tA 179 H FREE
-1 1e5tA 206 H FREE
-1 1e5tA 212 H FREE
-1 1e5tA 224 C FREE
-1 1e5tA 263 C FREE
-1 1e5tA 306 H FREE
-1 1e5tA 332 H FREE
-1 1e5tA 342 C FREE
-1 1e5tA 351 C FREE
-1 1e5tA 354 H FREE
-1 1e5tA 363 H FREE
-1 1e5tA 396 C FREE
-1 1e5tA 408 H FREE
-1 1e5tA 409 C FREE
-1 1e5tA 455 H FREE
-1 1e5tA 465 H FREE
-1 1e5tA 493 H FREE
-1 1e5tA 514 H FREE
-1 1e5tA 525 C FREE
-1 1e5tA 531 C FREE
-1 1e5tA 562 C FREE
-1 1e5tA 572 C FREE
-1 1e5tA 586 H FREE
-1 1e5tA 592 H FREE
-1 1e5tA 600 C FREE
-1 1e5tA 606 H FREE
-1 1e5tA 617 H FREE
-1 1e5tA 639 H FREE
-1 1e5tA 647 H FREE
-1 1e5tA 672 H FREE
-1 1e5tA 679 H FREE
-1 1e5tA 702 C FREE
-1 1e6fA 5 H FREE
-1 1e6fA 8 C FREE
-1 1e6fA 17 H FREE
-1 1e6fA 45 C FREE
-1 1e6fA 51 C FREE
-1 1e6fA 58 C FREE
-1 1e6fA 90 C FREE
-1 1e6fA 106 C FREE
-1 1e6fA 126 C FREE
-1 1e6fA 133 H FREE
-1 1e6fA 138 C FREE
-1 1e79H 50 H FREE
-1 1e79H 65 H FREE
-1 1e79I 17 C FREE
-1 1e7pA 5 C FREE
-1 1e7pA 42 H FREE
-1 1e7pA 68 H FREE
-1 1e7pA 80 C FREE
-1 1e7pA 110 H FREE
-1 1e7pA 132 H FREE
-1 1e7pA 136 H FREE
-1 1e7pA 149 C FREE
-1 1e7pA 157 H FREE
-1 1e7pA 167 C FREE
-1 1e7pA 185 H FREE
-1 1e7pA 190 C FREE
-1 1e7pA 231 C FREE
-1 1e7pA 256 H FREE
-1 1e7pA 271 C FREE
-1 1e7pA 284 H FREE
-1 1e7pA 310 H FREE
-1 1e7pA 324 H FREE
-1 1e7pA 336 H FREE
-1 1e7pA 348 C FREE
-1 1e7pA 368 H FREE
-1 1e7pA 395 C FREE
-1 1e7pA 399 H FREE
-1 1e7pA 426 H FREE
-1 1e7pA 427 C FREE
-1 1e7pA 485 H FREE
-1 1e7pA 511 H FREE
-1 1e7pA 531 C FREE
-1 1e7pA 546 H FREE
-1 1e7pA 630 H FREE
-1 1e8oA 31 H FREE
-1 1e8oA 37 C FREE
-1 1e8oA 46 C FREE
-1 1e8oA 64 H FREE
-1 1e8oB 18 C FREE
-1 1e8oB 54 C FREE
-1 1eg9B 13 H FREE
-1 1eg9B 24 C FREE
-1 1eg9B 25 H FREE
-1 1eg9B 42 H FREE
-1 1eg9B 55 H FREE
-1 1eg9B 56 C FREE
-1 1eg9B 100 H FREE
-1 1eg9B 135 H FREE
-1 1eg9B 143 H FREE
-1 1eg9B 187 H FREE
-1 1ei0A 2 C FREE
-1 1ei0A 12 C FREE
-1 1ei0A 23 C FREE
-1 1ei0A 33 C FREE
-1 1ei7A 26 C FREE
-1 1eigA 6 C FREE
-1 1eigA 7 C FREE
-1 1eigA 31 C FREE
-1 1eigA 47 C FREE
-1 1eiwA 97 H FREE
-1 1eiwA 98 C FREE
-1 1el0A 10 C FREE
-1 1el0A 11 C FREE
-1 1el0A 26 C FREE
-1 1el0A 34 C FREE
-1 1el0A 50 C FREE
-1 1el0A 61 H FREE
-1 1el0A 67 H FREE
-1 1el0A 68 C FREE
-1 1eljA 11 H FREE
-1 1eljA 66 H FREE
-1 1eljA 106 H FREE
-1 1eljA 330 H FREE
-1 1em2A 63 H FREE
-1 1em2A 75 C FREE
-1 1em2A 101 C FREE
-1 1em2A 153 H FREE
-1 1em2A 160 H FREE
-1 1em2A 184 C FREE
-1 1em2A 204 H FREE
-1 1em2A 217 H FREE
-1 1em8A 25 C FREE
-1 1em8A 42 C FREE
-1 1em8A 66 H FREE
-1 1erzA 56 H FREE
-1 1erzA 127 H FREE
-1 1erzA 131 H FREE
-1 1erzA 142 H FREE
-1 1erzA 170 C FREE
-1 1erzA 191 C FREE
-1 1erzA 199 H FREE
-1 1erzA 206 H FREE
-1 1erzA 208 H FREE
-1 1erzA 213 H FREE
-1 1erzA 214 H FREE
-1 1erzA 241 C FREE
-1 1erzA 246 H FREE
-1 1erzA 248 C FREE
-1 1erzA 277 C FREE
-1 1erzA 283 H FREE
-1 1erzA 290 H FREE
-1 1erzA 295 H FREE
-1 1euaA 27 H FREE
-1 1euaA 51 C FREE
-1 1euaA 158 C FREE
-1 1euaA 179 C FREE
-1 1ev0A 6 H FREE
-1 1ev0A 20 C FREE
-1 1ewiA 74 C FREE
-1 1ewiA 76 C FREE
-1 1ewiA 79 H FREE
-1 1ex1A 80 C FREE
-1 1ex1A 97 H FREE
-1 1ex1A 110 H FREE
-1 1ex1A 146 C FREE
-1 1ex1A 150 C FREE
-1 1ex1A 158 C FREE
-1 1ex1A 203 C FREE
-1 1ex1A 206 H FREE
-1 1ex1A 233 H FREE
-1 1ex1A 261 H FREE
-1 1ex1A 330 H FREE
-1 1ex1A 376 H FREE
-1 1ex1A 418 H FREE
-1 1ex1A 426 C FREE
-1 1ex1A 486 H FREE
-1 1ex1A 512 C FREE
-1 1ex1A 517 C FREE
-1 1ex1A 585 H FREE
-1 1eyxA 47 H FREE
-1 1eyxA 58 C FREE
-1 1eyxA 81 C FREE
-1 1eyxA 87 H FREE
-1 1eyxA 138 C FREE
-1 1f02I 202 C FREE
-1 1f02I 279 C FREE
-1 1f2lA 1 H FREE
-1 1f2lA 2 H FREE
-1 1f2lA 7 C FREE
-1 1f2lA 11 C FREE
-1 1f2lA 25 H FREE
-1 1f2lA 33 C FREE
-1 1f2lA 45 H FREE
-1 1f2lA 49 C FREE
-1 1f2lA 63 H FREE
-1 1f2vA 51 H FREE
-1 1f2vA 53 C FREE
-1 1f2vA 84 C FREE
-1 1f2vA 91 H FREE
-1 1f2vA 106 C FREE
-1 1f7lA 90 C FREE
-1 1f7lA 99 H FREE
-1 1f7lA 104 H FREE
-1 1f7uA 25 H FREE
-1 1f7uA 95 C FREE
-1 1f7uA 136 C FREE
-1 1f7uA 158 H FREE
-1 1f7uA 161 H FREE
-1 1f7uA 217 H FREE
-1 1f7uA 218 H FREE
-1 1f7uA 315 H FREE
-1 1f7uA 362 H FREE
-1 1f7uA 377 H FREE
-1 1f7uA 398 H FREE
-1 1f7uA 429 H FREE
-1 1f7uA 444 H FREE
-1 1f7uA 492 H FREE
-1 1f7uA 544 H FREE
-1 1f7uA 558 H FREE
-1 1f7uA 563 C FREE
-1 1f8xA 54 H FREE
-1 1f8xA 59 H FREE
-1 1f91A 46 H FREE
-1 1f91A 144 C FREE
-1 1f91A 152 H FREE
-1 1f91A 167 H FREE
-1 1f91A 168 C FREE
-1 1f91A 193 C FREE
-1 1f91A 198 C FREE
-1 1f91A 224 H FREE
-1 1f91A 244 H FREE
-1 1f91A 251 H FREE
-1 1f91A 279 C FREE
-1 1f91A 285 H FREE
-1 1f91A 297 H FREE
-1 1f91A 332 H FREE
-1 1f91A 351 H FREE
-1 1f93A 5 H FREE
-1 1f93A 38 H FREE
-1 1f93A 61 H FREE
-1 1f93A 62 H FREE
-1 1f93A 73 H FREE
-1 1f93A 79 H FREE
-1 1f93A 81 C FREE
-1 1f9nB 6 H FREE
-1 1f9nB 48 H FREE
-1 1f9nB 91 H FREE
-1 1f9nB 122 C FREE
-1 1f9nB 131 C FREE
-1 1fapB 6 H FREE
-1 1fapB 10 H FREE
-1 1fapB 37 H FREE
-1 1fapB 67 C FREE
-1 1fapB 88 H FREE
-1 1fbmA 41 C FREE
-1 1fbmA 44 C FREE
-1 1fbr_ 3 C FREE
-1 1fbr_ 6 H FREE
-1 1fbr_ 30 C FREE
-1 1fbr_ 32 C FREE
-1 1fbr_ 42 C FREE
-1 1fbr_ 48 C FREE
-1 1fbr_ 75 C FREE
-1 1fbr_ 77 C FREE
-1 1fbr_ 87 C FREE
-1 1fbr_ 90 H FREE
-1 1fc3A 14 H FREE
-1 1fc3A 21 H FREE
-1 1fc3A 37 H FREE
-1 1fc3A 70 H FREE
-1 1fc3A 116 H FREE
-1 1fc7A 155 H FREE
-1 1fc7A 183 C FREE
-1 1fc7A 374 C FREE
-1 1fik_ 15 C FREE
-1 1fik_ 69 C FREE
-1 1fik_ 118 H FREE
-1 1fik_ 126 C FREE
-1 1fik_ 132 H FREE
-1 1fjgC 5 H FREE
-1 1fjgC 30 H FREE
-1 1fjgC 68 H FREE
-1 1fjgC 175 H FREE
-1 1fjgK 21 H FREE
-1 1fjgK 115 H FREE
-1 1fjgK 118 C FREE
-1 1fjgL 36 C FREE
-1 1fjgL 74 H FREE
-1 1fjgL 79 H FREE
-1 1fjgL 98 H FREE
-1 1fjgQ 28 H FREE
-1 1fjgQ 44 H FREE
-1 1fjgS 13 H FREE
-1 1fjgS 46 H FREE
-1 1fjgS 56 H FREE
-1 1fjgS 68 H FREE
-1 1fjgS 82 H FREE
-1 1fseB 45 H FREE
-1 1fsiA 41 H FREE
-1 1fsiA 63 C FREE
-1 1fsiA 85 C FREE
-1 1fsiA 102 H FREE
-1 1fsiA 103 C FREE
-1 1fsiA 106 H FREE
-1 1fsiA 109 C FREE
-1 1fsiA 118 H FREE
-1 1fsiA 158 C FREE
-1 1fskA 75 H FREE
-1 1fskA 120 H FREE
-1 1fskA 125 H FREE
-1 1fskA 153 H FREE
-1 1fwnA 10 C FREE
-1 1fwnA 52 H FREE
-1 1fwnA 57 H FREE
-1 1fwnA 82 H FREE
-1 1fwnA 104 C FREE
-1 1fwnA 184 H FREE
-1 1fwnA 215 C FREE
-1 1fwnA 223 H FREE
-1 1fy7A 60 C FREE
-1 1fy7A 64 H FREE
-1 1fy7A 90 C FREE
-1 1fy7A 94 C FREE
-1 1fy7A 103 H FREE
-1 1fy7A 117 C FREE
-1 1fy7A 126 H FREE
-1 1fy7A 127 H FREE
-1 1fy7A 146 C FREE
-1 1fy7A 206 H FREE
-1 1fy7A 228 H FREE
-1 1fy7A 243 H FREE
-1 1fyzE 6 H FREE
-1 1fyzE 38 H FREE
-1 1fyzE 78 H FREE
-1 1fyzE 110 H FREE
-1 1fyzE 164 H FREE
-1 1g2rA 2 H FREE
-1 1g2rA 89 H FREE
-1 1g31A 48 C FREE
-1 1g31A 51 H FREE
-1 1g31A 62 C FREE
-1 1g31A 80 H FREE
-1 1g31A 100 C FREE
-1 1g31A 101 H FREE
-1 1g31A 107 C FREE
-1 1g5uA 9 H FREE
-1 1g5uA 12 C FREE
-1 1g5uA 17 H FREE
-1 1g5uA 27 H FREE
-1 1g5uA 65 H FREE
-1 1g5uA 114 C FREE
-1 1g7dA 2 C FREE
-1 1g8qA 38 H FREE
-1 1g8qA 43 C FREE
-1 1g8qA 44 C FREE
-1 1g8qA 62 C FREE
-1 1g8qA 77 C FREE
-1 1g8qA 78 H FREE
-1 1g99A 30 C FREE
-1 1g99A 59 H FREE
-1 1g99A 89 H FREE
-1 1g99A 93 H FREE
-1 1g99A 115 C FREE
-1 1g99A 122 H FREE
-1 1g99A 133 C FREE
-1 1g99A 151 H FREE
-1 1g99A 171 H FREE
-1 1g99A 179 H FREE
-1 1g99A 183 H FREE
-1 1g99A 206 C FREE
-1 1g99A 207 H FREE
-1 1g99A 241 C FREE
-1 1g9mG 26 H FREE
-1 1g9mG 40 C FREE
-1 1g9mG 47 C FREE
-1 1g9mG 53 C FREE
-1 1g9mG 62 C FREE
-1 1g9mG 73 H FREE
-1 1g9mG 75 C FREE
-1 1g9mG 85 C FREE
-1 1g9mG 96 C FREE
-1 1g9mG 104 C FREE
-1 1g9mG 106 H FREE
-1 1g9mG 153 C FREE
-1 1g9mG 158 H FREE
-1 1g9mG 159 C FREE
-1 1g9mG 202 H FREE
-1 1g9mG 206 C FREE
-1 1g9mG 213 C FREE
-1 1g9mG 246 C FREE
-1 1g9mG 273 C FREE
-1 1gczA 39 H FREE
-1 1gczA 55 C FREE
-1 1gczA 58 C FREE
-1 1gczA 61 H FREE
-1 1gczA 79 C FREE
-1 1gd7A 22 H FREE
-1 1gd7A 64 C FREE
-1 1ggoA 22 C FREE
-1 1ggoA 45 C FREE
-1 1ggoA 149 H FREE
-1 1ggoA 164 H FREE
-1 1ggoA 299 C FREE
-1 1ggoA 313 H FREE
-1 1ggoA 349 C FREE
-1 1ggoA 376 H FREE
-1 1ggoA 416 H FREE
-1 1ggoA 438 H FREE
-1 1ggoA 453 H FREE
-1 1ggoA 464 C FREE
-1 1ggoA 465 C FREE
-1 1ggoA 469 C FREE
-1 1ggoA 486 H FREE
-1 1ggoA 558 C FREE
-1 1ggoA 562 H FREE
-1 1ggoA 622 H FREE
-1 1ggoA 627 H FREE
-1 1ggoA 654 H FREE
-1 1ggoA 662 H FREE
-1 1ggoA 665 C FREE
-1 1ggoA 737 H FREE
-1 1ggoA 826 C FREE
-1 1ggoA 829 C FREE
-1 1ggoA 832 H FREE
-1 1ggoA 842 C FREE
-1 1ggoA 843 H FREE
-1 1ggoA 852 C FREE
-1 1ggpB 0 C FREE
-1 1ggpB 14 C FREE
-1 1ggpB 32 C FREE
-1 1ggpB 54 C FREE
-1 1ggpB 70 C FREE
-1 1ggpB 141 C FREE
-1 1ggpB 156 C FREE
-1 1ggpB 182 C FREE
-1 1ggpB 199 C FREE
-1 1go9A 12 H FREE
-1 1go9A 31 H FREE
-1 1gpqA 25 H FREE
-1 1gpqA 56 C FREE
-1 1gpqA 59 H FREE
-1 1gpqA 61 C FREE
-1 1gpwA 8 C FREE
-1 1gpwA 83 H FREE
-1 1gpwA 208 H FREE
-1 1gpwA 227 H FREE
-1 1gpwA 243 H FREE
-1 1grj_ 38 H FREE
-1 1grj_ 48 H FREE
-1 1grj_ 57 C FREE
-1 1gvp_ 32 C FREE
-1 1gvp_ 63 H FREE
-1 1gw5S 35 H FREE
-1 1gw5S 45 H FREE
-1 1gw5S 67 C FREE
-1 1gw5S 69 C FREE
-1 1gw5S 84 H FREE
-1 1gw5S 95 H FREE
-1 1gw5S 98 C FREE
-1 1gxoA 128 H FREE
-1 1gxoA 192 C FREE
-1 1gxoA 195 H FREE
-1 1gxqA 20 H FREE
-1 1gxqA 40 H FREE
-1 1gxqA 45 H FREE
-1 1gxqA 58 H FREE
-1 1gxqA 74 H FREE
-1 1gxqA 87 H FREE
-1 1gxyA 20 C FREE
-1 1gxyA 70 H FREE
-1 1gxyA 100 H FREE
-1 1gxyA 105 H FREE
-1 1gxyA 120 C FREE
-1 1gxyA 121 H FREE
-1 1gxyA 132 H FREE
-1 1gxyA 163 H FREE
-1 1gxyA 172 C FREE
-1 1gxyA 222 C FREE
-1 1gyfA 39 C FREE
-1 1gyjA 1 H FREE
-1 1gyjA 6 C FREE
-1 1gyjA 30 H FREE
-1 1h0aA 14 H FREE
-1 1h0aA 66 H FREE
-1 1h0aA 72 H FREE
-1 1h0aA 95 C FREE
-1 1h0aA 145 H FREE
-1 1h0mD 2 H FREE
-1 1h0mD 18 C FREE
-1 1h0mD 30 H FREE
-1 1h0mD 40 H FREE
-1 1h0mD 43 H FREE
-1 1h0mD 45 H FREE
-1 1h0mD 53 H FREE
-1 1h0mD 80 H FREE
-1 1h0mD 88 H FREE
-1 1h0mD 103 H FREE
-1 1h0mD 155 H FREE
-1 1h0mD 222 H FREE
-1 1h1yA 36 H FREE
-1 1h1yA 43 H FREE
-1 1h1yA 61 H FREE
-1 1h1yA 68 C FREE
-1 1h1yA 69 H FREE
-1 1h1yA 93 H FREE
-1 1h1yA 196 C FREE
-1 1h20A 2 H FREE
-1 1h20A 7 C FREE
-1 1h20A 11 C FREE
-1 1h20A 14 H FREE
-1 1h20A 17 C FREE
-1 1h20A 23 C FREE
-1 1h20A 26 C FREE
-1 1h20A 33 C FREE
-1 1h3qA 11 H FREE
-1 1h3qA 12 H FREE
-1 1h3qA 33 H FREE
-1 1h3qA 35 H FREE
-1 1h3qA 42 H FREE
-1 1h3qA 79 H FREE
-1 1h3qA 86 H FREE
-1 1h3qA 136 H FREE
-1 1h5oA 3 C FREE
-1 1h5oA 4 H FREE
-1 1h5oA 9 H FREE
-1 1h5oA 10 C FREE
-1 1h5oA 17 C FREE
-1 1h5oA 29 C FREE
-1 1h5oA 35 C FREE
-1 1h5oA 36 C FREE
-1 1h67A 34 C FREE
-1 1h67A 56 H FREE
-1 1h67A 70 H FREE
-1 1h67A 76 H FREE
-1 1h67A 90 H FREE
-1 1h7cA 66 C FREE
-1 1h7dA 10 C FREE
-1 1h7dA 37 C FREE
-1 1h7dA 47 C FREE
-1 1h8mA 66 H FREE
-1 1h8mA 75 C FREE
-1 1h8mA 104 H FREE
-1 1ha6A 5 C FREE
-1 1ha6A 6 C FREE
-1 1ha6A 31 C FREE
-1 1ha6A 39 H FREE
-1 1ha6A 47 C FREE
-1 1hbxE 61 H FREE
-1 1hbxE 86 C FREE
-1 1hd5A 10 C FREE
-1 1hd5A 11 C FREE
-1 1hd5A 15 C FREE
-1 1hd5A 30 C FREE
-1 1hd5A 46 C FREE
-1 1hd5A 55 C FREE
-1 1hd5A 85 C FREE
-1 1hd5A 86 C FREE
-1 1hd5A 88 C FREE
-1 1hd5A 118 H FREE
-1 1hd5A 134 C FREE
-1 1hd5A 155 C FREE
-1 1hd5A 166 C FREE
-1 1hd5A 188 C FREE
-1 1hd5A 198 C FREE
-1 1hekA 36 C FREE
-1 1hekA 47 H FREE
-1 1hiwA 33 H FREE
-1 1hiwA 57 C FREE
-1 1hiwA 87 C FREE
-1 1hiwA 89 H FREE
-1 1hkxA 41 C FREE
-1 1hkxA 63 H FREE
-1 1hkxA 79 H FREE
-1 1hkxA 86 H FREE
-1 1hkxA 88 H FREE
-1 1hkxA 96 C FREE
-1 1hkxA 124 H FREE
-1 1hkxA 134 H FREE
-1 1hkxA 136 H FREE
-1 1hkxA 146 H FREE
-1 1hl2A 78 H FREE
-1 1hl2A 81 C FREE
-1 1hl2A 117 H FREE
-1 1hl2A 118 C FREE
-1 1hl2A 120 H FREE
-1 1hl2A 180 H FREE
-1 1hl2A 238 C FREE
-1 1hl2A 259 H FREE
-1 1hl2A 269 C FREE
-1 1hr0W 42 H FREE
-1 1htlA 26 H FREE
-1 1htlA 43 H FREE
-1 1htlA 69 H FREE
-1 1htlA 106 H FREE
-1 1htlA 139 H FREE
-1 1htlA 170 H FREE
-1 1htlA 180 H FREE
-1 1htlA 181 H FREE
-1 1htlA 186 C FREE
-1 1htlC 7 C FREE
-1 1hv6A 45 C FREE
-1 1hv6A 69 H FREE
-1 1hv6A 108 C FREE
-1 1hv6A 173 H FREE
-1 1hv6A 184 C FREE
-1 1hv6A 185 C FREE
-1 1hv6A 188 H FREE
-1 1hv6A 231 H FREE
-1 1hv6A 236 H FREE
-1 1hv6A 241 H FREE
-1 1hv6A 275 H FREE
-1 1hx2A 3 C FREE
-1 1hx2A 12 C FREE
-1 1hx2A 16 C FREE
-1 1hx2A 20 C FREE
-1 1hx2A 29 C FREE
-1 1hx2A 33 C FREE
-1 1hx2A 37 C FREE
-1 1hx2A 39 C FREE
-1 1hx2A 53 C FREE
-1 1hx2A 55 H FREE
-1 1hx2A 59 C FREE
-1 1hx8A 16 H FREE
-1 1hx8A 28 C FREE
-1 1hx8A 35 C FREE
-1 1hx8A 42 H FREE
-1 1hx8A 48 H FREE
-1 1hx8A 49 C FREE
-1 1hx8A 59 H FREE
-1 1hx8A 84 H FREE
-1 1hx8A 85 H FREE
-1 1hx8A 158 C FREE
-1 1hx8A 196 C FREE
-1 1hx8A 223 C FREE
-1 1hx8A 242 H FREE
-1 1hx8A 294 H FREE
-1 1hy9A 6 C FREE
-1 1hy9A 12 C FREE
-1 1hy9A 24 C FREE
-1 1hy9A 26 C FREE
-1 1hy9A 32 C FREE
-1 1hy9A 39 C FREE
-1 1hyrA 16 C FREE
-1 1hyrA 19 C FREE
-1 1hyrA 25 C FREE
-1 1hyrA 30 C FREE
-1 1hyrA 47 C FREE
-1 1hyrA 73 H FREE
-1 1hyrA 79 H FREE
-1 1hyrA 109 C FREE
-1 1hyrA 123 C FREE
-1 1hyrA 131 C FREE
-1 1hysB 37 C FREE
-1 1hysB 95 H FREE
-1 1hysB 197 H FREE
-1 1hysB 207 H FREE
-1 1hysB 220 H FREE
-1 1hysB 234 H FREE
-1 1hysB 314 H FREE
-1 1hysB 360 H FREE
-1 1hywA 14 H FREE
-1 1i16_ 30 C FREE
-1 1i16_ 53 H FREE
-1 1i1dD 40 C FREE
-1 1i1dD 90 H FREE
-1 1i1dD 95 C FREE
-1 1i1dD 97 H FREE
-1 1i1dD 129 C FREE
-1 1i1dD 136 C FREE
-1 1i1dD 147 C FREE
-1 1i3oA 21 H FREE
-1 1i3oA 46 C FREE
-1 1i3oA 55 H FREE
-1 1i3oA 107 H FREE
-1 1i3oA 115 C FREE
-1 1i3oA 120 H FREE
-1 1i3oA 147 C FREE
-1 1i3oA 169 C FREE
-1 1i3oB 8 C FREE
-1 1i3oB 9 H FREE
-1 1i3oB 44 C FREE
-1 1i3oB 58 H FREE
-1 1i3oB 81 H FREE
-1 1i3oB 88 C FREE
-1 1i3oB 101 H FREE
-1 1i3qF 21 H FREE
-1 1i3qF 60 H FREE
-1 1i3qH 23 C FREE
-1 1i3qH 35 C FREE
-1 1i4nA 28 H FREE
-1 1i4nA 83 H FREE
-1 1i4nA 100 C FREE
-1 1i4nA 157 H FREE
-1 1i5hW 20 H FREE
-1 1i5hW 30 H FREE
-1 1i6aA 7 H FREE
-1 1i6aA 21 H FREE
-1 1i6aA 27 H FREE
-1 1i6aA 38 H FREE
-1 1i6aA 43 H FREE
-1 1i6aA 86 H FREE
-1 1i6aA 111 H FREE
-1 1i6aA 112 C FREE
-1 1i6aA 121 C FREE
-1 1i6aA 131 H FREE
-1 1i6aA 209 H FREE
-1 1i9bA 75 H FREE
-1 1i9bA 129 C FREE
-1 1i9bA 142 C FREE
-1 1i9bA 151 H FREE
-1 1i9bA 152 H FREE
-1 1i9bA 193 C FREE
-1 1i9bA 194 C FREE
-1 1icfI 3 C FREE
-1 1icfI 9 H FREE
-1 1icfI 14 H FREE
-1 1icfI 22 C FREE
-1 1icfI 33 C FREE
-1 1icfI 40 C FREE
-1 1icfI 42 C FREE
-1 1icfI 58 H FREE
-1 1icfI 59 H FREE
-1 1icfI 61 C FREE
-1 1icwA 6 C FREE
-1 1icwA 8 C FREE
-1 1icwA 17 H FREE
-1 1icwA 32 H FREE
-1 1icwA 33 C FREE
-1 1icwA 37 C FREE
-1 1ihnA 6 C FREE
-1 1ihnA 25 H FREE
-1 1ihnA 46 H FREE
-1 1ihnA 71 H FREE
-1 1ihnA 88 C FREE
-1 1ihnA 109 H FREE
-1 1ihnA 112 C FREE
-1 1ik9A 8 H FREE
-1 1ik9A 17 H FREE
-1 1ik9A 39 H FREE
-1 1ik9A 142 H FREE
-1 1ik9A 194 H FREE
-1 1ikoP 35 C FREE
-1 1ikoP 62 C FREE
-1 1ikoP 74 C FREE
-1 1ikoP 126 C FREE
-1 1ikoP 150 H FREE
-1 1im3D 9 C FREE
-1 1im3D 47 H FREE
-1 1im3D 90 C FREE
-1 1itxA 39 H FREE
-1 1itxA 48 C FREE
-1 1itxA 53 H FREE
-1 1itxA 68 C FREE
-1 1itxA 258 H FREE
-1 1itxA 288 H FREE
-1 1itxA 312 C FREE
-1 1itxA 323 C FREE
-1 1iuhA 35 H FREE
-1 1iuhA 38 H FREE
-1 1iuhA 60 H FREE
-1 1iuhA 129 H FREE
-1 1iuhA 182 H FREE
-1 1ivhA 0 H FREE
-1 1ivhA 30 H FREE
-1 1ivhA 78 H FREE
-1 1ivhA 99 H FREE
-1 1ivhA 103 C FREE
-1 1ivhA 156 H FREE
-1 1ivhA 221 C FREE
-1 1ivhA 228 C FREE
-1 1ivhA 238 H FREE
-1 1ivhA 271 H FREE
-1 1ivhA 277 H FREE
-1 1ivhA 288 H FREE
-1 1ivhA 306 C FREE
-1 1ivhA 317 C FREE
-1 1ivhA 321 H FREE
-1 1ivhA 322 C FREE
-1 1ivhA 327 C FREE
-1 1ivhA 337 C FREE
-1 1ivhA 348 C FREE
-1 1ivhA 393 H FREE
-1 1ivtA 5 H FREE
-1 1ivtA 78 H FREE
-1 1ivtA 94 C FREE
-1 1iykA 61 H FREE
-1 1iykA 78 H FREE
-1 1iykA 118 C FREE
-1 1iykA 120 H FREE
-1 1iykA 163 C FREE
-1 1iykA 167 H FREE
-1 1iykA 176 H FREE
-1 1iykA 182 H FREE
-1 1iykA 242 H FREE
-1 1iykA 247 H FREE
-1 1iykA 287 H FREE
-1 1iykA 333 C FREE
-1 1iykA 336 C FREE
-1 1iykA 346 C FREE
-1 1j0tA 7 C FREE
-1 1j0tA 24 C FREE
-1 1j0tA 27 C FREE
-1 1j0tA 40 C FREE
-1 1j0tA 44 C FREE
-1 1j0tA 53 C FREE
-1 1j1nA 15 H FREE
-1 1j1nA 17 H FREE
-1 1j1nA 101 H FREE
-1 1j1nA 109 H FREE
-1 1j1nA 186 H FREE
-1 1j1nA 219 H FREE
-1 1j1nA 232 H FREE
-1 1j1nA 267 H FREE
-1 1j2jB 20 H FREE
-1 1j2mA 12 H FREE
-1 1j2mA 78 C FREE
-1 1j2mA 97 H FREE
-1 1j5sA 41 H FREE
-1 1j5sA 43 H FREE
-1 1j5sA 67 H FREE
-1 1j5sA 76 C FREE
-1 1j5sA 113 H FREE
-1 1j5sA 160 C FREE
-1 1j5sA 171 H FREE
-1 1j5sA 172 H FREE
-1 1j5sA 230 H FREE
-1 1j5sA 232 H FREE
-1 1j5sA 236 H FREE
-1 1j5sA 238 C FREE
-1 1j5sA 243 H FREE
-1 1j5sA 262 H FREE
-1 1j5sA 301 H FREE
-1 1j5sA 357 H FREE
-1 1j5sA 389 H FREE
-1 1j5sA 450 H FREE
-1 1j6oA 16 H FREE
-1 1j6oA 18 H FREE
-1 1j6oA 20 H FREE
-1 1j6oA 22 H FREE
-1 1j6oA 68 C FREE
-1 1j6oA 73 H FREE
-1 1j6oA 75 H FREE
-1 1j6oA 87 H FREE
-1 1j6oA 138 H FREE
-1 1j6oA 163 H FREE
-1 1j6oA 214 C FREE
-1 1j6rA 90 H FREE
-1 1j8iA 10 C FREE
-1 1j8iA 47 C FREE
-1 1j8rA 43 C FREE
-1 1j8rA 82 H FREE
-1 1j8rA 117 C FREE
-1 1j8rA 161 H FREE
-1 1jb0K 21 C FREE
-1 1jb0K 66 H FREE
-1 1jb7A 33 H FREE
-1 1jb7A 52 H FREE
-1 1jb7A 73 C FREE
-1 1jb7A 113 H FREE
-1 1jb7A 122 H FREE
-1 1jb7A 177 H FREE
-1 1jb7A 233 H FREE
-1 1jb7A 263 H FREE
-1 1jb7A 291 H FREE
-1 1jb7A 316 H FREE
-1 1jb7A 341 H FREE
-1 1jb7A 354 H FREE
-1 1jb7A 355 H FREE
-1 1jb7A 451 H FREE
-1 1jb7B 40 C FREE
-1 1jb7B 48 H FREE
-1 1jb7B 71 H FREE
-1 1jb7B 118 H FREE
-1 1jb7B 149 H FREE
-1 1jb7B 152 H FREE
-1 1jb7B 233 H FREE
-1 1jc7A 0 C FREE
-1 1jc7A 30 H FREE
-1 1jc7A 31 H FREE
-1 1jc7A 35 C FREE
-1 1je5A 50 C FREE
-1 1je5A 60 C FREE
-1 1je5A 61 H FREE
-1 1je5A 109 C FREE
-1 1je5A 123 H FREE
-1 1je8A 55 H FREE
-1 1je8A 58 H FREE
-1 1je8A 76 H FREE
-1 1jf8A 41 H FREE
-1 1jf8A 61 H FREE
-1 1jf8A 81 C FREE
-1 1jf8A 88 C FREE
-1 1jf8A 99 H FREE
-1 1ji7A 6 H FREE
-1 1ji7A 61 H FREE
-1 1ji7A 72 H FREE
-1 1jjgA 35 H FREE
-1 1jjgA 56 H FREE
-1 1jjgA 58 C FREE
-1 1jmcA 2 H FREE
-1 1jmcA 23 C FREE
-1 1jmcA 112 C FREE
-1 1jmcA 116 H FREE
-1 1jmcA 117 H FREE
-1 1jmcA 146 C FREE
-1 1jmqA 27 H FREE
-1 1jrjA 0 H FREE
-1 1jsdB 25 H FREE
-1 1jsdB 67 H FREE
-1 1jsdB 110 H FREE
-1 1jsdB 136 C FREE
-1 1jsdB 141 H FREE
-1 1jsdB 143 C FREE
-1 1jsdB 147 C FREE
-1 1jsyA 29 H FREE
-1 1jsyA 58 C FREE
-1 1jsyA 110 H FREE
-1 1jsyA 124 C FREE
-1 1jsyA 139 C FREE
-1 1jsyA 149 C FREE
-1 1jsyA 158 H FREE
-1 1jsyA 197 H FREE
-1 1jsyA 209 H FREE
-1 1jsyA 218 H FREE
-1 1jsyA 241 C FREE
-1 1jsyA 250 C FREE
-1 1jsyA 268 C FREE
-1 1jsyA 294 H FREE
-1 1jsyA 352 H FREE
-1 1jsyA 361 H FREE
-1 1jsyA 367 H FREE
-1 1jvr_ 5 H FREE
-1 1jvr_ 22 H FREE
-1 1jvr_ 23 H FREE
-1 1jvr_ 106 C FREE
-1 1jvr_ 122 H FREE
-1 1jvr_ 135 C FREE
-1 1jvsA 14 C FREE
-1 1jvsA 22 H FREE
-1 1jvsA 26 H FREE
-1 1jvsA 45 C FREE
-1 1jvsA 85 C FREE
-1 1jvsA 130 C FREE
-1 1jvsA 152 H FREE
-1 1jvsA 165 H FREE
-1 1jvsA 206 C FREE
-1 1jvsA 208 H FREE
-1 1jvsA 250 H FREE
-1 1jvsA 256 H FREE
-1 1jvsA 281 H FREE
-1 1jvsA 299 C FREE
-1 1jvsA 316 C FREE
-1 1jvsA 373 C FREE
-1 1jwfA 33 C FREE
-1 1jwfA 52 H FREE
-1 1jwfA 72 C FREE
-1 1jwfA 76 C FREE
-1 1jwfA 81 H FREE
-1 1jx4A 30 C FREE
-1 1jx4A 284 H FREE
-1 1jx4A 303 H FREE
-1 1k04A 89 H FREE
-1 1k04A 134 H FREE
-1 1k0sA 46 H FREE
-1 1k4rA 2 C FREE
-1 1k4rA 4 H FREE
-1 1k4rA 29 C FREE
-1 1k4rA 59 C FREE
-1 1k4rA 61 H FREE
-1 1k4rA 73 C FREE
-1 1k4rA 85 H FREE
-1 1k4rA 91 C FREE
-1 1k4rA 103 H FREE
-1 1k4rA 104 C FREE
-1 1k4rA 115 C FREE
-1 1k4rA 120 C FREE
-1 1k4rA 129 H FREE
-1 1k4rA 145 H FREE
-1 1k4rA 156 H FREE
-1 1k4rA 185 C FREE
-1 1k4rA 207 H FREE
-1 1k4rA 215 H FREE
-1 1k4rA 228 H FREE
-1 1k4rA 247 H FREE
-1 1k4rA 274 H FREE
-1 1k4rA 281 H FREE
-1 1k4rA 286 H FREE
-1 1k4rA 306 C FREE
-1 1k4rA 322 H FREE
-1 1k4rA 337 C FREE
-1 1k4rA 346 H FREE
-1 1k4rA 389 H FREE
-1 1k5dC 92 C FREE
-1 1k5dC 96 H FREE
-1 1k5dC 120 H FREE
-1 1k5dC 125 H FREE
-1 1k5dC 129 H FREE
-1 1k5dC 165 C FREE
-1 1k5dC 185 H FREE
-1 1k5dC 189 H FREE
-1 1k5dC 205 H FREE
-1 1k5dC 214 C FREE
-1 1k5dC 229 H FREE
-1 1k5dC 253 C FREE
-1 1k5dC 384 H FREE
-1 1k7yA 121 C FREE
-1 1k7yA 190 H FREE
-1 1k7yA 243 H FREE
-1 1k7yA 276 H FREE
-1 1k7yA 370 H FREE
-1 1k7yA 376 H FREE
-1 1k7yA 377 H FREE
-1 1k7yA 391 C FREE
-1 1k7yA 429 H FREE
-1 1k7yA 453 H FREE
-1 1k7yA 491 C FREE
-1 1k7yA 494 H FREE
-1 1k7yA 509 H FREE
-1 1k7yA 533 H FREE
-1 1k8kG 44 C FREE
-1 1k8kG 128 H FREE
-1 1kbhA 13 H FREE
-1 1kcxA 3 H FREE
-1 1kcxA 99 H FREE
-1 1kcxA 116 H FREE
-1 1kcxA 124 C FREE
-1 1kcxA 125 C FREE
-1 1kcxA 130 H FREE
-1 1kcxA 190 H FREE
-1 1kcxA 215 H FREE
-1 1kcxA 240 C FREE
-1 1kcxA 281 H FREE
-1 1kcxA 315 C FREE
-1 1kcxA 325 H FREE
-1 1kcxA 326 C FREE
-1 1kcxA 417 H FREE
-1 1kcxA 431 C FREE
-1 1kcxA 432 H FREE
-1 1kcxA 469 H FREE
-1 1kcxA 484 H FREE
-1 1kcxA 504 H FREE
-1 1kg0C 0 H FREE
-1 1kg0C 13 C FREE
-1 1kg0C 16 C FREE
-1 1kg0C 28 C FREE
-1 1kg0C 29 C FREE
-1 1kg0C 37 H FREE
-1 1kg0C 42 C FREE
-1 1kg0C 46 C FREE
-1 1kg0C 52 C FREE
-1 1kg0C 105 H FREE
-1 1kg0C 106 C FREE
-1 1kg0C 119 H FREE
-1 1kg0C 120 H FREE
-1 1kg0C 122 C FREE
-1 1kg0C 128 C FREE
-1 1kg0C 130 C FREE
-1 1khcA 74 H FREE
-1 1khcA 92 H FREE
-1 1khcA 125 H FREE
-1 1khiA 8 H FREE
-1 1khiA 10 H FREE
-1 1khiA 36 C FREE
-1 1khiA 37 H FREE
-1 1khiA 38 H FREE
-1 1khiA 52 C FREE
-1 1khiA 66 H FREE
-1 1khiA 79 H FREE
-1 1khiA 159 H FREE
-1 1khiA 171 H FREE
-1 1khvA 5 C FREE
-1 1khvA 17 H FREE
-1 1khvA 125 C FREE
-1 1khvA 136 H FREE
-1 1khvA 149 H FREE
-1 1khvA 153 C FREE
-1 1khvA 164 H FREE
-1 1khvA 165 H FREE
-1 1khvA 169 C FREE
-1 1khvA 192 C FREE
-1 1khvA 199 C FREE
-1 1khvA 205 H FREE
-1 1khvA 208 C FREE
-1 1khvA 247 C FREE
-1 1khvA 260 C FREE
-1 1khvA 272 C FREE
-1 1khvA 273 C FREE
-1 1khvA 289 H FREE
-1 1khvA 319 C FREE
-1 1khvA 320 H FREE
-1 1khvA 332 C FREE
-1 1khvA 338 H FREE
-1 1khvA 339 C FREE
-1 1khvA 393 C FREE
-1 1khvA 434 H FREE
-1 1khvA 462 H FREE
-1 1khvA 471 C FREE
-1 1kiuB 2 C FREE
-1 1kiuB 43 C FREE
-1 1kiuB 44 H FREE
-1 1kiuB 160 C FREE
-1 1kiuB 186 C FREE
-1 1kj6A 10 C FREE
-1 1kj6A 17 C FREE
-1 1kj6A 22 C FREE
-1 1kj6A 32 C FREE
-1 1kj6A 39 C FREE
-1 1kj6A 40 C FREE
-1 1klxA 21 C FREE
-1 1klxA 29 C FREE
-1 1klxA 51 C FREE
-1 1klxA 59 C FREE
-1 1klxA 87 C FREE
-1 1klxA 95 C FREE
-1 1klxA 123 C FREE
-1 1klxA 131 C FREE
-1 1km5A 64 C FREE
-1 1km5A 83 C FREE
-1 1km5A 97 H FREE
-1 1km5A 108 C FREE
-1 1km5A 127 H FREE
-1 1knlA 16 C FREE
-1 1knlA 35 C FREE
-1 1knlA 36 H FREE
-1 1knlA 58 C FREE
-1 1knlA 75 C FREE
-1 1knlA 99 C FREE
-1 1knlA 118 C FREE
-1 1knt_ 4 C FREE
-1 1knt_ 13 C FREE
-1 1knt_ 29 C FREE
-1 1knt_ 37 C FREE
-1 1knt_ 50 C FREE
-1 1knt_ 54 C FREE
-1 1ko7A 43 H FREE
-1 1ko7A 76 C FREE
-1 1ko7A 102 H FREE
-1 1ko7A 126 H FREE
-1 1ko7A 135 H FREE
-1 1ko7A 168 H FREE
-1 1ko7A 196 H FREE
-1 1ko7A 228 H FREE
-1 1ko7A 233 H FREE
-1 1kp0A 9 H FREE
-1 1kp0A 48 H FREE
-1 1kp0A 59 C FREE
-1 1kp0A 123 H FREE
-1 1kp0A 125 H FREE
-1 1kp0A 130 H FREE
-1 1kp0A 230 H FREE
-1 1kp0A 248 C FREE
-1 1kp0A 283 H FREE
-1 1kp0A 296 C FREE
-1 1kp0A 322 H FREE
-1 1kp0A 329 H FREE
-1 1kp0A 374 H FREE
-1 1kp0A 396 H FREE
-1 1ksgB 46 H FREE
-1 1ksgB 57 C FREE
-1 1ksgB 87 C FREE
-1 1ku2A 9 H FREE
-1 1ku2A 98 H FREE
-1 1ku2A 109 H FREE
-1 1ku2A 186 H FREE
-1 1kw4A 31 C FREE
-1 1kw4A 55 H FREE
-1 1kwaA 25 H FREE
-1 1kwaA 26 C FREE
-1 1kwaA 33 H FREE
-1 1kwaA 38 H FREE
-1 1kwaA 44 H FREE
-1 1l1oA 25 C FREE
-1 1l1oA 34 H FREE
-1 1l1oA 80 C FREE
-1 1l1oA 91 H FREE
-1 1l1oA 106 H FREE
-1 1l1oA 119 H FREE
-1 1l1oB 1 H FREE
-1 1l1oB 5 C FREE
-1 1l1oB 38 H FREE
-1 1l1oB 87 H FREE
-1 1l1oB 114 H FREE
-1 1l1oB 122 H FREE
-1 1l1pA 2 H FREE
-1 1l1pA 61 H FREE
-1 1l1pA 78 H FREE
-1 1l2qA 223 C FREE
-1 1l2qA 227 H FREE
-1 1l2qA 247 H FREE
-1 1l6oA 78 H FREE
-1 1l6oA 92 H FREE
-1 1l6oA 93 H FREE
-1 1l6oA 94 H FREE
-1 1l6wA 46 H FREE
-1 1l6wA 149 H FREE
-1 1l6wA 155 H FREE
-1 1l6wA 175 C FREE
-1 1l6wA 180 C FREE
-1 1l7dB 97 C FREE
-1 1l7dB 98 H FREE
-1 1l7dB 300 C FREE
-1 1l7dB 312 H FREE
-1 1l7dB 319 H FREE
-1 1l7dB 345 H FREE
-1 1l7dB 366 C FREE
-1 1l7dB 375 H FREE
-1 1l8rA 6 C FREE
-1 1l8rA 24 C FREE
-1 1l8rA 28 C FREE
-1 1l8rA 39 H FREE
-1 1l8rA 45 H FREE
-1 1l8rA 61 C FREE
-1 1l8rA 82 C FREE
-1 1l8rA 97 C FREE
-1 1l9wA 50 H FREE
-1 1l9wA 95 H FREE
-1 1l9wA 131 H FREE
-1 1l9wA 133 H FREE
-1 1l9wA 142 H FREE
-1 1l9wA 145 H FREE
-1 1l9wA 178 H FREE
-1 1l9wA 193 H FREE
-1 1l9wA 249 H FREE
-1 1li1A 3 H FREE
-1 1li1A 10 H FREE
-1 1li1A 19 C FREE
-1 1li1A 28 H FREE
-1 1li1A 42 H FREE
-1 1li1A 52 C FREE
-1 1li1A 64 C FREE
-1 1li1A 70 C FREE
-1 1li1A 107 C FREE
-1 1li1A 110 C FREE
-1 1li1A 120 H FREE
-1 1li1A 129 C FREE
-1 1li1A 145 H FREE
-1 1li1A 163 C FREE
-1 1li1A 175 C FREE
-1 1li1A 176 H FREE
-1 1li1A 181 C FREE
-1 1li1A 217 H FREE
-1 1li1A 221 C FREE
-1 1li1A 224 C FREE
-1 1lknA 40 C FREE
-1 1lknA 73 C FREE
-1 1lknA 84 H FREE
-1 1ln1A 16 C FREE
-1 1ln1A 62 C FREE
-1 1ln1A 92 C FREE
-1 1ln1A 130 H FREE
-1 1ln1A 206 C FREE
-1 1ln4A 9 H FREE
-1 1ln4A 15 H FREE
-1 1ln4A 42 H FREE
-1 1ln4A 43 H FREE
-1 1ln4A 72 C FREE
-1 1lqbB 10 H FREE
-1 1lqbB 18 H FREE
-1 1lqbB 51 H FREE
-1 1lqbB 57 C FREE
-1 1lqbB 95 C FREE
-1 1lqlA 58 H FREE
-1 1lqlA 76 C FREE
-1 1lqlA 120 H FREE
-1 1lqlA 124 H FREE
-1 1lqlA 143 C FREE
-1 1lqlA 146 H FREE
-1 1lqlA 165 H FREE
-1 1lqtA 56 H FREE
-1 1lqtA 86 H FREE
-1 1lqtA 134 H FREE
-1 1lqtA 136 H FREE
-1 1lqtA 180 H FREE
-1 1lqtA 244 C FREE
-1 1lqtA 263 H FREE
-1 1lqtA 394 C FREE
-1 1lqtA 401 H FREE
-1 1lqtA 421 H FREE
-1 1lqtA 436 H FREE
-1 1luzA 4 C FREE
-1 1luzA 34 H FREE
-1 1luzA 46 H FREE
-1 1luzA 84 C FREE
-1 1luzA 86 H FREE
-1 1lv9A 8 C FREE
-1 1lv9A 10 C FREE
-1 1lv9A 35 C FREE
-1 1lv9A 52 C FREE
-1 1lxjA 5 C FREE
-1 1lxjA 10 C FREE
-1 1lxjA 42 H FREE
-1 1lxjA 63 H FREE
-1 1lxjA 67 H FREE
-1 1lxjA 75 H FREE
-1 1lxjA 87 H FREE
-1 1lxnA 13 C FREE
-1 1lxnA 60 H FREE
-1 1m1gA 103 C FREE
-1 1m1gA 118 C FREE
-1 1m1gA 143 H FREE
-1 1m1gA 157 H FREE
-1 1m1gA 218 H FREE
-1 1m44A 5 H FREE
-1 1m44A 11 H FREE
-1 1m44A 42 H FREE
-1 1m44A 48 H FREE
-1 1m44A 53 H FREE
-1 1m44A 54 H FREE
-1 1m44A 60 H FREE
-1 1m44A 77 C FREE
-1 1m44A 134 H FREE
-1 1m44A 172 C FREE
-1 1m5hA 49 C FREE
-1 1m5hA 76 C FREE
-1 1m5hA 77 H FREE
-1 1m5hA 94 C FREE
-1 1m5hA 138 C FREE
-1 1m5hA 288 H FREE
-1 1m5iA 81 C FREE
-1 1m5iA 124 H FREE
-1 1m5zA 7 H FREE
-1 1m5zA 60 H FREE
-1 1m5zA 68 C FREE
-1 1m5zA 69 C FREE
-1 1m98A 83 C FREE
-1 1m98A 94 C FREE
-1 1m98A 156 C FREE
-1 1m98A 246 C FREE
-1 1maeL 16 C FREE
-1 1maeL 21 H FREE
-1 1maeL 22 C FREE
-1 1maeL 29 C FREE
-1 1maeL 31 C FREE
-1 1maeL 39 C FREE
-1 1maeL 54 C FREE
-1 1maeL 70 C FREE
-1 1maeL 71 C FREE
-1 1maeL 79 C FREE
-1 1maeL 81 C FREE
-1 1maeL 102 C FREE
-1 1maeL 113 H FREE
-1 1maeL 114 C FREE
-1 1mfqC 11 H FREE
-1 1mhnA 9 C FREE
-1 1mhnA 18 C FREE
-1 1mhnA 34 C FREE
-1 1mhnA 57 C FREE
-1 1mk4A 38 H FREE
-1 1mk4A 49 H FREE
-1 1mk4A 71 H FREE
-1 1mk4A 76 H FREE
-1 1mk4A 101 C FREE
-1 1mk4A 106 C FREE
-1 1mk4A 119 H FREE
-1 1ml8A 20 H FREE
-1 1ml8A 46 C FREE
-1 1ml8A 65 C FREE
-1 1ml8A 83 H FREE
-1 1ml8A 87 H FREE
-1 1ml8A 112 C FREE
-1 1ml8A 126 H FREE
-1 1mn8D 15 H FREE
-1 1mn8D 24 H FREE
-1 1mn8D 39 C FREE
-1 1mn8D 74 H FREE
-1 1mn8D 76 H FREE
-1 1mswD 26 H FREE
-1 1mswD 40 H FREE
-1 1mswD 124 C FREE
-1 1mswD 160 H FREE
-1 1mswD 175 H FREE
-1 1mswD 204 H FREE
-1 1mswD 210 H FREE
-1 1mswD 215 C FREE
-1 1mswD 229 H FREE
-1 1mswD 270 C FREE
-1 1mswD 299 H FREE
-1 1mswD 345 H FREE
-1 1mswD 346 C FREE
-1 1mswD 410 H FREE
-1 1mswD 462 H FREE
-1 1mswD 466 C FREE
-1 1mswD 485 H FREE
-1 1mswD 491 C FREE
-1 1mswD 509 C FREE
-1 1mswD 514 C FREE
-1 1mswD 522 H FREE
-1 1mswD 523 H FREE
-1 1mswD 529 C FREE
-1 1mswD 539 C FREE
-1 1mswD 544 H FREE
-1 1mswD 722 C FREE
-1 1mswD 725 H FREE
-1 1mswD 771 H FREE
-1 1mswD 783 H FREE
-1 1mswD 789 H FREE
-1 1mswD 798 H FREE
-1 1mswD 810 H FREE
-1 1mswD 838 C FREE
-1 1mswD 853 H FREE
-1 1mszA 19 H FREE
-1 1mszA 44 H FREE
-1 1mszA 50 H FREE
-1 1mszA 56 H FREE
-1 1mszA 60 H FREE
-1 1mt5A 76 C FREE
-1 1mt5A 84 C FREE
-1 1mt5A 107 C FREE
-1 1mt5A 113 H FREE
-1 1mt5A 131 C FREE
-1 1mt5A 147 H FREE
-1 1mt5A 159 C FREE
-1 1mt5A 212 C FREE
-1 1mt5A 215 C FREE
-1 1mt5A 232 C FREE
-1 1mt5A 256 C FREE
-1 1mt5A 262 C FREE
-1 1mt5A 264 H FREE
-1 1mt5A 321 H FREE
-1 1mt5A 363 C FREE
-1 1mt5A 412 H FREE
-1 1mt5A 462 C FREE
-1 1mt5A 514 C FREE
-1 1mt5A 524 C FREE
-1 1mwmA 25 H FREE
-1 1mwmA 82 H FREE
-1 1mwmA 83 H FREE
-1 1mwmA 99 C FREE
-1 1mwmA 227 H FREE
-1 1mwmA 274 H FREE
-1 1mwmA 286 C FREE
-1 1mwmA 292 H FREE
-1 1mwwA 26 H FREE
-1 1mwwA 36 H FREE
-1 1mwwA 42 C FREE
-1 1mwwA 94 H FREE
-1 1mwwA 106 H FREE
-1 1mwwA 107 C FREE
-1 1n0lB 3 C FREE
-1 1n0lB 26 H FREE
-1 1n0lB 36 C FREE
-1 1n0lB 109 H FREE
-1 1n10A 41 C FREE
-1 1n10A 57 C FREE
-1 1n10A 69 C FREE
-1 1n10A 72 C FREE
-1 1n10A 77 C FREE
-1 1n10A 83 C FREE
-1 1n10A 91 H FREE
-1 1n10A 104 H FREE
-1 1n10A 110 H FREE
-1 1n10A 139 C FREE
-1 1n10A 150 H FREE
-1 1n2fA 59 C FREE
-1 1n2fA 101 H FREE
-1 1n2fA 120 H FREE
-1 1n2fA 123 C FREE
-1 1n4tA 35 H FREE
-1 1n4tA 44 H FREE
-1 1n4tA 70 H FREE
-1 1n4tA 71 C FREE
-1 1n4tA 76 C FREE
-1 1n4tA 149 H FREE
-1 1n4tA 154 C FREE
-1 1n6jA 37 C FREE
-1 1n6jA 39 C FREE
-1 1n6jA 74 H FREE
-1 1n71A 73 H FREE
-1 1n71A 115 H FREE
-1 1n71A 127 H FREE
-1 1n71A 141 H FREE
-1 1n7eA 49 H FREE
-1 1n7eA 72 H FREE
-1 1n7tA 2 H FREE
-1 1n7tA 5 H FREE
-1 1n7tA 78 H FREE
-1 1nd9A 46 H FREE
-1 1nepA 7 C FREE
-1 1nepA 22 C FREE
-1 1nepA 27 C FREE
-1 1nepA 30 H FREE
-1 1nepA 55 H FREE
-1 1nepA 73 C FREE
-1 1nepA 79 C FREE
-1 1nepA 120 C FREE
-1 1nf3C 4 H FREE
-1 1nf3C 29 H FREE
-1 1nf3C 35 C FREE
-1 1nf3C 58 H FREE
-1 1nfkA 20 C FREE
-1 1nfkA 25 H FREE
-1 1nfkA 46 C FREE
-1 1nfkA 66 H FREE
-1 1nfkA 68 H FREE
-1 1nfkA 70 H FREE
-1 1nfkA 76 H FREE
-1 1nfkA 77 C FREE
-1 1nfkA 82 C FREE
-1 1nfkA 102 H FREE
-1 1nfkA 120 C FREE
-1 1nfkA 131 H FREE
-1 1nfkA 220 C FREE
-1 1nfkA 231 C FREE
-1 1nfkA 265 H FREE
-1 1nmwA 7 C FREE
-1 1nmwA 9 H FREE
-1 1nmwA 14 H FREE
-1 1nmwA 63 C FREE
-1 1nmwA 107 H FREE
-1 1no4A 6 H FREE
-1 1no4A 48 H FREE
-1 1no4A 79 H FREE
-1 1nr2A 9 C FREE
-1 1nr2A 10 C FREE
-1 1nr2A 33 C FREE
-1 1nr2A 49 C FREE
-1 1ns1A 12 C FREE
-1 1ns1A 16 H FREE
-1 1ns1A 58 H FREE
-1 1nslA 4 C FREE
-1 1nslA 9 H FREE
-1 1nslA 79 C FREE
-1 1nslA 85 H FREE
-1 1nslA 114 C FREE
-1 1nslA 133 C FREE
-1 1nslA 166 H FREE
-1 1nslA 167 H FREE
-1 1nu3B 86 H FREE
-1 1o0yA 48 H FREE
-1 1o0yA 64 C FREE
-1 1o0yA 73 H FREE
-1 1o0yA 76 C FREE
-1 1o0yA 80 C FREE
-1 1o0yA 114 H FREE
-1 1o0yA 167 C FREE
-1 1o0yA 178 C FREE
-1 1o0yA 187 H FREE
-1 1o0yA 206 H FREE
-1 1o2fB 34 C FREE
-1 1o4wA 24 C FREE
-1 1o4wA 88 H FREE
-1 1o4wA 111 C FREE
-1 1o7iA 58 H FREE
-1 1occD 1 H FREE
-1 1occD 28 H FREE
-1 1occD 100 H FREE
-1 1occD 108 H FREE
-1 1occE 1 H FREE
-1 1occE 4 H FREE
-1 1occE 54 C FREE
-1 1occE 77 H FREE
-1 1occM 35 H FREE
-1 1of5A 105 H FREE
-1 1of5A 106 H FREE
-1 1of5A 132 H FREE
-1 1of5A 162 H FREE
-1 1ofzA 79 C FREE
-1 1ofzA 144 H FREE
-1 1ofzA 191 H FREE
-1 1ofzA 192 C FREE
-1 1on0A 22 H FREE
-1 1on0A 58 H FREE
-1 1on0A 59 H FREE
-1 1on0A 60 H FREE
-1 1on0A 78 H FREE
-1 1on0A 83 H FREE
-1 1on0A 127 H FREE
-1 1on0A 131 H FREE
-1 1oo0A 13 H FREE
-1 1oo0A 19 H FREE
-1 1oo0A 53 H FREE
-1 1oo0A 96 H FREE
-1 1oo0A 121 C FREE
-1 1oo0A 131 C FREE
-1 1oo0A 140 H FREE
-1 1op1A 19 H FREE
-1 1op1A 29 H FREE
-1 1or7B 2 H FREE
-1 1or7B 33 H FREE
-1 1or7B 167 C FREE
-1 1ot4A 0 H FREE
-1 1ot4A 23 H FREE
-1 1ot4A 47 H FREE
-1 1ot4A 90 H FREE
-1 1otgA 1 H FREE
-1 1otgA 6 C FREE
-1 1otgA 43 H FREE
-1 1otgA 55 H FREE
-1 1otgA 61 H FREE
-1 1otgA 89 H FREE
-1 1otgA 109 H FREE
-1 1otgA 120 H FREE
-1 1ozpA 51 H FREE
-1 1ozpA 85 H FREE
-1 1ozpA 114 H FREE
-1 1ozpA 179 H FREE
-1 1ozpA 223 H FREE
-1 1ozpA 228 H FREE
-1 1ozpA 231 H FREE
-1 1p16A 51 H FREE
-1 1p16A 64 C FREE
-1 1p16A 72 C FREE
-1 1p16A 102 H FREE
-1 1p16A 117 H FREE
-1 1p16A 118 H FREE
-1 1p16A 149 H FREE
-1 1p16A 152 C FREE
-1 1p16A 179 H FREE
-1 1p16A 203 H FREE
-1 1p16A 216 H FREE
-1 1p16A 225 C FREE
-1 1p16A 295 H FREE
-1 1p16A 325 C FREE
-1 1p16A 349 H FREE
-1 1p16A 373 C FREE
-1 1p16A 391 H FREE
-1 1p4lD 7 C FREE
-1 1p4lD 12 C FREE
-1 1p4lD 25 C FREE
-1 1p4lD 29 C FREE
-1 1p4lD 31 H FREE
-1 1p4lD 51 H FREE
-1 1p4lD 94 C FREE
-1 1p4lD 107 C FREE
-1 1p4lD 113 C FREE
-1 1p4lD 115 C FREE
-1 1p7bA 8 H FREE
-1 1p7bA 116 H FREE
-1 1p7bA 123 H FREE
-1 1p7bA 160 H FREE
-1 1p7bA 198 H FREE
-1 1p7bA 209 H FREE
-1 1p7bA 218 H FREE
-1 1p7bA 229 H FREE
-1 1p7bA 271 H FREE
-1 1p7bA 275 H FREE
-1 1p7bA 281 H FREE
-1 1p7bA 282 H FREE
-1 1p7bA 296 H FREE
-1 1p7hL 26 H FREE
-1 1p7hL 27 H FREE
-1 1p7hL 30 H FREE
-1 1p7hL 47 H FREE
-1 1p7hL 53 H FREE
-1 1p7hL 78 H FREE
-1 1p7hL 84 H FREE
-1 1p7hL 122 C FREE
-1 1p7hL 156 H FREE
-1 1p7hL 176 C FREE
-1 1p7hL 182 H FREE
-1 1p7hL 195 C FREE
-1 1p7hL 256 H FREE
-1 1p7hL 279 H FREE
-1 1p7hL 283 H FREE
-1 1p9oA 95 H FREE
-1 1p9oA 158 H FREE
-1 1p9oA 195 H FREE
-1 1p9oA 253 H FREE
-1 1p9oA 304 H FREE
-1 1pa7A 17 H FREE
-1 1pa7A 38 C FREE
-1 1pa7A 44 C FREE
-1 1pa7A 68 H FREE
-1 1pdkB 13 C FREE
-1 1pdkB 14 H FREE
-1 1pdkB 23 H FREE
-1 1pdkB 53 C FREE
-1 1pdkB 54 H FREE
-1 1pdkB 77 H FREE
-1 1pdkB 107 H FREE
-1 1pkhA 29 C FREE
-1 1pkhA 67 C FREE
-1 1pkhA 127 H FREE
-1 1pkhA 196 H FREE
-1 1pkhA 200 H FREE
-1 1plfA 11 C FREE
-1 1plfA 13 C FREE
-1 1plfA 24 H FREE
-1 1plfA 36 H FREE
-1 1plfA 37 C FREE
-1 1plfA 53 C FREE
-1 1plzA 87 H FREE
-1 1plzA 89 H FREE
-1 1plzA 135 H FREE
-1 1plzA 157 H FREE
-1 1pprM 65 H FREE
-1 1pprM 66 H FREE
-1 1pprM 228 H FREE
-1 1pprM 229 H FREE
-1 1ppt_ 33 H FREE
-1 1preA 18 C FREE
-1 1preA 74 C FREE
-1 1preA 106 H FREE
-1 1preA 120 H FREE
-1 1preA 131 H FREE
-1 1preA 158 C FREE
-1 1preA 163 C FREE
-1 1preA 185 H FREE
-1 1preA 331 H FREE
-1 1preA 340 H FREE
-1 1pt7A 42 C FREE
-1 1pt7A 67 H FREE
-1 1pt7A 118 H FREE
-1 1pt7A 124 H FREE
-1 1pt7A 131 H FREE
-1 1pt7A 150 C FREE
-1 1pt7A 195 H FREE
-1 1pt7A 206 H FREE
-1 1pt7A 228 C FREE
-1 1pt7A 277 C FREE
-1 1pt7A 301 C FREE
-1 1pt7A 319 H FREE
-1 1pt7A 324 H FREE
-1 1pt7A 342 H FREE
-1 1pt7A 355 C FREE
-1 1pt7A 392 C FREE
-1 1pt7A 412 H FREE
-1 1pt7A 434 H FREE
-1 1pyoD 18 C FREE
-1 1pyoD 22 C FREE
-1 1pyoD 51 C FREE
-1 1pyoD 54 H FREE
-1 1pyoD 79 H FREE
-1 1pyoD 81 C FREE
-1 1pyoD 88 C FREE
-1 1pyoD 92 C FREE
-1 1pyoD 94 H FREE
-1 1pyoD 101 H FREE
-1 1q1lA 2 H FREE
-1 1q1lA 17 H FREE
-1 1q1lA 41 H FREE
-1 1q1lA 115 H FREE
-1 1q1lA 151 C FREE
-1 1q1lA 193 H FREE
-1 1q1lA 244 H FREE
-1 1q1lA 285 H FREE
-1 1q1lA 299 H FREE
-1 1q1lA 396 H FREE
-1 1q2yA 43 H FREE
-1 1q2yA 71 C FREE
-1 1q2yA 76 H FREE
-1 1q2yA 116 H FREE
-1 1q2yA 133 H FREE
-1 1q4mB 13 H FREE
-1 1q4mB 23 H FREE
-1 1q4mB 65 C FREE
-1 1q4mB 148 H FREE
-1 1q4mB 149 C FREE
-1 1q4mB 164 C FREE
-1 1q4mB 165 H FREE
-1 1q4mB 176 C FREE
-1 1q4mB 186 C FREE
-1 1qfhA 7 H FREE
-1 1qfhA 101 C FREE
-1 1qfhA 181 H FREE
-1 1qfjA 4 C FREE
-1 1qfjA 62 H FREE
-1 1qfjA 83 H FREE
-1 1qfjA 91 H FREE
-1 1qfjA 143 H FREE
-1 1qfjA 148 C FREE
-1 1qfjA 157 H FREE
-1 1qfjA 188 H FREE
-1 1qfjA 194 H FREE
-1 1qfjA 213 C FREE
-1 1qgiA 49 C FREE
-1 1qgiA 74 H FREE
-1 1qgiA 123 C FREE
-1 1qgiA 206 H FREE
-1 1qjgA 5 H FREE
-1 1qjgA 99 H FREE
-1 1qjgA 121 H FREE
-1 1qlmA 37 C FREE
-1 1qlmA 55 C FREE
-1 1qlmA 69 H FREE
-1 1qlmA 73 C FREE
-1 1qlmA 83 H FREE
-1 1qlmA 137 C FREE
-1 1qlmA 151 H FREE
-1 1qlmA 156 C FREE
-1 1qlmA 228 C FREE
-1 1qsaA 105 C FREE
-1 1qsaA 138 C FREE
-1 1qsaA 342 H FREE
-1 1qsaA 443 H FREE
-1 1qsaA 503 H FREE
-1 1qsdA 32 H FREE
-1 1qsmD 73 H FREE
-1 1qsmD 122 C FREE
-1 1qsmD 128 H FREE
-1 1qvcA 54 H FREE
-1 1qzgA 61 H FREE
-1 1qzgA 77 C FREE
-1 1qzgA 87 H FREE
-1 1qzgA 109 H FREE
-1 1sh1_ 2 C FREE
-1 1sh1_ 4 C FREE
-1 1sh1_ 25 C FREE
-1 1sh1_ 32 C FREE
-1 1sh1_ 42 C FREE
-1 1sh1_ 43 C FREE
-1 1sro_ 33 H FREE
-1 1sscA 11 H FREE
-1 1sscA 25 C FREE
-1 1sscA 39 C FREE
-1 1sscA 47 H FREE
-1 1sscA 57 C FREE
-1 1sscA 64 C FREE
-1 1sscA 71 C FREE
-1 1sscA 83 C FREE
-1 1sscA 94 C FREE
-1 1sscA 104 H FREE
-1 1sscA 109 C FREE
-1 1tocR 5 C FREE
-1 1tocR 9 H FREE
-1 1tocR 13 C FREE
-1 1tocR 29 C FREE
-1 1tocR 35 C FREE
-1 1tocR 44 H FREE
-1 1tocR 46 C FREE
-1 1tocR 50 C FREE
-1 1tocR 57 H FREE
-1 1tocR 62 H FREE
-1 1tocR 65 C FREE
-1 1tocR 73 C FREE
-1 1tocR 89 C FREE
-1 1tocR 96 C FREE
-1 1tocR 109 C FREE
-1 1tocR 113 C FREE
-1 1tpg_ 5 C FREE
-1 1tpg_ 17 H FREE
-1 1tpg_ 33 C FREE
-1 1tpg_ 35 C FREE
-1 1tpg_ 42 C FREE
-1 1tpg_ 43 H FREE
-1 1tpg_ 50 C FREE
-1 1tpg_ 55 C FREE
-1 1tpg_ 61 C FREE
-1 1tpg_ 72 C FREE
-1 1tpg_ 74 C FREE
-1 1tpg_ 83 C FREE
-1 1uadC 43 C FREE
-1 1uadC 45 H FREE
-1 1uadC 47 C FREE
-1 1uadC 61 C FREE
-1 1ub7A 64 H FREE
-1 1ub7A 120 H FREE
-1 1ub7A 189 H FREE
-1 1ub7A 191 C FREE
-1 1ub7A 245 H FREE
-1 1ub7A 299 H FREE
-1 1udnA 27 C FREE
-1 1udnA 38 C FREE
-1 1udnA 87 H FREE
-1 1udnA 115 C FREE
-1 1udnA 144 H FREE
-1 1udnA 200 H FREE
-1 1ueoA 31 C FREE
-1 1ueoA 35 C FREE
-1 1ueoA 46 C FREE
-1 1ueoA 47 C FREE
-1 1ueoA 53 C FREE
-1 1ueoA 54 C FREE
-1 1ueoA 55 H FREE
-1 1uewA 16 H FREE
-1 1uewA 44 H FREE
-1 1uewA 58 C FREE
-1 1uewA 80 H FREE
-1 1unnD 17 H FREE
-1 1unnD 18 H FREE
-1 1unnD 22 C FREE
-1 1unnD 65 H FREE
-1 1unnD 98 H FREE
-1 1us4A 88 C FREE
-1 1us4A 89 C FREE
-1 1us4A 113 H FREE
-1 1us4A 278 H FREE
-1 1us4A 299 H FREE
-1 1vcc_ 32 H FREE
-1 1vcc_ 38 H FREE
-1 1vcc_ 75 H FREE
-1 1vdc_ 6 H FREE
-1 1vdc_ 11 C FREE
-1 1vdc_ 20 H FREE
-1 1vdc_ 146 C FREE
-1 1vdc_ 149 C FREE
-1 1vdc_ 188 H FREE
-1 1vdc_ 256 H FREE
-1 1vdc_ 311 C FREE
-1 1vdc_ 319 H FREE
-1 1vdrA 76 H FREE
-1 1vdrA 111 H FREE
-1 1vdrA 146 H FREE
-1 1vf5B 23 H FREE
-1 1vf5B 49 C FREE
-1 1vmoA 15 H FREE
-1 1vmoA 25 C FREE
-1 1vmoA 26 H FREE
-1 1vmoA 56 C FREE
-1 1vmoA 78 C FREE
-1 1vmoA 109 C FREE
-1 1vmoA 132 C FREE
-1 1vmoA 135 C FREE
-1 1vmoA 160 C FREE
-1 1vmoA 161 C FREE
-1 1vokA 16 H FREE
-1 1vokA 35 C FREE
-1 1vokA 80 C FREE
-1 1vokA 121 C FREE
-1 1vokA 136 H FREE
-1 1vpu_ 35 H FREE
-1 1ycqA 1 H FREE
-1 1ycqA 39 H FREE
-1 1ycqA 56 H FREE
-1 1ycqA 59 H FREE
-1 1ycqA 60 C FREE
-1 1yghA 46 H FREE
-1 1yghA 78 C FREE
-1 1yghA 92 H FREE
-1 1yghA 96 H FREE
-1 1yghA 153 C FREE
-1 2sqcA 24 C FREE
-1 2sqcA 49 C FREE
-1 2sqcA 50 H FREE
-1 2sqcA 69 H FREE
-1 2sqcA 225 H FREE
-1 2sqcA 233 H FREE
-1 2sqcA 279 H FREE
-1 2sqcA 329 H FREE
-1 2sqcA 375 C FREE
-1 2sqcA 430 H FREE
-1 2sqcA 450 H FREE
-1 2sqcA 454 C FREE
-1 2sqcA 525 H FREE
-1 2sqcA 536 C FREE
-1 2sqcA 613 H FREE
-1 2std_ 21 C FREE
-1 2std_ 84 H FREE
-1 2std_ 103 H FREE
-1 2std_ 109 H FREE
-1 2std_ 125 H FREE
-1 2std_ 127 H FREE
-1 2std_ 132 H FREE
-1 4otaA 5 H FREE
-1 4otaA 48 H FREE
-1 7ahlA 34 H FREE
-1 7ahlA 47 H FREE
-1 7ahlA 143 H FREE
-1 7ahlA 258 H FREE
