# Supplementary material for: Predicting zinc binding at the proteome level
Source: BMC Bioinformatics. 2007 Feb 5;8:39. doi: 10.1186/1471-2105-8-39 (PMC1800866; doi:10.1186/1471-2105-8-39)
Supplement: Additional File 1 — SVM evaluation data. List of protein chains employed in the experiments, splits of the 5-fold cross validation procedure, model parameters obtained in the tuning phase. [file 1471-2105-8-39-S1.tgz › SVM_evaluation_data/CHDE_split_1]

-1 1a0b_ 12 D FREE
-1 1a0b_ 21 E FREE
-1 1a0b_ 54 D FREE
-1 1a0b_ 63 H FREE
1 1a0b_ 76 H ZN_800
-1 1a0b_ 98 E FREE
-1 1a0b_ 109 H FREE
-1 1a0b_ 110 D FREE
-1 1a8h_ 18 H FREE
-1 1a8h_ 21 H FREE
-1 1a8h_ 29 D FREE
-1 1a8h_ 35 H FREE
-1 1a8h_ 49 D FREE
-1 1a8h_ 51 H FREE
-1 1a8h_ 99 H FREE
1 1a8h_ 126 C ZN_1000
1 1a8h_ 129 C ZN_1000
1 1a8h_ 143 C ZN_1000
1 1a8h_ 146 H ZN_1000
-1 1a8h_ 221 H FREE
-1 1a8h_ 251 H FREE
-1 1a8h_ 254 H FREE
-1 1a8h_ 264 H FREE
-1 1a8h_ 282 H FREE
-1 1a8h_ 317 D FREE
-1 1a8h_ 332 D FREE
-1 1a8h_ 400 H FREE
-1 1adn_ 5 C FREE
-1 1adn_ 19 D FREE
-1 1adn_ 23 D FREE
1 1adn_ 37 C ZN_93
1 1adn_ 41 C ZN_93
-1 1adn_ 45 H FREE
1 1adn_ 68 C ZN_93
1 1adn_ 71 C ZN_93
-1 1adn_ 81 H FREE
-1 1adn_ 88 H FREE
-1 1adn_ 90 C FREE
-1 1c3rA 20 H FREE
-1 1c3rA 60 H FREE
-1 1c3rA 130 H FREE
-1 1c3rA 131 H FREE
-1 1c3rA 141 C FREE
-1 1c3rA 165 D FREE
1 1c3rA 169 H ZN_501_A
-1 1c3rA 170 H FREE
-1 1c3rA 171 C FREE
-1 1c3rA 190 H FREE
1 1c3rA 257 D ZN_501_A
-1 1c3rA 262 D FREE
-1 1c3rA 297 H FREE
-1 1c3rA 310 C FREE
-1 1c3rA 333 D FREE
-1 1cnqA 37 C FREE
-1 1cnqA 54 H FREE
1 1cnqA 67 D ZN_343_A
-1 1cnqA 73 D FREE
-1 1cnqA 91 C FREE
1 1cnqA 96 E ZN_341_A ZN_343_A
-1 1cnqA 97 E FREE
-1 1cnqA 115 C FREE
1 1cnqA 117 D ZN_341_A ZN_342_A
1 1cnqA 120 D ZN_342_A
-1 1cnqA 127 C FREE
-1 1cnqA 182 C FREE
-1 1cnqA 250 D FREE
-1 1cnqA 252 H FREE
-1 1cnqA 280 C FREE
-1 1cnqA 288 E FREE
-1 1cnqA 303 D FREE
-1 1cnqA 310 H FREE
-1 1cnqA 322 D FREE
-1 1cnqA 333 H FREE
1 1co4A 10 C ZN_43_A
1 1co4A 13 C ZN_43_A
-1 1co4A 17 H FREE
1 1co4A 22 C ZN_43_A
1 1co4A 24 H ZN_43_A
-1 1cw0A 1 D FREE
-1 1cw0A 3 H FREE
-1 1cw0A 23 E FREE
-1 1cw0A 49 D FREE
-1 1cw0A 57 C FREE
-1 1cw0A 62 H FREE
1 1cw0A 64 C ZN_201
-1 1cw0A 67 H FREE
-1 1cw0A 68 H FREE
1 1cw0A 69 H ZN_201
-1 1cw0A 70 H FREE
1 1cw0A 71 C ZN_201
-1 1cw0A 95 D FREE
-1 1cw0A 114 E FREE
1 1cw0A 115 C ZN_201
-1 1cw0A 137 C FREE
-1 1cw0A 139 E FREE
-1 1cw0A 146 D FREE
-1 1cw0A 151 H FREE
-1 1d8dB 29 H FREE
-1 1d8dB 36 D FREE
-1 1d8dB 51 E FREE
-1 1d8dB 65 H FREE
-1 1d8dB 77 H FREE
-1 1d8dB 79 H FREE
-1 1d8dB 94 C FREE
-1 1d8dB 96 D FREE
-1 1d8dB 103 C FREE
-1 1d8dB 108 H FREE
-1 1d8dB 126 C FREE
-1 1d8dB 132 C FREE
-1 1d8dB 148 H FREE
-1 1d8dB 160 C FREE
-1 1d8dB 193 H FREE
-1 1d8dB 197 E FREE
-1 1d8dB 199 D FREE
-1 1d8dB 205 C FREE
-1 1d8dB 231 C FREE
-1 1d8dB 235 E FREE
-1 1d8dB 245 E FREE
-1 1d8dB 247 H FREE
-1 1d8dB 253 C FREE
-1 1d8dB 291 C FREE
1 1d8dB 296 D ZN_1001_A
1 1d8dB 298 C ZN_1001_A
-1 1d8dB 311 H FREE
-1 1d8dB 315 H FREE
-1 1d8dB 326 H FREE
-1 1d8dB 330 H FREE
-1 1d8dB 341 C FREE
-1 1d8dB 342 C FREE
-1 1d8dB 344 C FREE
-1 1d8dB 358 D FREE
1 1d8dB 361 H ZN_1001_A
-1 1d8dB 363 C FREE
-1 1d8dB 365 C FREE
-1 1d8dB 374 H FREE
-1 1d8dB 382 H FREE
-1 1d8dB 397 H FREE
-1 1d8dB 413 H FREE
-1 1dvpA 6 C FREE
-1 1dvpA 15 H FREE
-1 1dvpA 29 C FREE
-1 1dvpA 30 D FREE
-1 1dvpA 56 H FREE
-1 1dvpA 59 C FREE
-1 1dvpA 66 E FREE
-1 1dvpA 72 C FREE
-1 1dvpA 77 H FREE
-1 1dvpA 86 C FREE
-1 1dvpA 98 H FREE
-1 1dvpA 137 H FREE
1 1dvpA 163 C ZN_401_A
-1 1dvpA 164 H FREE
1 1dvpA 166 C ZN_401_A
-1 1dvpA 177 H FREE
-1 1dvpA 178 H FREE
1 1dvpA 179 C ZN_402_A
1 1dvpA 182 C ZN_402_A
1 1dvpA 187 C ZN_401_A
1 1dvpA 190 C ZN_401_A
-1 1dvpA 195 C FREE
1 1dvpA 209 C ZN_402_A
1 1dvpA 212 C ZN_402_A
-1 1e53A 5 E FREE
1 1e53A 17 C ZN_1_A
1 1e53A 20 C ZN_1_A
-1 1e53A 28 H FREE
1 1e53A 32 C ZN_2_A
1 1e53A 35 C ZN_2_A
1 1e53A 40 C ZN_1_A
-1 1e53A 42 D FREE
1 1e53A 43 C ZN_1_A
-1 1e53A 44 D FREE
1 1e53A 48 H ZN_2_A
-1 1e53A 49 D FREE
1 1e53A 52 H ZN_2_A
-1 1e53A 53 C FREE
-1 1e53A 54 C FREE
-1 1e53A 57 C FREE
1 1exkA 13 C ZN_80_A
1 1exkA 16 C ZN_80_A
-1 1exkA 17 H FREE
1 1exkA 30 C ZN_81_A
1 1exkA 33 C ZN_81_A
-1 1exkA 34 H FREE
1 1exkA 52 C ZN_81_A
-1 1exkA 54 H FREE
1 1exkA 55 C ZN_81_A
1 1exkA 66 C ZN_80_A
1 1exkA 69 C ZN_80_A
-1 1exkA 70 H FREE
-1 1exkA 72 H FREE
-1 1f4lA 11 C FREE
-1 1f4lA 21 H FREE
-1 1f4lA 24 H FREE
-1 1f4lA 28 H FREE
-1 1f4lA 32 D FREE
-1 1f4lA 43 H FREE
-1 1f4lA 49 C FREE
-1 1f4lA 52 D FREE
-1 1f4lA 54 H FREE
-1 1f4lA 80 H FREE
-1 1f4lA 95 H FREE
-1 1f4lA 98 H FREE
1 1f4lA 145 C ZN_701
1 1f4lA 148 C ZN_701
1 1f4lA 158 C ZN_701
1 1f4lA 161 C ZN_701
-1 1f4lA 189 H FREE
-1 1f4lA 255 D FREE
-1 1f4lA 268 C FREE
-1 1f4lA 291 H FREE
-1 1f4lA 296 D FREE
-1 1f4lA 301 H FREE
-1 1f4lA 323 H FREE
-1 1f4lA 349 H FREE
-1 1f4lA 353 D FREE
-1 1f4lA 477 C FREE
-1 1f4lA 522 H FREE
-1 1f4lA 535 D FREE
-1 1f4tA 46 H FREE
-1 1f4tA 71 D FREE
-1 1f4tA 75 H FREE
-1 1f4tA 115 D FREE
1 1f4tA 177 H ZN_1
-1 1f4tA 211 E FREE
-1 1f4tA 245 E FREE
-1 1f4tA 292 H FREE
-1 1f4tA 306 H FREE
-1 1f4tA 314 H FREE
-1 1f4tA 316 C FREE
-1 1f4tA 339 H FREE
1 1f62A 2 C ZN_52_A
1 1f62A 5 C ZN_52_A
1 1f62A 17 C ZN_53_A
1 1f62A 20 C ZN_53_A
1 1f62A 25 H ZN_52_A
1 1f62A 28 C ZN_52_A
1 1f62A 43 C ZN_53_A
1 1f62A 46 C ZN_53_A
1 1faq_ 3 H ZN_2
1 1faq_ 16 C ZN_1
1 1faq_ 19 C ZN_1
1 1faq_ 29 C ZN_2
1 1faq_ 32 C ZN_2
1 1faq_ 37 H ZN_1
-1 1faq_ 39 H FREE
1 1faq_ 40 C ZN_1
1 1faq_ 48 C ZN_2
-1 1gx1A 0 E FREE
-1 1gx1A 5 H FREE
1 1gx1A 8 D ZN_1157_A
1 1gx1A 10 H ZN_1157_A
-1 1gx1A 34 H FREE
-1 1gx1A 36 D FREE
-1 1gx1A 38 D FREE
1 1gx1A 42 H ZN_1157_A
-1 1gx1A 46 D FREE
-1 1gx1A 56 D FREE
-1 1gx1A 108 H FREE
-1 1gx1A 122 C FREE
-1 1gx1A 123 H FREE
-1 1gx1A 135 E FREE
-1 1gx1A 148 C FREE
-1 1gzhC 20 H FREE
-1 1gzhC 29 C FREE
-1 1gzhC 40 C FREE
-1 1gzhC 46 C FREE
-1 1gzhC 73 H FREE
1 1gzhC 81 C ZN_1290_C
-1 1gzhC 83 H FREE
1 1gzhC 84 H ZN_1290_C
-1 1gzhC 87 C FREE
-1 1gzhC 98 H FREE
-1 1gzhC 103 E FREE
-1 1gzhC 113 D FREE
-1 1gzhC 119 H FREE
-1 1gzhC 134 C FREE
-1 1gzhC 138 H FREE
1 1gzhC 143 C ZN_1290_C
1 1gzhC 147 C ZN_1290_C
-1 1gzhC 163 E FREE
-1 1gzhC 180 C FREE
-1 1gzhC 182 C FREE
-1 1gzhC 186 D FREE
-1 1gzhC 190 E FREE
-1 1gzhC 191 E FREE
1 1h1zA 36 H ZN_1224_A
1 1h1zA 38 D ZN_1224_A
-1 1h1zA 41 D FREE
-1 1h1zA 43 H FREE
-1 1h1zA 61 H FREE
-1 1h1zA 67 D FREE
-1 1h1zA 68 C FREE
1 1h1zA 69 H ZN_1224_A
-1 1h1zA 93 H FREE
-1 1h1zA 95 E FREE
-1 1h1zA 139 E FREE
1 1h1zA 178 D ZN_1224_A
-1 1h1zA 196 C FREE
-1 1h3nA 6 H FREE
-1 1h3nA 9 E FREE
-1 1h3nA 48 H FREE
-1 1h3nA 51 H FREE
-1 1h3nA 59 D FREE
-1 1h3nA 74 H FREE
-1 1h3nA 79 D FREE
-1 1h3nA 95 H FREE
-1 1h3nA 127 C FREE
1 1h3nA 158 C ZN_1818_A
1 1h3nA 161 C ZN_1818_A
1 1h3nA 175 C ZN_1818_A
1 1h3nA 178 H ZN_1818_A
-1 1h3nA 264 H FREE
-1 1h3nA 342 H FREE
-1 1h3nA 346 D FREE
-1 1h3nA 437 H FREE
1 1h3nA 438 C ZN_1817_A
1 1h3nA 441 C ZN_1817_A
-1 1h3nA 475 H FREE
1 1h3nA 483 C ZN_1817_A
1 1h3nA 486 C ZN_1817_A
-1 1h3nA 495 D FREE
-1 1h3nA 498 D FREE
-1 1h3nA 514 H FREE
-1 1h3nA 532 D FREE
-1 1h3nA 539 E FREE
-1 1h3nA 540 H FREE
-1 1h3nA 544 H FREE
-1 1h3nA 556 H FREE
-1 1h3nA 624 H FREE
-1 1h3nA 630 H FREE
-1 1h3nA 657 D FREE
-1 1h3nA 725 H FREE
-1 1h3nA 784 H FREE
-1 1h3nA 791 H FREE
-1 1h3nA 831 H FREE
-1 1h3nA 854 H FREE
-1 1hp7A 14 H FREE
-1 1hp7A 15 H FREE
-1 1hp7A 19 H FREE
-1 1hp7A 42 H FREE
1 1hp7A 72 H ZN_401_A
1 1hp7A 92 H ZN_401_A
1 1hp7A 100 H ZN_405_A
1 1hp7A 138 H ZN_405_A
-1 1hp7A 208 H FREE
-1 1hp7A 230 H FREE
-1 1hp7A 231 C FREE
1 1hp7A 261 H ZN_403_A
-1 1hp7A 268 H FREE
1 1hp7A 286 H ZN_404_A
-1 1hp7A 333 H FREE
-1 1i3jA 43 E FREE
-1 1i3jA 50 H FREE
-1 1i3jA 52 H FREE
-1 1i3jA 54 D FREE
-1 1i3jA 77 C FREE
-1 1i3jA 78 D FREE
-1 1i3jA 83 D FREE
-1 1i3jA 84 C FREE
-1 1i3jA 87 D FREE
-1 1i3jA 91 H FREE
-1 1i6nA 3 C FREE
-1 1i6nA 22 C FREE
-1 1i6nA 25 H FREE
-1 1i6nA 45 H FREE
-1 1i6nA 57 H FREE
-1 1i6nA 58 H FREE
-1 1i6nA 78 H FREE
-1 1i6nA 92 C FREE
1 1i6nA 141 E ZN_401_A
-1 1i6nA 145 H FREE
-1 1i6nA 148 C FREE
1 1i6nA 173 D ZN_401_A
-1 1i6nA 176 H FREE
-1 1i6nA 178 H FREE
1 1i6nA 199 H ZN_401_A
-1 1i6nA 229 H FREE
1 1i6nA 245 E ZN_401_A
-1 1ile_ 13 E FREE
-1 1ile_ 53 H FREE
-1 1ile_ 56 H FREE
-1 1ile_ 64 D FREE
-1 1ile_ 86 H FREE
-1 1ile_ 118 C FREE
-1 1ile_ 174 H FREE
1 1ile_ 180 C ZN_1101
1 1ile_ 183 C ZN_1101
-1 1ile_ 190 H FREE
-1 1ile_ 242 H FREE
-1 1ile_ 318 H FREE
-1 1ile_ 327 D FREE
-1 1ile_ 383 H FREE
-1 1ile_ 387 H FREE
1 1ile_ 388 C ZN_1101
1 1ile_ 391 C ZN_1101
-1 1ile_ 422 H FREE
-1 1ile_ 427 H FREE
1 1ile_ 460 C ZN_1102
1 1ile_ 463 C ZN_1102
-1 1ile_ 490 H FREE
1 1ile_ 501 C ZN_1102
1 1ile_ 503 C ZN_1102
-1 1ile_ 529 H FREE
-1 1ile_ 534 H FREE
-1 1ile_ 562 H FREE
-1 1ile_ 579 C FREE
-1 1ile_ 580 H FREE
-1 1ile_ 611 D FREE
-1 1ile_ 762 E FREE
-1 1ile_ 781 H FREE
-1 1irxA 2 H FREE
-1 1irxA 34 H FREE
-1 1irxA 40 E FREE
-1 1irxA 49 H FREE
-1 1irxA 60 H FREE
-1 1irxA 62 H FREE
-1 1irxA 65 D FREE
-1 1irxA 68 D FREE
1 1irxA 98 C ZN_600_A
1 1irxA 99 H ZN_600_A
1 1irxA 105 H ZN_600_A
-1 1irxA 122 D FREE
1 1irxA 176 C ZN_601
1 1irxA 179 H ZN_601
1 1irxA 198 C ZN_601
-1 1irxA 202 H FREE
-1 1irxA 220 D FREE
-1 1irxA 227 H FREE
-1 1irxA 233 E FREE
-1 1irxA 238 D FREE
-1 1irxA 239 H FREE
-1 1irxA 268 E FREE
-1 1irxA 291 D FREE
-1 1irxA 308 H FREE
-1 1irxA 327 D FREE
-1 1irxA 328 E FREE
-1 1irxA 381 H FREE
-1 1irxA 396 H FREE
-1 1irxA 459 H FREE
-1 1irxA 521 E FREE
1 1jccA 6 D ZN_81_A
-1 1jccA 11 D FREE
-1 1jccA 20 D FREE
-1 1jccA 25 D FREE
-1 1jccA 32 D FREE
-1 1jccA 38 D FREE
-1 1jccA 39 D FREE
-1 1jccA 48 D FREE
-1 1li5A 18 H FREE
1 1li5A 27 C ZN_963_A
-1 1li5A 35 C FREE
-1 1li5A 36 H FREE
-1 1li5A 39 H FREE
-1 1li5A 47 D FREE
-1 1li5A 68 D FREE
-1 1li5A 96 H FREE
-1 1li5A 115 H FREE
-1 1li5A 116 H FREE
-1 1li5A 132 H FREE
-1 1li5A 179 D FREE
-1 1li5A 205 H FREE
-1 1li5A 207 E FREE
1 1li5A 208 C ZN_963_A
-1 1li5A 213 C FREE
-1 1li5A 219 H FREE
-1 1li5A 223 H FREE
-1 1li5A 228 D FREE
1 1li5A 233 H ZN_963_A
-1 1li5A 234 H FREE
-1 1li5A 243 C FREE
-1 1li5A 245 H FREE
-1 1li5A 255 H FREE
-1 1li5A 296 H FREE
-1 1li5A 348 D FREE
-1 1li5A 382 H FREE
-1 1li5A 435 D FREE
-1 1li5A 450 D FREE
1 1lpvA 9 C ZN_54_A
1 1lpvA 12 C ZN_54_A
1 1lpvA 15 H ZN_53_A
1 1lpvA 24 H ZN_54_A
1 1lpvA 28 C ZN_54_A
1 1lpvA 33 C ZN_53_A
1 1lpvA 35 C ZN_53_A
1 1lpvA 38 C ZN_53_A
-1 1lt8A 25 D FREE
-1 1lt8A 51 H FREE
-1 1lt8A 59 H FREE
-1 1lt8A 153 D FREE
-1 1lt8A 158 E FREE
-1 1lt8A 162 H FREE
-1 1lt8A 193 H FREE
1 1lt8A 216 C ZN_501_A
-1 1lt8A 217 H FREE
-1 1lt8A 242 H FREE
-1 1lt8A 251 H FREE
1 1lt8A 298 C ZN_501_A
1 1lt8A 299 C ZN_501_A
-1 1lt8A 305 H FREE
-1 1lt8A 327 H FREE
-1 1lt8A 337 H FREE
-1 1lt8A 352 E FREE
-1 1lt8A 370 D FREE
-1 1m9oA 2 H FREE
1 1m9oA 14 C ZN_1
1 1m9oA 23 C ZN_1
1 1m9oA 29 C ZN_1
1 1m9oA 33 H ZN_1
-1 1m9oA 44 H FREE
-1 1m9oA 52 C FREE
-1 1m9oA 53 H FREE
-1 1m9oA 61 C FREE
-1 1m9oA 67 C FREE
-1 1m9oA 68 H FREE
-1 1m9oA 71 H FREE
-1 1m9oA 75 E FREE
-1 1m9oA 76 D FREE
1 1nkuA 3 C ZN_188_A
1 1nkuA 16 H ZN_188_A
-1 1nkuA 17 D FREE
-1 1nkuA 19 E FREE
-1 1nkuA 26 D FREE
-1 1nkuA 32 E FREE
-1 1nkuA 35 C FREE
-1 1nkuA 58 C FREE
-1 1nkuA 60 H FREE
-1 1nkuA 87 H FREE
-1 1nkuA 121 H FREE
-1 1nkuA 161 C FREE
-1 1nkuA 168 C FREE
-1 1nkuA 173 D FREE
1 1nkuA 174 H ZN_188_A
1 1nkuA 178 C ZN_188_A
-1 1nkuA 179 C FREE
-1 1nkuA 180 C FREE
-1 1nltA 15 H FREE
-1 1nltA 23 E FREE
1 1nltA 40 C ZN2_350_A
1 1nltA 43 C ZN2_350_A
1 1nltA 56 C ZN2_351_A
1 1nltA 59 C ZN2_351_A
1 1nltA 82 C ZN2_351_A
1 1nltA 85 C ZN2_351_A
-1 1nltA 86 H FREE
1 1nltA 98 C ZN2_350_A
1 1nltA 101 C ZN2_350_A
-1 1nltA 116 H FREE
-1 1nltA 153 H FREE
-1 1nltA 184 H FREE
-1 1nltA 236 H FREE
-1 1nltA 247 E FREE
1 1no5A 45 D ZN_501_A ZN_511_A
1 1no5A 47 D ZN_501_A ZN_511_A
-1 1no5A 53 E FREE
-1 1no5A 66 E FREE
1 1no5A 78 D ZN_511_A ZN_521_A
1 1no5A 87 E ZN_561
-1 1no5A 102 E FREE
-1 1no5A 108 E FREE
-1 1noyB 2 E FREE
-1 1noyB 8 E FREE
-1 1noyB 16 E FREE
-1 1noyB 20 D FREE
-1 1noyB 25 E FREE
-1 1noyB 31 E FREE
-1 1noyB 39 H FREE
-1 1noyB 40 C FREE
-1 1noyB 48 D FREE
-1 1noyB 54 C FREE
-1 1noyB 64 D FREE
-1 1noyB 74 D FREE
-1 1noyB 78 E FREE
-1 1noyB 84 D FREE
-1 1noyB 92 D FREE
-1 1noyB 97 E FREE
-1 1noyB 101 D FREE
-1 1noyB 110 C FREE
-1 1noyB 111 D FREE
1 1noyB 113 E ZN_2
-1 1noyB 134 H FREE
-1 1noyB 140 D FREE
-1 1noyB 168 C FREE
-1 1noyB 190 E FREE
-1 1noyB 218 D FREE
-1 1noyB 268 D FREE
-1 1noyB 292 H FREE
-1 1noyB 313 H FREE
1 1noyB 323 D ZN_2
-1 1noyB 373 H FREE
-1 1noyB 382 H FREE
-1 1nzjA 18 H FREE
-1 1nzjA 44 E FREE
-1 1nzjA 45 D FREE
-1 1nzjA 47 D FREE
-1 1nzjA 65 H FREE
-1 1nzjA 69 H FREE
-1 1nzjA 81 H FREE
-1 1nzjA 92 H FREE
1 1nzjA 100 C ZN_700_A
1 1nzjA 102 C ZN_700_A
-1 1nzjA 117 H FREE
1 1nzjA 118 C ZN_700_A
-1 1nzjA 122 H FREE
-1 1nzjA 123 H FREE
-1 1nzjA 136 H FREE
-1 1nzjA 143 D FREE
-1 1nzjA 150 H FREE
-1 1nzjA 163 H FREE
-1 1nzjA 178 D FREE
-1 1nzjA 179 D FREE
-1 1nzjA 180 H FREE
-1 1nzjA 192 D FREE
-1 1nzjA 216 H FREE
-1 1nzjA 233 H FREE
-1 1nzjA 260 H FREE
-1 1pcxA 95 H FREE
1 1pcxA 114 C ZN_950_A
1 1pcxA 117 C ZN_950_A
1 1pcxA 136 C ZN_950_A
1 1pcxA 139 C ZN_950_A
-1 1pcxA 165 E FREE
-1 1pcxA 168 C FREE
-1 1pcxA 172 E FREE
-1 1pcxA 190 C FREE
-1 1pcxA 194 D FREE
-1 1pcxA 222 H FREE
-1 1pcxA 232 C FREE
-1 1pcxA 238 H FREE
-1 1pcxA 282 C FREE
-1 1pcxA 316 H FREE
-1 1pcxA 361 C FREE
-1 1pcxA 373 C FREE
-1 1pcxA 381 D FREE
-1 1pcxA 407 H FREE
-1 1pcxA 430 H FREE
-1 1pcxA 436 C FREE
-1 1pcxA 457 H FREE
-1 1pcxA 466 C FREE
-1 1pcxA 492 C FREE
-1 1pcxA 587 C FREE
-1 1pcxA 598 H FREE
-1 1pcxA 603 H FREE
-1 1pcxA 614 D FREE
-1 1pcxA 615 H FREE
-1 1pcxA 643 H FREE
-1 1pcxA 745 H FREE
-1 1pcxA 768 H FREE
-1 1pcxA 787 E FREE
-1 1pcxA 788 D FREE
-1 1pq4B 0 D FREE
1 1pq4B 36 H ZN_1001
-1 1pq4B 62 E FREE
-1 1pq4B 93 H FREE
-1 1pq4B 95 H FREE
-1 1pq4B 97 H FREE
-1 1pq4B 103 H FREE
-1 1pq4B 106 H FREE
-1 1pq4B 108 H FREE
-1 1pq4B 111 H FREE
-1 1pq4B 113 H FREE
1 1pq4B 132 H ZN_1001
1 1pq4B 196 H ZN_1001
-1 1pq4B 243 E FREE
-1 1pszA 13 C FREE
-1 1pszA 50 H FREE
1 1pszA 60 H ZN_1000
1 1pszA 132 H ZN_1000
1 1ptq_ 0 H ZN_1
1 1ptq_ 13 C ZN_2
-1 1ptq_ 15 H FREE
1 1ptq_ 16 C ZN_2
1 1ptq_ 30 C ZN_1
1 1ptq_ 33 C ZN_1
1 1ptq_ 38 H ZN_2
-1 1ptq_ 39 H FREE
1 1ptq_ 41 C ZN_2
1 1ptq_ 49 C ZN_1
-1 1q08A 1 D FREE
-1 1q08A 10 H FREE
-1 1q08A 33 H FREE
-1 1q08A 34 H FREE
1 1q08A 36 C ZN_403_B ZN_404_B
1 1q08A 71 C ZN_401_A
1 1q08A 72 C ZN_402_A
1 1q08A 76 H ZN_402_A
1 1q08A 81 C ZN_401_A
-1 1q08A 98 C FREE
-1 1qtwA 6 H FREE
-1 1qtwA 55 C FREE
-1 1qtwA 59 H FREE
1 1qtwA 68 H ZN_301
-1 1qtwA 77 H FREE
-1 1qtwA 97 C FREE
1 1qtwA 108 H ZN_301
-1 1qtwA 112 H FREE
-1 1qtwA 121 C FREE
1 1qtwA 144 E ZN_301 ZN_303
-1 1qtwA 159 H FREE
-1 1qtwA 176 C FREE
1 1qtwA 178 D ZN_303
-1 1qtwA 180 C FREE
1 1qtwA 181 H ZN_302
-1 1qtwA 195 C FREE
1 1qtwA 215 H ZN_303
-1 1qtwA 218 D FREE
1 1qtwA 228 D ZN_302
1 1qtwA 230 H ZN_302
-1 1qtwA 231 H FREE
-1 1qtwA 240 H FREE
1 1qtwA 260 E ZN_303
-1 1qtwA 270 E FREE
-1 1r79A 15 D FREE
-1 1r79A 21 D FREE
1 1r79A 27 H ZN_201_A
1 1r79A 40 C ZN_401_A
1 1r79A 43 C ZN_401_A
-1 1r79A 47 C FREE
1 1r79A 58 C ZN_201_A
1 1r79A 61 C ZN_201_A
1 1r79A 66 H ZN_401_A
1 1r79A 69 C ZN_401_A
1 1r79A 77 C ZN_201_A
-1 1rqgA 17 H FREE
-1 1rqgA 20 H FREE
-1 1rqgA 29 D FREE
-1 1rqgA 46 C FREE
-1 1rqgA 49 D FREE
-1 1rqgA 51 H FREE
-1 1rqgA 74 H FREE
-1 1rqgA 89 D FREE
-1 1rqgA 99 H FREE
-1 1rqgA 115 H FREE
1 1rqgA 126 C ZN_801_A
-1 1rqgA 128 H FREE
1 1rqgA 142 C ZN_802_A
-1 1rqgA 145 C FREE
-1 1rqgA 155 C FREE
-1 1rqgA 158 C FREE
1 1rqgA 172 C ZN_801_A
1 1rqgA 175 C ZN_801_A
-1 1rqgA 186 H FREE
-1 1rqgA 267 H FREE
-1 1rqgA 292 H FREE
-1 1rqgA 302 H FREE
-1 1rqgA 355 H FREE
-1 1rqgA 364 D FREE
-1 1rqgA 379 D FREE
-1 1rqgA 404 H FREE
-1 1rqgA 471 H FREE
-1 1rqgA 516 H FREE
-1 1rqgA 535 H FREE
-1 1rqgA 638 H FREE
1 1ryqA 13 C ZN_101
-1 1ryqA 15 H FREE
1 1ryqA 16 C ZN_101
-1 1ryqA 17 H FREE
1 1ryqA 25 C ZN_101
1 1ryqA 28 C ZN_101
-1 1ryqA 47 E FREE
-1 1t3kA 38 H FREE
-1 1t3kA 47 D FREE
1 1t3kA 58 H ZN_201_A
-1 1t3kA 64 H FREE
-1 1t3kA 76 H FREE
-1 1t3kA 90 H FREE
-1 1t3kA 101 C FREE
1 1t3kA 139 C ZN_201_A
1 1t3kA 141 C ZN_201_A
1 1t3kA 146 C ZN_201_A
-1 1t3kA 150 C FREE
-1 1t64B 1 E FREE
-1 1t64B 27 C FREE
-1 1t64B 41 H FREE
-1 1t64B 50 H FREE
-1 1t64B 70 H FREE
-1 1t64B 77 H FREE
-1 1t64B 89 H FREE
-1 1t64B 101 C FREE
-1 1t64B 124 C FREE
-1 1t64B 130 C FREE
-1 1t64B 141 H FREE
-1 1t64B 142 H FREE
-1 1t64B 152 C FREE
-1 1t64B 175 D FREE
1 1t64B 179 H ZN_1388
-1 1t64B 180 H FREE
-1 1t64B 200 H FREE
-1 1t64B 243 C FREE
-1 1t64B 274 C FREE
-1 1t64B 286 C FREE
-1 1t64B 313 C FREE
-1 1t64B 333 H FREE
-1 1t64B 351 C FREE
-1 1t64B 359 H FREE
-1 1t64B 374 H FREE
-1 1toaA 60 H FREE
1 1toaA 72 H ZN_501_A
-1 1toaA 96 H FREE
-1 1toaA 98 E FREE
1 1toaA 137 H ZN_501_A
-1 1toaA 157 C FREE
1 1toaA 203 H ZN_501_A
-1 1toaA 232 H FREE
-1 1toaA 252 E FREE
-1 1toaA 257 H FREE
-1 1toaA 272 H FREE
1 1toaA 283 D ZN_501_A
-1 1toaA 301 H FREE
1 1uw1A 24 C ZN_1075_A
1 1uw1A 27 C ZN_1075_A
-1 1uw1A 40 H FREE
1 1uw1A 47 C ZN_1075_A
1 1uw1A 50 C ZN_1075_A
-1 1uw1A 59 D FREE
-1 1uw1A 60 D FREE
-1 1uw1A 63 H FREE
-1 1uw1A 65 H FREE
-1 1uw1A 66 D FREE
-1 1uw1A 67 D FREE
-1 1uw1A 73 D FREE
-1 1uw1A 76 E FREE
-1 1v47A 36 E FREE
-1 1v47A 42 H FREE
-1 1v47A 76 H FREE
-1 1v47A 85 H FREE
-1 1v47A 88 E FREE
-1 1v47A 109 H FREE
-1 1v47A 167 H FREE
-1 1v47A 170 H FREE
-1 1v47A 187 H FREE
-1 1v47A 197 D FREE
-1 1v47A 236 E FREE
-1 1v47A 240 H FREE
-1 1v47A 251 H FREE
-1 1v47A 257 D FREE
-1 1v47A 258 H FREE
-1 1v47A 271 H FREE
-1 1v47A 292 H FREE
1 1v47A 293 C ZN_601
1 1v47A 296 C ZN_601
1 1v47A 305 C ZN_601
1 1v47A 309 H ZN_601
-1 1v5nA 8 E FREE
-1 1v5nA 31 H FREE
1 1v5nA 34 H ZN_401_A
1 1v5nA 37 H ZN_401_A
1 1v5nA 49 C ZN_201_A
1 1v5nA 52 C ZN_201_A
-1 1v5nA 62 H FREE
1 1v5nA 63 C ZN_401_A
1 1v5nA 66 C ZN_401_A
1 1v5nA 71 H ZN_201_A
1 1v5nA 74 C ZN_201_A
-1 1v5nA 79 D FREE
-1 1xllA 7 D FREE
-1 1xllA 8 H FREE
-1 1xllA 22 D FREE
-1 1xllA 39 H FREE
-1 1xllA 52 H FREE
-1 1xllA 53 D FREE
-1 1xllA 55 D FREE
-1 1xllA 94 H FREE
-1 1xllA 119 H FREE
-1 1xllA 122 D FREE
-1 1xllA 139 E FREE
-1 1xllA 148 D FREE
-1 1xllA 154 D FREE
1 1xllA 179 E ZN_399_A
-1 1xllA 184 E FREE
-1 1xllA 196 H FREE
-1 1xllA 206 H FREE
1 1xllA 215 E ZN_398_A ZN_399_A
1 1xllA 218 H ZN_398_A
-1 1xllA 228 H FREE
-1 1xllA 241 H FREE
1 1xllA 243 D ZN_399_A
1 1xllA 253 D ZN_398_A
1 1xllA 255 D ZN_398_A
-1 1xllA 260 H FREE
-1 1xllA 289 H FREE
1 1xllA 291 D ZN_399_A
-1 1xllA 301 D FREE
-1 1xllA 387 E FREE
-1 1xllA 388 H FREE
-1 1zbdB 2 H FREE
-1 1zbdB 13 E FREE
-1 1zbdB 15 E FREE
-1 1zbdB 31 E FREE
1 1zbdB 57 C ZN_301
1 1zbdB 60 C ZN_301
1 1zbdB 74 C ZN_300
1 1zbdB 77 C ZN_300
1 1zbdB 82 C ZN_301
1 1zbdB 85 C ZN_301
-1 1zbdB 95 H FREE
1 1zbdB 100 C ZN_300
1 1zbdB 103 C ZN_300
-1 4mt2_ 1 D FREE
-1 4mt2_ 4 C FREE
1 4mt2_ 6 C ZN_68
1 4mt2_ 12 C ZN_68
1 4mt2_ 14 C ZN_67 ZN_68
1 4mt2_ 18 C ZN_67
-1 4mt2_ 20 C FREE
1 4mt2_ 23 C ZN_67
1 4mt2_ 25 C ZN_68
1 4mt2_ 28 C ZN_67
-1 4mt2_ 32 C FREE
-1 4mt2_ 33 C FREE
-1 4mt2_ 35 C FREE
-1 4mt2_ 36 C FREE
-1 4mt2_ 40 C FREE
-1 4mt2_ 43 C FREE
-1 4mt2_ 47 C FREE
-1 4mt2_ 49 C FREE
-1 4mt2_ 56 C FREE
-1 4mt2_ 58 C FREE
-1 4mt2_ 59 C FREE
-1 11asA 17 H FREE
-1 11asA 45 D FREE
-1 11asA 51 E FREE
-1 11asA 67 E FREE
-1 11asA 70 H FREE
-1 11asA 83 H FREE
-1 11asA 94 H FREE
-1 11asA 101 D FREE
-1 11asA 102 E FREE
-1 11asA 103 D FREE
-1 11asA 109 H FREE
-1 11asA 114 D FREE
-1 11asA 117 D FREE
-1 11asA 119 E FREE
-1 11asA 147 E FREE
-1 11asA 165 H FREE
-1 11asA 168 H FREE
-1 11asA 171 E FREE
-1 11asA 185 E FREE
-1 11asA 208 H FREE
-1 11asA 210 H FREE
-1 11asA 211 D FREE
-1 11asA 216 D FREE
-1 11asA 218 D FREE
-1 11asA 219 D FREE
-1 11asA 228 H FREE
-1 11asA 234 D FREE
-1 11asA 247 E FREE
-1 11asA 262 H FREE
-1 11asA 271 D FREE
-1 11asA 278 H FREE
-1 11asA 308 H FREE
-1 11asA 323 E FREE
-1 16vpA 21 D FREE
-1 16vpA 31 C FREE
-1 16vpA 35 D FREE
-1 16vpA 40 D FREE
-1 16vpA 55 C FREE
-1 16vpA 84 H FREE
-1 16vpA 111 H FREE
-1 16vpA 113 E FREE
-1 16vpA 118 E FREE
-1 16vpA 129 C FREE
-1 16vpA 144 H FREE
-1 16vpA 148 H FREE
-1 16vpA 171 E FREE
-1 16vpA 182 H FREE
-1 16vpA 190 E FREE
-1 16vpA 208 C FREE
-1 16vpA 210 C FREE
-1 16vpA 211 C FREE
-1 16vpA 250 H FREE
-1 16vpA 254 H FREE
-1 16vpA 266 E FREE
-1 16vpA 267 E FREE
-1 16vpA 279 H FREE
-1 16vpA 314 E FREE
-1 16vpA 315 H FREE
-1 16vpA 331 E FREE
-1 16vpA 359 H FREE
-1 1a14N 1 D FREE
-1 1a14N 10 C FREE
-1 1a14N 16 H FREE
-1 1a14N 21 D FREE
-1 1a14N 37 E FREE
-1 1a14N 42 C FREE
-1 1a14N 47 C FREE
-1 1a14N 62 H FREE
-1 1a14N 68 H FREE
-1 1a14N 69 D FREE
-1 1a14N 94 C FREE
-1 1a14N 102 C FREE
-1 1a14N 103 H FREE
-1 1a14N 104 D FREE
-1 1a14N 112 C FREE
-1 1a14N 146 E FREE
-1 1a14N 149 C FREE
-1 1a14N 151 C FREE
-1 1a14N 152 H FREE
-1 1a14N 156 C FREE
-1 1a14N 162 D FREE
-1 1a14N 193 H FREE
-1 1a14N 195 E FREE
-1 1a14N 196 E FREE
-1 1a14N 197 C FREE
-1 1a14N 199 C FREE
-1 1a14N 208 C FREE
-1 1a14N 210 C FREE
-1 1a14N 212 D FREE
-1 1a14N 231 H FREE
-1 1a14N 237 C FREE
-1 1a14N 243 D FREE
-1 1a14N 249 D FREE
-1 1a14N 255 C FREE
-1 1a14N 293 E FREE
-1 1a14N 336 C FREE
-1 1a14N 340 C FREE
-1 1a14N 344 E FREE
-1 1a14N 352 E FREE
-1 1a14N 366 C FREE
-1 1a14N 379 D FREE
-1 1a1vA 2 D FREE
-1 1a1vA 7 E FREE
-1 1a1vA 10 E FREE
-1 1a1vA 35 H FREE
-1 1a1vA 37 H FREE
-1 1a1vA 80 H FREE
-1 1a1vA 123 C FREE
-1 1a1vA 124 D FREE
-1 1a1vA 125 E FREE
-1 1a1vA 126 C FREE
-1 1a1vA 127 H FREE
-1 1a1vA 167 H FREE
-1 1a1vA 198 H FREE
-1 1a1vA 202 C FREE
-1 1a1vA 203 H FREE
-1 1a1vA 208 C FREE
-1 1a1vA 262 C FREE
-1 1a1vA 326 C FREE
-1 1a1vA 328 C FREE
-1 1a1vA 359 C FREE
-1 1a1vA 362 H FREE
-1 1a1vA 375 H FREE
-1 1a1vA 379 H FREE
-1 1a1vA 402 C FREE
-1 1a1vA 418 C FREE
-1 1a1vA 427 H FREE
-1 1a1vA 442 E FREE
-1 1a1vA 447 H FREE
-1 1a1vA 456 C FREE
-1 1a1vA 460 D FREE
-1 1a1vA 462 E FREE
-1 1a22A 17 H FREE
-1 1a22A 20 H FREE
-1 1a22A 52 C FREE
-1 1a22A 153 C FREE
-1 1a22A 157 D FREE
-1 1a22A 162 E FREE
-1 1a22A 170 C FREE
-1 1a22A 177 C FREE
-1 1a22B 4 E FREE
-1 1a22B 37 C FREE
-1 1a22B 47 C FREE
-1 1a22B 48 H FREE
-1 1a22B 54 H FREE
-1 1a22B 55 H FREE
-1 1a22B 81 E FREE
-1 1a22B 82 C FREE
-1 1a22B 84 D FREE
-1 1a22B 93 C FREE
-1 1a22B 107 C FREE
-1 1a22B 121 C FREE
-1 1a22B 149 H FREE
-1 1a22B 163 D FREE
-1 1a22B 223 E FREE
-1 1a2cL 5 E FREE
-1 1a2cL 7 D FREE
-1 1a2cL 8 C FREE
-1 1a2cL 15 E FREE
-1 1a2cL 21 D FREE
-1 1a2cL 24 E FREE
-1 1a2cL 26 E FREE
-1 1a3d_ 10 C FREE
-1 1a3d_ 25 C FREE
-1 1a3d_ 27 C FREE
-1 1a3d_ 37 D FREE
-1 1a3d_ 40 D FREE
-1 1a3d_ 42 C FREE
-1 1a3d_ 43 C FREE
-1 1a3d_ 46 H FREE
-1 1a3d_ 49 C FREE
-1 1a3d_ 59 C FREE
-1 1a3d_ 70 C FREE
-1 1a3d_ 77 C FREE
-1 1a3d_ 84 C FREE
-1 1a3d_ 89 C FREE
-1 1a3d_ 91 C FREE
-1 1a3d_ 92 D FREE
-1 1a3d_ 98 C FREE
-1 1a3d_ 117 C FREE
-1 1a41_ 19 C FREE
-1 1a41_ 58 E FREE
-1 1a41_ 71 H FREE
-1 1a41_ 91 H FREE
-1 1a41_ 96 H FREE
-1 1a41_ 130 C FREE
-1 1a41_ 184 H FREE
-1 1a41_ 200 E FREE
-1 1a41_ 218 E FREE
-1 1a41_ 226 H FREE
-1 1a4rA 5 C FREE
-1 1a4rA 10 D FREE
-1 1a4rA 17 C FREE
-1 1a4rA 80 C FREE
-1 1a4rA 102 H FREE
-1 1a4rA 103 H FREE
-1 1a4rA 104 C FREE
-1 1a4rA 117 D FREE
-1 1a4rA 155 E FREE
-1 1a4rA 156 C FREE
-1 1a4rA 187 C FREE
-1 1a67_ 62 C FREE
-1 1a67_ 72 C FREE
-1 1a67_ 75 H FREE
-1 1a67_ 86 C FREE
-1 1a67_ 106 C FREE
-1 1a6cA 6 D FREE
-1 1a6cA 9 C FREE
-1 1a6cA 10 C FREE
-1 1a6cA 26 H FREE
-1 1a6cA 43 H FREE
-1 1a6cA 48 C FREE
-1 1a6cA 62 H FREE
-1 1a6cA 75 C FREE
-1 1a6cA 78 D FREE
-1 1a6cA 92 C FREE
-1 1a6cA 113 H FREE
-1 1a6cA 125 H FREE
-1 1a6cA 128 C FREE
-1 1a6cA 157 C FREE
-1 1a6cA 162 H FREE
-1 1a6cA 220 H FREE
-1 1a6cA 224 H FREE
-1 1a6cA 255 C FREE
-1 1a6cA 266 C FREE
-1 1a6cA 280 H FREE
-1 1a6cA 284 H FREE
-1 1a6cA 298 H FREE
-1 1a6cA 324 H FREE
-1 1a6cA 333 H FREE
-1 1a6cA 344 H FREE
-1 1a6cA 380 H FREE
-1 1a6cA 406 H FREE
-1 1a6cA 413 C FREE
-1 1a6cA 496 C FREE
-1 1a6jA 4 D FREE
-1 1a6jA 17 C FREE
-1 1a6jA 23 H FREE
-1 1a6jA 24 C FREE
-1 1a6jA 57 E FREE
-1 1a6jA 72 H FREE
-1 1a6jA 99 D FREE
-1 1a6jA 119 H FREE
-1 1a6jA 121 H FREE
-1 1a6jA 136 C FREE
-1 1a6jA 161 E FREE
-1 1a7j_ 4 H FREE
-1 1a7j_ 22 H FREE
-1 1a7j_ 39 E FREE
-1 1a7j_ 41 D FREE
-1 1a7j_ 44 H FREE
-1 1a7j_ 68 H FREE
-1 1a7j_ 72 E FREE
-1 1a7j_ 80 E FREE
-1 1a7j_ 99 H FREE
-1 1a7j_ 103 E FREE
-1 1a7j_ 125 H FREE
-1 1a7j_ 130 E FREE
-1 1a7j_ 133 H FREE
-1 1a7j_ 148 D FREE
-1 1a7j_ 160 E FREE
-1 1a7j_ 166 H FREE
-1 1a7j_ 168 D FREE
-1 1a7j_ 177 E FREE
-1 1a7j_ 181 D FREE
-1 1a7j_ 188 H FREE
-1 1a7j_ 192 H FREE
-1 1a7j_ 193 C FREE
-1 1a7j_ 212 D FREE
-1 1a7j_ 226 D FREE
-1 1a7j_ 227 E FREE
-1 1a7j_ 241 D FREE
-1 1a7j_ 250 H FREE
-1 1a7m_ 11 C FREE
-1 1a7m_ 15 H FREE
-1 1a7m_ 17 C FREE
-1 1a7m_ 18 H FREE
-1 1a7m_ 49 E FREE
-1 1a7m_ 56 D FREE
-1 1a7m_ 59 C FREE
-1 1a7m_ 65 D FREE
-1 1a7m_ 70 H FREE
-1 1a7m_ 75 E FREE
-1 1a7m_ 81 E FREE
-1 1a7m_ 99 D FREE
-1 1a7m_ 111 H FREE
-1 1a7m_ 119 D FREE
-1 1a7m_ 130 C FREE
-1 1a7m_ 133 C FREE
-1 1a7m_ 140 H FREE
-1 1a7m_ 142 D FREE
-1 1a7m_ 148 D FREE
-1 1a7m_ 149 H FREE
-1 1a7m_ 153 E FREE
-1 1a7m_ 162 C FREE
-1 1a7s_ 23 H FREE
-1 1a7s_ 25 C FREE
-1 1a7s_ 31 H FREE
-1 1a7s_ 41 C FREE
-1 1a7s_ 84 D FREE
-1 1a7s_ 118 C FREE
-1 1a7s_ 149 C FREE
-1 1a7s_ 155 C FREE
-1 1a7s_ 166 C FREE
-1 1a7s_ 169 D FREE
-1 1a7s_ 176 C FREE
-1 1a7s_ 181 H FREE
-1 1a7s_ 191 C FREE
-1 1a8o_ 1 D FREE
-1 1a8o_ 8 E FREE
-1 1a8o_ 12 D FREE
-1 1a8o_ 15 D FREE
-1 1a8o_ 24 E FREE
-1 1a8o_ 29 E FREE
-1 1a8o_ 36 E FREE
-1 1a8o_ 46 D FREE
-1 1a8o_ 47 C FREE
-1 1a8o_ 61 E FREE
-1 1a8o_ 62 E FREE
-1 1a8o_ 67 C FREE
-1 1a8p_ 12 H FREE
-1 1a8p_ 13 H FREE
-1 1a8p_ 62 H FREE
-1 1a8p_ 81 H FREE
-1 1a8p_ 108 H FREE
-1 1a8p_ 141 H FREE
-1 1a8p_ 158 H FREE
-1 1a8p_ 185 H FREE
-1 1a8p_ 218 C FREE
-1 1a8p_ 228 C FREE
-1 1a8p_ 251 E FREE
-1 1a8p_ 256 E FREE
-1 1a91_ 36 E FREE
-1 1a91_ 43 D FREE
-1 1a91_ 60 D FREE
-1 1ab9C 19 C FREE
-1 1ab9C 33 C FREE
-1 1ab9C 42 C FREE
-1 1ab9C 45 D FREE
-1 1ab9C 52 C FREE
-1 1ab9C 71 C FREE
-1 1afvA 11 H FREE
-1 1afvA 27 E FREE
-1 1afvA 28 E FREE
-1 1afvA 34 E FREE
-1 1afvA 44 E FREE
-1 1afvA 50 D FREE
-1 1afvA 61 H FREE
-1 1afvA 70 E FREE
-1 1afvA 74 E FREE
-1 1afvA 75 E FREE
-1 1afvA 78 E FREE
-1 1afvA 80 D FREE
-1 1afvA 83 H FREE
-1 1afvA 86 H FREE
-1 1afvA 97 E FREE
-1 1afvA 102 D FREE
-1 1afvA 112 E FREE
-1 1afvA 119 H FREE
-1 1afvA 127 E FREE
-1 1ag2_ 16 H FREE
-1 1ag2_ 22 E FREE
-1 1ag2_ 28 E FREE
-1 1ag2_ 53 H FREE
-1 1ag2_ 54 D FREE
-1 1ag2_ 55 C FREE
-1 1ag2_ 63 H FREE
-1 1ag2_ 78 D FREE
-1 1ag2_ 90 C FREE
-1 1agg_ 3 C FREE
-1 1agg_ 7 D FREE
-1 1agg_ 11 C FREE
-1 1agg_ 18 C FREE
-1 1agg_ 19 C FREE
-1 1agg_ 24 C FREE
-1 1agg_ 26 C FREE
-1 1agg_ 33 C FREE
-1 1agg_ 34 E FREE
-1 1agg_ 35 C FREE
-1 1agg_ 42 E FREE
-1 1agm_ 46 D FREE
-1 1agm_ 54 D FREE
-1 1agm_ 79 H FREE
-1 1agm_ 104 E FREE
-1 1agm_ 124 D FREE
-1 1agm_ 160 D FREE
-1 1agm_ 174 D FREE
-1 1agm_ 177 E FREE
-1 1agm_ 178 E FREE
-1 1agm_ 191 H FREE
-1 1agm_ 208 C FREE
-1 1agm_ 211 C FREE
-1 1agm_ 220 C FREE
-1 1agm_ 243 D FREE
-1 1agm_ 252 H FREE
-1 1agm_ 260 C FREE
-1 1agm_ 268 C FREE
-1 1agm_ 276 H FREE
-1 1agm_ 307 D FREE
-1 1agm_ 318 C FREE
-1 1agm_ 324 E FREE
-1 1agm_ 380 D FREE
-1 1agm_ 389 H FREE
-1 1agm_ 398 E FREE
-1 1agm_ 447 C FREE
-1 1ahzA 55 H FREE
-1 1ahzA 57 H FREE
-1 1ahzA 60 H FREE
-1 1ahzA 61 H FREE
-1 1ahzA 139 C FREE
-1 1ahzA 148 H FREE
-1 1ahzA 151 H FREE
-1 1ahzA 192 H FREE
-1 1ahzA 196 H FREE
-1 1ahzA 239 H FREE
-1 1ahzA 312 H FREE
-1 1ahzA 421 H FREE
-1 1ahzA 446 C FREE
-1 1ahzA 452 D FREE
-1 1ahzA 465 H FREE
-1 1ahzA 466 H FREE
-1 1ahzA 469 C FREE
-1 1ahzA 494 C FREE
-1 1ahzA 505 H FREE
-1 1ahzA 535 D FREE
-1 1ai4A 0 E FREE
-1 1ai4A 17 H FREE
-1 1ai4A 25 H FREE
-1 1ai4A 65 D FREE
-1 1ai4A 132 D FREE
-1 1ai4A 193 E FREE
-1 1ai4B 37 H FREE
-1 1ai4B 58 H FREE
-1 1ai4B 91 H FREE
-1 1ai4B 122 H FREE
-1 1ai4B 155 H FREE
-1 1ai4B 191 H FREE
-1 1ai4B 202 H FREE
-1 1ai4B 471 H FREE
-1 1ai4B 519 H FREE
-1 1ai4B 522 D FREE
-1 1ai4B 545 H FREE
-1 1ai4B 553 H FREE
-1 1aihA 10 D FREE
-1 1aihA 18 C FREE
-1 1aihA 33 C FREE
-1 1aihA 42 E FREE
-1 1aihA 112 H FREE
-1 1aihA 116 H FREE
-1 1aihA 121 H FREE
-1 1aihA 138 H FREE
-1 1aihA 149 H FREE
-1 1aihA 154 H FREE
-1 1aisB 5 E FREE
-1 1aisB 27 H FREE
-1 1aisB 30 E FREE
-1 1aisB 57 C FREE
-1 1aisB 62 C FREE
-1 1aisB 73 E FREE
-1 1aisB 178 E FREE
-1 1aisB 187 E FREE
-1 1aiw_ 3 C FREE
-1 1aiw_ 16 D FREE
-1 1aiw_ 24 H FREE
-1 1aiw_ 51 D FREE
-1 1aiw_ 60 C FREE
-1 1ajsA 26 D FREE
-1 1ajsA 44 C FREE
-1 1ajsA 67 H FREE
-1 1ajsA 81 C FREE
-1 1ajsA 142 H FREE
-1 1ajsA 188 H FREE
-1 1ajsA 190 C FREE
-1 1ajsA 192 H FREE
-1 1ajsA 221 D FREE
-1 1ajsA 235 D FREE
-1 1ajsA 251 C FREE
-1 1ajsA 264 E FREE
-1 1ajsA 316 H FREE
-1 1ajsA 351 H FREE
-1 1ajsA 377 H FREE
-1 1ajsA 389 C FREE
-1 1ajsA 404 H FREE
-1 1ak2_ 40 C FREE
-1 1ak2_ 42 C FREE
-1 1ak2_ 43 H FREE
-1 1ak2_ 92 C FREE
-1 1ak2_ 145 H FREE
-1 1ak2_ 153 H FREE
-1 1ak2_ 177 D FREE
-1 1ak2_ 178 D FREE
-1 1ak2_ 191 H FREE
-1 1ak2_ 207 H FREE
-1 1alu_ 7 E FREE
-1 1alu_ 8 D FREE
-1 1alu_ 16 H FREE
-1 1alu_ 43 E FREE
-1 1alu_ 45 C FREE
-1 1alu_ 51 C FREE
-1 1alu_ 72 D FREE
-1 1alu_ 74 C FREE
-1 1alu_ 82 E FREE
-1 1alu_ 84 C FREE
-1 1alu_ 94 E FREE
-1 1alu_ 165 H FREE
-1 1aohB 37 C FREE
-1 1aohB 44 D FREE
-1 1aohB 49 E FREE
-1 1aoiA 19 H FREE
-1 1aoiA 90 C FREE
-1 1aoiA 93 H FREE
-1 1aoiA 103 D FREE
-1 1aoiA 113 E FREE
-1 1aoiB 2 H FREE
-1 1aoiB 37 E FREE
-1 1aoiB 59 H FREE
-1 1aoiB 69 D FREE
-1 1aoiC 27 H FREE
-1 1aoiC 78 H FREE
-1 1aoiD 22 H FREE
-1 1aoiD 55 H FREE
-1 1aoiD 66 E FREE
-1 1aoiD 82 H FREE
-1 1apyA 31 D FREE
-1 1apyA 37 C FREE
-1 1apyA 40 C FREE
-1 1apyA 41 E FREE
-1 1apyA 45 C FREE
-1 1apyA 64 D FREE
-1 1apyA 69 D FREE
-1 1apyA 97 H FREE
-1 1apyA 100 H FREE
-1 1apyA 131 H FREE
-1 1apyA 139 C FREE
-1 1apyA 155 C FREE
-1 1apyB 7 H FREE
-1 1apyB 11 H FREE
-1 1apyB 26 H FREE
-1 1apyB 31 D FREE
-1 1apyB 55 D FREE
-1 1apyB 80 C FREE
-1 1apyB 90 H FREE
-1 1apyB 100 C FREE
-1 1apyB 111 C FREE
-1 1apyB 135 E FREE
-1 1apyB 139 C FREE
-1 1arb_ 5 C FREE
-1 1arb_ 8 D FREE
-1 1arb_ 11 C FREE
-1 1arb_ 35 C FREE
-1 1arb_ 55 H FREE
-1 1arb_ 56 H FREE
-1 1arb_ 57 C FREE
-1 1arb_ 79 C FREE
-1 1arb_ 112 D FREE
-1 1arb_ 117 E FREE
-1 1arb_ 147 H FREE
-1 1arb_ 148 H FREE
-1 1arb_ 176 H FREE
-1 1arb_ 189 E FREE
-1 1arb_ 209 H FREE
-1 1arb_ 215 C FREE
-1 1arb_ 224 D FREE
-1 1arb_ 245 D FREE
-1 1arb_ 248 D FREE
-1 1arb_ 258 D FREE
-1 1arb_ 261 D FREE
-1 1arl_ 12 H FREE
-1 1arl_ 28 H FREE
-1 1arl_ 68 H FREE
-1 1arl_ 71 E FREE
-1 1arl_ 113 D FREE
-1 1arl_ 119 H FREE
-1 1arl_ 137 C FREE
-1 1arl_ 160 C FREE
-1 1arl_ 165 H FREE
-1 1arl_ 174 E FREE
-1 1arl_ 185 H FREE
-1 1arl_ 195 H FREE
-1 1arl_ 255 D FREE
-1 1arl_ 269 E FREE
-1 1arl_ 291 E FREE
-1 1arl_ 302 H FREE
-1 1auyB 3 D FREE
-1 1auyB 67 H FREE
-1 1auyB 78 H FREE
-1 1auyB 93 C FREE
-1 1auyB 116 C FREE
-1 1auyB 131 C FREE
-1 1auyB 148 D FREE
-1 1auyB 168 C FREE
-1 1auyB 179 H FREE
-1 1avaC 6 H FREE
-1 1avaC 7 D FREE
-1 1avaC 11 H FREE
-1 1avaC 28 H FREE
-1 1avaC 38 H FREE
-1 1avaC 41 H FREE
-1 1avaC 42 C FREE
-1 1avaC 54 H FREE
-1 1avaC 89 C FREE
-1 1avaC 96 H FREE
-1 1avaC 107 H FREE
-1 1avaC 136 H FREE
-1 1avaC 143 C FREE
-1 1avaC 147 C FREE
-1 1avaC 155 D FREE
-1 1avaC 170 H FREE
-1 1ax4A 6 E FREE
-1 1ax4A 14 E FREE
-1 1ax4A 46 D FREE
-1 1ax4A 50 D FREE
-1 1ax4A 59 H FREE
-1 1ax4A 68 D FREE
-1 1ax4A 69 E FREE
-1 1ax4A 86 E FREE
-1 1ax4A 97 H FREE
-1 1ax4A 103 E FREE
-1 1ax4A 130 H FREE
-1 1ax4A 137 H FREE
-1 1ax4A 143 C FREE
-1 1ax4A 167 D FREE
-1 1ax4A 178 H FREE
-1 1ax4A 192 C FREE
-1 1ax4A 215 H FREE
-1 1ax4A 222 D FREE
-1 1ax4A 227 C FREE
-1 1ax4A 228 E FREE
-1 1ax4A 237 D FREE
-1 1ax4A 247 E FREE
-1 1ax4A 251 D FREE
-1 1ax4A 257 D FREE
-1 1ax4A 266 D FREE
-1 1ax4A 279 D FREE
-1 1ax4A 291 C FREE
-1 1ax4A 295 E FREE
-1 1ax4A 317 E FREE
-1 1ax4A 325 H FREE
-1 1ax4A 352 H FREE
-1 1ax4A 357 D FREE
-1 1ax4A 358 C FREE
-1 1ax4A 389 E FREE
-1 1ax4A 406 H FREE
-1 1ax4A 410 E FREE
-1 1ax4A 425 H FREE
-1 1ax4A 427 D FREE
-1 1ax4A 451 E FREE
-1 1ax4A 457 H FREE
-1 1ax8_ 7 D FREE
-1 1ax8_ 8 D FREE
-1 1ax8_ 22 D FREE
-1 1ax8_ 39 D FREE
-1 1ax8_ 45 H FREE
-1 1ax8_ 54 D FREE
-1 1ax8_ 78 D FREE
-1 1ax8_ 80 E FREE
-1 1ax8_ 84 D FREE
-1 1ax8_ 87 H FREE
-1 1ax8_ 95 C FREE
-1 1ax8_ 96 H FREE
-1 1ax8_ 107 D FREE
-1 1ax8_ 114 E FREE
-1 1ax8_ 121 E FREE
-1 1ax8_ 134 D FREE
-1 1ax8_ 140 D FREE
-1 1ax8_ 145 C FREE
-1 1axj_ 7 E FREE
-1 1axj_ 26 H FREE
-1 1axj_ 51 H FREE
-1 1axj_ 54 E FREE
-1 1axj_ 98 E FREE
-1 1ay2_ 5 E FREE
-1 1ay2_ 54 H FREE
-1 1ay2_ 121 C FREE
-1 1ay2_ 146 H FREE
-1 1ay2_ 151 C FREE
-1 1ay2_ 153 D FREE
-1 1aym4 11 H FREE
-1 1aym4 43 D FREE
-1 1aym4 47 D FREE
-1 1aym4 57 D FREE
-1 1ayoA 14 C FREE
-1 1ayoA 20 H FREE
-1 1ayoA 44 D FREE
-1 1ayoA 70 E FREE
-1 1ayoA 75 H FREE
-1 1ayoA 112 D FREE
-1 1ayoA 128 C FREE
-1 1b22A 30 C FREE
-1 1b22A 46 H FREE
-1 1b22A 67 E FREE
-1 1b22A 92 H FREE
-1 1b22A 109 D FREE
-1 1b2iA 4 C FREE
-1 1b2iA 6 H FREE
-1 1b2iA 25 C FREE
-1 1b2iA 34 H FREE
-1 1b2iA 36 H FREE
-1 1b2iA 53 C FREE
-1 1b2iA 64 C FREE
-1 1b2iA 74 E FREE
-1 1b2iA 76 C FREE
-1 1b2iA 81 C FREE
-1 1b2pA 12 H FREE
-1 1b2pA 17 H FREE
-1 1b2pA 29 H FREE
-1 1b2pA 38 D FREE
-1 1b2pA 39 C FREE
-1 1b2pA 62 C FREE
-1 1b2pA 93 H FREE
-1 1b35A 3 E FREE
-1 1b35A 4 D FREE
-1 1b35A 11 E FREE
-1 1b35A 14 H FREE
-1 1b35A 17 H FREE
-1 1b35A 22 D FREE
-1 1b35A 24 H FREE
-1 1b35A 36 C FREE
-1 1b35A 39 E FREE
-1 1b35A 174 E FREE
-1 1b35A 178 E FREE
-1 1b35A 188 H FREE
-1 1b35A 209 H FREE
-1 1b35A 213 C FREE
-1 1b35A 228 H FREE
-1 1b35A 240 D FREE
-1 1b35A 241 D FREE
-1 1b35B 3 H FREE
-1 1b35B 5 E FREE
-1 1b35B 8 D FREE
-1 1b35B 20 H FREE
-1 1b35B 35 D FREE
-1 1b35B 54 H FREE
-1 1b35B 154 C FREE
-1 1b35B 177 H FREE
-1 1b35B 201 H FREE
-1 1b35B 217 H FREE
-1 1b35C 11 C FREE
-1 1b35C 23 D FREE
-1 1b35C 26 D FREE
-1 1b35C 29 H FREE
-1 1b35C 103 C FREE
-1 1b35C 105 H FREE
-1 1b35C 132 H FREE
-1 1b35C 165 D FREE
-1 1b35C 187 C FREE
-1 1b35C 208 C FREE
-1 1b35C 235 C FREE
-1 1b35C 250 C FREE
-1 1b35C 275 E FREE
-1 1b35C 280 E FREE
-1 1b35C 281 D FREE
-1 1b35D 3 E FREE
-1 1b35D 22 E FREE
-1 1b35D 29 H FREE
-1 1b5oA 47 H FREE
-1 1b5oA 195 H FREE
-1 1b5oA 202 D FREE
-1 1b5oA 207 H FREE
-1 1b5oA 214 H FREE
-1 1b5oA 224 H FREE
-1 1b5oA 246 C FREE
-1 1b5oA 358 H FREE
-1 1b77A 5 D FREE
-1 1b77A 40 E FREE
-1 1b77A 48 D FREE
-1 1b77A 50 D FREE
-1 1b77A 55 D FREE
-1 1b77A 68 D FREE
-1 1b77A 69 D FREE
-1 1b77A 71 E FREE
-1 1b77A 75 H FREE
-1 1b77A 116 E FREE
-1 1b77A 120 E FREE
-1 1b77A 121 D FREE
-1 1b77A 135 D FREE
-1 1b77A 143 D FREE
-1 1b77A 156 D FREE
-1 1b77A 170 D FREE
-1 1b77A 220 E FREE
-1 1b77A 222 D FREE
-1 1b77A 225 H FREE
-1 1b77A 226 D FREE
-1 1b9lA 24 E FREE
-1 1b9lA 38 H FREE
-1 1b9lA 66 H FREE
-1 1b9lA 76 E FREE
-1 1b9lA 89 H FREE
-1 1b9lA 90 H FREE
-1 1b9lA 103 H FREE
-1 1bbn_ 4 H FREE
-1 1bbn_ 6 C FREE
-1 1bbn_ 7 D FREE
-1 1bbn_ 12 E FREE
-1 1bbn_ 27 C FREE
-1 1bbn_ 34 D FREE
-1 1bbn_ 44 E FREE
-1 1bbn_ 46 E FREE
-1 1bbn_ 49 C FREE
-1 1bbn_ 61 H FREE
-1 1bbn_ 62 H FREE
-1 1bbn_ 68 C FREE
-1 1bbn_ 77 H FREE
-1 1bbn_ 79 H FREE
-1 1bbn_ 102 C FREE
-1 1bbn_ 106 E FREE
-1 1bbn_ 117 E FREE
-1 1bbn_ 130 C FREE
-1 1be3K 36 D FREE
-1 1be3K 42 D FREE
-1 1be3K 54 D FREE
-1 1bev1 1 D FREE
-1 1bev1 27 H FREE
-1 1bev1 41 E FREE
-1 1bev1 63 H FREE
-1 1bev1 66 H FREE
-1 1bev1 67 E FREE
-1 1bev1 71 E FREE
-1 1bev1 93 H FREE
-1 1bev1 117 D FREE
-1 1bev1 119 E FREE
-1 1bev1 137 H FREE
-1 1bev1 164 C FREE
-1 1bev1 195 D FREE
-1 1bev1 229 H FREE
-1 1bev1 241 H FREE
-1 1bev1 244 C FREE
-1 1bev1 271 C FREE
-1 1bgc_ 16 C FREE
-1 1bgc_ 18 E FREE
-1 1bgc_ 35 C FREE
-1 1bgc_ 38 H FREE
-1 1bgc_ 41 C FREE
-1 1bgc_ 42 H FREE
-1 1bgc_ 44 E FREE
-1 1bgc_ 45 E FREE
-1 1bgc_ 51 H FREE
-1 1bgc_ 63 C FREE
-1 1bgc_ 73 C FREE
-1 1bgc_ 78 H FREE
-1 1bgc_ 103 D FREE
-1 1bgc_ 108 D FREE
-1 1bgc_ 121 E FREE
-1 1bgc_ 122 D FREE
-1 1bgc_ 157 H FREE
-1 1bgc_ 161 E FREE
-1 1bgw_ 0 E FREE
-1 1bgw_ 22 D FREE
-1 1bgw_ 34 C FREE
-1 1bgw_ 40 E FREE
-1 1bgw_ 42 D FREE
-1 1bgw_ 62 C FREE
-1 1bgw_ 97 H FREE
-1 1bgw_ 111 H FREE
-1 1bgw_ 117 D FREE
-1 1bgw_ 119 D FREE
-1 1bgw_ 120 H FREE
-1 1bgw_ 121 D FREE
-1 1bgw_ 124 H FREE
-1 1bgw_ 184 H FREE
-1 1bgw_ 214 H FREE
-1 1bgw_ 219 H FREE
-1 1bgw_ 288 D FREE
-1 1bgw_ 301 C FREE
-1 1bgw_ 322 C FREE
-1 1bgw_ 326 H FREE
-1 1bgw_ 327 H FREE
-1 1bgw_ 329 E FREE
-1 1bgw_ 387 H FREE
-1 1bgw_ 446 H FREE
-1 1bgw_ 457 H FREE
-1 1bgw_ 493 E FREE
-1 1bgw_ 528 H FREE
-1 1bgw_ 572 H FREE
-1 1bgw_ 602 H FREE
-1 1bgw_ 687 H FREE
-1 1bgw_ 749 D FREE
-1 1bgw_ 790 D FREE
-1 1bgw_ 791 E FREE
-1 1bgw_ 792 D FREE
-1 1bh8A 4 E FREE
-1 1bh8A 7 C FREE
-1 1bh8A 14 D FREE
-1 1bh8A 15 D FREE
-1 1bh8A 21 E FREE
-1 1bh8A 27 E FREE
-1 1bh8A 28 D FREE
-1 1bh8A 32 E FREE
-1 1bh8A 36 E FREE
-1 1bh8A 39 H FREE
-1 1bh8B 3 E FREE
-1 1bh8B 9 E FREE
-1 1bh8B 51 E FREE
-1 1bh8B 54 E FREE
-1 1bh8B 60 C FREE
-1 1bh8B 65 E FREE
-1 1bh8B 73 H FREE
-1 1bhp_ 2 C FREE
-1 1bhp_ 3 C FREE
-1 1bhp_ 11 C FREE
-1 1bhp_ 15 C FREE
-1 1bhp_ 24 C FREE
-1 1bhp_ 28 C FREE
-1 1bhp_ 30 C FREE
-1 1bhp_ 38 C FREE
-1 1bjoA 35 E FREE
-1 1bjoA 38 H FREE
-1 1bjoA 69 C FREE
-1 1bjoA 70 H FREE
-1 1bjoA 111 C FREE
-1 1bjoA 144 H FREE
-1 1bjoA 146 C FREE
-1 1bjoA 171 D FREE
-1 1bjoA 219 C FREE
-1 1bjoA 278 D FREE
-1 1bjoA 320 H FREE
-1 1bjoA 325 H FREE
-1 1bjoA 358 H FREE
-1 1bjyA 42 H FREE
-1 1bjyA 61 H FREE
-1 1bjyA 62 H FREE
-1 1bjyA 98 H FREE
-1 1bjyA 137 H FREE
-1 1bjyA 149 H FREE
-1 1bjyA 181 E FREE
-1 1bjyA 186 H FREE
-1 1bk7A 1 D FREE
-1 1bk7A 14 C FREE
-1 1bk7A 22 C FREE
-1 1bk7A 33 H FREE
-1 1bk7A 47 C FREE
-1 1bk7A 59 H FREE
-1 1bk7A 82 H FREE
-1 1bk7A 87 H FREE
-1 1bk7A 90 C FREE
-1 1bk7A 120 H FREE
-1 1bk7A 150 C FREE
-1 1bk7A 167 C FREE
-1 1bk7A 178 C FREE
-1 1bk7A 183 C FREE
-1 1bmfA 6 E FREE
-1 1bmfA 41 H FREE
-1 1bmfA 153 D FREE
-1 1bmfA 200 C FREE
-1 1bmfA 250 C FREE
-1 1bmfA 254 E FREE
-1 1bmfA 262 H FREE
-1 1bmfA 268 D FREE
-1 1bmfA 301 H FREE
-1 1bmfA 306 E FREE
-1 1bmfA 346 D FREE
-1 1bmfA 470 H FREE
-1 1bmfA 475 H FREE
-1 1bmlC 15 E FREE
-1 1bmlC 20 D FREE
-1 1bmlC 36 H FREE
-1 1bmlC 60 H FREE
-1 1bmlC 66 D FREE
-1 1bmlC 80 H FREE
-1 1bmlC 90 D FREE
-1 1bmlC 94 D FREE
-1 1bmlC 122 E FREE
-1 1bmlC 128 H FREE
-1 1bmlC 136 E FREE
-1 1bmlC 186 E FREE
-1 1bmlC 199 H FREE
-1 1bmlC 214 H FREE
-1 1bmlC 232 H FREE
-1 1bmlC 250 E FREE
-1 1bmlC 256 D FREE
-1 1bmlC 279 H FREE
-1 1bmlC 289 D FREE
-1 1bmlC 313 D FREE
-1 1bmlC 329 D FREE
-1 1bmlC 346 H FREE
-1 1bmv2 1 E FREE
-1 1bmv2 10 D FREE
-1 1bmv2 11 D FREE
-1 1bmv2 65 H FREE
-1 1bmv2 89 C FREE
-1 1bmv2 107 C FREE
-1 1bmv2 111 C FREE
-1 1bmv2 118 C FREE
-1 1bmv2 131 C FREE
-1 1bmv2 146 H FREE
-1 1bmv2 147 C FREE
-1 1bmv2 151 C FREE
-1 1bmv2 162 D FREE
-1 1bmv2 176 C FREE
-1 1bmv2 182 C FREE
-1 1bmv2 244 D FREE
-1 1bmv2 248 E FREE
-1 1bmv2 259 C FREE
-1 1bmv2 278 E FREE
-1 1bmv2 282 H FREE
-1 1bmv2 320 D FREE
-1 1bmv2 322 C FREE
-1 1bmv2 330 H FREE
-1 1bmv2 340 D FREE
-1 1bmv2 354 C FREE
-1 1boqA 16 C FREE
-1 1boqA 35 H FREE
-1 1boqA 36 C FREE
-1 1boqA 62 D FREE
-1 1boqA 100 C FREE
-1 1boqA 110 C FREE
-1 1boqA 136 C FREE
-1 1boqA 141 D FREE
-1 1boqA 169 C FREE
-1 1br2A 6 D FREE
-1 1br2A 40 H FREE
-1 1br2A 86 D FREE
-1 1br2A 92 C FREE
-1 1br2A 100 H FREE
-1 1br2A 119 C FREE
-1 1br2A 145 H FREE
-1 1br2A 150 H FREE
-1 1br2A 173 C FREE
-1 1br2A 176 E FREE
-1 1br2A 199 H FREE
-1 1br2A 271 E FREE
-1 1br2A 286 H FREE
-1 1br2A 318 H FREE
-1 1br2A 326 D FREE
-1 1br2A 386 C FREE
-1 1br2A 387 H FREE
-1 1br2A 479 C FREE
-1 1br2A 493 H FREE
-1 1br2A 522 C FREE
-1 1br2A 541 E FREE
-1 1br2A 543 C FREE
-1 1br2A 564 H FREE
-1 1br2A 580 C FREE
-1 1br2A 583 H FREE
-1 1br2A 682 C FREE
-1 1br2A 687 H FREE
-1 1br2A 697 H FREE
-1 1br2A 705 C FREE
-1 1br2A 715 C FREE
-1 1br2A 751 C FREE
-1 1br2A 781 H FREE
-1 1br2A 783 E FREE
-1 1bs0A 53 H FREE
-1 1bs0A 54 H FREE
-1 1bs0A 77 H FREE
-1 1bs0A 85 H FREE
-1 1bs0A 89 E FREE
-1 1bs0A 128 D FREE
-1 1bs0A 132 H FREE
-1 1bs0A 151 H FREE
-1 1bs0A 156 H FREE
-1 1bs0A 165 C FREE
-1 1bs0A 174 E FREE
-1 1bs0A 196 H FREE
-1 1bs0A 203 D FREE
-1 1bs0A 204 D FREE
-1 1bs0A 206 H FREE
-1 1bs0A 219 C FREE
-1 1bs0A 246 C FREE
-1 1bs0A 260 H FREE
-1 1bs0A 316 C FREE
-1 1bs0A 342 C FREE
-1 1bs0A 367 H FREE
-1 1bs0A 380 H FREE
-1 1buiC 10 E FREE
-1 1buiC 34 H FREE
-1 1buiC 79 E FREE
-1 1buiC 106 D FREE
-1 1buiC 110 H FREE
-1 1buyA 6 C FREE
-1 1buyA 7 D FREE
-1 1buyA 12 E FREE
-1 1buyA 17 E FREE
-1 1buyA 20 E FREE
-1 1buyA 22 E FREE
-1 1buyA 28 C FREE
-1 1buyA 30 E FREE
-1 1buyA 31 H FREE
-1 1buyA 32 C FREE
-1 1buyA 36 E FREE
-1 1buyA 42 D FREE
-1 1buyA 54 E FREE
-1 1buyA 61 E FREE
-1 1buyA 71 E FREE
-1 1buyA 88 E FREE
-1 1buyA 93 H FREE
-1 1buyA 95 D FREE
-1 1buyA 116 E FREE
-1 1buyA 122 D FREE
-1 1buyA 135 D FREE
-1 1buyA 158 E FREE
-1 1buyA 160 C FREE
-1 1buyA 164 D FREE
-1 1bywA 13 C FREE
-1 1bywA 18 C FREE
-1 1bywA 23 C FREE
-1 1bywA 26 C FREE
-1 1bywA 32 E FREE
-1 1bywA 38 C FREE
-1 1bywA 40 C FREE
-1 1bywA 44 H FREE
-1 1bywA 47 C FREE
-1 1bywA 79 C FREE
-1 1bywA 82 C FREE
-1 1bywA 108 E FREE
-1 1bzg_ 4 H FREE
-1 1bzg_ 8 H FREE
-1 1bzg_ 9 D FREE
-1 1bzg_ 16 D FREE
-1 1bzg_ 24 H FREE
-1 1bzg_ 25 H FREE
-1 1bzg_ 31 H FREE
-1 1c02A 19 D FREE
-1 1c02A 20 D FREE
-1 1c02A 21 D FREE
-1 1c02A 22 D FREE
-1 1c02A 62 H FREE
-1 1c02A 80 C FREE
-1 1c02A 92 H FREE
-1 1c02A 99 E FREE
-1 1c02A 106 D FREE
-1 1c02A 117 E FREE
-1 1c02A 128 D FREE
-1 1c17M 0 H FREE
-1 1c17M 37 H FREE
-1 1c17M 90 H FREE
-1 1c17M 150 H FREE
-1 1c17M 176 H FREE
-1 1c2aA 5 C FREE
-1 1c2aA 6 C FREE
-1 1c2aA 7 D FREE
-1 1c2aA 11 C FREE
-1 1c2aA 19 C FREE
-1 1c2aA 21 C FREE
-1 1c2aA 23 D FREE
-1 1c2aA 28 C FREE
-1 1c2aA 32 C FREE
-1 1c2aA 35 C FREE
-1 1c2aA 47 C FREE
-1 1c2aA 59 C FREE
-1 1c2aA 64 C FREE
-1 1c2aA 65 C FREE
-1 1c2aA 66 D FREE
-1 1c2aA 70 C FREE
-1 1c2aA 78 C FREE
-1 1c2aA 80 C FREE
-1 1c2aA 82 D FREE
-1 1c2aA 87 C FREE
-1 1c2aA 91 C FREE
-1 1c2aA 94 C FREE
-1 1c2aA 106 C FREE
-1 1c2aA 108 D FREE
-1 1c2aA 118 C FREE
-1 1c3qA 8 C FREE
-1 1c3qA 15 H FREE
-1 1c3qA 20 H FREE
-1 1c3qA 50 E FREE
-1 1c3qA 53 D FREE
-1 1c3qA 86 H FREE
-1 1c3qA 93 D FREE
-1 1c3qA 125 E FREE
-1 1c3qA 128 H FREE
-1 1c3qA 141 D FREE
-1 1c3qA 171 D FREE
-1 1c3qA 178 H FREE
-1 1c3qA 183 H FREE
-1 1c3qA 186 H FREE
-1 1c3qA 197 C FREE
-1 1c3qA 207 C FREE
-1 1c4oA 11 D FREE
-1 1c4oA 119 H FREE
-1 1c4oA 196 E FREE
-1 1c4oA 209 E FREE
-1 1c4oA 213 D FREE
-1 1c4oA 216 E FREE
-1 1c4oA 222 H FREE
-1 1c4oA 242 H FREE
-1 1c4oA 296 C FREE
-1 1c4oA 320 D FREE
-1 1c4oA 331 D FREE
-1 1c4oA 332 E FREE
-1 1c4oA 334 H FREE
-1 1c4oA 374 E FREE
-1 1c4oA 396 H FREE
-1 1c4oA 461 H FREE
-1 1c4oA 469 H FREE
-1 1c4oA 470 H FREE
-1 1c4oA 488 H FREE
-1 1c4oA 491 C FREE
-1 1c4oA 574 H FREE
-1 1c4oA 629 E FREE
-1 1c4oA 636 D FREE
-1 1c7sA 0 D FREE
-1 1c7sA 5 D FREE
-1 1c7sA 28 C FREE
-1 1c7sA 38 C FREE
-1 1c7sA 62 H FREE
-1 1c7sA 79 H FREE
-1 1c7sA 83 D FREE
-1 1c7sA 117 D FREE
-1 1c7sA 160 D FREE
-1 1c7sA 199 H FREE
-1 1c7sA 306 D FREE
-1 1c7sA 318 D FREE
-1 1c7sA 324 H FREE
-1 1c7sA 334 D FREE
-1 1c7sA 345 H FREE
-1 1c7sA 347 H FREE
-1 1c7sA 350 D FREE
-1 1c7sA 372 C FREE
-1 1c7sA 373 H FREE
-1 1c7sA 380 C FREE
-1 1c7sA 418 E FREE
-1 1c7sA 420 D FREE
-1 1c7sA 424 H FREE
-1 1c7sA 440 H FREE
-1 1c7sA 477 C FREE
-1 1c7sA 491 E FREE
-1 1c7sA 496 H FREE
-1 1c7sA 507 H FREE
-1 1c7sA 512 E FREE
-1 1c7sA 550 C FREE
-1 1c7sA 564 H FREE
-1 1c7sA 580 H FREE
-1 1c7sA 689 H FREE
-1 1c7sA 711 E FREE
-1 1c7sA 720 E FREE
-1 1c7sA 732 E FREE
-1 1c7sA 736 H FREE
-1 1c7sA 756 H FREE
-1 1c7sA 819 D FREE
-1 1c8nA 4 D FREE
-1 1c8nA 94 E FREE
-1 1c8nA 144 C FREE
-1 1c8nA 155 C FREE
-1 1c8nA 159 D FREE
-1 1c8nA 162 D FREE
-1 1c8nA 236 C FREE
-1 1c8nA 238 C FREE
-1 1c8nA 241 H FREE
-1 1c8nA 267 E FREE
-1 1c9kA 14 H FREE
-1 1c9kA 16 E FREE
-1 1c9kA 35 D FREE
-1 1c9kA 37 E FREE
-1 1c9kA 44 H FREE
-1 1c9kA 45 H FREE
-1 1c9kA 52 H FREE
-1 1c9kA 57 E FREE
-1 1c9kA 58 C FREE
-1 1c9kA 61 H FREE
-1 1c9kA 79 E FREE
-1 1c9kA 80 C FREE
-1 1c9kA 121 C FREE
-1 1c9kA 124 C FREE
-1 1c9kA 134 E FREE
-1 1c9kA 148 H FREE
-1 1c9kA 151 D FREE
-1 1ccm_ 2 C FREE
-1 1ccm_ 3 C FREE
-1 1ccm_ 15 C FREE
-1 1ccm_ 25 C FREE
-1 1ccm_ 31 C FREE
-1 1ccm_ 39 C FREE
-1 1cd9B 12 C FREE
-1 1cd9B 15 H FREE
-1 1cd9B 23 C FREE
-1 1cd9B 32 H FREE
-1 1cd9B 48 C FREE
-1 1cd9B 58 C FREE
-1 1cd9B 67 C FREE
-1 1cd9B 99 C FREE
-1 1cd9B 125 H FREE
-1 1cd9B 129 C FREE
-1 1cd9B 147 C FREE
-1 1cd9B 165 H FREE
-1 1cd9B 176 C FREE
-1 1cd9B 179 H FREE
-1 1cd9B 190 C FREE
-1 1cfb_ 15 C FREE
-1 1cfb_ 23 H FREE
-1 1cfb_ 36 H FREE
-1 1cfb_ 92 H FREE
-1 1cfb_ 96 C FREE
-1 1cfb_ 132 H FREE
-1 1cfb_ 138 H FREE
-1 1cfb_ 202 E FREE
-1 1cfb_ 203 D FREE
-1 1ci4A 6 H FREE
-1 1ci4A 12 E FREE
-1 1ci4A 16 E FREE
-1 1ci4A 55 E FREE
-1 1ci4A 66 C FREE
-1 1ci4A 76 C FREE
-1 1ci4A 79 C FREE
-1 1ci4A 82 E FREE
-1 1ci4A 84 C FREE
-1 1ckeA 10 D FREE
-1 1ckeA 21 C FREE
-1 1ckeA 31 H FREE
-1 1ckeA 48 H FREE
-1 1ckeA 49 H FREE
-1 1ckeA 50 H FREE
-1 1ckeA 65 H FREE
-1 1ckeA 128 D FREE
-1 1ckeA 131 D FREE
-1 1ckeA 155 H FREE
-1 1ckeA 181 D FREE
-1 1ckeA 184 D FREE
-1 1ckeA 202 D FREE
-1 1ckv_ 21 D FREE
-1 1ckv_ 26 D FREE
-1 1ckv_ 27 E FREE
-1 1ckv_ 32 H FREE
-1 1ckv_ 45 D FREE
-1 1ckv_ 46 E FREE
-1 1ckv_ 52 E FREE
-1 1ckv_ 53 E FREE
-1 1ckv_ 70 E FREE
-1 1ckv_ 71 D FREE
-1 1ckv_ 87 D FREE
-1 1ckv_ 88 C FREE
-1 1ckv_ 90 E FREE
-1 1ckv_ 93 E FREE
-1 1ckv_ 103 D FREE
-1 1ckv_ 127 E FREE
-1 1ckv_ 132 D FREE
-1 1ckv_ 139 H FREE
-1 1cl1A 43 H FREE
-1 1cl1A 63 H FREE
-1 1cl1A 71 C FREE
-1 1cl1A 74 E FREE
-1 1cl1A 79 C FREE
-1 1cl1A 84 C FREE
-1 1cl1A 102 H FREE
-1 1cl1A 117 C FREE
-1 1cl1A 142 H FREE
-1 1cl1A 153 E FREE
-1 1cl1A 163 H FREE
-1 1cl1A 214 H FREE
-1 1cl1A 224 C FREE
-1 1cl1A 228 C FREE
-1 1cl1A 265 H FREE
-1 1cl1A 266 H FREE
-1 1cl1A 279 H FREE
-1 1cl1A 287 H FREE
-1 1cl1A 296 H FREE
-1 1cl1A 353 H FREE
-1 1cl1A 373 H FREE
-1 1cl1A 377 E FREE
-1 1cl1A 381 D FREE
-1 1cl1A 385 D FREE
-1 1clqA 2 E FREE
-1 1clqA 8 E FREE
-1 1clqA 16 E FREE
-1 1clqA 20 D FREE
-1 1clqA 25 E FREE
-1 1clqA 31 E FREE
-1 1clqA 39 H FREE
-1 1clqA 40 C FREE
-1 1clqA 50 D FREE
-1 1clqA 56 C FREE
-1 1clqA 66 D FREE
-1 1clqA 76 D FREE
-1 1clqA 80 E FREE
-1 1clqA 86 D FREE
-1 1clqA 94 D FREE
-1 1clqA 103 D FREE
-1 1clqA 104 H FREE
-1 1clqA 113 D FREE
-1 1clqA 115 E FREE
-1 1clqA 130 H FREE
-1 1clqA 137 H FREE
-1 1clqA 193 E FREE
-1 1clqA 221 D FREE
-1 1clqA 244 H FREE
-1 1clqA 316 H FREE
-1 1clqA 326 D FREE
-1 1clqA 385 H FREE
-1 1clqA 410 D FREE
-1 1clqA 439 H FREE
-1 1clqA 455 C FREE
-1 1clqA 484 H FREE
-1 1clqA 503 H FREE
-1 1clqA 608 C FREE
-1 1clqA 620 D FREE
-1 1clqA 622 D FREE
-1 1clqA 645 H FREE
-1 1clqA 670 C FREE
-1 1clqA 678 H FREE
-1 1clqA 730 E FREE
-1 1clqA 747 C FREE
-1 1clqA 791 D FREE
-1 1clqA 800 C FREE
-1 1clqA 803 H FREE
-1 1clqA 825 E FREE
-1 1clqA 842 D FREE
-1 1clqA 844 C FREE
-1 1clqA 860 D FREE
-1 1clqA 863 H FREE
-1 1clqA 866 D FREE
-1 1clqA 891 E FREE
-1 1clqA 901 D FREE
-1 1cnt1 4 E FREE
-1 1cnt1 5 H FREE
-1 1cnt1 11 H FREE
-1 1cnt1 14 D FREE
-1 1cnt1 16 C FREE
-1 1cnt1 29 D FREE
-1 1cnt1 35 E FREE
-1 1cnt1 40 H FREE
-1 1cnt1 53 D FREE
-1 1cnt1 61 D FREE
-1 1cnt1 65 E FREE
-1 1cnt1 74 E FREE
-1 1cnt1 83 H FREE
-1 1cnt1 91 E FREE
-1 1cnt1 92 D FREE
-1 1cnt1 96 H FREE
-1 1cnt1 101 E FREE
-1 1cnt1 103 D FREE
-1 1cnt1 105 H FREE
-1 1cnt1 109 H FREE
-1 1cnt1 123 E FREE
-1 1cnt1 124 E FREE
-1 1cnt1 137 E FREE
-1 1cnt1 152 E FREE
-1 1cnt1 163 E FREE
-1 1cnt1 173 H FREE
-1 1cnt1 174 D FREE
-1 1cnt1 181 H FREE
-1 1cr0A 2 E FREE
-1 1cr0A 7 H FREE
-1 1cr0A 21 C FREE
-1 1cr0A 35 E FREE
-1 1cr0A 72 E FREE
-1 1cr0A 86 H FREE
-1 1cr0A 121 H FREE
-1 1cr0A 147 C FREE
-1 1cr0A 153 D FREE
-1 1cr0A 154 H FREE
-1 1cr0A 193 C FREE
-1 1cr0A 194 H FREE
-1 1cr0A 204 H FREE
-1 1cr0A 226 D FREE
-1 1cr0A 250 C FREE
-1 1cr0A 279 E FREE
-1 1cr0A 280 E FREE
-1 1cr0A 281 E FREE
-1 1cr0A 283 H FREE
-1 1cr0A 288 D FREE
-1 1cr0A 294 D FREE
-1 1csgA 14 H FREE
-1 1csgA 20 E FREE
-1 1csgA 30 D FREE
-1 1csgA 37 E FREE
-1 1csgA 40 E FREE
-1 1csgA 53 C FREE
-1 1csgA 82 H FREE
-1 1csgA 86 H FREE
-1 1csgA 87 C FREE
-1 1csgA 92 E FREE
-1 1csgA 95 C FREE
-1 1csgA 107 E FREE
-1 1csgA 119 D FREE
-1 1csgA 120 C FREE
-1 1cxwA 14 C FREE
-1 1cxwA 28 C FREE
-1 1cxwA 40 C FREE
-1 1cxwA 47 D FREE
-1 1cxwA 49 D FREE
-1 1cxwA 55 C FREE
-1 1d0sA 4 H FREE
-1 1d0sA 14 D FREE
-1 1d0sA 24 H FREE
-1 1d0sA 39 E FREE
-1 1d0sA 66 C FREE
-1 1d0sA 69 H FREE
-1 1d0sA 99 C FREE
-1 1d0sA 110 H FREE
-1 1d0sA 113 D FREE
-1 1d0sA 133 C FREE
-1 1d0sA 159 C FREE
-1 1d0sA 173 E FREE
-1 1d0sA 241 D FREE
-1 1d0sA 255 C FREE
-1 1d0sA 262 D FREE
-1 1d0sA 274 C FREE
-1 1d0sA 288 H FREE
-1 1d0sA 292 E FREE
-1 1d0sA 301 H FREE
-1 1d0sA 309 H FREE
-1 1d0sA 316 E FREE
-1 1d0sA 331 C FREE
-1 1d0sA 335 H FREE
-1 1d0sA 349 E FREE
-1 1d2jA 3 C FREE
-1 1d2jA 10 C FREE
-1 1d2jA 15 C FREE
-1 1d2jA 17 H FREE
-1 1d2jA 22 C FREE
-1 1d2jA 23 D FREE
-1 1d2jA 27 D FREE
-1 1d2jA 28 C FREE
-1 1d2jA 30 D FREE
-1 1d2jA 33 D FREE
-1 1d2jA 34 E FREE
-1 1d2jA 37 C FREE
-1 1d2lA 5 C FREE
-1 1d2lA 12 C FREE
-1 1d2lA 17 C FREE
-1 1d2lA 24 C FREE
-1 1d2lA 25 D FREE
-1 1d2lA 29 D FREE
-1 1d2lA 30 C FREE
-1 1d2lA 32 D FREE
-1 1d2lA 35 D FREE
-1 1d2lA 36 E FREE
-1 1d2lA 41 C FREE
-1 1d2lA 42 H FREE
-1 1d2lA 44 H FREE
-1 1d2nA 14 D FREE
-1 1d2nA 73 H FREE
-1 1d2nA 95 C FREE
-1 1d2nA 109 C FREE
-1 1d2nA 126 C FREE
-1 1d2nA 130 D FREE
-1 1d2nA 131 D FREE
-1 1d2nA 133 E FREE
-1 1d2nA 193 H FREE
-1 1d2nA 262 E FREE
-1 1d2nA 269 D FREE
-1 1d7mA 0 E FREE
-1 1d7mA 13 E FREE
-1 1d7mA 15 E FREE
-1 1d7mA 20 E FREE
-1 1d7mA 49 E FREE
-1 1d7mA 55 D FREE
-1 1d7mA 56 E FREE
-1 1d7mA 62 E FREE
-1 1d7mA 64 E FREE
-1 1d7mA 70 E FREE
-1 1d7mA 72 E FREE
-1 1d7mA 79 E FREE
-1 1d7mA 81 D FREE
-1 1d7mA 86 E FREE
-1 1d7mA 91 E FREE
-1 1d7mA 94 D FREE
-1 1d7mA 95 E FREE
-1 1d7mA 100 E FREE
-1 1danT 44 C FREE
-1 1danT 51 E FREE
-1 1danT 52 C FREE
-1 1danT 53 D FREE
-1 1danU 1 E FREE
-1 1danU 15 E FREE
-1 1danU 39 D FREE
-1 1danU 90 D FREE
-1 1danU 96 C FREE
-1 1danU 119 C FREE
-1 1daqA 7 D FREE
-1 1daqA 11 D FREE
-1 1daqA 18 D FREE
-1 1daqA 39 D FREE
-1 1daqA 43 D FREE
-1 1daqA 50 D FREE
-1 1dd1A 2 H FREE
-1 1dd1A 5 H FREE
-1 1dd1A 6 H FREE
-1 1dd1A 12 H FREE
-1 1dd1A 15 H FREE
-1 1dd1A 20 H FREE
-1 1dd1A 32 H FREE
-1 1dd1A 39 C FREE
-1 1dd1A 45 E FREE
-1 1dd1A 60 C FREE
-1 1dd1A 66 D FREE
-1 1dd1A 78 C FREE
-1 1dd1A 86 H FREE
-1 1dd1A 97 H FREE
-1 1dd1A 106 C FREE
-1 1dd1A 116 C FREE
-1 1dd1A 120 H FREE
-1 1dd1A 142 H FREE
-1 1dd1A 158 C FREE
-1 1dd1A 159 H FREE
-1 1dd1A 214 C FREE
-1 1dd1A 238 C FREE
-1 1dd1A 241 E FREE
-1 1dd1A 243 H FREE
-1 1dd1A 245 H FREE
-1 1dd1A 252 D FREE
-1 1dd1A 256 H FREE
-1 1dd1A 267 D FREE
-1 1dd3A 16 E FREE
-1 1dd3A 19 E FREE
-1 1dd3A 86 E FREE
-1 1dd3A 92 E FREE
-1 1dd3A 111 E FREE
-1 1dd9A 15 H FREE
-1 1dd9A 54 H FREE
-1 1dd9A 144 H FREE
-1 1dd9A 169 E FREE
-1 1dd9A 173 D FREE
-1 1dd9A 197 H FREE
-1 1dd9A 210 C FREE
-1 1dd9A 211 C FREE
-1 1dd9A 213 D FREE
-1 1dd9A 215 D FREE
-1 1dd9A 249 D FREE
-1 1ddgA 1 H FREE
-1 1ddgA 32 H FREE
-1 1ddgA 48 D FREE
-1 1ddgA 92 H FREE
-1 1ddgA 127 H FREE
-1 1ddgA 176 H FREE
-1 1ddgA 215 H FREE
-1 1ddgA 265 H FREE
-1 1ddgA 322 H FREE
-1 1ddgA 326 C FREE
-1 1ddgA 371 D FREE
-1 1df9C 1 H FREE
-1 1df9C 2 D FREE
-1 1df9C 3 E FREE
-1 1df9C 6 E FREE
-1 1df9C 11 C FREE
-1 1df9C 12 C FREE
-1 1df9C 13 D FREE
-1 1df9C 15 C FREE
-1 1df9C 17 C FREE
-1 1df9C 25 C FREE
-1 1df9C 26 H FREE
-1 1df9C 27 C FREE
-1 1df9C 35 C FREE
-1 1df9C 36 H FREE
-1 1df9C 39 C FREE
-1 1df9C 42 C FREE
-1 1df9C 44 C FREE
-1 1df9C 52 C FREE
-1 1df9C 54 C FREE
-1 1df9C 56 D FREE
-1 1df9C 61 C FREE
-1 1df9C 65 C FREE
-1 1df9C 71 D FREE
-1 1dfcA 18 C FREE
-1 1dfcA 26 E FREE
-1 1dfcA 60 C FREE
-1 1dfcA 64 H FREE
-1 1dfcA 72 D FREE
-1 1dfcA 79 C FREE
-1 1dfcA 88 C FREE
-1 1dfcA 95 H FREE
-1 1dfcA 107 H FREE
-1 1dfcA 116 D FREE
-1 1dfcA 120 C FREE
-1 1dfcA 134 H FREE
-1 1dfcA 138 H FREE
-1 1dfcA 153 H FREE
-1 1dfcA 165 D FREE
-1 1dfcA 173 D FREE
-1 1dfcA 192 H FREE
-1 1dfcA 197 H FREE
-1 1dfcA 224 D FREE
-1 1dfcA 225 C FREE
-1 1dfcA 250 D FREE
-1 1dfcA 251 E FREE
-1 1dfcA 259 C FREE
-1 1dfcA 285 D FREE
-1 1dfcA 296 E FREE
-1 1dfcA 304 C FREE
-1 1dfcA 309 H FREE
-1 1dfcA 333 C FREE
-1 1dfcA 391 H FREE
-1 1dfcA 396 C FREE
-1 1dfcA 411 D FREE
-1 1dfcA 453 E FREE
-1 1dfcA 455 C FREE
-1 1dfcA 473 H FREE
-1 1dfcA 491 E FREE
-1 1dgpA 10 C FREE
-1 1dgpA 11 H FREE
-1 1dgpA 16 E FREE
-1 1dgpA 20 E FREE
-1 1dgpA 22 D FREE
-1 1dgpA 50 C FREE
-1 1dgpA 58 D FREE
-1 1dgpA 59 D FREE
-1 1dgpA 62 H FREE
-1 1dgpA 65 C FREE
-1 1dgpA 75 D FREE
-1 1dgpA 76 D FREE
-1 1dgpA 79 E FREE
-1 1dgpA 80 H FREE
-1 1dgpA 85 D FREE
-1 1dgpA 100 D FREE
-1 1dgpA 104 D FREE
-1 1dgpA 110 E FREE
-1 1dgpA 115 D FREE
-1 1dgpA 118 E FREE
-1 1dgpA 123 H FREE
-1 1dgpA 124 D FREE
-1 1dgpA 126 E FREE
-1 1dgpA 130 E FREE
-1 1dgpA 133 E FREE
-1 1dgpA 144 D FREE
-1 1dgpA 151 H FREE
-1 1dgpA 155 H FREE
-1 1dgpA 158 E FREE
-1 1dgpA 161 E FREE
-1 1dgpA 163 D FREE
-1 1dgpA 185 E FREE
-1 1dgpA 193 E FREE
-1 1dgpA 196 C FREE
-1 1dgpA 205 D FREE
-1 1dgpA 210 D FREE
-1 1dgpA 212 E FREE
-1 1dgpA 220 H FREE
-1 1dgpA 222 E FREE
-1 1dgpA 227 C FREE
-1 1dgpA 236 E FREE
-1 1dgpA 254 E FREE
-1 1dgpA 256 E FREE
-1 1dgpA 259 H FREE
-1 1dgpA 273 C FREE
-1 1dgpA 285 E FREE
-1 1dgpA 292 E FREE
-1 1dhn_ 2 D FREE
-1 1dhn_ 15 H FREE
-1 1dhn_ 21 E FREE
-1 1dhn_ 31 D FREE
-1 1dhn_ 45 D FREE
-1 1dhn_ 52 H FREE
-1 1dhn_ 73 E FREE
-1 1dhn_ 74 H FREE
-1 1dhn_ 107 H FREE
-1 1dil_ 10 E FREE
-1 1dil_ 13 H FREE
-1 1dil_ 40 C FREE
-1 1dil_ 52 D FREE
-1 1dil_ 55 H FREE
-1 1dil_ 101 C FREE
-1 1dil_ 160 H FREE
-1 1dil_ 223 C FREE
-1 1dil_ 229 E FREE
-1 1dil_ 234 E FREE
-1 1dil_ 256 D FREE
-1 1dil_ 276 H FREE
-1 1dil_ 295 H FREE
-1 1dil_ 315 H FREE
-1 1dil_ 342 C FREE
-1 1dil_ 359 E FREE
-1 1dil_ 372 H FREE
-1 1dizA 27 E FREE
-1 1dizA 56 H FREE
-1 1dizA 59 H FREE
-1 1dizA 73 C FREE
-1 1dizA 82 D FREE
-1 1dizA 85 C FREE
-1 1dizA 109 C FREE
-1 1dizA 153 C FREE
-1 1dizA 183 H FREE
-1 1dizA 237 D FREE
-1 1dizA 269 H FREE
-1 1dizA 280 E FREE
-1 1dj0A 48 C FREE
-1 1dj0A 53 D FREE
-1 1dj0A 57 H FREE
-1 1dj0A 64 H FREE
-1 1dj0A 101 H FREE
-1 1dj0A 118 H FREE
-1 1dj0A 131 H FREE
-1 1dj0A 142 H FREE
-1 1dj0A 147 C FREE
-1 1dj0A 162 C FREE
-1 1dj0A 173 H FREE
-1 1dj0A 179 H FREE
-1 1dj0A 194 H FREE
-1 1dj0A 195 H FREE
-1 1dj0A 210 H FREE
-1 1dj0A 263 D FREE
-1 1dlgA 48 D FREE
-1 1dlgA 124 H FREE
-1 1dlgA 154 H FREE
-1 1dlgA 230 D FREE
-1 1dlgA 250 C FREE
-1 1dlgA 284 H FREE
-1 1dlgA 298 H FREE
-1 1dlgA 304 D FREE
-1 1dlgA 333 H FREE
-1 1dlgA 343 H FREE
-1 1dlgA 353 C FREE
-1 1dlgA 354 H FREE
-1 1dlgA 368 D FREE
-1 1dlgA 380 C FREE
-1 1dlgA 393 H FREE
-1 1dlgA 418 E FREE
-1 1dm9A 11 D FREE
-1 1dm9A 36 H FREE
-1 1dm9A 110 H FREE
-1 1dm9A 128 H FREE
-1 1dm9A 132 E FREE
-1 1dmlE 15 D FREE
-1 1dmlE 30 C FREE
-1 1dmlE 62 D FREE
-1 1dmlE 68 H FREE
-1 1dmlE 82 H FREE
-1 1dmlE 102 D FREE
-1 1dmlE 160 E FREE
-1 1dmlE 174 D FREE
-1 1dmlE 217 C FREE
-1 1dmlE 261 H FREE
-1 1dmlE 269 D FREE
-1 1dmlE 271 C FREE
-1 1dmlE 299 C FREE
-1 1dnlA 23 C FREE
-1 1dnlA 29 D FREE
-1 1dnlA 41 H FREE
-1 1dnlA 53 H FREE
-1 1dnlA 71 H FREE
-1 1dnlA 86 H FREE
-1 1dnlA 111 H FREE
-1 1dnlA 169 E FREE
-1 1dnlA 176 H FREE
-1 1dnlA 179 H FREE
-1 1dowA 2 H FREE
-1 1dowA 20 D FREE
-1 1dowA 25 E FREE
-1 1dowA 32 E FREE
-1 1dowA 39 D FREE
-1 1dowA 57 D FREE
-1 1dowA 59 C FREE
-1 1dowA 86 D FREE
-1 1dowA 115 D FREE
-1 1dowA 171 C FREE
-1 1dowA 174 H FREE
-1 1dowA 185 D FREE
-1 1dp3A 24 E FREE
-1 1dp3A 30 D FREE
-1 1dp3A 42 E FREE
-1 1dp3A 53 E FREE
-1 1dtyA 8 D FREE
-1 1dtyA 11 H FREE
-1 1dtyA 14 H FREE
-1 1dtyA 34 C FREE
-1 1dtyA 46 D FREE
-1 1dtyA 56 H FREE
-1 1dtyA 60 H FREE
-1 1dtyA 76 H FREE
-1 1dtyA 84 H FREE
-1 1dtyA 91 C FREE
-1 1dtyA 104 C FREE
-1 1dtyA 144 H FREE
-1 1dtyA 154 C FREE
-1 1dtyA 161 H FREE
-1 1dtyA 200 H FREE
-1 1dtyA 202 H FREE
-1 1dtyA 223 H FREE
-1 1dtyA 234 C FREE
-1 1dtyA 244 D FREE
-1 1dtyA 245 E FREE
-1 1dtyA 259 C FREE
-1 1dtyA 261 H FREE
-1 1dtyA 267 D FREE
-1 1dtyA 270 C FREE
-1 1dtyA 302 C FREE
-1 1dtyA 305 H FREE
-1 1dtyA 316 C FREE
-1 1dtyA 371 H FREE
-1 1dtyA 427 C FREE
-1 1dylA 0 C FREE
-1 1dylA 6 H FREE
-1 1dylA 7 E FREE
-1 1dylA 15 C FREE
-1 1dylA 26 H FREE
-1 1dylA 32 D FREE
-1 1dylA 48 D FREE
-1 1dylA 50 E FREE
-1 1dylA 51 C FREE
-1 1dylA 57 H FREE
-1 1dylA 67 H FREE
-1 1dylA 73 H FREE
-1 1dylA 77 H FREE
-1 1dylA 78 H FREE
-1 1dylA 99 D FREE
-1 1dylA 106 D FREE
-1 1dylA 121 E FREE
-1 1dylA 143 E FREE
-1 1dzoA 26 E FREE
-1 1dzoA 102 D FREE
-1 1dzoA 107 C FREE
-1 1dzoA 112 D FREE
-1 1dzoA 120 C FREE
-1 1e2hA 9 D FREE
-1 1e2hA 12 H FREE
-1 1e2hA 37 E FREE
-1 1e2hA 59 H FREE
-1 1e2hA 96 H FREE
-1 1e2hA 105 H FREE
-1 1e2hA 116 D FREE
-1 1e2hA 118 H FREE
-1 1e2hA 125 C FREE
-1 1e2hA 167 H FREE
-1 1e2hA 179 E FREE
-1 1e2hA 182 D FREE
-1 1e2hA 205 C FREE
-1 1e2hA 237 H FREE
-1 1e2hA 277 H FREE
-1 1e2hA 290 C FREE
-1 1e2hA 305 H FREE
-1 1e2hA 316 C FREE
-1 1e2hA 325 E FREE
-1 1e5bA 2 C FREE
-1 1e5bA 83 C FREE
-1 1e6cA 12 C FREE
-1 1e6cA 31 D FREE
-1 1e6cA 33 D FREE
-1 1e6cA 38 H FREE
-1 1e6cA 60 E FREE
-1 1e6cA 93 H FREE
-1 1e6cA 117 H FREE
-1 1e6cA 147 H FREE
-1 1e6cA 161 C FREE
-1 1e8tA 4 H FREE
-1 1e8tA 5 D FREE
-1 1e8tA 35 H FREE
-1 1e8tA 48 C FREE
-1 1e8tA 60 H FREE
-1 1e8tA 62 C FREE
-1 1e8tA 65 H FREE
-1 1e8tA 72 C FREE
-1 1e8tA 75 H FREE
-1 1e8tA 77 H FREE
-1 1e8tA 79 H FREE
-1 1e8tA 114 C FREE
-1 1e8tA 123 C FREE
-1 1e8tA 127 C FREE
-1 1e8tA 134 E FREE
-1 1e8tA 148 H FREE
-1 1e8tA 158 H FREE
-1 1e8tA 220 C FREE
-1 1e8tA 277 E FREE
-1 1e8tA 287 H FREE
-1 1e8tA 315 H FREE
-1 1e8tA 331 C FREE
-1 1e8tA 337 C FREE
-1 1e8tA 341 C FREE
-1 1e8tA 348 D FREE
-1 1e8tA 358 H FREE
-1 1e8tA 407 C FREE
-1 1e8tA 418 C FREE
-1 1e8tA 423 E FREE
-1 1e8tA 449 E FREE
-1 1ebaA 18 C FREE
-1 1ebaA 24 E FREE
-1 1ebaA 28 C FREE
-1 1ebaA 57 C FREE
-1 1ebaA 60 H FREE
-1 1ebaA 73 C FREE
-1 1ebaA 100 H FREE
-1 1ebaA 104 H FREE
-1 1ebaA 127 H FREE
-1 1ebaA 143 H FREE
-1 1ebaA 171 C FREE
-1 1ebaA 213 D FREE
-1 1ebmA 4 H FREE
-1 1ebmA 19 C FREE
-1 1ebmA 45 H FREE
-1 1ebmA 65 H FREE
-1 1ebmA 66 C FREE
-1 1ebmA 102 H FREE
-1 1ebmA 103 H FREE
-1 1ebmA 110 H FREE
-1 1ebmA 127 D FREE
-1 1ebmA 130 E FREE
-1 1ebmA 131 C FREE
-1 1ebmA 137 C FREE
-1 1ebmA 154 C FREE
-1 1ebmA 170 H FREE
-1 1ebmA 184 E FREE
-1 1ebmA 186 H FREE
-1 1ebmA 228 H FREE
-1 1ebmA 232 C FREE
-1 1ebmA 244 C FREE
-1 1ebmA 246 C FREE
-1 1ebmA 259 D FREE
-1 1ebmA 261 H FREE
-1 1ebmA 264 H FREE
-1 1ebmA 273 H FREE
-1 1ebmA 313 D FREE
-1 1ed7A 22 C FREE
-1 1ed7A 26 H FREE
-1 1ee1A 10 H FREE
-1 1ee1A 49 D FREE
-1 1ee1A 80 H FREE
-1 1ee1A 158 H FREE
-1 1ee1A 161 E FREE
-1 1ee1A 172 D FREE
-1 1ee1A 219 D FREE
-1 1ee1A 231 D FREE
-1 1ee1A 256 H FREE
-1 1ee1A 266 D FREE
-1 1eejA 44 H FREE
-1 1eejA 87 H FREE
-1 1eejA 94 D FREE
-1 1eejA 97 C FREE
-1 1eejA 100 C FREE
-1 1eejA 101 H FREE
-1 1eejA 104 H FREE
-1 1eejA 140 C FREE
-1 1eejA 143 D FREE
-1 1eejA 162 C FREE
-1 1eejA 169 H FREE
-1 1eejA 208 H FREE
-1 1eemA 31 C FREE
-1 1eemA 48 H FREE
-1 1eemA 89 C FREE
-1 1eemA 111 C FREE
-1 1eemA 173 D FREE
-1 1eemA 191 C FREE
-1 1eemA 194 H FREE
-1 1eemA 236 C FREE
-1 1eemA 237 D FREE
-1 1ef1A 9 D FREE
-1 1ef1A 37 E FREE
-1 1ef1A 113 C FREE
-1 1ef1A 138 H FREE
-1 1ef1A 157 H FREE
-1 1ef1A 172 H FREE
-1 1ef1A 175 H FREE
-1 1ef1A 280 C FREE
-1 1ef1A 284 H FREE
-1 1efdN 16 E FREE
-1 1efdN 59 E FREE
-1 1efdN 123 H FREE
-1 1efdN 156 H FREE
-1 1efdN 206 C FREE
-1 1efdN 209 H FREE
-1 1efdN 252 H FREE
-1 1eg7A 6 D FREE
-1 1eg7A 71 E FREE
-1 1eg7A 94 C FREE
-1 1eg7A 122 E FREE
-1 1eg7A 127 H FREE
-1 1eg7A 131 D FREE
-1 1eg7A 133 H FREE
-1 1eg7A 139 H FREE
-1 1eg7A 147 D FREE
-1 1eg7A 149 H FREE
-1 1eg7A 170 D FREE
-1 1eg7A 173 E FREE
-1 1eg7A 203 E FREE
-1 1eg7A 207 C FREE
-1 1eg7A 209 C FREE
-1 1eg7A 216 D FREE
-1 1eg7A 239 D FREE
-1 1eg7A 252 D FREE
-1 1eg7A 263 E FREE
-1 1eg7A 270 H FREE
-1 1eg7A 279 H FREE
-1 1eg7A 281 C FREE
-1 1eg7A 295 D FREE
-1 1eg7A 300 E FREE
-1 1eg7A 306 D FREE
-1 1eg7A 310 E FREE
-1 1eg7A 317 C FREE
-1 1eg7A 339 H FREE
-1 1eg7A 365 H FREE
-1 1eg7A 386 D FREE
-1 1eg7A 390 E FREE
-1 1eg7A 398 C FREE
-1 1eg7A 435 H FREE
-1 1eg7A 512 E FREE
-1 1eg7A 542 C FREE
-1 1eg7A 545 D FREE
-1 1egaA 7 C FREE
-1 1egaA 44 H FREE
-1 1egaA 50 H FREE
-1 1egaA 61 D FREE
-1 1egaA 66 H FREE
-1 1egaA 126 D FREE
-1 1egaA 137 H FREE
-1 1egaA 171 H FREE
-1 1egaA 177 H FREE
-1 1egaA 178 H FREE
-1 1egaA 273 H FREE
-1 1egaA 299 D FREE
-1 1eghA 12 H FREE
-1 1eghA 18 H FREE
-1 1eghA 19 D FREE
-1 1eghA 20 H FREE
-1 1eghA 21 C FREE
-1 1eghA 32 H FREE
-1 1eghA 39 H FREE
-1 1eghA 70 D FREE
-1 1eghA 90 D FREE
-1 1eghA 97 H FREE
-1 1eghA 98 D FREE
-1 1eghA 100 D FREE
-1 1eghA 123 D FREE
-1 1eghA 130 H FREE
-1 1eghA 141 D FREE
-1 1egjA 14 D FREE
-1 1egjA 21 E FREE
-1 1egjA 29 H FREE
-1 1egjA 31 D FREE
-1 1egjA 32 H FREE
-1 1egjA 47 D FREE
-1 1egjA 51 E FREE
-1 1egjA 57 H FREE
-1 1egjA 65 E FREE
-1 1egjA 89 E FREE
-1 1egjA 99 E FREE
-1 1ei1A 15 D FREE
-1 1ei1A 35 H FREE
-1 1ei1A 36 H FREE
-1 1ei1A 40 E FREE
-1 1ei1A 43 D FREE
-1 1ei1A 47 D FREE
-1 1ei1A 48 E FREE
-1 1ei1A 53 H FREE
-1 1ei1A 54 C FREE
-1 1ei1A 62 H FREE
-1 1ei1A 64 D FREE
-1 1ei1A 71 D FREE
-1 1ei1A 81 H FREE
-1 1ei1A 90 E FREE
-1 1ei1A 97 H FREE
-1 1ei1A 114 H FREE
-1 1ei1A 139 H FREE
-1 1ei1A 145 H FREE
-1 1ei1A 205 D FREE
-1 1ei1A 213 H FREE
-1 1ei1A 215 H FREE
-1 1ei1A 235 H FREE
-1 1ei1A 251 E FREE
-1 1ei1A 266 C FREE
-1 1ei1A 275 D FREE
-1 1ei1A 279 H FREE
-1 1ei1A 311 D FREE
-1 1ei1A 312 D FREE
-1 1ei1A 315 E FREE
-1 1ei1A 327 D FREE
-1 1ei1A 342 E FREE
-1 1ei1A 388 E FREE
-1 1ejiA 11 H FREE
-1 1ejiA 23 D FREE
-1 1ejiA 47 E FREE
-1 1ejiA 83 D FREE
-1 1ejiA 86 E FREE
-1 1ejiA 89 C FREE
-1 1ejiA 98 H FREE
-1 1ejiA 103 C FREE
-1 1ejiA 128 H FREE
-1 1ejiA 141 H FREE
-1 1ejiA 144 H FREE
-1 1ejiA 177 D FREE
-1 1ejiA 187 H FREE
-1 1ejiA 197 C FREE
-1 1ejiA 221 D FREE
-1 1ejiA 224 H FREE
-1 1ejiA 240 H FREE
-1 1ejiA 241 C FREE
-1 1ejiA 242 H FREE
-1 1ejiA 249 H FREE
-1 1ejiA 255 C FREE
-1 1ejiA 298 H FREE
-1 1ejiA 300 H FREE
-1 1ejiA 328 C FREE
-1 1ejiA 350 H FREE
-1 1ejiA 373 C FREE
-1 1ejiA 377 C FREE
-1 1ejiA 382 C FREE
-1 1ejiA 385 D FREE
-1 1ejiA 410 D FREE
-1 1ejiA 416 H FREE
-1 1ejiA 419 H FREE
-1 1ejiA 431 H FREE
-1 1ejiA 476 D FREE
-1 1ekuA 7 E FREE
-1 1ekuA 9 E FREE
-1 1ekuA 19 H FREE
-1 1ekuA 21 D FREE
-1 1ekuA 24 D FREE
-1 1ekuA 41 D FREE
-1 1ekuA 91 D FREE
-1 1ekuA 112 E FREE
-1 1ekuA 133 E FREE
-1 1ekuA 135 E FREE
-1 1ekuA 145 H FREE
-1 1ekuA 147 D FREE
-1 1ekuA 150 D FREE
-1 1ekuA 167 D FREE
-1 1ekuA 217 D FREE
-1 1ekuA 237 H FREE
-1 1ekuA 238 E FREE
-1 1em8D 10 H FREE
-1 1em8D 48 E FREE
-1 1em8D 58 H FREE
-1 1em8D 59 C FREE
-1 1em8D 100 C FREE
-1 1em8D 104 H FREE
-1 1em8D 105 D FREE
-1 1em8D 111 D FREE
-1 1ep1A 25 C FREE
-1 1ep1A 52 H FREE
-1 1ep1A 116 C FREE
-1 1ep1A 134 C FREE
-1 1ep1A 139 H FREE
-1 1ep1A 158 C FREE
-1 1ep1A 233 H FREE
-1 1ep1A 279 C FREE
-1 1eptA 6 C FREE
-1 1eptA 22 H FREE
-1 1eptA 24 C FREE
-1 1eptA 39 H FREE
-1 1eptA 40 C FREE
-1 1eptB 9 H FREE
-1 1eptB 29 H FREE
-1 1eptB 40 D FREE
-1 1eptB 65 C FREE
-1 1eptB 72 C FREE
-1 1eqkA 21 H FREE
-1 1eqkA 32 E FREE
-1 1eqkA 33 H FREE
-1 1eqkA 75 E FREE
-1 1et1A 3 E FREE
-1 1et1A 8 H FREE
-1 1et1A 13 H FREE
-1 1et1A 18 E FREE
-1 1et1A 29 D FREE
-1 1et1A 31 H FREE
-1 1ethB 11 D FREE
-1 1ethB 14 E FREE
-1 1ethB 16 C FREE
-1 1ethB 22 C FREE
-1 1ethB 26 C FREE
-1 1ethB 27 C FREE
-1 1ethB 29 H FREE
-1 1ethB 38 C FREE
-1 1ethB 44 E FREE
-1 1ethB 48 C FREE
-1 1ethB 60 C FREE
-1 1ethB 62 C FREE
-1 1ethB 68 C FREE
-1 1ethB 86 C FREE
-1 1ethB 87 H FREE
-1 1ethB 93 D FREE
-1 1evsA 5 C FREE
-1 1evsA 31 D FREE
-1 1evsA 47 H FREE
-1 1evsA 48 C FREE
-1 1evsA 58 E FREE
-1 1evsA 59 E FREE
-1 1evsA 79 C FREE
-1 1evsA 82 H FREE
-1 1evsA 126 C FREE
-1 1evsA 166 C FREE
-1 1evsA 170 H FREE
-1 1evsA 173 H FREE
-1 1evsA 177 H FREE
-1 1ew4A 6 H FREE
-1 1ew4A 10 D FREE
-1 1ew4A 18 E FREE
-1 1ew4A 21 D FREE
-1 1ew4A 28 D FREE
-1 1ew4A 30 D FREE
-1 1ew4A 31 C FREE
-1 1ew4A 32 E FREE
-1 1ew4A 57 H FREE
-1 1ew4A 69 H FREE
-1 1ew4A 79 C FREE
-1 1ewwA 0 D FREE
-1 1ewwA 3 C FREE
-1 1ewwA 16 C FREE
-1 1ewwA 24 C FREE
-1 1ewwA 27 D FREE
-1 1ewwA 36 C FREE
-1 1ewwA 61 C FREE
-1 1ewwA 66 C FREE
-1 1ewwA 79 C FREE
-1 1ewwA 84 C FREE
-1 1ex7A 43 E FREE
-1 1ex7A 68 E FREE
-1 1ex7A 94 C FREE
-1 1ex7A 161 H FREE
-1 1exbA 15 C FREE
-1 1exbA 35 H FREE
-1 1exbA 49 D FREE
-1 1exbA 60 E FREE
-1 1exbA 99 H FREE
-1 1exbA 139 H FREE
-1 1exbA 176 C FREE
-1 1exbA 182 H FREE
-1 1exbA 198 H FREE
-1 1exbA 212 C FREE
-1 1exbA 265 C FREE
-1 1exbA 275 C FREE
-1 1exbA 313 H FREE
-1 1exg_ 7 C FREE
-1 1exg_ 89 H FREE
-1 1exg_ 106 C FREE
-1 1exzA 3 C FREE
-1 1exzA 13 D FREE
-1 1exzA 24 D FREE
-1 1exzA 41 H FREE
-1 1exzA 42 C FREE
-1 1exzA 88 C FREE
-1 1exzA 113 E FREE
-1 1exzA 123 D FREE
-1 1exzA 127 D FREE
-1 1exzA 137 C FREE
-1 1ezfB 1 D FREE
-1 1ezfB 12 C FREE
-1 1ezfB 39 C FREE
-1 1ezfB 49 D FREE
-1 1ezfB 53 D FREE
-1 1ezfB 67 H FREE
-1 1ezfB 70 H FREE
-1 1ezfB 116 C FREE
-1 1ezfB 130 H FREE
-1 1ezfB 141 C FREE
-1 1ezfB 142 H FREE
-1 1ezfB 188 D FREE
-1 1ezfB 192 D FREE
-1 1ezfB 227 C FREE
-1 1ezfB 237 H FREE
-1 1ezfB 238 H FREE
-1 1ezfB 258 C FREE
-1 1ezfB 272 C FREE
-1 1ezfB 316 H FREE
-1 1ezfB 322 D FREE
-1 1ezvB 19 H FREE
-1 1ezvB 32 H FREE
-1 1ezvB 55 E FREE
-1 1ezvB 68 E FREE
-1 1ezvB 100 H FREE
-1 1ezvB 101 E FREE
-1 1ezvB 120 C FREE
-1 1ezvB 127 D FREE
-1 1ezvB 264 D FREE
-1 1ezvB 349 D FREE
-1 1ezvB 350 E FREE
-1 1f08A 17 C FREE
-1 1f08A 20 H FREE
-1 1f08A 21 D FREE
-1 1f08A 49 E FREE
-1 1f08A 59 C FREE
-1 1f08A 69 H FREE
-1 1f08A 74 C FREE
-1 1f08A 80 C FREE
-1 1f08A 104 C FREE
-1 1f08A 133 H FREE
-1 1f08A 138 E FREE
-1 1f2nA 57 H FREE
-1 1f2nA 79 C FREE
-1 1f2nA 93 C FREE
-1 1f2nA 121 C FREE
-1 1f2nA 125 D FREE
-1 1f2nA 128 D FREE
-1 1f2nA 155 C FREE
-1 1f2nA 156 H FREE
-1 1f2nA 172 D FREE
-1 1f2nA 173 C FREE
-1 1f2nA 229 D FREE
-1 1f2uB 87 D FREE
-1 1f2uB 88 E FREE
-1 1f2uB 120 H FREE
-1 1f2uB 130 H FREE
-1 1f42A 2 E FREE
-1 1f42A 11 E FREE
-1 1f42A 13 D FREE
-1 1f42A 27 C FREE
-1 1f42A 31 E FREE
-1 1f42A 67 C FREE
-1 1f42A 68 H FREE
-1 1f42A 76 H FREE
-1 1f42A 82 H FREE
-1 1f42A 108 C FREE
-1 1f42A 119 C FREE
-1 1f42A 147 C FREE
-1 1f42A 170 C FREE
-1 1f42A 176 C FREE
-1 1f42A 193 H FREE
-1 1f42A 213 D FREE
-1 1f42A 243 H FREE
-1 1f42A 251 C FREE
-1 1f42A 277 C FREE
-1 1f42A 289 D FREE
-1 1f42A 304 C FREE
-1 1f47B 1 D FREE
-1 1f47B 17 H FREE
-1 1f47B 18 H FREE
-1 1f47B 45 H FREE
-1 1f47B 47 H FREE
-1 1f47B 106 H FREE
-1 1f47B 117 D FREE
-1 1f47B 118 D FREE
-1 1f47B 137 E FREE
-1 1f5qB 10 D FREE
-1 1f5qB 19 C FREE
-1 1f5qB 30 H FREE
-1 1f5qB 42 H FREE
-1 1f5qB 57 C FREE
-1 1f5qB 59 C FREE
-1 1f5qB 77 D FREE
-1 1f5qB 99 H FREE
-1 1f5qB 119 C FREE
-1 1f5qB 132 E FREE
-1 1f5qB 146 C FREE
-1 1f5qB 153 C FREE
-1 1f5qB 157 H FREE
-1 1f5qB 160 H FREE
-1 1f5qB 164 E FREE
-1 1f5qB 173 C FREE
-1 1f5qB 179 C FREE
-1 1f5qB 182 C FREE
-1 1f5qB 198 C FREE
-1 1f5qB 200 H FREE
-1 1f8vA 55 C FREE
-1 1f8vA 61 D FREE
-1 1f8vA 65 D FREE
-1 1f8vA 72 D FREE
-1 1f8vA 75 H FREE
-1 1f8vA 84 C FREE
-1 1f8vA 159 C FREE
-1 1f8vA 242 D FREE
-1 1f8vA 246 C FREE
-1 1f8vA 309 C FREE
-1 1f8vA 311 E FREE
-1 1f8vA 331 D FREE
-1 1f8vA 337 C FREE
-1 1f8vA 339 H FREE
-1 1f98A 1 E FREE
-1 1f98A 2 H FREE
-1 1f98A 23 D FREE
-1 1f98A 33 D FREE
-1 1f98A 45 E FREE
-1 1f98A 64 D FREE
-1 1f98A 68 C FREE
-1 1f98A 92 E FREE
-1 1f98A 107 H FREE
-1 1f9dA 21 D FREE
-1 1f9dA 35 H FREE
-1 1f9dA 38 E FREE
-1 1f9dA 43 E FREE
-1 1f9dA 46 D FREE
-1 1f9dA 49 H FREE
-1 1f9dA 63 E FREE
-1 1f9dA 66 H FREE
-1 1f9dA 72 D FREE
-1 1f9dA 84 E FREE
-1 1f9dA 113 E FREE
-1 1f9dA 133 D FREE
-1 1f9dA 152 H FREE
-1 1f9dA 156 D FREE
-1 1f9dA 158 D FREE
-1 1f9dA 185 E FREE
-1 1f9dA 189 E FREE
-1 1f9dA 195 C FREE
-1 1f9dA 197 D FREE
-1 1f9dA 199 H FREE
-1 1f9dA 209 D FREE
-1 1f9dA 214 D FREE
-1 1f9dA 229 D FREE
-1 1f9dA 231 D FREE
-1 1f9dA 247 E FREE
-1 1f9dA 264 D FREE
-1 1f9dA 272 D FREE
-1 1f9dA 289 D FREE
-1 1f9dA 292 H FREE
-1 1f9dA 317 H FREE
-1 1f9dA 319 H FREE
-1 1f9dA 347 D FREE
-1 1f9dA 357 E FREE
-1 1f9dA 366 E FREE
-1 1f9dA 404 D FREE
-1 1f9dA 469 D FREE
-1 1f9dA 484 H FREE
-1 1f9dA 493 D FREE
-1 1f9dA 496 C FREE
-1 1f9dA 525 D FREE
-1 1f9dA 533 D FREE
-1 1f9dA 541 E FREE
-1 1f9dA 545 D FREE
-1 1f9dA 547 H FREE
-1 1f9dA 586 D FREE
-1 1f9dA 607 H FREE
-1 1f9dA 614 E FREE
-1 1f9dA 628 D FREE
-1 1f9tA 5 H FREE
-1 1f9tA 10 E FREE
-1 1f9tA 19 C FREE
-1 1f9tA 62 H FREE
-1 1f9tA 67 D FREE
-1 1f9tA 97 C FREE
-1 1f9tA 126 H FREE
-1 1f9tA 145 C FREE
-1 1f9tA 175 H FREE
-1 1f9tA 179 H FREE
-1 1f9tA 194 C FREE
-1 1f9tA 223 H FREE
-1 1f9tA 228 H FREE
-1 1f9tA 234 H FREE
-1 1f9tA 245 H FREE
-1 1f9tA 283 C FREE
-1 1f9tA 289 H FREE
-1 1f9tA 300 H FREE
-1 1f9tA 334 H FREE
-1 1fazA 3 D FREE
-1 1fazA 38 D FREE
-1 1fazA 42 D FREE
-1 1fazA 44 C FREE
-1 1fazA 49 D FREE
-1 1fazA 60 C FREE
-1 1fazA 63 H FREE
-1 1fazA 64 D FREE
-1 1fazA 84 D FREE
-1 1fazA 90 D FREE
-1 1fazA 95 C FREE
-1 1fazA 106 C FREE
-1 1fg9C 5 D FREE
-1 1fg9C 59 C FREE
-1 1fg9C 64 H FREE
-1 1fg9C 65 H FREE
-1 1fg9C 67 C FREE
-1 1fg9C 72 H FREE
-1 1fg9C 104 C FREE
-1 1fg9C 129 H FREE
-1 1fg9C 149 C FREE
-1 1fg9C 177 C FREE
-1 1fg9C 182 C FREE
-1 1fg9C 196 C FREE
-1 1fg9C 204 H FREE
-1 1fg9C 217 C FREE
-1 1fgp_ 5 C FREE
-1 1fgp_ 10 H FREE
-1 1fgp_ 12 E FREE
-1 1fgp_ 34 C FREE
-1 1fgp_ 44 C FREE
-1 1fgp_ 51 C FREE
-1 1fgp_ 64 E FREE
-1 1fh1A 2 D FREE
-1 1fh1A 7 E FREE
-1 1fh1A 19 E FREE
-1 1fh1A 30 E FREE
-1 1fh1A 36 E FREE
-1 1fh1A 49 D FREE
-1 1fh1A 53 D FREE
-1 1fh1A 55 E FREE
-1 1fh1A 63 E FREE
-1 1fh1A 68 D FREE
-1 1fh1A 78 D FREE
-1 1fit_ 7 H FREE
-1 1fit_ 34 H FREE
-1 1fit_ 38 C FREE
-1 1fit_ 47 H FREE
-1 1fit_ 48 D FREE
-1 1fit_ 71 H FREE
-1 1fit_ 73 H FREE
-1 1fit_ 93 H FREE
-1 1fit_ 95 H FREE
-1 1fit_ 97 H FREE
-1 1fit_ 105 D FREE
-1 1fit_ 107 H FREE
-1 1fit_ 119 H FREE
-1 1fit_ 137 E FREE
-1 1fjgI 59 D FREE
-1 1fjgI 104 D FREE
-1 1fjgI 109 E FREE
-1 1fjgI 116 H FREE
-1 1fjgM 85 C FREE
-1 1fjgM 91 H FREE
-1 1fjgP 12 H FREE
-1 1fjgP 15 H FREE
-1 1fjgP 28 D FREE
-1 1fjgP 33 E FREE
-1 1flgA 25 H FREE
-1 1flgA 95 H FREE
-1 1flgA 104 C FREE
-1 1flgA 105 C FREE
-1 1flgA 147 H FREE
-1 1flgA 172 H FREE
-1 1flgA 205 H FREE
-1 1flgA 241 H FREE
-1 1flgA 253 D FREE
-1 1flgA 282 H FREE
-1 1flgA 308 H FREE
-1 1flgA 312 D FREE
-1 1flgA 315 D FREE
-1 1flgA 326 D FREE
-1 1flgA 340 H FREE
-1 1flgA 351 D FREE
-1 1flgA 372 H FREE
-1 1flgA 397 H FREE
-1 1flgA 431 H FREE
-1 1flgA 463 H FREE
-1 1flgA 471 D FREE
-1 1flgA 481 H FREE
-1 1flgA 484 H FREE
-1 1foeA 16 C FREE
-1 1foeA 17 E FREE
-1 1foeA 22 E FREE
-1 1foeA 31 C FREE
-1 1foeA 116 C FREE
-1 1foeA 119 H FREE
-1 1foeA 148 H FREE
-1 1foeA 184 H FREE
-1 1foeA 186 H FREE
-1 1foeA 200 H FREE
-1 1foeA 208 H FREE
-1 1foeA 240 H FREE
-1 1foeA 288 H FREE
-1 1foeA 303 H FREE
-1 1foeA 326 C FREE
-1 1foeA 330 H FREE
-1 1foeA 344 H FREE
-1 1foeA 346 C FREE
-1 1foeA 347 C FREE
-1 1foeA 361 H FREE
-1 1foeA 368 H FREE
-1 1fouA 13 E FREE
-1 1fouA 25 H FREE
-1 1fouA 53 E FREE
-1 1fouA 57 H FREE
-1 1fouA 67 D FREE
-1 1fouA 75 C FREE
-1 1fouA 113 E FREE
-1 1fouA 142 E FREE
-1 1fouA 187 H FREE
-1 1fouA 193 D FREE
-1 1fouA 201 D FREE
-1 1fouA 207 D FREE
-1 1fouA 232 E FREE
-1 1fouA 235 E FREE
-1 1fouA 241 E FREE
-1 1fouA 264 C FREE
-1 1fouA 282 D FREE
-1 1fouA 285 E FREE
-1 1fouA 295 E FREE
-1 1fouA 305 E FREE
-1 1fp3A 1 E FREE
-1 1fp3A 5 E FREE
-1 1fp3A 17 E FREE
-1 1fp3A 28 H FREE
-1 1fp3A 30 H FREE
-1 1fp3A 31 D FREE
-1 1fp3A 34 H FREE
-1 1fp3A 40 C FREE
-1 1fp3A 49 D FREE
-1 1fp3A 65 C FREE
-1 1fp3A 72 E FREE
-1 1fp3A 75 H FREE
-1 1fp3A 88 E FREE
-1 1fp3A 93 H FREE
-1 1fp3A 103 C FREE
-1 1fp3A 124 C FREE
-1 1fp3A 155 H FREE
-1 1fp3A 186 C FREE
-1 1fp3A 207 H FREE
-1 1fp3A 209 C FREE
-1 1fp3A 216 H FREE
-1 1fp3A 226 E FREE
-1 1fp3A 231 D FREE
-1 1fp3A 238 C FREE
-1 1fp3A 242 H FREE
-1 1fp3A 247 H FREE
-1 1fp3A 250 E FREE
-1 1fp3A 258 H FREE
-1 1fp3A 270 H FREE
-1 1fp3A 285 D FREE
-1 1fp3A 288 H FREE
-1 1fp3A 296 D FREE
-1 1fp3A 301 C FREE
-1 1fp3A 306 E FREE
-1 1fp3A 315 H FREE
-1 1fp3A 317 E FREE
-1 1fp3A 343 E FREE
-1 1fp3A 351 D FREE
-1 1fp3A 356 E FREE
-1 1fp3A 379 C FREE
-1 1fp3A 381 H FREE
-1 1fp3A 385 C FREE
-1 1fp3A 389 C FREE
-1 1fps_ 29 H FREE
-1 1fps_ 52 C FREE
-1 1fps_ 78 C FREE
-1 1fps_ 85 C FREE
-1 1fps_ 98 D FREE
-1 1fps_ 101 D FREE
-1 1fps_ 111 C FREE
-1 1fps_ 141 C FREE
-1 1fps_ 149 H FREE
-1 1fps_ 168 D FREE
-1 1fps_ 181 H FREE
-1 1fps_ 219 H FREE
-1 1fps_ 237 D FREE
-1 1fps_ 238 D FREE
-1 1fps_ 242 C FREE
-1 1fps_ 255 D FREE
-1 1fps_ 261 C FREE
-1 1fps_ 268 C FREE
-1 1fps_ 326 H FREE
-1 1fx2A 18 D FREE
-1 1fx2A 29 H FREE
-1 1fx2A 40 H FREE
-1 1fx2A 41 H FREE
-1 1fx2A 53 C FREE
-1 1fx2A 61 D FREE
-1 1fx2A 83 C FREE
-1 1fx2A 86 H FREE
-1 1fx2A 87 H FREE
-1 1fx2A 110 C FREE
-1 1fx2A 118 H FREE
-1 1fx2A 138 H FREE
-1 1fx2A 142 C FREE
-1 1fx2A 146 H FREE
-1 1fx2A 179 H FREE
-1 1fx2A 229 D FREE
-1 1fx2A 231 E FREE
-1 1fzqA 42 H FREE
-1 1fzqA 65 D FREE
-1 1fzqA 116 C FREE
-1 1fzqA 127 D FREE
-1 1fzqA 144 H FREE
-1 1fzqA 156 C FREE
-1 1fzqA 172 C FREE
-1 1g10A 4 D FREE
-1 1g10A 8 H FREE
-1 1g10A 20 D FREE
-1 1g10A 27 E FREE
-1 1g10A 32 D FREE
-1 1g10A 63 E FREE
-1 1g10A 91 D FREE
-1 1g26A 2 H FREE
-1 1g26A 3 C FREE
-1 1g26A 4 D FREE
-1 1g26A 6 E FREE
-1 1g26A 9 C FREE
-1 1g26A 11 D FREE
-1 1g26A 15 C FREE
-1 1g26A 16 C FREE
-1 1g26A 25 C FREE
-1 1g26A 26 C FREE
-1 1g3gA 29 E FREE
-1 1g3gA 33 C FREE
-1 1g3gA 37 C FREE
-1 1g3gA 50 D FREE
-1 1g3gA 73 C FREE
-1 1g3gA 74 D FREE
-1 1g3gA 76 H FREE
-1 1g3gA 87 H FREE
-1 1g3gA 102 D FREE
-1 1g3gA 127 D FREE
-1 1g3gA 138 D FREE
-1 1g3gA 153 C FREE
-1 1g3kA 16 D FREE
-1 1g3kA 51 D FREE
-1 1g3kA 57 E FREE
-1 1g3kA 60 E FREE
-1 1g3kA 66 H FREE
-1 1g3kA 69 H FREE
-1 1g3kA 76 E FREE
-1 1g3kA 91 E FREE
-1 1g3kA 110 D FREE
-1 1g3kA 145 H FREE
-1 1g3kA 157 D FREE
-1 1g3kA 159 C FREE
-1 1g3kA 169 E FREE
-1 1g41A 15 H FREE
-1 1g41A 45 H FREE
-1 1g41A 128 E FREE
-1 1g41A 148 H FREE
-1 1g41A 151 H FREE
-1 1g41A 220 D FREE
-1 1g41A 228 D FREE
-1 1g41A 248 E FREE
-1 1g41A 256 D FREE
-1 1g41A 257 E FREE
-1 1g41A 259 D FREE
-1 1g41A 262 C FREE
-1 1g41A 275 E FREE
-1 1g41A 286 E FREE
-1 1g41A 294 H FREE
-1 1g41A 301 H FREE
-1 1g41A 317 D FREE
-1 1g41A 321 E FREE
-1 1g41A 348 H FREE
-1 1g41A 362 E FREE
-1 1g41A 396 H FREE
-1 1g41A 400 E FREE
-1 1g57A 32 D FREE
-1 1g57A 37 E FREE
-1 1g57A 39 E FREE
-1 1g57A 41 D FREE
-1 1g57A 60 H FREE
-1 1g57A 66 C FREE
-1 1g57A 68 C FREE
-1 1g57A 112 D FREE
-1 1g57A 129 D FREE
-1 1g57A 135 H FREE
-1 1g57A 152 H FREE
-1 1g57A 154 E FREE
-1 1g57A 172 C FREE
-1 1g57A 173 E FREE
-1 1g57A 187 C FREE
-1 1g57A 194 H FREE
-1 1g57A 203 D FREE
-1 1g57A 211 H FREE
-1 1g57A 212 E FREE
-1 1g5hA 19 H FREE
-1 1g5hA 24 E FREE
-1 1g5hA 30 C FREE
-1 1g5hA 34 H FREE
-1 1g5hA 52 C FREE
-1 1g5hA 53 H FREE
-1 1g5hA 62 E FREE
-1 1g5hA 86 D FREE
-1 1g5hA 89 H FREE
-1 1g5hA 144 H FREE
-1 1g5hA 149 H FREE
-1 1g5hA 153 C FREE
-1 1g5hA 171 C FREE
-1 1g5hA 173 H FREE
-1 1g5hA 190 E FREE
-1 1g5hA 215 H FREE
-1 1g5hA 234 D FREE
-1 1g5hA 235 C FREE
-1 1g5hA 265 D FREE
-1 1g5hA 267 E FREE
-1 1g5hA 270 H FREE
-1 1g5hA 291 C FREE
-1 1g5hA 309 D FREE
-1 1g5hA 315 E FREE
-1 1g5hA 332 H FREE
-1 1g5hA 334 C FREE
-1 1g5hA 356 C FREE
-1 1g5hA 379 H FREE
-1 1g5hA 386 H FREE
-1 1g5hA 390 D FREE
-1 1g5hA 416 D FREE
-1 1g5hA 424 H FREE
-1 1g5rA 2 D FREE
-1 1g5rA 54 H FREE
-1 1g5rA 79 H FREE
-1 1g5rA 104 C FREE
-1 1g5rA 110 H FREE
-1 1g5rA 126 D FREE
-1 1g5rA 127 E FREE
-1 1g5rA 152 H FREE
-1 1g5rA 162 C FREE
-1 1g5rA 163 H FREE
-1 1g5rA 171 D FREE
-1 1g5rA 175 E FREE
-1 1g5rA 181 H FREE
-1 1g5rA 194 D FREE
-1 1g72B 1 D FREE
-1 1g72B 5 C FREE
-1 1g72B 11 C FREE
-1 1g72B 13 E FREE
-1 1g72B 20 E FREE
-1 1g72B 28 D FREE
-1 1g72B 31 H FREE
-1 1g72B 32 D FREE
-1 1g72B 35 E FREE
-1 1g72B 66 D FREE
-1 1g8pA 77 C FREE
-1 1g8pA 150 D FREE
-1 1g8pA 151 E FREE
-1 1g8pA 152 C FREE
-1 1g8pA 158 H FREE
-1 1g8pA 183 H FREE
-1 1g8pA 275 C FREE
-1 1g8pA 279 C FREE
-1 1g8pA 313 H FREE
-1 1g8pA 324 H FREE
-1 1g8pA 346 E FREE
-1 1ga3A 11 E FREE
-1 1ga3A 14 E FREE
-1 1ga3A 15 E FREE
-1 1ga3A 28 C FREE
-1 1ga3A 44 C FREE
-1 1ga3A 48 E FREE
-1 1ga3A 56 C FREE
-1 1ga3A 70 C FREE
-1 1ga3A 72 H FREE
-1 1ga3A 83 H FREE
-1 1ga3A 86 D FREE
-1 1ga3A 90 E FREE
-1 1ga3A 101 H FREE
-1 1ga7A 37 H FREE
-1 1ga7A 46 H FREE
-1 1ga7A 57 H FREE
-1 1ga7A 92 E FREE
-1 1ga7A 99 E FREE
-1 1ga7A 102 E FREE
-1 1ga7A 111 E FREE
-1 1ga7A 114 E FREE
-1 1ga7A 115 E FREE
-1 1ga7A 138 E FREE
-1 1ga7A 156 H FREE
-1 1ga7A 161 E FREE
-1 1ga7A 163 E FREE
-1 1ga7A 168 H FREE
-1 1ga7A 199 H FREE
-1 1ga7A 200 H FREE
-1 1gh8A 15 D FREE
-1 1gh8A 36 H FREE
-1 1gh8A 58 D FREE
-1 1gh8A 60 E FREE
-1 1gh8A 64 E FREE
-1 1gh8A 67 E FREE
-1 1ghhA 3 E FREE
-1 1ghhA 23 E FREE
-1 1ghhA 38 H FREE
-1 1ghhA 58 D FREE
-1 1ghhA 68 E FREE
-1 1ghhA 71 E FREE
-1 1ghhA 74 D FREE
-1 1ghhA 80 E FREE
-1 1gjsA 11 D FREE
-1 1gjsA 12 E FREE
-1 1gjsA 21 E FREE
-1 1gjsA 29 E FREE
-1 1gjsA 37 D FREE
-1 1gjsA 50 E FREE
-1 1gl1I 0 E FREE
-1 1gl1I 3 C FREE
-1 1gl1I 4 E FREE
-1 1gl1I 11 D FREE
-1 1gl1I 13 C FREE
-1 1gl1I 16 C FREE
-1 1gl1I 18 C FREE
-1 1gl1I 21 D FREE
-1 1gl1I 27 C FREE
-1 1gl1I 32 C FREE
-1 1gmlA 2 D FREE
-1 1gmlA 4 C FREE
-1 1gmlA 17 H FREE
-1 1gmlA 67 H FREE
-1 1gmlA 70 C FREE
-1 1gmlA 93 H FREE
-1 1gmlA 118 C FREE
-1 1gmlA 157 C FREE
-1 1gmlA 163 C FREE
-1 1go5A 15 E FREE
-1 1go5A 32 E FREE
-1 1go5A 37 C FREE
-1 1go5A 40 D FREE
-1 1go5A 54 H FREE
-1 1grqA 21 C FREE
-1 1grqA 36 D FREE
-1 1grqA 91 D FREE
-1 1grqA 120 C FREE
-1 1grqA 129 E FREE
-1 1grqA 134 D FREE
-1 1grqA 148 H FREE
-1 1grqA 154 D FREE
-1 1grqA 156 E FREE
-1 1grqA 158 D FREE
-1 1grqA 161 H FREE
-1 1grqA 166 E FREE
-1 1grqA 167 C FREE
-1 1grqA 174 H FREE
-1 1gsoA 0 E FREE
-1 1gsoA 13 E FREE
-1 1gsoA 14 H FREE
-1 1gsoA 74 E FREE
-1 1gsoA 116 H FREE
-1 1gsoA 170 H FREE
-1 1gsoA 183 H FREE
-1 1gsoA 188 E FREE
-1 1gsoA 195 E FREE
-1 1gsoA 206 H FREE
-1 1gsoA 216 H FREE
-1 1gsoA 221 D FREE
-1 1gsoA 245 H FREE
-1 1gsoA 287 E FREE
-1 1gsoA 290 C FREE
-1 1gsoA 294 D FREE
-1 1gsoA 296 E FREE
-1 1gsoA 312 C FREE
-1 1gsoA 316 C FREE
-1 1gsoA 353 H FREE
-1 1gsoA 367 H FREE
-1 1gsoA 387 C FREE
-1 1gsoA 393 H FREE
-1 1gsoA 410 H FREE
-1 1gsoA 414 C FREE
-1 1gsoA 416 C FREE
-1 1gsoA 419 D FREE
-1 1gtdB 47 D FREE
-1 1gtdB 60 D FREE
-1 1gtdB 62 C FREE
-1 1gtdB 67 C FREE
-1 1gtdB 72 H FREE
-1 1gtdB 80 E FREE
-1 1gtdB 84 H FREE
-1 1gxcA 0 E FREE
-1 1gxcA 6 E FREE
-1 1gxcA 13 D FREE
-1 1gxcA 15 E FREE
-1 1gxcA 43 E FREE
-1 1gxcA 44 C FREE
-1 1gxcA 57 C FREE
-1 1gxcA 60 C FREE
-1 1gxcA 79 H FREE
-1 1gxcA 98 D FREE
-1 1gxcA 99 H FREE
-1 1gxcA 139 D FREE
-1 1gy3B 2 D FREE
-1 1gy3B 4 H FREE
-1 1gy3B 6 D FREE
-1 1gy3B 8 H FREE
-1 1gy3B 15 E FREE
-1 1gy3B 18 C FREE
-1 1gy3B 58 H FREE
-1 1gy3B 65 D FREE
-1 1gy3B 121 H FREE
-1 1gy3B 146 H FREE
-1 1gy3B 152 C FREE
-1 1gy3B 186 H FREE
-1 1gy3B 215 C FREE
-1 1gy3B 220 H FREE
-1 1gy3B 229 H FREE
-1 1gy3B 244 H FREE
-1 1h2dA 14 D FREE
-1 1h2dA 25 D FREE
-1 1h2dA 26 D FREE
-1 1h2dA 29 D FREE
-1 1h2dA 30 H FREE
-1 1h2dA 33 H FREE
-1 1h2dA 45 E FREE
-1 1h2dA 93 H FREE
-1 1h2dA 114 H FREE
-1 1h2dA 179 H FREE
-1 1h3oA 18 H FREE
-1 1h3oA 22 E FREE
-1 1h3oA 24 H FREE
-1 1h3oA 26 D FREE
-1 1h3oA 33 H FREE
-1 1h3oA 44 E FREE
-1 1h3oA 68 D FREE
-1 1h3oB 2 H FREE
-1 1h3oB 12 D FREE
-1 1h3oB 36 D FREE
-1 1h3oB 47 C FREE
-1 1h3oB 52 H FREE
-1 1h3oB 59 E FREE
-1 1h3oB 62 D FREE
-1 1h3oB 66 H FREE
-1 1h4lD 3 E FREE
-1 1h4lD 7 C FREE
-1 1h4lD 13 C FREE
-1 1h4lD 16 C FREE
-1 1h4lD 21 H FREE
-1 1h4lD 35 D FREE
-1 1h4lD 45 D FREE
-1 1h4lD 61 C FREE
-1 1h4lD 63 D FREE
-1 1h4lD 68 E FREE
-1 1h4lD 73 H FREE
-1 1h4lD 74 E FREE
-1 1h4lD 82 C FREE
-1 1h4lD 93 E FREE
-1 1h4lD 106 C FREE
-1 1h4lD 114 C FREE
-1 1h4lD 133 H FREE
-1 1h4lD 141 D FREE
-1 1h4yA 5 E FREE
-1 1h4yA 10 E FREE
-1 1h4yA 19 E FREE
-1 1h4yA 21 D FREE
-1 1h4yA 22 H FREE
-1 1h4yA 23 H FREE
-1 1h4yA 55 D FREE
-1 1h4yA 108 D FREE
-1 1h54A 14 H FREE
-1 1h54A 25 E FREE
-1 1h54A 113 D FREE
-1 1h54A 115 H FREE
-1 1h54A 278 H FREE
-1 1h54A 296 H FREE
-1 1h54A 358 D FREE
-1 1h54A 360 E FREE
-1 1h54A 414 C FREE
-1 1h54A 415 H FREE
-1 1h54A 426 H FREE
-1 1h54A 444 D FREE
-1 1h54A 450 H FREE
-1 1h54A 468 H FREE
-1 1h54A 479 H FREE
-1 1h54A 485 D FREE
-1 1h54A 486 E FREE
-1 1h54A 554 H FREE
-1 1h54A 555 D FREE
-1 1h54A 594 D FREE
-1 1h54A 624 H FREE
-1 1h54A 633 H FREE
-1 1h54A 641 H FREE
-1 1h54A 657 D FREE
-1 1h54A 670 H FREE
-1 1h54A 696 H FREE
-1 1h54A 724 H FREE
-1 1h54A 729 H FREE
-1 1h6gA 0 D FREE
-1 1h6gA 12 H FREE
-1 1h6gA 15 D FREE
-1 1h6gA 19 E FREE
-1 1h6gA 41 E FREE
-1 1h6gA 49 H FREE
-1 1h6gA 61 C FREE
-1 1h6gA 84 C FREE
-1 1h6gA 141 H FREE
-1 1h6gA 149 C FREE
-1 1h6gA 177 H FREE
-1 1h6gA 182 E FREE
-1 1h6gA 184 D FREE
-1 1h6gA 187 E FREE
-1 1h8pA 16 E FREE
-1 1h8pA 23 C FREE
-1 1h8pA 34 H FREE
-1 1h8pA 37 C FREE
-1 1h8pA 40 H FREE
-1 1h8pA 47 C FREE
-1 1h8pA 60 C FREE
-1 1h8pA 64 D FREE
-1 1h8pA 68 C FREE
-1 1h8pA 82 C FREE
-1 1h8pA 93 C FREE
-1 1h8pA 100 D FREE
-1 1h8pA 102 D FREE
-1 1h8pA 108 C FREE
-1 1havA 3 E FREE
-1 1havA 35 D FREE
-1 1havA 43 H FREE
-1 1havA 48 E FREE
-1 1havA 50 D FREE
-1 1havA 78 D FREE
-1 1havA 83 D FREE
-1 1havA 101 H FREE
-1 1havA 107 D FREE
-1 1havA 144 H FREE
-1 1havA 171 C FREE
-1 1havA 190 H FREE
-1 1havA 206 E FREE
-1 1havA 216 E FREE
-1 1hc8A 49 D FREE
-1 1hcd_ 8 H FREE
-1 1hcd_ 9 H FREE
-1 1hcd_ 11 H FREE
-1 1hcd_ 16 E FREE
-1 1hcd_ 18 E FREE
-1 1hcd_ 23 H FREE
-1 1hcd_ 24 H FREE
-1 1hcd_ 26 H FREE
-1 1hcd_ 27 H FREE
-1 1hcd_ 28 D FREE
-1 1hcd_ 29 H FREE
-1 1hcd_ 30 H FREE
-1 1hcd_ 32 H FREE
-1 1hcd_ 34 H FREE
-1 1hcd_ 36 E FREE
-1 1hcd_ 38 H FREE
-1 1hcd_ 47 H FREE
-1 1hcd_ 48 C FREE
-1 1hcd_ 56 D FREE
-1 1hcd_ 57 H FREE
-1 1hcd_ 64 H FREE
-1 1hcd_ 65 H FREE
-1 1hcd_ 67 H FREE
-1 1hcd_ 69 D FREE
-1 1hcd_ 70 H FREE
-1 1hcd_ 74 H FREE
-1 1hcd_ 76 E FREE
-1 1hcd_ 77 H FREE
-1 1hcd_ 78 H FREE
-1 1hcd_ 95 D FREE
-1 1hcd_ 96 H FREE
-1 1hcd_ 97 H FREE
-1 1hcd_ 99 H FREE
-1 1hcd_ 105 H FREE
-1 1hcd_ 106 H FREE
-1 1hcd_ 107 D FREE
-1 1hcd_ 108 H FREE
-1 1hcd_ 113 E FREE
-1 1hcd_ 114 E FREE
-1 1hf2B 51 H FREE
-1 1hf2B 54 H FREE
-1 1hf2B 64 H FREE
-1 1hf2B 115 H FREE
-1 1hf2B 177 H FREE
-1 1hf2B 189 H FREE
-1 1hjrA 6 D FREE
-1 1hjrA 31 C FREE
-1 1hjrA 65 E FREE
-1 1hjrA 122 H FREE
-1 1hjrA 137 D FREE
-1 1hjrA 140 D FREE
-1 1hjrA 148 H FREE
-1 1hjrA 149 C FREE
-1 1hjrA 150 H FREE
-1 1hkvA 5 H FREE
-1 1hkvA 24 C FREE
-1 1hkvA 53 C FREE
-1 1hkvA 67 H FREE
-1 1hkvA 75 C FREE
-1 1hkvA 88 C FREE
-1 1hkvA 90 D FREE
-1 1hkvA 92 C FREE
-1 1hkvA 96 E FREE
-1 1hkvA 102 H FREE
-1 1hkvA 113 H FREE
-1 1hkvA 132 H FREE
-1 1hkvA 168 H FREE
-1 1hkvA 170 H FREE
-1 1hkvA 177 H FREE
-1 1hkvA 203 H FREE
-1 1hkvA 210 H FREE
-1 1hkvA 212 H FREE
-1 1hkvA 228 H FREE
-1 1hkvA 299 E FREE
-1 1hkvA 328 H FREE
-1 1hkvA 373 H FREE
-1 1hkvA 374 C FREE
-1 1hkvA 378 D FREE
-1 1hkvA 394 D FREE
-1 1hkvA 405 C FREE
-1 1hkvA 424 H FREE
-1 1hkvA 444 E FREE
-1 1ho4A 10 H FREE
-1 1ho4A 24 D FREE
-1 1ho4A 43 H FREE
-1 1ho4A 47 D FREE
-1 1ho4A 50 H FREE
-1 1ho4A 55 D FREE
-1 1ho4A 70 E FREE
-1 1ho4A 87 H FREE
-1 1ho4A 89 C FREE
-1 1ho4A 90 C FREE
-1 1ho4A 94 E FREE
-1 1ho4A 102 E FREE
-1 1ho4A 106 D FREE
-1 1ho4A 118 C FREE
-1 1ho4A 133 D FREE
-1 1ho4A 151 E FREE
-1 1ho4A 153 H FREE
-1 1ho4A 156 C FREE
-1 1ho4A 191 H FREE
-1 1ho4A 196 H FREE
-1 1ho4A 208 H FREE
-1 1ho4A 209 E FREE
-1 1ho4A 214 H FREE
-1 1hruA 27 E FREE
-1 1hruA 34 C FREE
-1 1hruA 120 H FREE
-1 1hruA 127 C FREE
-1 1hruA 147 C FREE
-1 1hruA 179 D FREE
-1 1hulA 8 E FREE
-1 1hulA 16 H FREE
-1 1hulA 33 H FREE
-1 1hulA 36 H FREE
-1 1hulA 39 C FREE
-1 1hulA 42 E FREE
-1 1hulA 61 E FREE
-1 1hulA 75 D FREE
-1 1hulA 81 C FREE
-1 1hulA 84 E FREE
-1 1hulA 93 D FREE
-1 1hulA 105 E FREE
-1 1huvA 9 D FREE
-1 1huvA 38 H FREE
-1 1huvA 90 D FREE
-1 1huvA 115 E FREE
-1 1huvA 116 D FREE
-1 1huvA 121 C FREE
-1 1huvA 133 H FREE
-1 1huvA 146 H FREE
-1 1huvA 157 D FREE
-1 1huvA 169 H FREE
-1 1huvA 225 H FREE
-1 1huvA 237 D FREE
-1 1huvA 241 C FREE
-1 1huvA 254 H FREE
-1 1huvA 261 C FREE
-1 1huvA 283 D FREE
-1 1huvA 331 D FREE
-1 1huvA 341 C FREE
-1 1huvA 364 D FREE
-1 1huvA 365 H FREE
-1 1huvA 372 H FREE
-1 1hx1B 5 E FREE
-1 1hx1B 6 E FREE
-1 1hx1B 8 E FREE
-1 1hx1B 14 H FREE
-1 1hx1B 16 E FREE
-1 1hx1B 20 E FREE
-1 1hx1B 28 E FREE
-1 1hx1B 32 E FREE
-1 1hx1B 44 D FREE
-1 1hx1B 48 E FREE
-1 1hx1B 51 C FREE
-1 1hx1B 54 D FREE
-1 1hx1B 62 E FREE
-1 1hx1B 69 E FREE
-1 1hx1B 70 E FREE
-1 1hx1B 72 D FREE
-1 1hx1B 78 E FREE
-1 1hx1B 82 D FREE
-1 1hx1B 100 E FREE
-1 1hx1B 101 C FREE
-1 1hx1B 102 D FREE
-1 1hx1B 105 E FREE
-1 1hx1B 109 C FREE
-1 1hx1B 111 E FREE
-1 1hx1B 113 E FREE
-1 1hxdA 2 D FREE
-1 1hxdA 19 H FREE
-1 1hxdA 38 H FREE
-1 1hxdA 106 C FREE
-1 1hxdA 175 D FREE
-1 1hxdA 189 E FREE
-1 1hxdA 312 E FREE
-1 1hxdA 319 E FREE
-1 1hynQ 1 E FREE
-1 1hynQ 6 D FREE
-1 1hynQ 8 E FREE
-1 1hynQ 12 E FREE
-1 1hynQ 21 E FREE
-1 1hynQ 36 H FREE
-1 1hynQ 46 H FREE
-1 1hynQ 50 H FREE
-1 1hynQ 54 H FREE
-1 1hynQ 62 E FREE
-1 1hynQ 76 E FREE
-1 1hynQ 84 E FREE
-1 1hynQ 85 E FREE
-1 1hynQ 97 H FREE
-1 1hynQ 100 H FREE
-1 1hynQ 121 D FREE
-1 1hynQ 136 D FREE
-1 1hynQ 160 H FREE
-1 1hynQ 162 H FREE
-1 1hynQ 191 H FREE
-1 1hynQ 200 C FREE
-1 1hynQ 210 H FREE
-1 1hynQ 224 E FREE
-1 1hynQ 274 H FREE
-1 1hynQ 290 E FREE
-1 1hynQ 308 H FREE
-1 1hynQ 315 D FREE
-1 1hynQ 316 C FREE
-1 1hynQ 324 D FREE
-1 1i0rB 24 C FREE
-1 1i0rB 44 C FREE
-1 1i0rB 52 H FREE
-1 1i0rB 107 H FREE
-1 1i0rB 113 E FREE
-1 1i0rB 120 C FREE
-1 1i0rB 125 H FREE
-1 1i0rB 150 H FREE
-1 1i17A 3 E FREE
-1 1i17A 19 D FREE
-1 1i17A 23 E FREE
-1 1i17A 37 D FREE
-1 1i17A 44 C FREE
-1 1i17A 52 E FREE
-1 1i17A 58 C FREE
-1 1i17A 69 E FREE
-1 1i17A 73 E FREE
-1 1i17A 76 D FREE
-1 1i17A 80 H FREE
-1 1i17A 90 E FREE
-1 1i17A 92 C FREE
-1 1i17A 96 H FREE
-1 1i17A 97 C FREE
-1 1i17A 98 D FREE
-1 1i17A 102 E FREE
-1 1i19A 39 C FREE
-1 1i19A 55 H FREE
-1 1i19A 57 H FREE
-1 1i19A 68 H FREE
-1 1i19A 92 H FREE
-1 1i19A 125 H FREE
-1 1i19A 149 H FREE
-1 1i19A 164 H FREE
-1 1i19A 195 D FREE
-1 1i19A 208 C FREE
-1 1i19A 225 C FREE
-1 1i19A 230 D FREE
-1 1i19A 248 E FREE
-1 1i19A 315 D FREE
-1 1i19A 323 D FREE
-1 1i19A 358 D FREE
-1 1i19A 397 D FREE
-1 1i19A 403 H FREE
-1 1i19A 422 E FREE
-1 1i19A 425 C FREE
-1 1i19A 426 C FREE
-1 1i19A 429 D FREE
-1 1i19A 433 D FREE
-1 1i19A 452 D FREE
-1 1i19A 453 H FREE
-1 1i19A 455 D FREE
-1 1i19A 479 E FREE
-1 1i19A 481 E FREE
-1 1i19A 487 H FREE
-1 1i19A 498 E FREE
-1 1i19A 512 D FREE
-1 1i19A 545 D FREE
-1 1i19A 547 H FREE
-1 1i19A 556 D FREE
-1 1i2tA 0 H FREE
-1 1i2tA 6 E FREE
-1 1i2tA 29 E FREE
-1 1i2tA 51 E FREE
-1 1i2tA 59 H FREE
-1 1i5nA 3 D FREE
-1 1i5nA 14 E FREE
-1 1i5nA 17 E FREE
-1 1i5nA 25 H FREE
-1 1i5nA 47 H FREE
-1 1i5nA 66 H FREE
-1 1i5nA 69 E FREE
-1 1i5nA 95 D FREE
-1 1i5nA 119 C FREE
-1 1ia0B 2 E FREE
-1 1ia0B 5 H FREE
-1 1ia0B 11 C FREE
-1 1ia0B 21 E FREE
-1 1ia0B 26 E FREE
-1 1ia0B 27 H FREE
-1 1ia0B 36 H FREE
-1 1ia0B 52 E FREE
-1 1ia0B 66 D FREE
-1 1ia0B 68 E FREE
-1 1ia0B 87 D FREE
-1 1ia0B 104 H FREE
-1 1ia0B 110 E FREE
-1 1ia0B 113 D FREE
-1 1ia0B 117 D FREE
-1 1ia0B 124 E FREE
-1 1ia0B 126 C FREE
-1 1ia0B 128 C FREE
-1 1ia0B 136 H FREE
-1 1ia0B 180 E FREE
-1 1ia0B 189 H FREE
-1 1ia0B 193 E FREE
-1 1ia0B 196 D FREE
-1 1ia0B 200 C FREE
-1 1ia0B 202 D FREE
-1 1ia0B 210 C FREE
-1 1ia0B 226 H FREE
-1 1ia0B 238 C FREE
-1 1ia0B 263 H FREE
-1 1ia0B 294 D FREE
-1 1ia0B 302 C FREE
-1 1ia0B 303 D FREE
-1 1ia0B 306 H FREE
-1 1ia0B 324 E FREE
-1 1ia0B 342 E FREE
-1 1ia0B 353 C FREE
-1 1ia0B 395 H FREE
-1 1ia0B 400 E FREE
-1 1ia0B 403 D FREE
-1 1ia0B 404 E FREE
-1 1ia0B 406 E FREE
-1 1ia0B 409 E FREE
-1 1ia0B 420 E FREE
-1 1ia0B 430 D FREE
-1 1ia0B 437 E FREE
-1 1ia0B 438 E FREE
-1 1ia0B 441 E FREE
-1 1ia0B 443 E FREE
-1 1ifl_ 11 E FREE
-1 1ifl_ 22 D FREE
-1 1iguB 1 E FREE
-1 1iguB 3 D FREE
-1 1iguB 16 H FREE
-1 1iguB 40 E FREE
-1 1iguB 41 D FREE
-1 1iguB 45 E FREE
-1 1iguB 47 E FREE
-1 1iguB 60 E FREE
-1 1ihmB 87 H FREE
-1 1ihmB 94 H FREE
-1 1ihmB 126 C FREE
-1 1ihmB 134 H FREE
-1 1ihmB 146 H FREE
-1 1ihmB 150 D FREE
-1 1ihmB 155 D FREE
-1 1ihmB 170 H FREE
-1 1ihmB 183 C FREE
-1 1ihmB 208 C FREE
-1 1ihmB 212 D FREE
-1 1ihmB 224 E FREE
-1 1ihmB 269 C FREE
-1 1ihmB 285 H FREE
-1 1ihmB 309 H FREE
-1 1ihmB 321 D FREE
-1 1ihmB 325 C FREE
-1 1ihmB 328 H FREE
-1 1ihmB 336 H FREE
-1 1ihmB 354 H FREE
-1 1ihmB 380 H FREE
-1 1ihmB 403 H FREE
-1 1ihmB 415 E FREE
-1 1ihmB 434 C FREE
-1 1ihmB 439 E FREE
-1 1ihmB 443 H FREE
-1 1ihmB 447 E FREE
-1 1ihmB 454 E FREE
-1 1ihmB 459 H FREE
-1 1ihmB 464 D FREE
-1 1ihmB 471 E FREE
-1 1ihmB 482 C FREE
-1 1ihrA 39 E FREE
-1 1ihrA 41 E FREE
-1 1ijfB 9 D FREE
-1 1ijfB 14 D FREE
-1 1ijfB 15 D FREE
-1 1ijfB 16 E FREE
-1 1ijfB 32 E FREE
-1 1ijfB 39 H FREE
-1 1ijfB 55 C FREE
-1 1ijfB 59 D FREE
-1 1ijfB 60 D FREE
-1 1ijfB 65 D FREE
-1 1ijfB 76 D FREE
-1 1ijfB 77 H FREE
-1 1ijfB 82 D FREE
-1 1imt_ 6 C FREE
-1 1imt_ 7 E FREE
-1 1imt_ 9 D FREE
-1 1imt_ 12 C FREE
-1 1imt_ 17 C FREE
-1 1imt_ 18 C FREE
-1 1imt_ 30 C FREE
-1 1imt_ 38 E FREE
-1 1imt_ 40 C FREE
-1 1imt_ 41 H FREE
-1 1imt_ 45 H FREE
-1 1imt_ 55 H FREE
-1 1imt_ 56 H FREE
-1 1imt_ 58 C FREE
-1 1imt_ 60 C FREE
-1 1imt_ 66 C FREE
-1 1imt_ 76 C FREE
-1 1io2A 6 D FREE
-1 1io2A 7 E FREE
-1 1io2A 39 D FREE
-1 1io2A 104 D FREE
-1 1io2A 131 H FREE
-1 1io2A 134 D FREE
-1 1io2A 152 D FREE
-1 1io2A 186 H FREE
-1 1iomA 17 C FREE
-1 1iomA 20 D FREE
-1 1iomA 51 H FREE
-1 1iomA 76 H FREE
-1 1iomA 89 H FREE
-1 1iomA 152 H FREE
-1 1iomA 180 H FREE
-1 1iomA 182 E FREE
-1 1iomA 183 H FREE
-1 1iomA 218 H FREE
-1 1iomA 257 H FREE
-1 1iomA 281 H FREE
-1 1iomA 283 H FREE
-1 1iomA 311 D FREE
-1 1iomA 343 H FREE
-1 1iqoA 13 D FREE
-1 1iqoA 17 E FREE
-1 1iqoA 29 E FREE
-1 1iqoA 35 D FREE
-1 1iqoA 36 D FREE
-1 1iqoA 37 D FREE
-1 1iqoA 51 H FREE
-1 1iqoA 62 D FREE
-1 1iqoA 63 E FREE
-1 1iqoA 67 E FREE
-1 1iqoA 77 H FREE
-1 1iqoA 86 H FREE
-1 1irl_ 15 H FREE
-1 1irl_ 19 D FREE
-1 1irl_ 51 E FREE
-1 1irl_ 54 H FREE
-1 1irl_ 57 C FREE
-1 1irl_ 60 E FREE
-1 1irl_ 61 E FREE
-1 1irl_ 78 H FREE
-1 1irl_ 104 C FREE
-1 1irl_ 105 E FREE
-1 1irl_ 108 D FREE
-1 1irl_ 115 E FREE
-1 1irl_ 124 C FREE
-1 1isfA 9 H FREE
-1 1isfA 18 C FREE
-1 1isfA 34 C FREE
-1 1isfA 50 C FREE
-1 1isfA 66 H FREE
-1 1isfA 80 H FREE
-1 1isfA 98 D FREE
-1 1isfA 106 D FREE
-1 1isfA 111 C FREE
-1 1isfA 124 C FREE
-1 1isfA 130 C FREE
-1 1isfA 155 H FREE
-1 1isfA 177 E FREE
-1 1isfA 195 H FREE
-1 1isfA 205 C FREE
-1 1isfA 226 C FREE
-1 1isfA 238 C FREE
-1 1isfA 241 H FREE
-1 1isfA 244 H FREE
-1 1isfA 247 C FREE
-1 1iv0A 6 D FREE
-1 1iv0A 18 E FREE
-1 1iv0A 91 D FREE
-1 1iv0A 92 E FREE
-1 1iweA 42 D FREE
-1 1iweA 43 E FREE
-1 1iweA 50 D FREE
-1 1iweA 62 C FREE
-1 1iweA 70 H FREE
-1 1iweA 82 H FREE
-1 1iweA 104 H FREE
-1 1iweA 111 E FREE
-1 1iweA 134 H FREE
-1 1iweA 140 H FREE
-1 1iweA 144 D FREE
-1 1iweA 182 C FREE
-1 1iweA 200 H FREE
-1 1iweA 202 H FREE
-1 1iweA 243 H FREE
-1 1iweA 252 E FREE
-1 1iweA 260 D FREE
-1 1iweA 274 C FREE
-1 1iweA 280 C FREE
-1 1iweA 312 E FREE
-1 1iweA 326 H FREE
-1 1iweA 327 E FREE
-1 1iweA 338 C FREE
-1 1iweA 342 D FREE
-1 1iweA 350 H FREE
-1 1iweA 364 D FREE
-1 1iweA 433 E FREE
-1 1iweA 435 H FREE
-1 1iwgA 65 E FREE
-1 1iwgA 263 D FREE
-1 1iwgA 337 H FREE
-1 1iwgA 492 C FREE
-1 1iwgA 504 H FREE
-1 1iwgA 524 H FREE
-1 1iwgA 525 H FREE
-1 1iwgA 595 H FREE
-1 1iwgA 691 H FREE
-1 1iwgA 708 H FREE
-1 1iwgA 886 C FREE
-1 1iwgA 1041 H FREE
-1 1iwgA 1043 H FREE
-1 1j5wB 30 C FREE
-1 1j5wB 37 D FREE
-1 1j5wB 39 E FREE
-1 1j5wB 46 H FREE
-1 1j5wB 72 D FREE
-1 1j5wB 117 H FREE
-1 1j5wB 118 D FREE
-1 1j5wB 123 E FREE
-1 1j5wB 124 D FREE
-1 1j5wB 127 E FREE
-1 1j5wB 139 E FREE
-1 1j5wB 146 E FREE
-1 1j5wB 167 E FREE
-1 1j5wB 173 E FREE
-1 1j5wB 187 E FREE
-1 1j5wB 198 D FREE
-1 1j5wB 204 E FREE
-1 1j5wB 213 E FREE
-1 1j5wB 223 H FREE
-1 1j5wB 230 E FREE
-1 1j5wB 245 D FREE
-1 1j5wB 250 C FREE
-1 1j5wB 252 H FREE
-1 1j5wB 258 D FREE
-1 1j7vR 0 H FREE
-1 1j7vR 3 E FREE
-1 1j7vR 18 H FREE
-1 1j7vR 19 H FREE
-1 1j7vR 22 H FREE
-1 1j7vR 34 C FREE
-1 1j7vR 53 C FREE
-1 1j7vR 60 D FREE
-1 1j7vR 67 D FREE
-1 1j7vR 70 H FREE
-1 1j7vR 86 H FREE
-1 1j7vR 100 E FREE
-1 1j7vR 113 H FREE
-1 1j7vR 141 H FREE
-1 1j7vR 160 H FREE
-1 1j7vR 165 H FREE
-1 1j7vR 180 C FREE
-1 1j7vR 201 C FREE
-1 1j9aA 1 H FREE
-1 1j9aA 13 D FREE
-1 1j9aA 15 E FREE
-1 1j9aA 28 E FREE
-1 1j9aA 35 D FREE
-1 1j9aA 50 H FREE
-1 1j9aA 63 C FREE
-1 1j9aA 67 H FREE
-1 1j9aA 106 C FREE
-1 1j9aA 113 D FREE
-1 1j9aA 129 H FREE
-1 1j9aA 132 H FREE
-1 1j9aA 134 D FREE
-1 1j9aA 140 E FREE
-1 1j9aA 159 H FREE
-1 1j9aA 164 D FREE
-1 1j9aA 167 E FREE
-1 1j9aA 171 E FREE
-1 1j9aA 178 H FREE
-1 1jb0F 30 C FREE
-1 1jb0F 58 E FREE
-1 1jb0F 65 C FREE
-1 1jb0F 68 D FREE
-1 1jb0F 72 H FREE
-1 1jb0F 84 D FREE
-1 1jb0F 120 E FREE
-1 1jb0F 124 D FREE
-1 1jb0F 131 C FREE
-1 1jb0F 145 E FREE
-1 1jb0F 155 D FREE
-1 1jbkA 0 H FREE
-1 1jbkA 21 D FREE
-1 1jbkA 29 E FREE
-1 1jbkA 60 E FREE
-1 1jbkA 121 D FREE
-1 1jbkA 122 E FREE
-1 1jbkA 124 H FREE
-1 1jbkA 152 H FREE
-1 1jbkA 153 C FREE
-1 1jfgA 1 E FREE
-1 1jfgA 6 E FREE
-1 1jfgA 17 E FREE
-1 1jfgA 23 D FREE
-1 1jfgA 29 E FREE
-1 1jfgA 30 E FREE
-1 1jfgA 33 E FREE
-1 1jfgA 36 H FREE
-1 1jfgA 44 H FREE
-1 1jfgA 45 H FREE
-1 1jfgA 83 E FREE
-1 1jfgA 84 C FREE
-1 1jfgA 87 D FREE
-1 1jfgA 91 H FREE
-1 1jfgA 99 D FREE
-1 1jfgA 100 D FREE
-1 1jfgA 103 D FREE
-1 1jfgA 104 D FREE
-1 1jfgA 115 D FREE
-1 1jfgA 124 H FREE
-1 1jfgA 132 E FREE
-1 1jfgA 133 H FREE
-1 1jfgA 140 H FREE
-1 1jfgA 145 C FREE
-1 1jfgA 155 D FREE
-1 1jfgA 158 E FREE
-1 1jfgA 160 C FREE
-1 1jfgA 163 E FREE
-1 1jfgA 174 H FREE
-1 1jfgA 175 D FREE
-1 1jfgA 188 H FREE
-1 1jfgA 189 C FREE
-1 1jfgA 198 E FREE
-1 1jfgA 202 E FREE
-1 1jfgA 208 E FREE
-1 1jfgA 217 E FREE
-1 1jfgA 225 D FREE
-1 1jfgA 232 E FREE
-1 1jfgA 234 D FREE
-1 1jfgA 235 D FREE
-1 1jfgA 238 D FREE
-1 1jfgA 255 H FREE
-1 1jfgA 259 E FREE
-1 1jfgA 264 D FREE
-1 1jfgA 267 H FREE
-1 1jfgA 280 D FREE
-1 1jfgA 285 D FREE
-1 1jfgA 288 E FREE
-1 1jfgA 289 C FREE
-1 1jfgA 292 H FREE
-1 1jfgA 298 H FREE
-1 1jfgA 300 C FREE
-1 1jfgA 301 D FREE
-1 1jfgA 308 E FREE
-1 1jfgA 311 E FREE
-1 1jfgA 319 E FREE
-1 1jfgA 320 D FREE
-1 1jfgA 325 C FREE
-1 1jfgA 341 E FREE
-1 1jfgA 357 D FREE
-1 1jfiA 23 D FREE
-1 1jfiA 25 E FREE
-1 1jfiA 42 E FREE
-1 1jfiA 53 C FREE
-1 1jfiA 68 H FREE
-1 1jfiA 72 C FREE
-1 1jfiA 76 E FREE
-1 1jfiB 2 H FREE
-1 1jfiB 10 D FREE
-1 1jfiB 12 D FREE
-1 1jfiB 36 D FREE
-1 1jfiB 44 C FREE
-1 1jfiB 45 C FREE
-1 1jfiB 50 H FREE
-1 1jfiB 60 C FREE
-1 1jfiB 72 H FREE
-1 1jfiB 96 C FREE
-1 1jfiB 118 E FREE
-1 1jfiB 119 E FREE
-1 1jfiB 171 D FREE
-1 1jfiB 172 E FREE
-1 1jfiB 173 E FREE
-1 1jfiB 174 D FREE
-1 1jfiB 176 D FREE
-1 1jfiB 177 D FREE
-1 1jh3A 26 H FREE
-1 1jh3A 76 H FREE
-1 1jkw_ 2 H FREE
-1 1jkw_ 9 H FREE
-1 1jkw_ 31 C FREE
-1 1jkw_ 50 H FREE
-1 1jkw_ 56 C FREE
-1 1jkw_ 67 C FREE
-1 1jkw_ 83 C FREE
-1 1jkw_ 99 H FREE
-1 1jkw_ 107 C FREE
-1 1jkw_ 112 C FREE
-1 1jkw_ 115 D FREE
-1 1jkw_ 146 E FREE
-1 1jkw_ 156 H FREE
-1 1jkw_ 160 H FREE
-1 1jkw_ 243 C FREE
-1 1jkw_ 279 C FREE
-1 1jkw_ 280 H FREE
-1 1jkw_ 297 E FREE
-1 1jkw_ 308 H FREE
-1 1jkw_ 316 D FREE
-1 1jkw_ 317 D FREE
-1 1jkw_ 320 E FREE
-1 1jli_ 2 C FREE
-1 1jli_ 8 E FREE
-1 1jli_ 11 H FREE
-1 1jli_ 12 H FREE
-1 1jli_ 29 E FREE
-1 1jli_ 30 D FREE
-1 1jli_ 53 H FREE
-1 1jli_ 70 C FREE
-1 1jli_ 81 H FREE
-1 1jli_ 84 H FREE
-1 1jli_ 92 E FREE
-1 1jmmA 2 D FREE
-1 1jmmA 5 D FREE
-1 1jmmA 30 H FREE
-1 1jmmA 186 D FREE
-1 1jmmA 238 H FREE
-1 1jmmA 242 E FREE
-1 1jmmA 296 D FREE
-1 1jmmA 318 H FREE
-1 1jmvA 3 H FREE
-1 1jmvA 9 D FREE
-1 1jmvA 28 H FREE
-1 1jmvA 36 H FREE
-1 1jmvA 103 D FREE
-1 1jmvA 109 H FREE
-1 1jmvA 110 H FREE
-1 1jmvA 131 D FREE
-1 1jmvA 139 D FREE
-1 1jphA 55 C FREE
-1 1jphA 79 C FREE
-1 1jphA 83 E FREE
-1 1jphA 85 C FREE
-1 1jphA 86 C FREE
-1 1jphA 99 D FREE
-1 1jphA 209 H FREE
-1 1jphA 238 E FREE
-1 1jphA 240 H FREE
-1 1jphA 243 H FREE
-1 1jphA 286 H FREE
-1 1jphA 303 D FREE
-1 1jphA 314 C FREE
-1 1jphA 328 C FREE
-1 1jphA 351 H FREE
-1 1jphA 359 H FREE
-1 1jphA 369 H FREE
-1 1jphA 378 H FREE
-1 1jphA 380 H FREE
-1 1jr3D 26 D FREE
-1 1jr3D 49 H FREE
-1 1jr3D 50 H FREE
-1 1jr3D 55 D FREE
-1 1jr3D 67 C FREE
-1 1jr3D 104 H FREE
-1 1jr3D 106 D FREE
-1 1jr3D 138 C FREE
-1 1jr3D 170 C FREE
-1 1jr3D 172 C FREE
-1 1jr3D 210 H FREE
-1 1jr3D 215 H FREE
-1 1jr3D 230 H FREE
-1 1jr3D 252 E FREE
-1 1jr3D 265 H FREE
-1 1jr3D 275 H FREE
-1 1jr3D 308 E FREE
-1 1jr3D 331 C FREE
-1 1jr3D 332 H FREE
-1 1jr3D 341 D FREE
-1 1jr8A 19 H FREE
-1 1jr8A 38 H FREE
-1 1jr8A 50 C FREE
-1 1jr8A 53 C FREE
-1 1jr8A 56 H FREE
-1 1jr8A 79 C FREE
-1 1jr8A 80 H FREE
-1 1jr8A 82 H FREE
-1 1jr8A 96 C FREE
-1 1jr8A 101 E FREE
-1 1jr8A 105 C FREE
-1 1jr8A 107 C FREE
-1 1jr8A 109 D FREE
-1 1jrfA 4 C FREE
-1 1jrfA 11 C FREE
-1 1jrfA 18 H FREE
-1 1jrfA 21 C FREE
-1 1jrfA 28 C FREE
-1 1jrfA 29 D FREE
-1 1jrfA 31 H FREE
-1 1jrfA 33 D FREE
-1 1jrfA 34 C FREE
-1 1jrfA 36 D FREE
-1 1jrfA 39 D FREE
-1 1jrfA 40 E FREE
-1 1jrfA 43 C FREE
-1 1js3A 14 D FREE
-1 1js3A 69 H FREE
-1 1js3A 71 H FREE
-1 1js3A 91 D FREE
-1 1js3A 94 C FREE
-1 1js3A 99 C FREE
-1 1js3A 110 C FREE
-1 1js3A 114 E FREE
-1 1js3A 191 H FREE
-1 1js3A 247 C FREE
-1 1js3A 248 C FREE
-1 1js3A 251 D FREE
-1 1js3A 260 C FREE
-1 1js3A 261 H FREE
-1 1js3A 268 H FREE
-1 1js3A 280 C FREE
-1 1js3A 285 H FREE
-1 1js3A 301 H FREE
-1 1js3A 310 C FREE
-1 1js3A 334 H FREE
-1 1js3A 336 H FREE
-1 1js3A 347 H FREE
-1 1js3A 380 H FREE
-1 1js3A 385 H FREE
-1 1js3A 398 E FREE
-1 1js3A 400 C FREE
-1 1js3A 409 C FREE
-1 1js3A 433 H FREE
-1 1js3A 437 C FREE
-1 1js3A 450 C FREE
-1 1js3A 458 H FREE
-1 1js3A 465 H FREE
-1 1ju8A 2 C FREE
-1 1ju8A 6 C FREE
-1 1ju8A 10 E FREE
-1 1ju8A 14 C FREE
-1 1ju8A 19 C FREE
-1 1ju8A 21 C FREE
-1 1ju8A 31 C FREE
-1 1ju8A 33 H FREE
-1 1jwyB 0 D FREE
-1 1jwyB 41 E FREE
-1 1jwyB 67 H FREE
-1 1jwyB 85 H FREE
-1 1jwyB 128 H FREE
-1 1jwyB 136 D FREE
-1 1jwyB 180 D FREE
-1 1jwyB 194 D FREE
-1 1jwyB 208 D FREE
-1 1jwyB 255 E FREE
-1 1jwyB 262 H FREE
-1 1jwyB 288 H FREE
-1 1jxhA 16 H FREE
-1 1jxhA 21 H FREE
-1 1jxhA 34 D FREE
-1 1jxhA 44 D FREE
-1 1jxhA 56 C FREE
-1 1jxhA 68 C FREE
-1 1jxhA 118 H FREE
-1 1jxhA 119 H FREE
-1 1jxhA 163 E FREE
-1 1jxhA 172 H FREE
-1 1jxhA 191 C FREE
-1 1jxhA 200 H FREE
-1 1jxhA 230 H FREE
-1 1jxhA 234 C FREE
-1 1jxhA 247 H FREE
-1 1jxhA 281 H FREE
-1 1jxhA 282 H FREE
-1 1jxhA 284 H FREE
-1 1k26A 18 H FREE
-1 1k26A 30 H FREE
-1 1k26A 32 E FREE
-1 1k26A 33 H FREE
-1 1k26A 35 E FREE
-1 1k26A 44 E FREE
-1 1k26A 47 E FREE
-1 1k26A 48 E FREE
-1 1k26A 88 H FREE
-1 1k26A 90 H FREE
-1 1k26A 103 D FREE
-1 1k30A 3 H FREE
-1 1k30A 13 E FREE
-1 1k30A 15 E FREE
-1 1k30A 19 C FREE
-1 1k30A 25 E FREE
-1 1k30A 58 E FREE
-1 1k30A 74 D FREE
-1 1k30A 84 H FREE
-1 1k30A 85 H FREE
-1 1k30A 93 D FREE
-1 1k30A 107 D FREE
-1 1k30A 124 E FREE
-1 1k30A 130 H FREE
-1 1k30A 138 H FREE
-1 1k30A 141 E FREE
-1 1k30A 143 D FREE
-1 1k30A 160 E FREE
-1 1k30A 168 D FREE
-1 1k30A 173 D FREE
-1 1k30A 176 C FREE
-1 1k30A 187 C FREE
-1 1k30A 193 H FREE
-1 1k30A 202 E FREE
-1 1k30A 235 D FREE
-1 1k30A 255 D FREE
-1 1k30A 263 H FREE
-1 1k30A 269 H FREE
-1 1k30A 277 C FREE
-1 1k30A 278 H FREE
-1 1k30A 279 D FREE
-1 1k30A 288 E FREE
-1 1k30A 293 E FREE
-1 1k30A 309 E FREE
-1 1k30A 319 H FREE
-1 1k3eB 5 E FREE
-1 1k3eB 24 E FREE
-1 1k3eB 28 C FREE
-1 1k3eB 33 D FREE
-1 1k3eB 54 C FREE
-1 1k3eB 60 D FREE
-1 1k3eB 67 E FREE
-1 1k3eB 77 E FREE
-1 1k3eB 84 C FREE
-1 1k3eB 86 E FREE
-1 1k3eB 102 D FREE
-1 1k3eB 106 E FREE
-1 1k3eB 109 E FREE
-1 1k3eB 111 E FREE
-1 1k3eB 113 E FREE
-1 1k3eB 120 E FREE
-1 1k3eB 127 H FREE
-1 1k3eB 134 E FREE
-1 1k3eB 136 E FREE
-1 1k3eB 137 H FREE
-1 1k3sA 1 E FREE
-1 1k3sA 17 E FREE
-1 1k3sA 18 D FREE
-1 1k3sA 19 E FREE
-1 1k3sA 25 D FREE
-1 1k3sA 26 D FREE
-1 1k3sA 37 H FREE
-1 1k3sA 42 C FREE
-1 1k3sA 43 C FREE
-1 1k3sA 50 D FREE
-1 1k3sA 57 H FREE
-1 1k3sA 72 D FREE
-1 1k3sA 74 D FREE
-1 1k3sA 91 E FREE
-1 1k3sA 92 E FREE
-1 1k3sA 98 E FREE
-1 1k3sA 109 E FREE
-1 1k3sA 110 H FREE
-1 1k47A 8 C FREE
-1 1k47A 16 E FREE
-1 1k47A 151 D FREE
-1 1k47A 154 C FREE
-1 1k47A 167 D FREE
-1 1k47A 201 C FREE
-1 1k47A 216 H FREE
-1 1k47A 298 D FREE
-1 1k47A 299 C FREE
-1 1k47A 328 E FREE
-1 1k47A 332 H FREE
-1 1k47A 334 D FREE
-1 1k5kA 1 D FREE
-1 1k5kA 4 D FREE
-1 1k5kA 12 H FREE
-1 1k5kA 21 C FREE
-1 1k5kA 24 C FREE
-1 1k5kA 26 C FREE
-1 1k5kA 29 C FREE
-1 1k5kA 30 C FREE
-1 1k5kA 32 H FREE
-1 1k5kA 33 C FREE
-1 1k5kA 36 C FREE
-1 1k5kA 64 H FREE
-1 1k5kA 76 H FREE
-1 1k5kA 80 H FREE
-1 1k5kA 86 E FREE
-1 1k85A 0 H FREE
-1 1k85A 28 D FREE
-1 1k85A 71 D FREE
-1 1kiuA 79 E FREE
-1 1kiuA 191 D FREE
-1 1knqA 5 H FREE
-1 1knqA 7 H FREE
-1 1knqA 8 H FREE
-1 1knqA 29 H FREE
-1 1knqA 32 H FREE
-1 1knqA 37 D FREE
-1 1knqA 39 D FREE
-1 1knqA 42 H FREE
-1 1knqA 58 D FREE
-1 1knqA 86 C FREE
-1 1knqA 92 H FREE
-1 1knqA 126 H FREE
-1 1knqA 147 E FREE
-1 1ko6A 12 E FREE
-1 1ko6A 17 H FREE
-1 1ko6A 34 H FREE
-1 1ko6A 36 H FREE
-1 1ko6A 66 C FREE
-1 1ko6A 99 H FREE
-1 1ko6A 141 C FREE
-1 1ko6A 185 H FREE
-1 1komA 9 D FREE
-1 1komA 15 H FREE
-1 1komA 48 E FREE
-1 1komA 55 H FREE
-1 1komA 92 E FREE
-1 1kplA 73 H FREE
-1 1kplA 147 E FREE
-1 1kplA 174 H FREE
-1 1kplA 283 H FREE
-1 1kplA 301 C FREE
-1 1kplA 346 C FREE
-1 1kplA 382 H FREE
-1 1kplA 413 E FREE
-1 1kplA 428 C FREE
-1 1kpsB 16 D FREE
-1 1kpsB 27 E FREE
-1 1kpsB 48 D FREE
-1 1kpsB 50 E FREE
-1 1kpsB 65 D FREE
-1 1kpsB 66 D FREE
-1 1kpsB 75 D FREE
-1 1kpsB 78 D FREE
-1 1kpsB 87 C FREE
-1 1kpsB 102 H FREE
-1 1kpsB 109 E FREE
-1 1kpsB 110 D FREE
-1 1kpsB 119 H FREE
-1 1kpsB 127 H FREE
-1 1kpsB 154 E FREE
-1 1kpsB 156 C FREE
-1 1kpsB 161 H FREE
-1 1kskA 2 H FREE
-1 1kskA 47 H FREE
-1 1kskA 60 H FREE
-1 1kskA 75 C FREE
-1 1kskA 82 H FREE
-1 1kskA 98 H FREE
-1 1kskA 104 D FREE
-1 1kskA 121 H FREE
-1 1kskA 128 H FREE
-1 1kskA 129 H FREE
-1 1kskA 130 C FREE
-1 1kskA 157 H FREE
-1 1kskA 186 H FREE
-1 1kskA 198 H FREE
-1 1kskA 203 H FREE
-1 1kskA 228 E FREE
-1 1kyhA 9 H FREE
-1 1kyhA 22 H FREE
-1 1kyhA 116 H FREE
-1 1kyhA 122 C FREE
-1 1kyhA 127 D FREE
-1 1kyhA 148 H FREE
-1 1kyhA 151 E FREE
-1 1kyhA 198 C FREE
-1 1kyhA 215 D FREE
-1 1kyhA 226 C FREE
-1 1kyhA 227 C FREE
-1 1kyhA 228 H FREE
-1 1kyhA 233 H FREE
-1 1kyhA 242 H FREE
-1 1kyhA 245 C FREE
-1 1kyhA 253 H FREE
-1 1kyhA 256 H FREE
-1 1kyhA 261 H FREE
-1 1kzhA 87 H FREE
-1 1kzhA 153 H FREE
-1 1kzhA 205 D FREE
-1 1kzhA 207 D FREE
-1 1kzhA 212 H FREE
-1 1kzhA 234 C FREE
-1 1kzhA 245 H FREE
-1 1kzhA 256 H FREE
-1 1kzhA 261 C FREE
-1 1kzhA 266 H FREE
-1 1kzhA 270 C FREE
-1 1kzhA 274 E FREE
-1 1kzhA 311 E FREE
-1 1kzhA 328 C FREE
-1 1kzhA 383 H FREE
-1 1kzhA 423 H FREE
-1 1kzhA 428 E FREE
-1 1kzhA 438 D FREE
-1 1kzhA 442 C FREE
-1 1kzhA 463 C FREE
-1 1kzhA 551 E FREE
-1 1l0oA 5 H FREE
-1 1l0oA 53 H FREE
-1 1l0oA 75 H FREE
-1 1l0oA 80 D FREE
-1 1l0oA 136 H FREE
-1 1l1nA 4 D FREE
-1 1l1nA 30 H FREE
-1 1l1nA 39 H FREE
-1 1l1nA 70 E FREE
-1 1l1nA 84 D FREE
-1 1l1nA 88 H FREE
-1 1l1nA 146 C FREE
-1 1l1nA 152 C FREE
-1 1l1nA 160 H FREE
-1 1l1nA 167 H FREE
-1 1l2mA 17 C FREE
-1 1l2mA 22 E FREE
-1 1l2mA 43 C FREE
-1 1l2mA 45 E FREE
-1 1l2mA 47 H FREE
-1 1l2mA 53 H FREE
-1 1l2mA 55 H FREE
-1 1l2mA 66 C FREE
-1 1l2mA 73 D FREE
-1 1l2mA 82 H FREE
-1 1l2mA 84 H FREE
-1 1l2mA 103 D FREE
-1 1l2mA 108 E FREE
-1 1l2mA 115 D FREE
-1 1l7vC 29 H FREE
-1 1l7vC 73 H FREE
-1 1l7vC 91 H FREE
-1 1l7vC 96 H FREE
-1 1l7vC 98 H FREE
-1 1l7vC 157 D FREE
-1 1l7vC 158 E FREE
-1 1l7vC 164 D FREE
-1 1l7vC 179 C FREE
-1 1l7vC 190 H FREE
-1 1l7vC 194 H FREE
-1 1l7vC 198 H FREE
-1 1l7vC 200 H FREE
-1 1l7vC 241 H FREE
-1 1l8qA 51 H FREE
-1 1l8qA 82 H FREE
-1 1l8qA 104 D FREE
-1 1l8qA 105 D FREE
-1 1l8qA 121 H FREE
-1 1l8qA 140 H FREE
-1 1l8qA 267 C FREE
-1 1l8qA 271 C FREE
-1 1l8qA 286 D FREE
-1 1l8qA 287 H FREE
-1 1l8qA 292 H FREE
-1 1l8qA 309 H FREE
-1 1lajA 28 D FREE
-1 1lajA 54 H FREE
-1 1lajA 63 C FREE
-1 1lajA 80 E FREE
-1 1lajA 97 E FREE
-1 1lajA 105 C FREE
-1 1lajA 144 D FREE
-1 1lajA 153 H FREE
-1 1lajA 174 E FREE
-1 1lajA 177 D FREE
-1 1lajA 189 D FREE
-1 1lajA 190 D FREE
-1 1lajA 195 D FREE
-1 1lajA 196 E FREE
-1 1lajA 200 H FREE
-1 1lajA 202 D FREE
-1 1lajA 204 E FREE
-1 1lajA 205 H FREE
-1 1lcyA 36 H FREE
-1 1lcyA 64 H FREE
-1 1lcyA 94 D FREE
-1 1lcyA 209 H FREE
-1 1lcyA 255 H FREE
-1 1lcyA 260 H FREE
-1 1lcyA 269 H FREE
-1 1lcyA 277 D FREE
-1 1lcyA 321 E FREE
-1 1lcyA 324 E FREE
-1 1ldl_ 7 C FREE
-1 1ldl_ 14 C FREE
-1 1ldl_ 19 C FREE
-1 1ldl_ 26 C FREE
-1 1ldl_ 27 D FREE
-1 1ldl_ 31 E FREE
-1 1ldl_ 32 C FREE
-1 1ldl_ 34 D FREE
-1 1ldl_ 37 D FREE
-1 1ldl_ 38 E FREE
-1 1ldl_ 43 C FREE
-1 1lk9A 10 E FREE
-1 1lk9A 12 E FREE
-1 1lk9A 19 C FREE
-1 1lk9A 22 H FREE
-1 1lk9A 28 D FREE
-1 1lk9A 38 C FREE
-1 1lk9A 39 E FREE
-1 1lk9A 40 C FREE
-1 1lk9A 43 C FREE
-1 1lk9A 48 D FREE
-1 1lk9A 49 C FREE
-1 1lk9A 56 C FREE
-1 1lk9A 64 D FREE
-1 1lk9A 69 E FREE
-1 1lk9A 75 H FREE
-1 1lk9A 87 H FREE
-1 1lk9A 103 E FREE
-1 1lk9A 105 E FREE
-1 1lk9A 112 H FREE
-1 1lk9A 136 H FREE
-1 1lk9A 160 H FREE
-1 1lk9A 199 E FREE
-1 1lk9A 208 E FREE
-1 1lk9A 213 H FREE
-1 1lk9A 219 C FREE
-1 1lk9A 224 D FREE
-1 1lk9A 231 H FREE
-1 1lk9A 240 D FREE
-1 1lk9A 242 D FREE
-1 1lk9A 254 H FREE
-1 1lk9A 266 D FREE
-1 1lk9A 287 E FREE
-1 1lk9A 349 C FREE
-1 1lk9A 367 C FREE
-1 1lk9A 374 D FREE
-1 1lk9A 375 C FREE
-1 1ll8A 14 D FREE
-1 1ll8A 28 C FREE
-1 1ll8A 37 D FREE
-1 1ll8A 60 E FREE
-1 1ll8A 62 H FREE
-1 1ll8A 66 D FREE
-1 1ll8A 68 H FREE
-1 1ll8A 78 D FREE
-1 1ll8A 99 E FREE
-1 1ll8A 103 C FREE
-1 1ll8A 104 C FREE
-1 1ll8A 109 E FREE
-1 1ll8A 112 E FREE
-1 1lp1A 1 D FREE
-1 1lp1A 7 E FREE
-1 1lp1A 35 D FREE
-1 1lp1A 36 D FREE
-1 1lp1A 46 E FREE
-1 1lp1A 52 D FREE
-1 1lqsL 18 C FREE
-1 1lqsL 29 D FREE
-1 1lqsL 35 H FREE
-1 1lqsL 45 D FREE
-1 1lqsL 59 C FREE
-1 1lqsL 62 C FREE
-1 1lqsL 82 H FREE
-1 1lqsL 92 H FREE
-1 1lqsL 108 C FREE
-1 1lqsL 113 C FREE
-1 1lqsL 131 D FREE
-1 1lqsL 140 E FREE
-1 1lqsL 142 D FREE
-1 1lqsL 149 E FREE
-1 1lqsL 153 H FREE
-1 1lrrA 28 D FREE
-1 1lrrA 29 E FREE
-1 1lrrA 63 H FREE
-1 1lrrA 88 H FREE
-1 1lrrA 106 C FREE
-1 1lrrA 111 H FREE
-1 1lrrA 121 E FREE
-1 1lrrA 124 E FREE
-1 1lrrA 127 C FREE
-1 1lvmA 26 C FREE
-1 1lvmA 27 H FREE
-1 1lvmA 35 H FREE
-1 1lvmA 53 H FREE
-1 1lvmA 68 H FREE
-1 1lvmA 82 H FREE
-1 1lvmA 88 D FREE
-1 1lvmA 117 C FREE
-1 1lvmA 137 C FREE
-1 1lvmA 149 H FREE
-1 1lvmA 158 C FREE
-1 1lvmA 174 H FREE
-1 1lvmA 221 H FREE
-1 1lvoA 13 E FREE
-1 1lvoA 15 C FREE
-1 1lvoA 33 D FREE
-1 1lvoA 37 C FREE
-1 1lvoA 40 H FREE
-1 1lvoA 62 H FREE
-1 1lvoA 99 H FREE
-1 1lvoA 108 E FREE
-1 1lvoA 115 C FREE
-1 1lvoA 119 C FREE
-1 1lvoA 143 C FREE
-1 1lvoA 161 H FREE
-1 1lvoA 162 H FREE
-1 1lvoA 164 E FREE
-1 1lvoA 170 H FREE
-1 1lvoA 185 D FREE
-1 1lvoA 226 E FREE
-1 1lvoA 283 C FREE
-1 1lvoA 284 D FREE
-1 1lvoA 285 E FREE
-1 1lwrA 26 D FREE
-1 1lwrA 27 D FREE
-1 1lwrA 34 H FREE
-1 1lwrA 58 H FREE
-1 1lwrA 71 E FREE
-1 1lwrA 87 H FREE
-1 1ly1A 9 C FREE
-1 1ly1A 34 D FREE
-1 1ly1A 43 H FREE
-1 1ly1A 108 H FREE
-1 1ly1A 112 D FREE
-1 1ly1A 164 D FREE
-1 1ly1A 166 D FREE
-1 1ly1A 179 D FREE
-1 1lzwB 6 E FREE
-1 1lzwB 19 H FREE
-1 1lzwB 21 H FREE
-1 1lzwB 22 E FREE
-1 1lzwB 27 E FREE
-1 1lzwB 28 H FREE
-1 1lzwB 46 C FREE
-1 1lzwB 76 D FREE
-1 1lzwB 93 H FREE
-1 1lzwB 114 E FREE
-1 1lzwB 126 H FREE
-1 1lzwB 132 D FREE
-1 1lzwB 139 H FREE
-1 1lzwB 144 D FREE
-1 1lzwB 145 E FREE
-1 1m0tA 56 C FREE
-1 1m0tA 86 H FREE
-1 1m0tA 129 D FREE
-1 1m0tA 145 E FREE
-1 1m0tA 164 H FREE
-1 1m0tA 232 D FREE
-1 1m0tA 305 E FREE
-1 1m0tA 385 E FREE
-1 1m0tA 407 H FREE
-1 1m0tA 441 E FREE
-1 1m0tA 447 C FREE
-1 1m0tA 474 E FREE
-1 1m0tA 483 C FREE
-1 1m0tA 485 D FREE
-1 1m1sA 28 H FREE
-1 1m1sA 49 H FREE
-1 1m1sA 60 D FREE
-1 1m1sA 79 D FREE
-1 1m32A 27 C FREE
-1 1m32A 69 E FREE
-1 1m32A 105 H FREE
-1 1m32A 106 H FREE
-1 1m32A 110 C FREE
-1 1m32A 133 H FREE
-1 1m32A 138 H FREE
-1 1m32A 157 H FREE
-1 1m32A 166 D FREE
-1 1m32A 182 H FREE
-1 1m32A 184 D FREE
-1 1m32A 193 C FREE
-1 1m32A 213 C FREE
-1 1m32A 216 H FREE
-1 1m32A 230 C FREE
-1 1m32A 235 H FREE
-1 1m32A 245 H FREE
-1 1m32A 267 H FREE
-1 1m32A 295 H FREE
-1 1m32A 336 C FREE
-1 1m4rA 10 H FREE
-1 1m4rA 11 C FREE
-1 1m4rA 14 D FREE
-1 1m4rA 33 E FREE
-1 1m4rA 38 D FREE
-1 1m4rA 42 D FREE
-1 1m4rA 48 E FREE
-1 1m4rA 52 H FREE
-1 1m4rA 58 E FREE
-1 1m4rA 60 C FREE
-1 1m4rA 72 E FREE
-1 1m4rA 73 E FREE
-1 1m4rA 80 D FREE
-1 1m4rA 88 E FREE
-1 1m4rA 103 C FREE
-1 1m4rA 104 H FREE
-1 1m4rA 108 D FREE
-1 1m4rA 109 D FREE
-1 1m4rA 111 H FREE
-1 1m4rA 121 D FREE
-1 1m4rA 128 E FREE
-1 1m4rA 131 E FREE
-1 1m4rA 137 E FREE
-1 1m4rA 139 D FREE
-1 1m4rA 149 C FREE
-1 1m62A 14 H FREE
-1 1m62A 35 D FREE
-1 1m62A 43 E FREE
-1 1m62A 53 D FREE
-1 1m62A 56 E FREE
-1 1m62A 72 C FREE
-1 1m62A 82 E FREE
-1 1m6nA 37 D FREE
-1 1m6nA 42 H FREE
-1 1m6nA 92 H FREE
-1 1m6nA 98 E FREE
-1 1m6nA 103 E FREE
-1 1m6nA 124 H FREE
-1 1m6nA 136 D FREE
-1 1m6nA 170 D FREE
-1 1m6nA 178 E FREE
-1 1m6nA 182 D FREE
-1 1m6nA 186 D FREE
-1 1m6nA 201 H FREE
-1 1m6nA 206 D FREE
-1 1m6nA 207 E FREE
-1 1m6nA 252 D FREE
-1 1m6nA 282 H FREE
-1 1m6nA 287 H FREE
-1 1m6nA 288 H FREE
-1 1m6nA 296 H FREE
-1 1m6nA 316 D FREE
-1 1m6nA 333 H FREE
-1 1m6nA 337 E FREE
-1 1m6nA 340 E FREE
-1 1m6nA 379 E FREE
-1 1m6nA 401 D FREE
-1 1m6nA 404 D FREE
-1 1m6nA 442 E FREE
-1 1m6nA 455 H FREE
-1 1m6nA 463 H FREE
-1 1m6nA 466 E FREE
-1 1m6nA 491 D FREE
-1 1m6nA 512 H FREE
-1 1m6nA 518 D FREE
-1 1m6nA 530 D FREE
-1 1m6nA 541 E FREE
-1 1m6nA 542 D FREE
-1 1m6nA 585 E FREE
-1 1m6nA 720 D FREE
-1 1m6nA 725 D FREE
-1 1m6nA 726 H FREE
-1 1m6nA 738 H FREE
-1 1m6nA 750 E FREE
-1 1m6nA 754 E FREE
-1 1m6nA 761 H FREE
-1 1m6nA 796 H FREE
-1 1m6nA 800 E FREE
-1 1m8oB 6 H FREE
-1 1m8oB 7 D FREE
-1 1m8oB 10 E FREE
-1 1m8oB 15 E FREE
-1 1m8oB 17 E FREE
-1 1mbmA 32 H FREE
-1 1mbmA 58 D FREE
-1 1mbmA 77 H FREE
-1 1mbmA 89 C FREE
-1 1mbmA 104 C FREE
-1 1mbmA 112 D FREE
-1 1mbmA 127 H FREE
-1 1mbmA 159 H FREE
-1 1mbmA 178 D FREE
-1 1mbmA 191 D FREE
-1 1mbmA 197 E FREE
-1 1mec1 2 E FREE
-1 1mec1 5 E FREE
-1 1mec1 13 D FREE
-1 1mec1 17 D FREE
-1 1mec1 27 E FREE
-1 1mec1 37 D FREE
-1 1mec1 53 E FREE
-1 1mec1 64 C FREE
-1 1mec1 114 C FREE
-1 1mec1 124 C FREE
-1 1mec1 125 D FREE
-1 1mec1 127 E FREE
-1 1mec1 133 H FREE
-1 1mec1 138 H FREE
-1 1mec1 145 C FREE
-1 1mec1 159 H FREE
-1 1mec1 204 H FREE
-1 1mec1 248 C FREE
-1 1mec1 262 D FREE
-1 1mec1 265 D FREE
-1 1mec4 6 D FREE
-1 1mec4 33 D FREE
-1 1mec4 42 D FREE
-1 1mejA 68 H FREE
-1 1mejA 91 D FREE
-1 1mejA 94 C FREE
-1 1mejA 118 H FREE
-1 1mejA 131 H FREE
-1 1mejA 144 C FREE
-1 1mejA 147 H FREE
-1 1mejA 154 D FREE
-1 1mejA 170 D FREE
-1 1mejA 184 H FREE
-1 1mejA 208 C FREE
-1 1mhmB 12 E FREE
-1 1mhmB 15 E FREE
-1 1mhmB 19 E FREE
-1 1mhmB 45 D FREE
-1 1mhmB 53 C FREE
-1 1mhmB 65 D FREE
-1 1mhmB 71 E FREE
-1 1mjhA 12 D FREE
-1 1mjhA 23 H FREE
-1 1mjhA 39 H FREE
-1 1mjhA 108 H FREE
-1 1mjhA 121 D FREE
-1 1mjhA 128 H FREE
-1 1mkfA 34 H FREE
-1 1mkfA 35 C FREE
-1 1mkfA 46 C FREE
-1 1mkfA 59 H FREE
-1 1mkfA 65 C FREE
-1 1mkfA 111 E FREE
-1 1mkfA 140 D FREE
-1 1mkfA 163 D FREE
-1 1mkfA 194 C FREE
-1 1mkfA 202 E FREE
-1 1mkfA 217 C FREE
-1 1mkfA 229 C FREE
-1 1mkfA 232 D FREE
-1 1mkfA 234 C FREE
-1 1mkfA 237 E FREE
-1 1mkfA 261 C FREE
-1 1mkfA 263 C FREE
-1 1mkfA 277 H FREE
-1 1mkfA 304 H FREE
-1 1mkfA 316 H FREE
-1 1mkfA 317 C FREE
-1 1mkfA 324 H FREE
-1 1mkfA 336 C FREE
-1 1mkfA 369 E FREE
-1 1mlvB 74 C FREE
-1 1mlvB 100 H FREE
-1 1mlvB 119 E FREE
-1 1mlvB 143 C FREE
-1 1mlvB 194 D FREE
-1 1mlvB 198 H FREE
-1 1mlvB 207 H FREE
-1 1mlvB 265 H FREE
-1 1mlvB 338 H FREE
-1 1mlvB 348 E FREE
-1 1mlvB 352 C FREE
-1 1mlvB 359 C FREE
-1 1mlvB 367 H FREE
-1 1mlvB 371 E FREE
-1 1mlvB 373 D FREE
-1 1mlvB 395 E FREE
-1 1mlvB 417 E FREE
-1 1mlvB 421 E FREE
-1 1mlvB 426 D FREE
-1 1mlvB 430 C FREE
-1 1mlvB 435 D FREE
-1 1mt0A 64 H FREE
-1 1mt0A 118 H FREE
-1 1mt0A 163 D FREE
-1 1mt0A 164 E FREE
-1 1mt0A 170 D FREE
-1 1mt0A 174 E FREE
-1 1mt0A 175 H FREE
-1 1mt0A 182 H FREE
-1 1mt0A 185 C FREE
-1 1mt0A 195 H FREE
-1 1mt0A 204 D FREE
-1 1mt0A 216 E FREE
-1 1mt0A 220 H FREE
-1 1mt0A 240 D FREE
-1 1mu5A 14 E FREE
-1 1mu5A 38 E FREE
-1 1mu5A 45 D FREE
-1 1mu5A 50 H FREE
-1 1mu5A 76 D FREE
-1 1mu5A 122 H FREE
-1 1mu5A 168 H FREE
-1 1mu5A 228 E FREE
-1 1mu5A 232 H FREE
-1 1mu5A 292 E FREE
-1 1mu5A 333 D FREE
-1 1mu5A 348 H FREE
-1 1mu5A 353 E FREE
-1 1mu5A 414 H FREE
-1 1mu5A 416 C FREE
-1 1mu5A 439 E FREE
-1 1mzkA 21 H FREE
-1 1mzkA 47 D FREE
-1 1mzkA 54 H FREE
-1 1mzkA 70 D FREE
-1 1mzkA 82 H FREE
-1 1mzkA 86 H FREE
-1 1mzkA 104 D FREE
-1 1mzkA 135 D FREE
-1 1n08A 31 H FREE
-1 1n08A 95 E FREE
-1 1n08A 97 H FREE
-1 1n08A 136 H FREE
-1 1n08A 138 D FREE
-1 1n0wB 1 E FREE
-1 1n0wB 8 H FREE
-1 1n0wB 20 E FREE
-1 1n0wB 23 D FREE
-1 1n0wB 30 D FREE
-1 1n0wB 31 E FREE
-1 1n1cA 4 D FREE
-1 1n1cA 76 D FREE
-1 1n1cA 78 C FREE
-1 1n1cA 87 H FREE
-1 1n1cA 110 H FREE
-1 1n1cA 118 H FREE
-1 1n1cA 127 H FREE
-1 1n1cA 133 D FREE
-1 1n1cA 134 H FREE
-1 1n1cA 144 H FREE
-1 1n1cA 146 C FREE
-1 1n1cA 147 C FREE
-1 1n1cA 148 H FREE
-1 1n1cA 161 C FREE
-1 1n1cA 172 H FREE
-1 1n1cA 176 C FREE
-1 1n1cA 201 E FREE
-1 1n1fA 4 H FREE
-1 1n1fA 9 C FREE
-1 1n1fA 16 H FREE
-1 1n1fA 17 H FREE
-1 1n1fA 33 D FREE
-1 1n1fA 56 C FREE
-1 1n1fA 57 C FREE
-1 1n1fA 74 H FREE
-1 1n1fA 102 C FREE
-1 1n1fA 108 C FREE
-1 1n1fA 109 H FREE
-1 1n1fA 110 C FREE
-1 1n1fA 122 H FREE
-1 1n1fA 131 H FREE
-1 1n1fA 140 E FREE
-1 1n1fA 142 D FREE
-1 1n1fA 152 H FREE
-1 1n1jB 2 H FREE
-1 1n1jB 5 E FREE
-1 1n1jB 13 D FREE
-1 1n1jB 33 D FREE
-1 1n1jB 63 H FREE
-1 1n1jB 92 D FREE
-1 1n3gA 10 E FREE
-1 1n3gA 18 H FREE
-1 1n3gA 32 H FREE
-1 1n3gA 37 H FREE
-1 1n3gA 50 D FREE
-1 1n3gA 66 H FREE
-1 1n3gA 68 D FREE
-1 1n3gA 81 E FREE
-1 1n3gA 89 H FREE
-1 1n3gA 111 E FREE
-1 1n3gA 112 E FREE
-1 1n4mA 27 C FREE
-1 1n4mA 58 C FREE
-1 1n4mA 78 E FREE
-1 1n4mA 84 E FREE
-1 1n4mA 103 H FREE
-1 1n4mA 109 C FREE
-1 1n4mA 112 E FREE
-1 1n4mA 159 E FREE
-1 1n4mA 169 H FREE
-1 1n4mA 173 C FREE
-1 1n4mA 174 E FREE
-1 1n4mA 175 H FREE
-1 1n4mA 179 E FREE
-1 1n4mA 225 C FREE
-1 1n4mA 232 H FREE
-1 1n4mA 237 H FREE
-1 1n4mA 245 H FREE
-1 1n4mA 258 H FREE
-1 1n4mA 260 D FREE
-1 1n4mA 265 C FREE
-1 1n4mA 271 C FREE
-1 1n4mA 292 H FREE
-1 1n4mA 343 H FREE
-1 1n5bA 23 E FREE
-1 1n5bA 35 C FREE
-1 1n5bA 36 H FREE
-1 1n5bA 39 E FREE
-1 1n5bA 40 H FREE
-1 1n5bA 65 H FREE
-1 1n5bA 71 D FREE
-1 1n5bA 80 D FREE
-1 1n5bA 85 H FREE
-1 1n5bA 98 D FREE
-1 1n5bA 107 E FREE
-1 1n5bA 114 E FREE
-1 1n5hA 10 E FREE
-1 1n5hA 17 D FREE
-1 1n5hA 56 E FREE
-1 1n5hA 59 C FREE
-1 1n5hA 68 E FREE
-1 1n5hA 70 C FREE
-1 1n5hA 71 D FREE
-1 1n5hA 74 E FREE
-1 1n5hA 81 C FREE
-1 1n5hA 98 C FREE
-1 1n87A 2 C FREE
-1 1n87A 23 E FREE
-1 1n87A 28 E FREE
-1 1n87A 33 D FREE
-1 1n87A 47 E FREE
-1 1n93X 46 D FREE
-1 1n93X 48 H FREE
-1 1n93X 53 H FREE
-1 1n93X 66 D FREE
-1 1n93X 74 H FREE
-1 1n93X 84 C FREE
-1 1n93X 91 H FREE
-1 1n93X 96 H FREE
-1 1n93X 113 E FREE
-1 1n93X 136 E FREE
-1 1n93X 143 H FREE
-1 1n93X 144 C FREE
-1 1n93X 145 C FREE
-1 1n93X 182 H FREE
-1 1n93X 195 H FREE
-1 1n93X 225 E FREE
-1 1n93X 252 C FREE
-1 1n93X 254 D FREE
-1 1n93X 265 E FREE
-1 1n93X 280 H FREE
-1 1n93X 282 D FREE
-1 1n93X 292 H FREE
-1 1n93X 353 D FREE
-1 1nc7A 21 H FREE
-1 1nc7A 46 H FREE
-1 1nc7A 47 E FREE
-1 1nc7A 50 C FREE
-1 1nc7A 56 D FREE
-1 1nc7A 69 D FREE
-1 1nc7A 75 H FREE
-1 1nc7A 86 H FREE
-1 1nc7A 97 C FREE
-1 1nc7A 105 E FREE
-1 1nc7A 118 D FREE
-1 1nc7A 123 H FREE
-1 1nc7A 135 E FREE
-1 1nexC 2 H FREE
-1 1nexC 14 E FREE
-1 1nexC 70 H FREE
-1 1nexC 71 H FREE
-1 1nexC 94 D FREE
-1 1nexC 125 C FREE
-1 1nexC 139 E FREE
-1 1nexC 154 E FREE
-1 1nexC 155 E FREE
-1 1nexC 167 D FREE
-1 1ngnA 28 H FREE
-1 1ngnA 29 D FREE
-1 1ngnA 72 D FREE
-1 1ngnA 109 H FREE
-1 1ngnA 117 D FREE
-1 1ngnA 123 C FREE
-1 1ngnA 131 H FREE
-1 1ngnA 134 D FREE
-1 1ngnA 135 H FREE
-1 1ngnA 141 H FREE
-1 1ngnA 146 E FREE
-1 1ngnA 148 H FREE
-1 1ngnA 149 E FREE
-1 1ngvA 22 H FREE
-1 1ngvA 31 H FREE
-1 1ngvA 33 C FREE
-1 1ngvA 60 D FREE
-1 1ngvA 120 C FREE
-1 1ngvA 152 C FREE
-1 1ngvA 168 H FREE
-1 1ngvA 174 H FREE
-1 1ngvA 194 H FREE
-1 1ngvA 202 H FREE
-1 1ngvA 208 H FREE
-1 1ngvA 210 H FREE
-1 1ngvA 266 E FREE
-1 1ngvA 293 C FREE
-1 1ngvA 317 E FREE
-1 1ngvA 330 D FREE
-1 1ngvA 352 D FREE
-1 1ngvA 359 H FREE
-1 1ngvA 383 C FREE
-1 1ngvA 394 C FREE
-1 1ngvA 399 E FREE
-1 1ngvA 435 H FREE
-1 1ngvA 452 D FREE
-1 1ngvA 459 C FREE
-1 1ngvA 479 H FREE
-1 1ngvA 482 C FREE
-1 1ngvA 488 E FREE
-1 1ngvA 490 H FREE
-1 1ngvA 503 E FREE
-1 1nh2D 22 D FREE
-1 1nh2D 43 D FREE
-1 1nh2D 70 C FREE
-1 1nh2D 71 D FREE
-1 1nh2D 81 C FREE
-1 1nh2D 89 H FREE
-1 1nh2D 107 D FREE
-1 1nh2D 114 C FREE
-1 1nh2D 120 E FREE
-1 1nhyA 61 E FREE
-1 1nhyA 107 C FREE
-1 1nhyA 161 D FREE
-1 1nhyA 184 H FREE
-1 1nhyA 211 D FREE
-1 1ni3A 73 C FREE
-1 1ni3A 90 D FREE
-1 1ni3A 111 H FREE
-1 1ni3A 132 H FREE
-1 1ni3A 149 E FREE
-1 1ni3A 161 H FREE
-1 1ni3A 234 E FREE
-1 1ni3A 269 E FREE
-1 1ni3A 284 C FREE
-1 1ni3A 312 C FREE
-1 1ni3A 316 E FREE
-1 1ni3A 336 H FREE
-1 1ni3A 338 D FREE
-1 1ni3A 350 H FREE
-1 1ni3A 353 D FREE
-1 1ni3A 363 C FREE
-1 1ni3A 382 D FREE
-1 1ni3A 385 H FREE
-1 1nijA 22 H FREE
-1 1nijA 28 H FREE
-1 1nijA 38 E FREE
-1 1nijA 63 C FREE
-1 1nijA 65 C FREE
-1 1nijA 66 C FREE
-1 1nijA 96 E FREE
-1 1nijA 97 C FREE
-1 1nijA 113 H FREE
-1 1nijA 117 C FREE
-1 1nijA 130 D FREE
-1 1nijA 133 H FREE
-1 1nijA 160 D FREE
-1 1nijA 169 H FREE
-1 1nijA 186 H FREE
-1 1nijA 214 H FREE
-1 1nijA 293 H FREE
-1 1nj8A 2 H FREE
-1 1nj8A 5 E FREE
-1 1nj8A 29 C FREE
-1 1nj8A 56 H FREE
-1 1nj8A 76 H FREE
-1 1nj8A 89 H FREE
-1 1nj8A 120 H FREE
-1 1nj8A 137 E FREE
-1 1nj8A 140 H FREE
-1 1nj8A 155 E FREE
-1 1nj8A 157 H FREE
-1 1nj8A 160 H FREE
-1 1nj8A 224 H FREE
-1 1nj8A 252 C FREE
-1 1nj8A 267 H FREE
-1 1nj8A 269 D FREE
-1 1nj8A 316 H FREE
-1 1nj8A 318 D FREE
-1 1nj8A 407 E FREE
-1 1nj8A 434 E FREE
-1 1nj8A 445 E FREE
-1 1nlfA 3 H FREE
-1 1nlfA 76 E FREE
-1 1nlfA 77 D FREE
-1 1nlfA 83 H FREE
-1 1nlfA 84 H FREE
-1 1nlfA 87 H FREE
-1 1nlfA 92 H FREE
-1 1nlfA 139 D FREE
-1 1nlfA 145 H FREE
-1 1nlfA 149 E FREE
-1 1nlfA 171 C FREE
-1 1nlfA 177 H FREE
-1 1nlfA 178 H FREE
-1 1nlfA 218 E FREE
-1 1nlfA 254 H FREE
-1 1nlyA 29 H FREE
-1 1nlyA 46 E FREE
-1 1nlyA 48 C FREE
-1 1nlyA 82 H FREE
-1 1nlyA 86 C FREE
-1 1nlyA 87 C FREE
-1 1nlyA 141 H FREE
-1 1nlyA 176 C FREE
-1 1nlyA 204 E FREE
-1 1nlyA 205 D FREE
-1 1nlyA 208 E FREE
-1 1nlyA 213 H FREE
-1 1nlyA 214 H FREE
-1 1nlyA 231 C FREE
-1 1nlyA 235 C FREE
-1 1nlyA 241 D FREE
-1 1nlyA 247 E FREE
-1 1nlyA 252 E FREE
-1 1nlyA 261 C FREE
-1 1nlyA 264 H FREE
-1 1nlyA 272 H FREE
-1 1nlyA 310 D FREE
-1 1nlyA 314 H FREE
-1 1nlyA 317 H FREE
-1 1nlyA 318 H FREE
-1 1nlyA 321 C FREE
-1 1nn4A 0 H FREE
-1 1nn4A 1 H FREE
-1 1nn4A 2 H FREE
-1 1nn4A 20 C FREE
-1 1nn4A 21 D FREE
-1 1nn4A 22 H FREE
-1 1nn4A 29 H FREE
-1 1nn4A 34 H FREE
-1 1nn4A 44 D FREE
-1 1nn4A 57 H FREE
-1 1nn4A 78 C FREE
-1 1nn4A 99 C FREE
-1 1nn4A 111 H FREE
-1 1nn4A 146 H FREE
-1 1nn4A 157 E FREE
-1 1nstA 18 E FREE
-1 1nstA 28 C FREE
-1 1nstA 33 H FREE
-1 1nstA 43 C FREE
-1 1nstA 69 H FREE
-1 1nstA 84 E FREE
-1 1nstA 91 H FREE
-1 1nstA 94 H FREE
-1 1nstA 117 E FREE
-1 1nstA 158 H FREE
-1 1nstA 162 H FREE
-1 1nstA 173 H FREE
-1 1nstA 193 C FREE
-1 1nstA 202 H FREE
-1 1nstA 211 H FREE
-1 1nstA 247 H FREE
-1 1nstA 260 C FREE
-1 1nstA 270 C FREE
-1 1nstA 297 H FREE
-1 1nstA 318 E FREE
-1 1nstA 319 D FREE
-1 1nu7D 5 D FREE
-1 1nu7D 35 E FREE
-1 1nu7D 46 E FREE
-1 1nu7D 49 H FREE
-1 1nu7D 54 E FREE
-1 1nu7D 57 D FREE
-1 1nu7D 60 D FREE
-1 1nu7D 69 E FREE
-1 1nu7D 70 D FREE
-1 1nu7D 117 E FREE
-1 1nu7D 120 E FREE
-1 1nu7D 135 D FREE
-1 1nu7D 143 H FREE
-1 1nu7D 144 H FREE
-1 1nu7D 145 D FREE
-1 1nu7D 154 E FREE
-1 1nu7D 181 H FREE
-1 1nu7D 193 D FREE
-1 1nu7D 198 D FREE
-1 1nu7D 203 H FREE
-1 1nu7D 213 E FREE
-1 1nu7D 217 D FREE
-1 1nu7D 223 E FREE
-1 1nu7D 224 D FREE
-1 1nu7D 228 E FREE
-1 1nu7D 245 H FREE
-1 1nu7D 246 H FREE
-1 1nu7D 250 H FREE
-1 1nu7D 252 E FREE
-1 1nu7D 255 E FREE
-1 1nu7D 260 E FREE
-1 1nu7D 270 D FREE
-1 1nvpB 18 D FREE
-1 1nvpB 29 D FREE
-1 1nvpB 33 D FREE
-1 1nvpB 34 E FREE
-1 1nvpB 39 E FREE
-1 1nvpB 55 D FREE
-1 1nxuA 28 C FREE
-1 1nxuA 43 H FREE
-1 1nxuA 79 D FREE
-1 1nxuA 103 H FREE
-1 1nxuA 115 H FREE
-1 1nxuA 135 C FREE
-1 1nxuA 151 C FREE
-1 1nxuA 171 D FREE
-1 1nxuA 233 D FREE
-1 1nxuA 304 H FREE
-1 1ny71 3 C FREE
-1 1ny71 13 C FREE
-1 1ny71 32 D FREE
-1 1ny71 49 H FREE
-1 1ny71 70 H FREE
-1 1ny71 84 D FREE
-1 1ny71 122 D FREE
-1 1ny71 131 E FREE
-1 1ny71 147 C FREE
-1 1ny71 159 E FREE
-1 1o13A 31 H FREE
-1 1o13A 62 H FREE
-1 1o13A 64 H FREE
-1 1o13A 127 H FREE
-1 1o4vA 24 D FREE
-1 1o4vA 50 H FREE
-1 1o4vA 80 H FREE
-1 1o4vA 90 H FREE
-1 1o50A 18 C FREE
-1 1o50A 36 E FREE
-1 1o50A 66 H FREE
-1 1o50A 74 H FREE
-1 1o50A 108 H FREE
-1 1o50A 132 D FREE
-1 1o50A 145 E FREE
-1 1o5hA 23 C FREE
-1 1o5hA 47 C FREE
-1 1o5hA 91 D FREE
-1 1o5hA 132 H FREE
-1 1o5hA 148 D FREE
-1 1o5hA 156 C FREE
-1 1o5hA 157 H FREE
-1 1o5hA 176 D FREE
-1 1o5hA 197 C FREE
-1 1o6uE 34 D FREE
-1 1o6uE 58 H FREE
-1 1o6uE 88 C FREE
-1 1o6uE 95 C FREE
-1 1o6uE 127 C FREE
-1 1o6uE 134 C FREE
-1 1o6uE 136 H FREE
-1 1o6uE 154 C FREE
-1 1o6uE 161 H FREE
-1 1o6uE 175 C FREE
-1 1o6uE 230 H FREE
-1 1o6uE 253 C FREE
-1 1o6uE 279 H FREE
-1 1o6uE 289 H FREE
-1 1o6uE 300 C FREE
-1 1o6uE 344 H FREE
-1 1o6uE 354 C FREE
-1 1o6uE 365 D FREE
-1 1o6uE 372 H FREE
-1 1o7fA 10 H FREE
-1 1o7fA 13 H FREE
-1 1o7fA 23 C FREE
-1 1o7fA 53 H FREE
-1 1o7fA 61 C FREE
-1 1o7fA 63 C FREE
-1 1o7fA 80 D FREE
-1 1o7fA 103 H FREE
-1 1o7fA 110 C FREE
-1 1o7fA 120 E FREE
-1 1o7fA 129 H FREE
-1 1o7fA 207 H FREE
-1 1o7fA 211 D FREE
-1 1o7fA 215 H FREE
-1 1o7fA 222 C FREE
-1 1o7fA 223 C FREE
-1 1o7fA 227 E FREE
-1 1o7fA 238 C FREE
-1 1o7fA 240 H FREE
-1 1o7fA 260 H FREE
-1 1o7fA 266 H FREE
-1 1o7fA 269 D FREE
-1 1o7fA 295 C FREE
-1 1o7fA 314 H FREE
-1 1o7fA 340 H FREE
-1 1o7fA 346 H FREE
-1 1o7fA 364 H FREE
-1 1o7fA 400 C FREE
-1 1o7fA 403 H FREE
-1 1o7fA 430 C FREE
-1 1o7fA 431 H FREE
-1 1o7fA 456 E FREE
-1 1o7fA 457 H FREE
-1 1o9cA 18 E FREE
-1 1o9cA 21 E FREE
-1 1o9cA 24 E FREE
-1 1o9cA 25 E FREE
-1 1o9cA 41 E FREE
-1 1o9cA 45 E FREE
-1 1o9cA 46 E FREE
-1 1o9cA 83 H FREE
-1 1o9cA 97 E FREE
-1 1o9cA 102 C FREE
-1 1o9cA 134 H FREE
-1 1o9cA 172 H FREE
-1 1o9cA 197 C FREE
-1 1o9cA 239 D FREE
-1 1o9cA 243 D FREE
-1 1oc0B 0 D FREE
-1 1oc0B 2 E FREE
-1 1oc0B 4 C FREE
-1 1oc0B 8 C FREE
-1 1oc0B 10 E FREE
-1 1oc0B 18 C FREE
-1 1oc0B 20 C FREE
-1 1oc0B 21 D FREE
-1 1oc0B 24 C FREE
-1 1oc0B 30 C FREE
-1 1oc0B 31 C FREE
-1 1oc0B 33 D FREE
-1 1oc0B 38 C FREE
-1 1oc0B 46 D FREE
-1 1oftA 4 H FREE
-1 1oftA 16 E FREE
-1 1oftA 47 E FREE
-1 1oftA 56 H FREE
-1 1oftA 57 C FREE
-1 1oftA 88 H FREE
-1 1oftA 117 C FREE
-1 1oftA 126 H FREE
-1 1ofuA 28 H FREE
-1 1ofuA 41 C FREE
-1 1ofuA 45 D FREE
-1 1ofuA 138 E FREE
-1 1ofuA 158 D FREE
-1 1ofuA 209 D FREE
-1 1ofuA 212 D FREE
-1 1ofuA 229 C FREE
-1 1ofuA 274 E FREE
-1 1ofuA 289 H FREE
-1 1ofuA 307 H FREE
-1 1ohhH 2 E FREE
-1 1ohhH 5 D FREE
-1 1ohhH 16 D FREE
-1 1ohhH 25 E FREE
-1 1ohhH 29 E FREE
-1 1ohhH 30 E FREE
-1 1ohhH 47 H FREE
-1 1ohhH 48 H FREE
-1 1ohhH 51 E FREE
-1 1ohhH 54 H FREE
-1 1ohhH 55 H FREE
-1 1ohhH 69 H FREE
-1 1ohhH 80 E FREE
-1 1ohhH 81 D FREE
-1 1ohhH 82 D FREE
-1 1oksA 18 D FREE
-1 1oksA 29 D FREE
-1 1oksA 35 D FREE
-1 1oksA 40 H FREE
-1 1om2A 36 E FREE
-1 1om2A 41 H FREE
-1 1om2A 49 C FREE
-1 1om2A 91 D FREE
-1 1om2A 92 D FREE
-1 1om2A 94 E FREE
-1 1or7C 3 E FREE
-1 1or7C 10 D FREE
-1 1or7C 12 E FREE
-1 1or7C 24 H FREE
-1 1or7C 36 H FREE
-1 1or7C 45 D FREE
-1 1or7C 51 H FREE
-1 1or7C 65 E FREE
-1 1or7C 82 H FREE
-1 1ovqA 8 D FREE
-1 1ovqA 83 H FREE
-1 1ovqA 93 H FREE
-1 1ovqA 94 D FREE
-1 1ovqA 95 E FREE
-1 1ovqA 121 D FREE
-1 1ovqA 134 E FREE
-1 1owwA 14 E FREE
-1 1owwA 22 H FREE
-1 1owwA 33 H FREE
-1 1owwA 52 E FREE
-1 1owwA 58 H FREE
-1 1owwA 74 E FREE
-1 1owwA 85 H FREE
-1 1owwA 87 E FREE
-1 1owwA 92 D FREE
-1 1p35A 0 C FREE
-1 1p35A 16 D FREE
-1 1p35A 17 C FREE
-1 1p35A 20 D FREE
-1 1p35A 25 E FREE
-1 1p35A 70 D FREE
-1 1p35A 74 D FREE
-1 1p35A 88 H FREE
-1 1p35A 97 E FREE
-1 1p35A 98 H FREE
-1 1p35A 103 C FREE
-1 1p35A 120 H FREE
-1 1p35A 129 E FREE
-1 1p35A 135 C FREE
-1 1p35A 141 D FREE
-1 1p35A 145 D FREE
-1 1p35A 151 C FREE
-1 1p35A 182 H FREE
-1 1p35A 183 E FREE
-1 1p35A 186 D FREE
-1 1p35A 193 D FREE
-1 1p35A 232 E FREE
-1 1p35A 245 E FREE
-1 1p35A 249 E FREE
-1 1p35A 264 C FREE
-1 1p35A 270 D FREE
-1 1p35A 281 H FREE
-1 1p4eB 6 C FREE
-1 1p4eB 19 E FREE
-1 1p4eB 27 E FREE
-1 1p4eB 32 C FREE
-1 1p4eB 40 C FREE
-1 1p4eB 45 H FREE
-1 1p4eB 69 D FREE
-1 1p4eB 110 H FREE
-1 1p4eB 137 H FREE
-1 1p4eB 187 C FREE
-1 1p4eB 192 D FREE
-1 1p4eB 197 D FREE
-1 1p4eB 215 C FREE
-1 1p4eB 219 E FREE
-1 1p4eB 227 H FREE
-1 1p4eB 238 D FREE
-1 1p4eB 275 D FREE
-1 1p4eB 303 H FREE
-1 1p4eB 307 H FREE
-1 1p4eB 343 H FREE
-1 1p4eB 351 H FREE
-1 1p4eB 368 E FREE
-1 1p4eB 384 H FREE
-1 1p4eB 408 E FREE
-1 1p7dA 3 H FREE
-1 1p7dA 85 H FREE
-1 1p7dA 90 H FREE
-1 1p7dA 123 C FREE
-1 1p7dA 141 D FREE
-1 1p7dA 143 C FREE
-1 1p7dA 173 H FREE
-1 1p7dA 188 C FREE
-1 1p7dA 234 H FREE
-1 1p7dA 235 E FREE
-1 1p7dA 255 H FREE
-1 1p7dA 259 H FREE
-1 1p9kA 4 H FREE
-1 1p9kA 17 H FREE
-1 1p9kA 19 H FREE
-1 1p9kA 23 C FREE
-1 1p9kA 54 E FREE
-1 1p9kA 59 C FREE
-1 1p9kA 72 H FREE
-1 1p9nA 26 C FREE
-1 1p9nA 37 H FREE
-1 1p9nA 39 H FREE
-1 1p9nA 40 H FREE
-1 1p9nA 50 D FREE
-1 1p9nA 97 D FREE
-1 1p9nA 102 E FREE
-1 1p9nA 106 H FREE
-1 1p9nA 121 H FREE
-1 1p9nA 131 H FREE
-1 1plr_ 21 C FREE
-1 1plr_ 29 C FREE
-1 1plr_ 40 D FREE
-1 1plr_ 61 C FREE
-1 1plr_ 63 H FREE
-1 1plr_ 80 C FREE
-1 1plr_ 155 D FREE
-1 1plr_ 173 D FREE
-1 1plr_ 189 H FREE
-1 1plr_ 256 E FREE
-1 1plr_ 257 E FREE
-1 1poc_ 8 C FREE
-1 1poc_ 10 H FREE
-1 1poc_ 19 E FREE
-1 1poc_ 25 H FREE
-1 1poc_ 27 D FREE
-1 1poc_ 29 C FREE
-1 1poc_ 30 C FREE
-1 1poc_ 33 H FREE
-1 1poc_ 34 D FREE
-1 1poc_ 36 C FREE
-1 1poc_ 47 H FREE
-1 1poc_ 55 H FREE
-1 1poc_ 60 C FREE
-1 1poc_ 62 C FREE
-1 1poc_ 63 D FREE
-1 1poc_ 69 C FREE
-1 1poc_ 94 C FREE
-1 1poc_ 99 H FREE
-1 1poc_ 104 C FREE
-1 1poc_ 112 C FREE
-1 1poc_ 114 H FREE
-1 1poc_ 118 D FREE
-1 1poc_ 129 D FREE
-1 1pov3 22 C FREE
-1 1pov3 76 H FREE
-1 1pov3 83 C FREE
-1 1pov3 96 H FREE
-1 1pov3 108 H FREE
-1 1pov3 120 C FREE
-1 1pov3 152 H FREE
-1 1pov3 156 D FREE
-1 1pov3 163 C FREE
-1 1pov3 216 C FREE
-1 1pov3 226 D FREE
-1 1pov3 229 H FREE
-1 1przA 15 D FREE
-1 1przA 30 H FREE
-1 1przA 46 H FREE
-1 1przA 61 H FREE
-1 1przA 64 D FREE
-1 1przA 103 H FREE
-1 1przA 117 H FREE
-1 1przA 123 H FREE
-1 1przA 127 H FREE
-1 1przA 136 H FREE
-1 1przA 142 H FREE
-1 1przA 146 H FREE
-1 1przA 159 H FREE
-1 1przA 164 H FREE
-1 1przA 167 H FREE
-1 1przA 170 H FREE
-1 1przA 175 D FREE
-1 1przA 205 H FREE
-1 1przA 213 H FREE
-1 1przA 223 H FREE
-1 1przA 244 H FREE
-1 1przA 246 D FREE
-1 1przA 247 E FREE
-1 1pu6B 2 D FREE
-1 1pu6B 82 C FREE
-1 1pu6B 134 D FREE
-1 1pu6B 138 C FREE
-1 1pu6B 141 C FREE
-1 1pu6B 149 D FREE
-1 1pu6B 171 H FREE
-1 1pu6B 202 H FREE
-1 1px5B 4 H FREE
-1 1px5B 11 D FREE
-1 1px5B 17 H FREE
-1 1px5B 43 C FREE
-1 1px5B 73 D FREE
-1 1px5B 107 C FREE
-1 1px5B 175 C FREE
-1 1px5B 187 C FREE
-1 1px5B 212 H FREE
-1 1px5B 217 C FREE
-1 1px5B 221 H FREE
-1 1px5B 240 E FREE
-1 1px5B 264 H FREE
-1 1px5B 268 C FREE
-1 1px5B 285 C FREE
-1 1px5B 299 D FREE
-1 1px5B 313 H FREE
-1 1px5B 321 E FREE
-1 1px5B 330 C FREE
-1 1px5B 331 C FREE
-1 1q02A 4 E FREE
-1 1q02A 6 D FREE
-1 1q02A 24 E FREE
-1 1q02A 44 D FREE
-1 1q02A 51 H FREE
-1 1q5oA 24 H FREE
-1 1q5oA 35 H FREE
-1 1q5oA 40 H FREE
-1 1q5oA 69 C FREE
-1 1q5oA 120 H FREE
-1 1q5oA 145 C FREE
-1 1q5oA 162 C FREE
-1 1q5oA 206 H FREE
-1 1qabA 9 C FREE
-1 1qabA 17 D FREE
-1 1qabA 30 H FREE
-1 1qabA 55 H FREE
-1 1qabA 87 H FREE
-1 1qabA 89 H FREE
-1 1qb3A 14 D FREE
-1 1qb3A 28 H FREE
-1 1qb3A 35 D FREE
-1 1qb3A 36 D FREE
-1 1qb3A 39 E FREE
-1 1qb3A 42 H FREE
-1 1qb3A 70 E FREE
-1 1qb3A 72 E FREE
-1 1qb3A 86 H FREE
-1 1qb3A 89 C FREE
-1 1qb3A 90 H FREE
-1 1qb3A 93 E FREE
-1 1qb3A 95 H FREE
-1 1qcnA 39 D FREE
-1 1qcnA 43 D FREE
-1 1qcnA 49 H FREE
-1 1qcnA 59 H FREE
-1 1qcnA 61 H FREE
-1 1qcnA 117 H FREE
-1 1qcnA 127 D FREE
-1 1qcnA 134 H FREE
-1 1qcnA 155 H FREE
-1 1qcnA 161 H FREE
-1 1qcnA 194 C FREE
-1 1qcnA 198 D FREE
-1 1qcnA 200 E FREE
-1 1qcnA 202 E FREE
-1 1qcnA 223 H FREE
-1 1qcnA 224 E FREE
-1 1qcnA 225 H FREE
-1 1qcnA 234 D FREE
-1 1qcnA 239 D FREE
-1 1qcnA 268 D FREE
-1 1qcnA 289 C FREE
-1 1qcnA 290 H FREE
-1 1qcnA 316 C FREE
-1 1qcnA 322 H FREE
-1 1qcnA 333 H FREE
-1 1qcnA 334 H FREE
-1 1qcnA 339 C FREE
-1 1qcnA 345 D FREE
-1 1qcnA 387 D FREE
-1 1qcnA 389 D FREE
-1 1qcnA 396 H FREE
-1 1qcnA 397 C FREE
-1 1qcnA 409 C FREE
-1 1qdeA 0 E FREE
-1 1qdeA 51 H FREE
-1 1qdeA 107 H FREE
-1 1qdeA 113 H FREE
-1 1qdeA 115 C FREE
-1 1qdeA 164 D FREE
-1 1qdeA 223 E FREE
-1 1qg3A 18 H FREE
-1 1qg3A 46 H FREE
-1 1qg3A 64 C FREE
-1 1qg3A 71 C FREE
-1 1qg3A 87 C FREE
-1 1qg3A 90 H FREE
-1 1qg3A 130 C FREE
-1 1qhkA 20 C FREE
-1 1qhlA 2 E FREE
-1 1qhlA 23 D FREE
-1 1qhlA 25 D FREE
-1 1qhlA 53 D FREE
-1 1qhlA 58 H FREE
-1 1qhlA 64 E FREE
-1 1qhlA 73 D FREE
-1 1qhlA 77 H FREE
-1 1qhlA 85 C FREE
-1 1qhlA 90 D FREE
-1 1qhlA 96 H FREE
-1 1qhlA 112 D FREE
-1 1qhlA 116 D FREE
-1 1qhlA 137 E FREE
-1 1qhlA 141 E FREE
-1 1qhlA 151 E FREE
-1 1qhlA 154 D FREE
-1 1qhlA 172 D FREE
-1 1qhlA 174 H FREE
-1 1qhlA 179 D FREE
-1 1qhlA 192 D FREE
-1 1qhlA 201 E FREE
-1 1qhlA 218 D FREE
-1 1qkrA 1 E FREE
-1 1qkrA 3 D FREE
-1 1qkrA 4 E FREE
-1 1qkrA 5 E FREE
-1 1qkrA 27 H FREE
-1 1qkrA 29 E FREE
-1 1qkrA 39 D FREE
-1 1qkrA 71 C FREE
-1 1qkrA 93 C FREE
-1 1qkrA 95 D FREE
-1 1qkrA 106 C FREE
-1 1qkrA 146 H FREE
-1 1qmiA 8 D FREE
-1 1qmiA 13 E FREE
-1 1qmiA 51 H FREE
-1 1qmiA 62 C FREE
-1 1qmiA 98 C FREE
-1 1qmiA 133 D FREE
-1 1qmiA 149 H FREE
-1 1qmiA 157 H FREE
-1 1qmiA 203 H FREE
-1 1qmiA 219 H FREE
-1 1qmiA 224 H FREE
-1 1qmiA 260 E FREE
-1 1qmiA 286 D FREE
-1 1qmiA 304 H FREE
-1 1qmiA 307 C FREE
-1 1qmiA 308 H FREE
-1 1qmiA 330 D FREE
-1 1qmiA 338 E FREE
-1 1qqp1 5 E FREE
-1 1qqp1 8 D FREE
-1 1qqp1 28 H FREE
-1 1qqp1 30 D FREE
-1 1qqp1 36 D FREE
-1 1qqp1 51 D FREE
-1 1qqp1 58 H FREE
-1 1qqp1 74 D FREE
-1 1qqp1 76 E FREE
-1 1qqp1 81 H FREE
-1 1qqp1 107 H FREE
-1 1qqp1 122 H FREE
-1 1qqp1 133 C FREE
-1 1qqp1 146 D FREE
-1 1qqp1 186 C FREE
-1 1qqp1 194 H FREE
-1 1qqp1 200 H FREE
-1 1qqvA 24 D FREE
-1 1qqvA 29 E FREE
-1 1qqvA 31 H FREE
-1 1qqvA 36 D FREE
-1 1qr4A 81 H FREE
-1 1qr4A 184 D FREE
-1 1qrjB 47 C FREE
-1 1qrjB 55 H FREE
-1 1qrjB 56 H FREE
-1 1qrjB 126 E FREE
-1 1qrjB 129 H FREE
-1 1qrjB 165 C FREE
-1 1qrjB 174 H FREE
-1 1qrjB 186 C FREE
-1 1qwtA 32 E FREE
-1 1qwtA 49 C FREE
-1 1qwtA 90 H FREE
-1 1qwtA 94 C FREE
-1 1qwtA 115 H FREE
-1 1qwtA 116 C FREE
-1 1qwtA 117 H FREE
-1 1qwtA 132 H FREE
-1 1qwtA 155 D FREE
-1 1qwtA 174 C FREE
-1 1qwtA 198 C FREE
-1 1qwtA 204 E FREE
-1 1qwtA 221 H FREE
-1 1qwtA 226 H FREE
-1 1qwtA 233 D FREE
-1 1qwtA 241 D FREE
-1 1qwtA 244 E FREE
-1 1qwtA 247 D FREE
-1 1qwtA 253 E FREE
-1 1qxfA 1 H FREE
-1 1qxfA 9 C FREE
-1 1qxfA 12 C FREE
-1 1qxfA 14 H FREE
-1 1qxfA 21 H FREE
-1 1qxfA 28 C FREE
-1 1qxfA 31 C FREE
-1 1qxfA 51 E FREE
-1 1qxfA 54 D FREE
-1 1r3eA 2 H FREE
-1 1r3eA 16 H FREE
-1 1r3eA 33 H FREE
-1 1r3eA 38 D FREE
-1 1r3eA 42 C FREE
-1 1r3eA 91 C FREE
-1 1r3eA 174 C FREE
-1 1r3eA 183 C FREE
-1 1r3eA 198 H FREE
-1 1r3eA 222 E FREE
-1 1r3eA 224 C FREE
-1 1r3eA 234 H FREE
-1 1r3eA 248 H FREE
-1 1r3eA 292 H FREE
-1 1sfp_ 1 D FREE
-1 1sfp_ 9 C FREE
-1 1sfp_ 30 C FREE
-1 1sfp_ 41 H FREE
-1 1sfp_ 53 C FREE
-1 1sfp_ 56 E FREE
-1 1sfp_ 59 E FREE
-1 1sfp_ 62 D FREE
-1 1sfp_ 74 C FREE
-1 1sfp_ 98 H FREE
-1 1stfI 14 E FREE
-1 1stfI 17 H FREE
-1 1stfI 27 E FREE
-1 1stfI 28 E FREE
-1 1stfI 57 H FREE
-1 1stfI 65 H FREE
-1 1stfI 74 H FREE
-1 1stfI 91 H FREE
-1 1stfI 92 D FREE
-1 1stfI 93 E FREE
-1 1stmA 24 D FREE
-1 1stmA 26 C FREE
-1 1stmA 51 D FREE
-1 1stmA 80 D FREE
-1 1stmA 82 D FREE
-1 1stmA 85 H FREE
-1 1stmA 125 D FREE
-1 1stmA 145 C FREE
-1 1stmA 152 E FREE
-1 1sur_ 61 H FREE
-1 1sur_ 76 D FREE
-1 1sur_ 83 E FREE
-1 1sur_ 195 H FREE
-1 1sur_ 200 H FREE
-1 1sur_ 212 D FREE
-1 1sur_ 214 H FREE
-1 1tbaA 18 D FREE
-1 1tbaA 38 D FREE
-1 1tbaA 40 E FREE
-1 1tbaA 59 E FREE
-1 1tbaA 65 E FREE
-1 1tbd_ 8 D FREE
-1 1tbd_ 19 H FREE
-1 1tbd_ 29 C FREE
-1 1tbd_ 37 E FREE
-1 1tbd_ 58 H FREE
-1 1tbd_ 63 H FREE
-1 1tbd_ 72 H FREE
-1 1tbd_ 74 H FREE
-1 1tbd_ 87 C FREE
-1 1tbd_ 94 C FREE
-1 1tbd_ 117 E FREE
-1 1tbd_ 126 H FREE
-1 1tbd_ 131 E FREE
-1 1uenA 7 H FREE
-1 1uenA 10 E FREE
-1 1uenA 33 H FREE
-1 1uenA 45 H FREE
-1 1uenA 66 H FREE
-1 1uenA 80 H FREE
-1 1uenA 91 H FREE
-1 1uocA 39 H FREE
-1 1uocA 45 E FREE
-1 1uocA 64 H FREE
-1 1uocA 130 H FREE
-1 1uocA 161 H FREE
-1 1uocA 165 D FREE
-1 1uocA 190 H FREE
-1 1uocA 198 D FREE
-1 1uocA 258 C FREE
-1 1uocA 266 H FREE
-1 1uocA 285 D FREE
-1 1vtx_ 0 C FREE
-1 1vtx_ 7 C FREE
-1 1vtx_ 11 E FREE
-1 1vtx_ 12 D FREE
-1 1vtx_ 13 C FREE
-1 1vtx_ 14 C FREE
-1 1vtx_ 15 C FREE
-1 1vtx_ 19 C FREE
-1 1vtx_ 30 C FREE
-1 1vtx_ 41 C FREE
-1 1wba_ 6 D FREE
-1 1wba_ 37 E FREE
-1 1wba_ 86 H FREE
-1 1wba_ 134 C FREE
-1 1wba_ 140 C FREE
-1 1wba_ 148 D FREE
-1 1wba_ 169 H FREE
-1 1wba_ 171 H FREE
-1 1wba_ 172 E FREE
-1 1wba_ 174 E FREE
-1 1ytfB 29 D FREE
-1 1ytfB 30 E FREE
-1 1ytfB 35 D FREE
-1 2fmtA 17 H FREE
-1 2fmtA 26 H FREE
-1 2fmtA 82 D FREE
-1 2fmtA 105 C FREE
-1 2fmtA 109 H FREE
-1 2fmtA 145 D FREE
-1 2fmtA 155 C FREE
-1 2fmtA 225 C FREE
-1 2hgf_ 9 H FREE
-1 2hgf_ 10 E FREE
-1 2hgf_ 37 D FREE
-1 2hgf_ 39 C FREE
-1 2hgf_ 43 C FREE
-1 2hgf_ 53 C FREE
-1 2hgf_ 59 D FREE
-1 2hgf_ 65 C FREE
-1 2hgf_ 83 H FREE
-1 2hgf_ 86 D FREE
-1 2hgf_ 89 E FREE
-1 2hgf_ 92 D FREE
-1 2hntC 27 C FREE
-1 2hntC 42 H FREE
-1 2hntC 43 C FREE
-1 2hntC 65 H FREE
-1 2hpqP 0 C FREE
-1 2hpqP 17 H FREE
-1 2hpqP 21 C FREE
-1 2hpqP 35 H FREE
-1 2hpqP 49 C FREE
-1 2hpqP 61 C FREE
-1 2hpqP 73 C FREE
-1 2hpqP 78 C FREE
-1 2pjrB 9 H FREE
-1 2pjrB 15 E FREE
-1 2pjrB 31 H FREE
-1 2pjrB 43 E FREE
-1 2pjrB 44 E FREE
-1 2pjrB 84 E FREE
-1 2pjrB 88 H FREE
-1 2spcA 11 C FREE
-1 2spcA 15 E FREE
-1 2spcA 22 E FREE
-1 2spcA 44 H FREE
-1 2spcA 48 D FREE
-1 2spcA 54 H FREE
-1 2spcA 73 H FREE
-1 2spcA 92 H FREE
-1 2spcA 106 D FREE
-1 2stv_ 22 H FREE
-1 2stv_ 24 E FREE
-1 2stv_ 25 H FREE
-1 2stv_ 54 D FREE
-1 2stv_ 69 H FREE
-1 2stv_ 72 H FREE
-1 2stv_ 91 D FREE
-1 2stv_ 103 E FREE
-1 2stv_ 129 D FREE
-1 2stv_ 134 C FREE
-1 2stv_ 184 D FREE
-1 2stv_ 188 E FREE
-1 2stv_ 193 D FREE
-1 3ljrA 39 H FREE
-1 3ljrA 65 E FREE
-1 3ljrA 75 C FREE
-1 3ljrA 82 H FREE
-1 3ljrA 95 H FREE
-1 3ljrA 101 H FREE
-1 3ljrA 104 C FREE
-1 3ljrA 165 D FREE
-1 3ljrA 205 C FREE
-1 3ljrA 209 H FREE
-1 3mspA 26 H FREE
-1 3mspA 29 H FREE
-1 3mspA 58 C FREE
-1 3mspA 73 C FREE
-1 3mspA 97 D FREE
-1 3mspA 122 E FREE
-1 3rhn_ 24 D FREE
-1 3rhn_ 26 C FREE
-1 3rhn_ 30 H FREE
-1 3rhn_ 39 H FREE
-1 3rhn_ 47 H FREE
-1 3rhn_ 64 H FREE
-1 3rhn_ 72 C FREE
-1 3rhn_ 98 H FREE
-1 3rhn_ 100 H FREE
-1 3rhn_ 102 H FREE
