# Supplementary material for: Predicting zinc binding at the proteome level
Source: BMC Bioinformatics. 2007 Feb 5;8:39. doi: 10.1186/1471-2105-8-39 (PMC1800866; doi:10.1186/1471-2105-8-39)
Supplement: Additional File 1 — SVM evaluation data. List of protein chains employed in the experiments, splits of the 5-fold cross validation procedure, model parameters obtained in the tuning phase. [file 1471-2105-8-39-S1.tgz › SVM_evaluation_data/CHDE_split_3]

-1 12ca_ 2 H FREE
-1 12ca_ 3 H FREE
-1 12ca_ 9 H FREE
-1 12ca_ 14 H FREE
-1 12ca_ 16 H FREE
-1 12ca_ 35 H FREE
-1 12ca_ 63 H FREE
1 12ca_ 93 H ZN_1
1 12ca_ 95 H ZN_1
-1 12ca_ 105 E FREE
-1 12ca_ 106 H FREE
1 12ca_ 118 H ZN_1
-1 12ca_ 121 H FREE
-1 12ca_ 204 C FREE
-1 1a1fA 1 E FREE
1 1a1fA 6 C ZN_201_A
1 1a1fA 11 C ZN_201_A
1 1a1fA 24 H ZN_201_A
1 1a1fA 28 H ZN_201_A
1 1a1fA 36 C ZN_202_A
1 1a1fA 39 C ZN_202_A
-1 1a1fA 48 H FREE
1 1a1fA 52 H ZN_202_A
1 1a1fA 56 H ZN_202_A
-1 1a1fA 59 E FREE
1 1a1fA 64 C ZN_203_A
1 1a1fA 67 C ZN_203_A
1 1a1fA 80 H ZN_203_A
1 1a1fA 84 H ZN_203_A
-1 1a1rA 25 C FREE
-1 1a1rA 34 D FREE
-1 1a1rA 56 C FREE
-1 1a1rA 61 C FREE
-1 1a1rA 66 H FREE
-1 1a1rA 90 D FREE
1 1a1rA 106 C ZN_901_A
1 1a1rA 108 C ZN_901_A
-1 1a1rA 119 H FREE
-1 1a1rA 130 D FREE
1 1a1rA 154 C ZN_901_A
-1 1a1rA 158 H FREE
-1 1a1rA 168 C FREE
-1 1a1rA 182 E FREE
-1 1a1rA 185 E FREE
-1 1ajbA 2 E FREE
1 1ajbA 50 D ZN_451
-1 1ajbA 85 H FREE
-1 1ajbA 100 D FREE
-1 1ajbA 124 H FREE
-1 1ajbA 128 H FREE
-1 1ajbA 161 H FREE
-1 1ajbA 167 C FREE
-1 1ajbA 177 C FREE
-1 1ajbA 275 H FREE
-1 1ajbA 285 C FREE
-1 1ajbA 321 E FREE
1 1ajbA 326 D ZN_450
1 1ajbA 330 H ZN_450
-1 1ajbA 335 C FREE
-1 1ajbA 340 E FREE
1 1ajbA 368 D ZN_451
1 1ajbA 369 H ZN_451
-1 1ajbA 371 H FREE
1 1ajbA 411 H ZN_450
-1 1ajbA 424 H FREE
-1 1ajbA 433 D FREE
1 1bbo_ 3 C ZN_60
1 1bbo_ 6 C ZN_60
1 1bbo_ 19 H ZN_60
1 1bbo_ 23 H ZN_60
-1 1bbo_ 30 H FREE
1 1bbo_ 31 C ZN_61
1 1bbo_ 34 C ZN_61
1 1bbo_ 47 H ZN_61
1 1bbo_ 53 H ZN_61
-1 1bh5A 1 E FREE
-1 1bh5A 17 C FREE
-1 1bh5A 18 C FREE
-1 1bh5A 22 D FREE
-1 1bh5A 39 D FREE
-1 1bh5A 59 C FREE
-1 1bh5A 60 D FREE
1 1bh5A 98 E ZN_201_B
-1 1bh5A 101 H FREE
-1 1bh5A 114 H FREE
1 1bh5A 125 H ZN_201_A
-1 1bh5A 137 C FREE
-1 1bh5A 164 D FREE
-1 1bh5A 166 D FREE
-1 1bor_ 1 E FREE
-1 1bor_ 2 E FREE
1 1bor_ 8 C ZN_57
1 1bor_ 11 C ZN_57
-1 1bor_ 17 C FREE
1 1bor_ 23 C ZN_58
1 1bor_ 25 H ZN_58
1 1bor_ 28 C ZN_57
1 1bor_ 31 C ZN_57
1 1bor_ 39 C ZN_58
1 1bor_ 42 C ZN_58
-1 1bp3B 11 C FREE
-1 1bp3B 21 C FREE
-1 1bp3B 40 H FREE
-1 1bp3B 48 H FREE
-1 1bp3B 50 C FREE
-1 1bp3B 61 C FREE
-1 1bp3B 62 H FREE
-1 1bp3B 158 H FREE
-1 1bp3B 172 H FREE
-1 1bp3B 183 C FREE
1 1bp3B 187 H ZN_500
-1 1bp3B 209 D FREE
1 1chc_ 7 C ZN_71
1 1chc_ 10 C ZN_71
1 1chc_ 23 C ZN_70
1 1chc_ 25 H ZN_70
1 1chc_ 28 C ZN_71
1 1chc_ 31 C ZN_71
1 1chc_ 42 C ZN_70
1 1chc_ 45 C ZN_70
-1 1chc_ 54 H FREE
-1 1d0cA 9 H FREE
-1 1d0cA 13 H FREE
-1 1d0cA 45 D FREE
-1 1d0cA 48 C FREE
1 1d0cA 57 C ZN_900
1 1d0cA 62 C ZN_900
-1 1d0cA 109 H FREE
-1 1d0cA 127 H FREE
-1 1d0cA 132 E FREE
-1 1d0cA 147 C FREE
-1 1d0cA 160 D FREE
-1 1d0cA 164 C FREE
-1 1d0cA 175 C FREE
-1 1d0cA 177 H FREE
-1 1d0cA 227 D FREE
-1 1d0cA 237 C FREE
-1 1d0cA 240 H FREE
-1 1d0cA 250 D FREE
-1 1d0cA 275 E FREE
-1 1d0cA 280 H FREE
-1 1d0cA 324 E FREE
-1 1d0cA 331 C FREE
-1 1d0cA 332 D FREE
-1 1d0cA 334 H FREE
-1 1d0cA 345 C FREE
-1 1d0cA 359 D FREE
-1 1d0cA 364 E FREE
-1 1d0cA 371 H FREE
-1 1d0cA 382 D FREE
-1 1d0cA 383 H FREE
-1 1d0cA 384 H FREE
-1 1d0cA 393 H FREE
-1 1d0cA 397 E FREE
-1 1d0cA 404 C FREE
-1 1d0cA 424 H FREE
1 1dfeA 10 C ZN_38_A
-1 1dfeA 11 D FREE
1 1dfeA 13 C ZN_38_A
-1 1dfeA 19 H FREE
1 1dfeA 26 C ZN_38_A
1 1dfeA 31 H ZN_38_A
-1 1dzuP 13 C FREE
-1 1dzuP 53 H FREE
-1 1dzuP 63 H FREE
-1 1dzuP 76 H FREE
1 1dzuP 91 H ZN_999_P
1 1dzuP 93 H ZN_999_P
-1 1dzuP 96 H FREE
-1 1dzuP 97 C FREE
-1 1dzuP 111 H FREE
-1 1dzuP 124 C FREE
-1 1dzuP 138 H FREE
-1 1dzuP 153 H FREE
1 1dzuP 154 H ZN_999_P
-1 1dzuP 159 C FREE
-1 1dzuP 171 H FREE
-1 1dzuP 174 E FREE
-1 1dzuP 213 E FREE
-1 1dzuP 214 E FREE
-1 1e0eA 2 E FREE
-1 1e0eA 9 E FREE
-1 1e0eA 10 E FREE
1 1e0eA 11 H ZN_47_A
1 1e0eA 15 H ZN_47_A
-1 1e0eA 23 H FREE
1 1e0eA 39 C ZN_47_A
1 1e0eA 42 C ZN_47_A
-1 1e0eA 47 E FREE
-1 1e0eA 50 H FREE
-1 1e4uA 5 D FREE
-1 1e4uA 8 E FREE
-1 1e4uA 9 D FREE
1 1e4uA 13 C ZN_79_A
1 1e4uA 16 C ZN_79_A
-1 1e4uA 18 E FREE
-1 1e4uA 21 E FREE
-1 1e4uA 24 D FREE
1 1e4uA 30 C ZN_80_A
1 1e4uA 32 C ZN_80_A
1 1e4uA 37 C ZN_79_A
1 1e4uA 40 C ZN_79_A
-1 1e4uA 42 H FREE
1 1e4uA 52 C ZN_80_A
1 1e4uA 55 C ZN_80_A
-1 1e4uA 72 E FREE
-1 1fbvA 5 D FREE
-1 1fbvA 12 C FREE
-1 1fbvA 23 C FREE
-1 1fbvA 39 D FREE
-1 1fbvA 47 H FREE
-1 1fbvA 96 E FREE
-1 1fbvA 113 H FREE
-1 1fbvA 163 H FREE
-1 1fbvA 166 H FREE
-1 1fbvA 182 D FREE
-1 1fbvA 185 C FREE
-1 1fbvA 193 E FREE
-1 1fbvA 195 D FREE
-1 1fbvA 218 H FREE
-1 1fbvA 228 D FREE
-1 1fbvA 229 E FREE
-1 1fbvA 239 H FREE
-1 1fbvA 250 C FREE
-1 1fbvA 273 H FREE
-1 1fbvA 294 D FREE
-1 1fbvA 306 C FREE
-1 1fbvA 313 H FREE
-1 1fbvA 319 E FREE
-1 1fbvA 325 C FREE
1 1fbvA 334 C ZN_1001
1 1fbvA 337 C ZN_1001
1 1fbvA 349 C ZN_1002
1 1fbvA 351 H ZN_1002
1 1fbvA 354 C ZN_1001
1 1fbvA 357 C ZN_1001
1 1fbvA 369 C ZN_1002
1 1fbvA 372 C ZN_1002
-1 1fbvA 374 C FREE
-1 1fn9A 1 E FREE
-1 1fn9A 3 C FREE
-1 1fn9A 8 H FREE
-1 1fn9A 12 D FREE
-1 1fn9A 32 D FREE
-1 1fn9A 40 D FREE
-1 1fn9A 44 C FREE
1 1fn9A 50 C ZN_1001_A
-1 1fn9A 52 H FREE
1 1fn9A 53 C ZN_1001_A
-1 1fn9A 66 H FREE
-1 1fn9A 69 H FREE
1 1fn9A 70 H ZN_1001_A
1 1fn9A 72 C ZN_1001_A
-1 1fn9A 78 H FREE
-1 1fn9A 80 D FREE
-1 1fn9A 93 H FREE
-1 1fn9A 106 H FREE
-1 1fn9A 123 E FREE
-1 1fn9A 145 H FREE
-1 1fn9A 157 D FREE
-1 1fn9A 174 D FREE
-1 1fn9A 189 H FREE
-1 1fn9A 229 H FREE
-1 1fn9A 250 H FREE
-1 1fn9A 255 H FREE
-1 1fn9A 279 C FREE
-1 1fn9A 303 H FREE
-1 1fn9A 308 E FREE
1 1fu9A 10 C ZN_37_A
1 1fu9A 13 C ZN_37_A
-1 1fu9A 14 D FREE
1 1fu9A 26 H ZN_37_A
1 1fu9A 31 C ZN_37_A
1 1fv5A 10 C ZN_37_A
1 1fv5A 13 C ZN_37_A
-1 1fv5A 24 E FREE
1 1fv5A 26 H ZN_37_A
1 1fv5A 31 C ZN_37_A
-1 1fv5A 33 H FREE
-1 1g25A 1 D FREE
-1 1g25A 2 D FREE
1 1g25A 5 C ZN_66_A
1 1g25A 8 C ZN_66_A
1 1g25A 25 C ZN_67_A
1 1g25A 27 H ZN_67_A
1 1g25A 30 C ZN_66_A
1 1g25A 33 C ZN_66_A
1 1g25A 45 C ZN_67_A
1 1g25A 48 C ZN_67_A
-1 1g25A 63 E FREE
-1 1g25A 64 D FREE
-1 1g71A 9 E FREE
-1 1g71A 35 E FREE
-1 1g71A 40 H FREE
-1 1g71A 57 D FREE
-1 1g71A 90 E FREE
-1 1g71A 94 D FREE
-1 1g71A 96 D FREE
1 1g71A 105 C ZN_339
1 1g71A 107 H ZN_339
1 1g71A 113 C ZN_339
1 1g71A 116 C ZN_339
-1 1g71A 134 E FREE
-1 1g71A 141 H FREE
-1 1g71A 150 H FREE
-1 1g71A 199 H FREE
-1 1g71A 220 H FREE
-1 1g71A 237 H FREE
-1 1g71A 279 D FREE
-1 1g71A 285 D FREE
-1 1g71A 297 H FREE
-1 1g71A 322 H FREE
-1 1g71A 331 E FREE
-1 1g71A 344 E FREE
-1 1gt7A 26 E FREE
-1 1gt7A 45 H FREE
-1 1gt7A 49 H FREE
-1 1gt7A 102 H FREE
-1 1gt7A 116 E FREE
-1 1gt7A 120 H FREE
-1 1gt7A 124 H FREE
-1 1gt7A 125 C FREE
1 1gt7A 140 H ZN_275_A
-1 1gt7A 141 C FREE
1 1gt7A 142 H ZN_275_A
-1 1gt7A 170 E FREE
-1 1gt7A 171 C FREE
-1 1gt7A 203 H FREE
1 1gt7A 211 H ZN_275_A
-1 1gt7A 228 D FREE
1 1hi9A 7 D ZN_300_A ZN_301_A
1 1hi9A 9 E ZN_301_A
-1 1hi9A 41 C FREE
-1 1hi9A 50 C FREE
-1 1hi9A 52 E FREE
-1 1hi9A 57 D FREE
1 1hi9A 59 H ZN_301_A
-1 1hi9A 71 H FREE
1 1hi9A 103 H ZN_300_A
-1 1hi9A 114 H FREE
-1 1hi9A 122 H FREE
1 1hi9A 132 E ZN_300_A
-1 1hi9A 153 D FREE
-1 1hi9A 159 E FREE
-1 1hi9A 183 C FREE
-1 1hi9A 255 E FREE
-1 1hi9A 273 C FREE
-1 1i3oE 2 H FREE
-1 1i3oE 6 H FREE
-1 1i3oE 16 H FREE
-1 1i3oE 28 D FREE
-1 1i3oE 58 H FREE
-1 1i3oE 76 D FREE
1 1i3oE 80 C ZN_1_E
1 1i3oE 83 C ZN_1_E
-1 1i3oE 94 D FREE
1 1i3oE 100 H ZN_1_E
-1 1i3oE 103 H FREE
1 1i3oE 107 C ZN_1_E
-1 1i3oE 120 E FREE
-1 1iciA 10 H FREE
-1 1iciA 90 H FREE
-1 1iciA 104 C FREE
-1 1iciA 111 D FREE
-1 1iciA 114 H FREE
-1 1iciA 124 H FREE
-1 1iciA 126 H FREE
1 1iciA 134 C ZN_2001_A
1 1iciA 137 C ZN_2001_A
1 1iciA 155 C ZN_2001_A
1 1iciA 158 C ZN_2001_A
-1 1iciA 171 E FREE
-1 1iciA 189 D FREE
-1 1iciA 249 H FREE
1 1iymA 7 C ZN_182_A
1 1iymA 10 C ZN_182_A
1 1iymA 26 C ZN_183_A
1 1iymA 28 H ZN_183_A
1 1iymA 31 H ZN_182_A
1 1iymA 34 C ZN_182_A
-1 1iymA 42 H FREE
1 1iymA 45 C ZN_183_A
1 1iymA 48 C ZN_183_A
1 1jm7A 23 C ZN_123_A
1 1jm7A 26 C ZN_123_A
1 1jm7A 38 C ZN_124_A
1 1jm7A 40 H ZN_124_A
1 1jm7A 43 C ZN_123_A
1 1jm7A 46 C ZN_123_A
1 1jm7A 60 C ZN_124_A
1 1jm7A 63 C ZN_124_A
-1 1jm7A 90 C FREE
-1 1jm7B 1 E FREE
-1 1jm7B 10 H FREE
1 1jm7B 24 C ZN_125_B
1 1jm7B 27 C ZN_125_B
-1 1jm7B 36 C FREE
1 1jm7B 40 C ZN_126_B
1 1jm7B 42 H ZN_126_B
1 1jm7B 45 C ZN_125_B
1 1jm7B 48 C ZN_125_B
-1 1jm7B 52 C FREE
1 1jm7B 57 C ZN_126_B
1 1jm7B 60 C ZN_126_B
-1 1jm7B 82 C FREE
-1 1jm7B 90 H FREE
-1 1jtkA 40 C FREE
-1 1jtkA 43 E FREE
-1 1jtkA 50 C FREE
1 1jtkA 52 C ZN_137_A
-1 1jtkA 54 E FREE
1 1jtkA 85 C ZN_137_A
1 1jtkA 88 C ZN_137_A
-1 1jtkA 94 E FREE
-1 1jtkA 96 C FREE
-1 1jtkA 130 H FREE
-1 1jwhC 4 E FREE
-1 1jwhC 13 C FREE
-1 1jwhC 22 C FREE
-1 1jwhC 27 D FREE
-1 1jwhC 31 D FREE
-1 1jwhC 44 H FREE
-1 1jwhC 83 H FREE
1 1jwhC 108 C ZN_357
1 1jwhC 113 C ZN_357
-1 1jwhC 125 D FREE
1 1jwhC 136 C ZN_357
1 1jwhC 139 C ZN_357
-1 1jwhC 150 H FREE
-1 1jwhC 151 H FREE
-1 1jwhC 152 H FREE
-1 1jwhC 154 D FREE
-1 1jwhC 164 H FREE
-1 1jwhC 170 H FREE
-1 1jwhC 192 H FREE
1 1k2fA 5 C ZN_605
1 1k2fA 12 C ZN_605
-1 1k2fA 18 H FREE
1 1k2fA 24 H ZN_605
-1 1k2fA 25 E FREE
1 1k2fA 28 C ZN_605
1 1k2fA 35 C ZN_601
-1 1k2fA 37 C FREE
1 1k2fA 42 C ZN_601
1 1k2fA 54 H ZN_601
-1 1k2fA 57 H FREE
1 1k2fA 59 H ZN_601
-1 1k2fA 91 C FREE
-1 1k2fA 95 H FREE
1 1k2fA 109 H ZN_603
1 1k2fA 137 H ZN_604
-1 1k2fA 151 H FREE
-1 1k2fA 152 E FREE
-1 1k2fA 162 D FREE
-1 1k2fA 163 C FREE
1 1k2fA 176 E ZN_604
-1 1k2fA 189 C FREE
1 1klrA 4 C ZN_31_A
1 1klrA 7 C ZN_31_A
-1 1klrA 8 E FREE
-1 1klrA 13 D FREE
1 1klrA 20 H ZN_31_A
1 1klrA 25 H ZN_31_A
-1 1klrA 28 E FREE
-1 1kq0A 4 E FREE
-1 1kq0A 5 E FREE
-1 1kq0A 12 H FREE
-1 1kq0A 18 D FREE
-1 1kq0A 20 D FREE
-1 1kq0A 21 D FREE
-1 1kq0A 23 E FREE
-1 1kq0A 24 E FREE
-1 1kq0A 31 E FREE
-1 1kq0A 32 E FREE
-1 1kq0A 58 E FREE
-1 1kq0A 64 D FREE
-1 1kq0A 82 E FREE
-1 1kq0A 86 D FREE
-1 1kq0A 92 D FREE
-1 1kq0A 120 C FREE
-1 1kq0A 134 C FREE
-1 1kq0A 175 H FREE
-1 1kq0A 194 E FREE
-1 1kq0A 196 C FREE
-1 1kq0A 202 C FREE
-1 1kq0A 222 C FREE
-1 1kq0A 227 C FREE
-1 1kq0A 230 H FREE
-1 1kq0A 245 D FREE
-1 1kq0A 247 C FREE
-1 1kq0A 254 H FREE
-1 1kq0A 262 C FREE
-1 1kq0A 289 C FREE
-1 1kq0A 297 C FREE
-1 1kq0A 330 H FREE
-1 1kq0A 338 H FREE
1 1kq0A 363 E ZN_480
-1 1kq0A 374 H FREE
-1 1kq0A 379 C FREE
-1 1kq0A 381 H FREE
-1 1kq0A 390 H FREE
-1 1kq0A 400 H FREE
-1 1kq0A 415 C FREE
-1 1kq0A 435 C FREE
-1 1kq0A 447 C FREE
-1 1kq0A 448 D FREE
-1 1kq0A 459 H FREE
-1 1kq0A 467 C FREE
-1 1kq0A 475 D FREE
-1 1kq0A 476 D FREE
-1 1ldjB 21 D FREE
1 1ldjB 23 C ZN_201_B
1 1ldjB 26 C ZN_201_B
-1 1ldjB 29 H FREE
1 1ldjB 34 C ZN_203_B
1 1ldjB 37 C ZN_203_B
1 1ldjB 49 C ZN_203_B
1 1ldjB 56 C ZN_202_B
1 1ldjB 58 H ZN_202_B
1 1ldjB 61 H ZN_201_B
1 1ldjB 63 H ZN_203_B
1 1ldjB 64 C ZN_201_B
1 1ldjB 75 C ZN_202_B
-1 1ldjB 89 H FREE
1 1m36A 9 C ZN_34_A
-1 1m36A 10 E FREE
1 1m36A 12 C ZN_34_A
1 1m36A 25 H ZN_34_A
1 1m36A 29 C ZN_34_A
-1 1ncs_ 15 D FREE
1 1ncs_ 20 C ZN_61
1 1ncs_ 25 C ZN_61
1 1ncs_ 38 H ZN_61
1 1ncs_ 42 H ZN_61
-1 1ncs_ 45 D FREE
-1 1oi0A 15 E FREE
-1 1oi0A 21 H FREE
-1 1oi0A 24 E FREE
-1 1oi0A 54 H FREE
1 1oi0A 69 H ZN_1122_A
1 1oi0A 71 H ZN_1122_A
-1 1oi0A 76 C FREE
1 1oi0A 82 D ZN_1122_A
-1 1oi0A 93 H FREE
-1 1oi0A 97 C FREE
-1 1oi0A 107 C FREE
-1 1oi0A 121 E FREE
-1 1oi0A 123 D FREE
-1 1onsA 10 D FREE
-1 1onsA 13 E FREE
-1 1onsA 33 D FREE
-1 1onsA 38 D FREE
-1 1onsA 47 H FREE
-1 1onsA 72 H FREE
-1 1onsA 75 E FREE
-1 1onsA 82 H FREE
1 1onsA 84 H ZN2_451
-1 1onsA 103 E FREE
-1 1onsA 109 H FREE
1 1onsA 121 H ZN2_451
-1 1onsA 153 H FREE
-1 1onsA 183 C FREE
-1 1onsA 184 H FREE
-1 1onsA 194 H FREE
-1 1onsA 205 C FREE
-1 1onsA 224 H FREE
-1 1onsA 250 H FREE
-1 1onsA 252 D FREE
-1 1ox7B 38 C FREE
-1 1ox7B 52 H FREE
1 1ox7B 64 H ZN_400
-1 1ox7B 66 E FREE
-1 1ox7B 73 C FREE
1 1ox7B 93 C ZN_400
1 1ox7B 96 C ZN_400
-1 1ox7B 108 C FREE
-1 1ox7B 129 H FREE
-1 1ox7B 139 C FREE
-1 1ox7B 156 E FREE
-1 1ox7B 157 D FREE
-1 1ozjA 30 C FREE
-1 1ozjA 48 D FREE
1 1ozjA 63 C ZN_101
-1 1ozjA 78 H FREE
-1 1ozjA 84 H FREE
-1 1ozjA 88 C FREE
-1 1ozjA 95 D FREE
-1 1ozjA 97 H FREE
-1 1ozjA 99 H FREE
-1 1ozjA 100 H FREE
-1 1ozjA 101 E FREE
1 1ozjA 108 C ZN_101
1 1ozjA 120 C ZN_101
1 1ozjA 125 H ZN_101
-1 1ozjA 142 H FREE
-1 1pv9A 17 D FREE
-1 1pv9A 128 E FREE
-1 1pv9A 136 C FREE
-1 1pv9A 185 H FREE
-1 1pv9A 191 H FREE
1 1pv9A 208 D ZN_402_A
-1 1pv9A 215 H FREE
-1 1pv9A 279 H FREE
1 1pv9A 283 H ZN_401_A
-1 1pv9A 290 H FREE
-1 1q68B 1 H FREE
-1 1q68B 3 E FREE
-1 1q68B 4 D FREE
-1 1q68B 5 D FREE
-1 1q68B 8 E FREE
-1 1q68B 11 D FREE
1 1q68B 13 C ZN_201
-1 1q68B 14 E FREE
1 1q68B 16 C ZN_201
-1 1q68B 17 H FREE
-1 1q68B 24 D FREE
-1 1qrgA 6 E FREE
-1 1qrgA 60 D FREE
-1 1qrgA 75 D FREE
1 1qrgA 80 H ZNO_214_A
-1 1qrgA 116 H FREE
1 1qrgA 121 H ZNO_214_A
-1 1qrgA 147 C FREE
-1 1qrgA 192 H FREE
-1 1qrgA 203 H FREE
1 1rmd_ 1 C ZN_117
1 1rmd_ 5 H ZN_117
-1 1rmd_ 18 H FREE
1 1rmd_ 25 C ZN_118
1 1rmd_ 28 C ZN_117 ZN_118
1 1rmd_ 30 H ZN_117
1 1rmd_ 40 C ZN_119
1 1rmd_ 42 H ZN_119
1 1rmd_ 45 C ZN_118
1 1rmd_ 48 C ZN_118
-1 1rmd_ 52 C FREE
1 1rmd_ 60 C ZN_119
1 1rmd_ 63 C ZN_119
-1 1rmd_ 67 C FREE
1 1rmd_ 90 C ZN_120
1 1rmd_ 95 C ZN_120
-1 1rmd_ 106 H FREE
1 1rmd_ 107 H ZN_120
1 1rmd_ 111 H ZN_120
-1 1rniA 2 E FREE
-1 1rniA 13 H FREE
-1 1rniA 21 D FREE
-1 1rniA 37 H FREE
-1 1rniA 42 D FREE
-1 1rniA 43 E FREE
-1 1rniA 44 E FREE
-1 1rniA 71 D FREE
-1 1rniA 73 E FREE
-1 1rniA 76 E FREE
-1 1rniA 91 C FREE
-1 1rniA 96 C FREE
1 1rniA 101 H ZN_201
-1 1rniA 105 H FREE
-1 1rniA 116 H FREE
-1 1rniA 131 D FREE
-1 1rniA 145 C FREE
1 1rniA 148 H ZN_201
-1 1rniA 150 H FREE
1 1rniA 151 C ZN_201
1 1rniA 156 C ZN_201
-1 1rniA 166 C FREE
-1 1rniA 190 E FREE
-1 1su0B 7 H FREE
-1 1su0B 15 D FREE
-1 1su0B 16 H FREE
-1 1su0B 21 H FREE
-1 1su0B 22 H FREE
-1 1su0B 23 H FREE
1 1su0B 39 C ZN_1
1 1su0B 41 D ZN_1
-1 1su0B 56 D FREE
1 1su0B 64 C ZN_1
-1 1su0B 85 E FREE
1 1su0B 126 C ZN_1
-1 1su0B 146 H FREE
-1 1tiyA 2 H FREE
-1 1tiyA 14 C FREE
1 1tiyA 52 H ZN_200_A
-1 1tiyA 54 E FREE
-1 1tiyA 62 C FREE
-1 1tiyA 73 C FREE
-1 1tiyA 79 C FREE
1 1tiyA 82 C ZN_200_A
1 1tiyA 85 C ZN_200_A
-1 1tiyA 103 H FREE
-1 1tiyA 139 H FREE
-1 1tiyA 157 E FREE
-1 1u05A 17 C FREE
-1 1u05A 38 H FREE
-1 1u05A 39 C FREE
-1 1u05A 41 D FREE
-1 1u05A 45 H FREE
1 1u05A 70 H ZN_500_A
-1 1u05A 88 D FREE
-1 1u05A 99 C FREE
-1 1u05A 105 D FREE
1 1u05A 106 C ZN_500_A
-1 1u05A 112 C FREE
1 1u05A 123 H ZN_500_A
-1 1u05A 130 C FREE
-1 1u05A 140 C FREE
-1 1u05A 185 H FREE
-1 1u05A 192 D FREE
-1 1u05A 215 C FREE
1 1ul4A 10 C ZN_132
-1 1ul4A 13 D FREE
1 1ul4A 15 C ZN_132
-1 1ul4A 18 D FREE
-1 1ul4A 26 H FREE
-1 1ul4A 29 H FREE
1 1ul4A 32 C ZN_132
1 1ul4A 35 H ZN_132
1 1ul4A 51 C ZN_133
1 1ul4A 54 C ZN_133
1 1ul4A 58 H ZN_133
-1 1ul4A 62 E FREE
-1 1ul4A 64 D FREE
1 1ul4A 70 C ZN_133
-1 1ul4A 77 H FREE
-1 1v87A 7 E FREE
-1 1v87A 9 E FREE
1 1v87A 27 C ZN_201_A
1 1v87A 30 C ZN_201_A
-1 1v87A 32 E FREE
1 1v87A 60 C ZN_401_A
1 1v87A 62 H ZN_401_A
1 1v87A 65 H ZN_201_A
1 1v87A 68 C ZN_201_A
-1 1v87A 74 C FREE
1 1v87A 84 C ZN_401_A
1 1v87A 87 C ZN_401_A
-1 1v87A 104 E FREE
1 1wczA 8 H ZN_300
-1 1wczA 17 H FREE
-1 1wczA 50 H FREE
-1 1wczA 56 H FREE
-1 1wczA 60 H FREE
-1 1wczA 92 D FREE
-1 1wczA 106 H FREE
-1 1wczA 183 H FREE
-1 1wczA 239 D FREE
-1 1wczA 265 D FREE
1 1wd2A 8 C ZN_71_A
1 1wd2A 11 C ZN_71_A
-1 1wd2A 12 H FREE
-1 1wd2A 21 C FREE
-1 1wd2A 23 H FREE
1 1wd2A 26 C ZN_71_A
1 1wd2A 31 C ZN_71_A
-1 1wd2A 36 C FREE
-1 1wd2A 39 C FREE
-1 1wd2A 46 H FREE
-1 1wd2A 53 C FREE
-1 1wd2A 58 E FREE
-1 1xer_ 2 D FREE
1 1xer_ 15 H ZN_106
1 1xer_ 18 H ZN_106
1 1xer_ 33 H ZN_106
-1 1xer_ 40 D FREE
-1 1xer_ 42 D FREE
-1 1xer_ 44 C FREE
-1 1xer_ 50 C FREE
-1 1xer_ 54 C FREE
-1 1xer_ 67 H FREE
-1 1xer_ 82 C FREE
-1 1xer_ 85 C FREE
-1 1xer_ 88 C FREE
-1 1xer_ 92 C FREE
-1 2drpA 1 E FREE
-1 2drpA 8 H FREE
1 2drpA 12 C ZN_171_A
1 2drpA 15 C ZN_171_A
-1 2drpA 21 H FREE
-1 2drpA 26 C FREE
1 2drpA 28 H ZN_171_A
1 2drpA 33 H ZN_171_A
1 2drpA 42 C ZN_172_A
1 2drpA 45 C ZN_172_A
1 2drpA 58 H ZN_172_A
1 2drpA 63 H ZN_172_A
-1 2hrvA 7 H FREE
-1 2hrvA 17 H FREE
-1 2hrvA 22 E FREE
-1 2hrvA 24 H FREE
-1 2hrvA 34 D FREE
-1 2hrvA 46 D FREE
1 2hrvA 51 C ZN_143_A
1 2hrvA 53 C ZN_143_A
-1 2hrvA 60 C FREE
-1 2hrvA 62 H FREE
-1 2hrvA 74 H FREE
-1 2hrvA 83 E FREE
-1 2hrvA 88 H FREE
-1 2hrvA 100 C FREE
-1 2hrvA 104 D FREE
-1 2hrvA 105 C FREE
1 2hrvA 111 C ZN_143_A
1 2hrvA 113 H ZN_143_A
-1 2hrvA 126 H FREE
-1 2hrvA 131 D FREE
-1 2hrvA 134 H FREE
-1 2hrvA 136 H FREE
-1 2hrvA 137 C FREE
-1 2hrvA 139 E FREE
-1 2hrvA 140 E FREE
-1 132l_ 5 C FREE
-1 132l_ 14 H FREE
-1 132l_ 29 C FREE
-1 132l_ 63 C FREE
-1 132l_ 75 C FREE
-1 132l_ 79 C FREE
-1 132l_ 93 C FREE
-1 132l_ 114 C FREE
-1 132l_ 126 C FREE
-1 152l_ 2 C FREE
-1 152l_ 8 C FREE
-1 152l_ 10 E FREE
-1 152l_ 19 D FREE
-1 152l_ 20 C FREE
-1 152l_ 30 H FREE
-1 152l_ 69 D FREE
-1 152l_ 96 C FREE
-1 152l_ 141 C FREE
-1 153l_ 3 C FREE
-1 153l_ 11 D FREE
-1 153l_ 17 C FREE
-1 153l_ 28 C FREE
-1 153l_ 38 E FREE
-1 153l_ 40 D FREE
-1 153l_ 59 C FREE
-1 153l_ 61 E FREE
-1 153l_ 72 E FREE
-1 153l_ 74 H FREE
-1 153l_ 96 D FREE
-1 153l_ 100 H FREE
-1 153l_ 111 H FREE
-1 153l_ 165 H FREE
-1 153l_ 167 D FREE
-1 153l_ 171 D FREE
-1 153l_ 182 H FREE
-1 1a0i_ 34 D FREE
-1 1a0i_ 41 C FREE
-1 1a0i_ 62 E FREE
-1 1a0i_ 63 H FREE
-1 1a0i_ 80 C FREE
-1 1a0i_ 84 D FREE
-1 1a0i_ 89 D FREE
-1 1a0i_ 91 E FREE
-1 1a0i_ 119 H FREE
-1 1a0i_ 138 H FREE
-1 1a0i_ 141 H FREE
-1 1a0i_ 143 H FREE
-1 1a0i_ 153 H FREE
-1 1a0i_ 160 D FREE
-1 1a0i_ 161 C FREE
-1 1a0i_ 171 H FREE
-1 1a0i_ 185 E FREE
-1 1a0i_ 214 H FREE
-1 1a0i_ 215 E FREE
-1 1a0i_ 224 C FREE
-1 1a0i_ 244 D FREE
-1 1a0i_ 271 E FREE
-1 1a0i_ 287 D FREE
-1 1a0i_ 288 E FREE
-1 1a0i_ 315 C FREE
-1 1a0i_ 325 C FREE
-1 1a0i_ 331 E FREE
-1 1a0i_ 335 D FREE
-1 1a0i_ 340 H FREE
-1 1a15A 8 C FREE
-1 1a15A 10 C FREE
-1 1a15A 16 H FREE
-1 1a15A 24 H FREE
-1 1a15A 33 C FREE
-1 1a15A 49 C FREE
-1 1a2kA 16 H FREE
-1 1a2kA 37 C FREE
-1 1a2kA 65 H FREE
-1 1a2kA 71 D FREE
-1 1a2kA 72 H FREE
-1 1a2kA 79 C FREE
-1 1a2kA 99 H FREE
-1 1a2kA 113 C FREE
-1 1a2kA 116 D FREE
-1 1a2kA 123 H FREE
-1 1a40_ 112 D FREE
-1 1a40_ 260 H FREE
-1 1a50A 45 D FREE
-1 1a50A 48 E FREE
-1 1a50A 55 D FREE
-1 1a50A 59 D FREE
-1 1a50A 80 C FREE
-1 1a50A 91 H FREE
-1 1a50A 117 C FREE
-1 1a50A 129 D FREE
-1 1a50A 145 H FREE
-1 1a50A 153 C FREE
-1 1a50A 193 H FREE
-1 1a50A 194 H FREE
-1 1a50A 203 H FREE
-1 1a5nB 6 H FREE
-1 1a5nB 21 C FREE
-1 1a5nB 28 H FREE
-1 1a5nB 30 D FREE
-1 1a5nB 38 H FREE
-1 1a5nB 40 H FREE
-1 1a5nB 43 E FREE
-1 1a5nB 51 D FREE
-1 1a5nB 71 E FREE
-1 1a5nB 86 H FREE
-1 1a6s_ 1 E FREE
-1 1a6s_ 11 C FREE
-1 1a6s_ 15 C FREE
-1 1a6s_ 24 E FREE
-1 1a6s_ 69 E FREE
-1 1a6s_ 85 E FREE
-1 1a6s_ 86 E FREE
-1 1a79A 25 H FREE
-1 1a79A 40 E FREE
-1 1a79A 77 C FREE
-1 1a79A 116 H FREE
-1 1a79A 143 H FREE
-1 1a7aA 2 D FREE
-1 1a7aA 10 D FREE
-1 1a7aA 52 C FREE
-1 1a7aA 54 H FREE
-1 1a7aA 78 C FREE
-1 1a7aA 86 H FREE
-1 1a7aA 112 C FREE
-1 1a7aA 129 D FREE
-1 1a7aA 139 H FREE
-1 1a7aA 161 H FREE
-1 1a7aA 189 D FREE
-1 1a7aA 194 C FREE
-1 1a7aA 227 C FREE
-1 1a7aA 265 C FREE
-1 1a7aA 277 C FREE
-1 1a7aA 285 H FREE
-1 1a7aA 296 C FREE
-1 1a7aA 300 H FREE
-1 1a7aA 348 C FREE
-1 1a7aA 352 H FREE
-1 1a7aA 374 H FREE
-1 1a7aA 383 H FREE
-1 1a7aA 390 D FREE
-1 1a7aA 397 H FREE
-1 1a7aA 420 C FREE
-1 1a7aA 428 H FREE
-1 1a8a_ 16 D FREE
-1 1a8a_ 31 E FREE
-1 1a8a_ 94 H FREE
-1 1a8a_ 108 E FREE
-1 1a8a_ 171 D FREE
-1 1a8a_ 201 H FREE
-1 1a8a_ 263 H FREE
-1 1a8a_ 276 D FREE
-1 1a8a_ 299 D FREE
-1 1a8a_ 312 C FREE
-1 1a8a_ 317 D FREE
-1 1a99A 6 H FREE
-1 1a99A 53 D FREE
-1 1a99A 96 H FREE
-1 1a99A 148 C FREE
-1 1a99A 198 H FREE
-1 1a99A 212 C FREE
-1 1a99A 244 E FREE
-1 1a99A 251 D FREE
-1 1a99A 280 H FREE
-1 1a99A 284 H FREE
-1 1a9v_ 6 D FREE
-1 1a9v_ 7 C FREE
-1 1a9v_ 10 H FREE
-1 1a9v_ 20 C FREE
-1 1a9v_ 21 H FREE
-1 1a9v_ 26 C FREE
-1 1a9v_ 29 H FREE
-1 1a9v_ 68 D FREE
-1 1a9v_ 72 C FREE
-1 1a9v_ 73 H FREE
-1 1a9v_ 77 C FREE
-1 1a9v_ 112 D FREE
-1 1a9v_ 118 C FREE
-1 1a9v_ 123 H FREE
-1 1a9v_ 128 D FREE
-1 1aa1C 12 E FREE
-1 1aa1C 40 C FREE
-1 1aa1C 47 H FREE
-1 1aa1C 54 H FREE
-1 1aa1C 55 H FREE
-1 1aa1C 76 C FREE
-1 1aa1C 85 E FREE
-1 1aa1C 89 C FREE
-1 1aa1C 104 D FREE
-1 1aa1C 111 C FREE
-1 1aa2_ 10 C FREE
-1 1aa2_ 23 H FREE
-1 1aa2_ 40 H FREE
-1 1aa2_ 42 H FREE
-1 1aa2_ 58 H FREE
-1 1aa2_ 71 H FREE
-1 1aa2_ 82 D FREE
-1 1aa2_ 87 H FREE
-1 1aa2_ 89 D FREE
-1 1aa2_ 102 H FREE
-1 1aa7A 5 E FREE
-1 1aa7A 22 E FREE
-1 1aa7A 37 D FREE
-1 1aa7A 39 E FREE
-1 1aa7A 43 E FREE
-1 1aa7A 70 E FREE
-1 1aa7A 109 H FREE
-1 1aa7A 113 E FREE
-1 1aa7A 126 C FREE
-1 1aa7A 147 C FREE
-1 1aa7A 150 C FREE
-1 1aa7A 151 E FREE
-1 1aa7A 155 D FREE
-1 1aalA 4 C FREE
-1 1aalA 13 C FREE
-1 1aalA 37 C FREE
-1 1aalA 54 C FREE
-1 1acbI 5 E FREE
-1 1acbI 11 E FREE
-1 1acbI 18 D FREE
-1 1acbI 27 H FREE
-1 1acbI 45 D FREE
-1 1acbI 64 H FREE
-1 1acbI 67 H FREE
-1 1acx_ 33 C FREE
-1 1acx_ 42 C FREE
-1 1acx_ 53 D FREE
-1 1acx_ 83 C FREE
-1 1acx_ 88 C FREE
-1 1acx_ 101 H FREE
-1 1adoA 1 H FREE
-1 1adoA 3 H FREE
-1 1adoA 13 E FREE
-1 1adoA 19 H FREE
-1 1adoA 32 D FREE
-1 1adoA 33 E FREE
-1 1adoA 48 E FREE
-1 1adoA 71 C FREE
-1 1adoA 79 H FREE
-1 1adoA 108 D FREE
-1 1adoA 133 C FREE
-1 1adoA 148 C FREE
-1 1adoA 155 H FREE
-1 1adoA 176 C FREE
-1 1adoA 195 H FREE
-1 1adoA 200 C FREE
-1 1adoA 218 H FREE
-1 1adoA 219 H FREE
-1 1adoA 236 H FREE
-1 1adoA 238 C FREE
-1 1adoA 244 H FREE
-1 1adoA 288 C FREE
-1 1adoA 337 C FREE
-1 1adoA 360 H FREE
-1 1afa1 26 H FREE
-1 1afa1 43 H FREE
-1 1afa1 55 C FREE
-1 1afa1 88 D FREE
-1 1afa1 119 H FREE
-1 1afa1 125 E FREE
-1 1afa1 127 C FREE
-1 1afa1 138 D FREE
-1 1afa1 141 C FREE
-1 1afa1 145 H FREE
-1 1afa1 149 C FREE
-1 1ah5_ 20 H FREE
-1 1ah5_ 30 H FREE
-1 1ah5_ 45 D FREE
-1 1ah5_ 79 H FREE
-1 1ah5_ 83 D FREE
-1 1ah5_ 98 C FREE
-1 1ah5_ 105 D FREE
-1 1ah5_ 133 C FREE
-1 1ah5_ 204 C FREE
-1 1ah5_ 220 H FREE
-1 1ah5_ 221 H FREE
-1 1ah5_ 230 E FREE
-1 1ah5_ 241 C FREE
-1 1ah5_ 266 D FREE
-1 1ahl_ 3 C FREE
-1 1ahl_ 5 C FREE
-1 1ahl_ 8 D FREE
-1 1ahl_ 28 C FREE
-1 1ahl_ 33 H FREE
-1 1ahl_ 35 C FREE
-1 1ahl_ 38 H FREE
-1 1ahl_ 45 C FREE
-1 1ahl_ 46 C FREE
-1 1amf_ 0 D FREE
-1 1amf_ 52 D FREE
-1 1amf_ 121 H FREE
-1 1amf_ 190 H FREE
-1 1amf_ 203 H FREE
-1 1amx_ 24 H FREE
-1 1amx_ 44 E FREE
-1 1amx_ 48 H FREE
-1 1amx_ 70 D FREE
-1 1amx_ 91 H FREE
-1 1amx_ 163 H FREE
-1 1amx_ 175 H FREE
-1 1amx_ 178 H FREE
-1 1ao6A 0 D FREE
-1 1ao6A 2 H FREE
-1 1ao6A 8 H FREE
-1 1ao6A 33 C FREE
-1 1ao6A 38 H FREE
-1 1ao6A 52 C FREE
-1 1ao6A 61 C FREE
-1 1ao6A 66 H FREE
-1 1ao6A 74 C FREE
-1 1ao6A 89 C FREE
-1 1ao6A 90 C FREE
-1 1ao6A 96 E FREE
-1 1ao6A 100 C FREE
-1 1ao6A 104 H FREE
-1 1ao6A 123 C FREE
-1 1ao6A 127 H FREE
-1 1ao6A 140 E FREE
-1 1ao6A 145 H FREE
-1 1ao6A 167 C FREE
-1 1ao6A 168 C FREE
-1 1ao6A 176 C FREE
-1 1ao6A 199 C FREE
-1 1ao6A 241 H FREE
-1 1ao6A 244 C FREE
-1 1ao6A 245 C FREE
-1 1ao6A 246 H FREE
-1 1ao6A 252 C FREE
-1 1ao6A 264 C FREE
-1 1ao6A 277 C FREE
-1 1ao6A 278 C FREE
-1 1ao6A 287 H FREE
-1 1ao6A 288 C FREE
-1 1ao6A 315 C FREE
-1 1ao6A 332 E FREE
-1 1ao6A 337 H FREE
-1 1ao6A 359 C FREE
-1 1ao6A 360 C FREE
-1 1ao6A 366 H FREE
-1 1ao6A 368 C FREE
-1 1ao6A 391 C FREE
-1 1ao6A 437 C FREE
-1 1ao6A 439 H FREE
-1 1ao6A 447 C FREE
-1 1ao6A 460 C FREE
-1 1ao6A 463 H FREE
-1 1ao6A 475 C FREE
-1 1ao6A 476 C FREE
-1 1ao6A 486 C FREE
-1 1ao6A 509 H FREE
-1 1ao6A 513 C FREE
-1 1ao6A 534 H FREE
-1 1ao6A 557 C FREE
-1 1ao6A 558 C FREE
-1 1ao6A 566 C FREE
-1 1aonO 6 H FREE
-1 1aonO 7 D FREE
-1 1aonO 62 D FREE
-1 1aonO 89 D FREE
-1 1apj_ 9 C FREE
-1 1apj_ 18 C FREE
-1 1apj_ 26 H FREE
-1 1apj_ 31 C FREE
-1 1apj_ 32 C FREE
-1 1apj_ 33 C FREE
-1 1apj_ 44 C FREE
-1 1apj_ 47 C FREE
-1 1apj_ 59 C FREE
-1 1apj_ 71 D FREE
-1 1aq5A 4 E FREE
-1 1aq5A 5 E FREE
-1 1aq5A 6 D FREE
-1 1aq5A 8 C FREE
-1 1aq5A 10 C FREE
-1 1aq5A 21 E FREE
-1 1aq5A 32 E FREE
-1 1aq5A 42 E FREE
-1 1ata_ 0 E FREE
-1 1ata_ 2 E FREE
-1 1ata_ 4 C FREE
-1 1ata_ 14 C FREE
-1 1ata_ 17 C FREE
-1 1ata_ 21 C FREE
-1 1ata_ 28 C FREE
-1 1ata_ 32 C FREE
-1 1ata_ 37 C FREE
-1 1ata_ 39 C FREE
-1 1ata_ 48 D FREE
-1 1ata_ 53 C FREE
-1 1ata_ 58 D FREE
-1 1ata_ 59 C FREE
-1 1avoA 5 E FREE
-1 1avoA 11 D FREE
-1 1avoA 18 C FREE
-1 1avoA 22 E FREE
-1 1avoA 42 E FREE
-1 1b05A 28 H FREE
-1 1b05A 54 H FREE
-1 1b05A 67 D FREE
-1 1b05A 74 H FREE
-1 1b05A 90 H FREE
-1 1b05A 116 H FREE
-1 1b05A 141 H FREE
-1 1b05A 160 H FREE
-1 1b05A 270 C FREE
-1 1b05A 370 H FREE
-1 1b05A 404 H FREE
-1 1b05A 416 C FREE
-1 1b05A 439 H FREE
-1 1b05A 516 H FREE
-1 1b4fB 47 D FREE
-1 1b4fB 58 H FREE
-1 1b4uA 10 H FREE
-1 1b4uA 55 D FREE
-1 1b4uA 77 D FREE
-1 1b4uA 116 E FREE
-1 1b65A 13 D FREE
-1 1b65A 30 D FREE
-1 1b65A 64 H FREE
-1 1b65A 78 H FREE
-1 1b65A 90 H FREE
-1 1b65A 94 D FREE
-1 1b65A 108 H FREE
-1 1b65A 114 H FREE
-1 1b65A 115 H FREE
-1 1b65A 143 E FREE
-1 1b65A 146 D FREE
-1 1b65A 151 D FREE
-1 1b65A 179 C FREE
-1 1b65A 218 H FREE
-1 1b65A 234 H FREE
-1 1b65A 257 D FREE
-1 1b65A 263 H FREE
-1 1b65A 289 D FREE
-1 1b65A 304 H FREE
-1 1b65A 329 D FREE
-1 1b65A 332 E FREE
-1 1b65A 333 E FREE
-1 1b65A 360 H FREE
-1 1b65A 361 E FREE
-1 1b6cA 21 C FREE
-1 1b6cA 24 H FREE
-1 1b6cA 86 H FREE
-1 1b6cA 93 H FREE
-1 1b9xB 7 D FREE
-1 1b9xB 10 E FREE
-1 1b9xB 12 D FREE
-1 1b9xB 17 E FREE
-1 1b9xB 19 D FREE
-1 1b9xB 24 E FREE
-1 1b9xB 35 C FREE
-1 1b9xB 36 C FREE
-1 1b9xB 38 E FREE
-1 1b9xB 44 E FREE
-1 1b9xB 50 D FREE
-1 1b9xB 65 E FREE
-1 1ba0_ 9 D FREE
-1 1ba0_ 16 C FREE
-1 1ba0_ 22 H FREE
-1 1ba0_ 47 E FREE
-1 1ba0_ 79 D FREE
-1 1ba0_ 88 H FREE
-1 1ba0_ 131 E FREE
-1 1ba0_ 174 E FREE
-1 1ba0_ 185 D FREE
-1 1ba0_ 226 H FREE
-1 1ba0_ 233 D FREE
-1 1ba0_ 239 H FREE
-1 1ba0_ 248 H FREE
-1 1ba0_ 251 D FREE
-1 1ba0_ 266 C FREE
-1 1ba0_ 267 E FREE
-1 1ba0_ 302 E FREE
-1 1ba0_ 331 H FREE
-1 1ba0_ 365 D FREE
-1 1ba0_ 366 E FREE
-1 1ba0_ 382 D FREE
-1 1ba0_ 385 E FREE
-1 1bal_ 21 E FREE
-1 1bal_ 22 H FREE
-1 1bal_ 25 D FREE
-1 1bal_ 42 D FREE
-1 1bal_ 46 H FREE
-1 1bba_ 9 D FREE
-1 1bba_ 14 E FREE
-1 1bc4_ 9 H FREE
-1 1bc4_ 18 C FREE
-1 1bc4_ 33 C FREE
-1 1bc4_ 51 C FREE
-1 1bc4_ 70 C FREE
-1 1bc4_ 80 C FREE
-1 1bc4_ 92 C FREE
-1 1bc4_ 95 C FREE
-1 1bc4_ 96 E FREE
-1 1bc4_ 102 H FREE
-1 1bc4_ 109 C FREE
-1 1bcpA 10 D FREE
-1 1bcpA 16 D FREE
-1 1bcpA 33 E FREE
-1 1bcpA 34 H FREE
-1 1bcpA 40 C FREE
-1 1bcpA 65 H FREE
-1 1bcpA 82 H FREE
-1 1bcpA 128 E FREE
-1 1bcpA 132 H FREE
-1 1bcpA 148 H FREE
-1 1bcpA 200 C FREE
-1 1bcpA 220 E FREE
-1 1bdg_ 29 C FREE
-1 1bdg_ 65 E FREE
-1 1bdg_ 101 C FREE
-1 1bdg_ 146 C FREE
-1 1bdg_ 153 H FREE
-1 1bdg_ 171 H FREE
-1 1bdg_ 190 C FREE
-1 1bdg_ 196 D FREE
-1 1bdg_ 204 C FREE
-1 1bdg_ 211 C FREE
-1 1bdg_ 227 E FREE
-1 1bdg_ 248 E FREE
-1 1bdg_ 260 C FREE
-1 1bdg_ 266 D FREE
-1 1bdg_ 270 D FREE
-1 1bdg_ 275 H FREE
-1 1bdg_ 282 E FREE
-1 1bdg_ 292 E FREE
-1 1bdg_ 296 H FREE
-1 1bdg_ 333 D FREE
-1 1bdg_ 336 H FREE
-1 1bdg_ 342 H FREE
-1 1bdg_ 350 H FREE
-1 1bdg_ 366 C FREE
-1 1bdg_ 383 C FREE
-1 1bdg_ 405 H FREE
-1 1bdg_ 409 C FREE
-1 1bdg_ 427 C FREE
-1 1bdg_ 433 D FREE
-1 1bdg_ 446 C FREE
-1 1bf0_ 6 C FREE
-1 1bf0_ 15 C FREE
-1 1bf0_ 31 C FREE
-1 1bf0_ 39 C FREE
-1 1bf0_ 52 C FREE
-1 1bf0_ 56 C FREE
-1 1bfd_ 4 H FREE
-1 1bfd_ 46 E FREE
-1 1bfd_ 48 C FREE
-1 1bfd_ 69 H FREE
-1 1bfd_ 88 H FREE
-1 1bfd_ 136 H FREE
-1 1bfd_ 143 H FREE
-1 1bfd_ 171 H FREE
-1 1bfd_ 172 H FREE
-1 1bfd_ 177 H FREE
-1 1bfd_ 219 C FREE
-1 1bfd_ 239 C FREE
-1 1bfd_ 245 H FREE
-1 1bfd_ 247 C FREE
-1 1bfd_ 266 H FREE
-1 1bfd_ 267 D FREE
-1 1bfd_ 280 H FREE
-1 1bfd_ 299 C FREE
-1 1bfd_ 353 H FREE
-1 1bfd_ 397 C FREE
-1 1bfd_ 427 D FREE
-1 1bg0_ 1 D FREE
-1 1bg0_ 21 C FREE
-1 1bg0_ 28 H FREE
-1 1bg0_ 69 D FREE
-1 1bg0_ 88 H FREE
-1 1bg0_ 97 H FREE
-1 1bg0_ 125 C FREE
-1 1bg0_ 137 C FREE
-1 1bg0_ 183 H FREE
-1 1bg0_ 199 C FREE
-1 1bg0_ 210 H FREE
-1 1bg0_ 224 D FREE
-1 1bg0_ 225 H FREE
-1 1bg0_ 259 H FREE
-1 1bg0_ 269 C FREE
-1 1bg0_ 282 H FREE
-1 1bg0_ 313 H FREE
-1 1bg0_ 333 E FREE
-1 1bg0_ 351 E FREE
-1 1bkb_ 26 C FREE
-1 1bkb_ 30 E FREE
-1 1bkb_ 39 H FREE
-1 1bkb_ 91 D FREE
-1 1bku_ 0 C FREE
-1 1bku_ 6 C FREE
-1 1bku_ 14 E FREE
-1 1bku_ 16 H FREE
-1 1bl8A 2 H FREE
-1 1bl8A 57 D FREE
-1 1bl8A 67 C FREE
-1 1bnb_ 4 C FREE
-1 1bnb_ 11 C FREE
-1 1bnb_ 16 C FREE
-1 1bnb_ 26 C FREE
-1 1bnb_ 33 C FREE
-1 1bnb_ 34 C FREE
-1 1bob_ 4 D FREE
-1 1bob_ 16 E FREE
-1 1bob_ 41 D FREE
-1 1bob_ 54 H FREE
-1 1bob_ 81 D FREE
-1 1bob_ 106 C FREE
-1 1bob_ 114 H FREE
-1 1bob_ 149 H FREE
-1 1bob_ 161 E FREE
-1 1bob_ 167 D FREE
-1 1bob_ 170 D FREE
-1 1bob_ 197 H FREE
-1 1bob_ 230 H FREE
-1 1bob_ 233 C FREE
-1 1bob_ 250 E FREE
-1 1bob_ 254 E FREE
-1 1bob_ 255 D FREE
-1 1bob_ 284 H FREE
-1 1bob_ 311 E FREE
-1 1bp7A 16 D FREE
-1 1bp7A 18 D FREE
-1 1bp7A 35 H FREE
-1 1bp7A 83 H FREE
-1 1bp7A 124 C FREE
-1 1bp7A 128 D FREE
-1 1bp7A 151 D FREE
-1 1bq6A 28 C FREE
-1 1bq6A 36 D FREE
-1 1bq6A 46 H FREE
-1 1bq6A 58 C FREE
-1 1bq6A 82 C FREE
-1 1bq6A 124 H FREE
-1 1bq6A 128 C FREE
-1 1bq6A 188 C FREE
-1 1bq6A 190 E FREE
-1 1bq6A 203 H FREE
-1 1bq6A 255 H FREE
-1 1bq6A 264 H FREE
-1 1bq6A 301 H FREE
-1 1bq6A 339 C FREE
-1 1bqqT 0 C FREE
-1 1bqqT 2 C FREE
-1 1bqqT 6 H FREE
-1 1bqqT 12 C FREE
-1 1bqqT 71 C FREE
-1 1bqqT 96 H FREE
-1 1bqqT 100 C FREE
-1 1bqqT 119 H FREE
-1 1bqqT 125 C FREE
-1 1bqqT 127 C FREE
-1 1bqqT 132 C FREE
-1 1bqqT 137 C FREE
-1 1bqqT 145 C FREE
-1 1bqqT 149 D FREE
-1 1bqqT 159 H FREE
-1 1bqqT 166 C FREE
-1 1bqqT 174 C FREE
-1 1bshA 4 H FREE
-1 1bshA 37 H FREE
-1 1bshA 55 H FREE
-1 1bshA 57 H FREE
-1 1bshA 103 H FREE
-1 1bshA 108 H FREE
-1 1bu6O 9 D FREE
-1 1bu6O 22 H FREE
-1 1bu6O 45 E FREE
-1 1bu6O 46 H FREE
-1 1bu6O 104 C FREE
-1 1bu6O 111 C FREE
-1 1bu6O 113 H FREE
-1 1bu6O 146 H FREE
-1 1bu6O 178 H FREE
-1 1bu6O 181 D FREE
-1 1bu6O 194 H FREE
-1 1bu6O 244 D FREE
-1 1bu6O 254 C FREE
-1 1bu6O 268 C FREE
-1 1bu6O 291 C FREE
-1 1bu6O 374 H FREE
-1 1bu6O 381 E FREE
-1 1bu6O 403 H FREE
-1 1bu6O 498 H FREE
-1 1bu6O 499 D FREE
-1 1bu6O 500 E FREE
-1 1bunB 3 H FREE
-1 1bunB 6 C FREE
-1 1bunB 15 C FREE
-1 1bunB 31 C FREE
-1 1bunB 39 C FREE
-1 1bunB 45 H FREE
-1 1bunB 50 H FREE
-1 1bunB 52 C FREE
-1 1bunB 54 C FREE
-1 1bunB 56 C FREE
-1 1bw3_ 10 H FREE
-1 1bw3_ 20 D FREE
-1 1bw3_ 30 C FREE
-1 1bw3_ 34 D FREE
-1 1bw3_ 51 C FREE
-1 1bw3_ 62 C FREE
-1 1bw3_ 65 C FREE
-1 1bw3_ 83 D FREE
-1 1bw3_ 85 C FREE
-1 1bw3_ 91 D FREE
-1 1bw3_ 93 D FREE
-1 1bw3_ 102 D FREE
-1 1bw3_ 112 H FREE
-1 1bw3_ 122 C FREE
-1 1bw3_ 124 D FREE
-1 1bwzA 6 H FREE
-1 1bwzA 11 D FREE
-1 1bwzA 36 H FREE
-1 1bwzA 37 C FREE
-1 1bwzA 42 D FREE
-1 1bwzA 58 H FREE
-1 1bwzA 65 D FREE
-1 1bwzA 72 C FREE
-1 1bwzA 78 C FREE
-1 1bwzA 149 C FREE
-1 1bwzA 158 H FREE
-1 1bwzA 159 C FREE
-1 1bwzA 181 H FREE
-1 1bwzA 200 H FREE
-1 1bwzA 207 E FREE
-1 1bwzA 216 C FREE
-1 1bwzA 221 C FREE
-1 1bwzA 255 H FREE
-1 1bwzA 265 H FREE
-1 1bxiA 8 D FREE
-1 1bxiA 11 E FREE
-1 1bxiA 13 E FREE
-1 1bxiA 22 C FREE
-1 1bxiA 38 H FREE
-1 1bxiA 45 H FREE
-1 1bxiA 50 D FREE
-1 1bxiA 60 D FREE
-1 1bxyA 38 D FREE
-1 1bxyA 51 H FREE
-1 1c0eA 1 E FREE
-1 1c0eA 11 C FREE
-1 1c0eA 16 C FREE
-1 1c0eA 22 E FREE
-1 1c0eA 61 C FREE
-1 1c0eA 65 H FREE
-1 1c0eA 71 H FREE
-1 1c0eA 85 D FREE
-1 1c0eA 89 C FREE
-1 1c0eA 91 D FREE
-1 1c0eA 108 C FREE
-1 1c0eA 128 D FREE
-1 1c0eA 144 C FREE
-1 1c0eA 147 C FREE
-1 1c0eA 148 C FREE
-1 1c0fA 0 D FREE
-1 1c0fA 2 E FREE
-1 1c0fA 10 D FREE
-1 1c0fA 16 C FREE
-1 1c0fA 39 H FREE
-1 1c0fA 43 D FREE
-1 1c0fA 48 D FREE
-1 1c0fA 72 D FREE
-1 1c0fA 73 D FREE
-1 1c0fA 75 E FREE
-1 1c0fA 79 H FREE
-1 1c0fA 80 H FREE
-1 1c0fA 92 E FREE
-1 1c0fA 93 H FREE
-1 1c0fA 99 E FREE
-1 1c0fA 109 E FREE
-1 1c0fA 117 E FREE
-1 1c0fA 146 D FREE
-1 1c0fA 149 D FREE
-1 1c0fA 153 H FREE
-1 1c0fA 165 H FREE
-1 1c0fA 176 D FREE
-1 1c0fA 197 E FREE
-1 1c0fA 199 E FREE
-1 1c0fA 206 E FREE
-1 1c0fA 214 D FREE
-1 1c0fA 218 E FREE
-1 1c0fA 236 D FREE
-1 1c0fA 249 C FREE
-1 1c0fA 251 E FREE
-1 1c0fA 262 E FREE
-1 1c0fA 267 H FREE
-1 1c0fA 277 C FREE
-1 1c0fA 278 D FREE
-1 1c0fA 280 D FREE
-1 1c0fA 308 E FREE
-1 1c0fA 326 E FREE
-1 1c0fA 353 E FREE
-1 1c0fA 356 E FREE
-1 1c0fA 363 H FREE
-1 1c0fA 366 C FREE
-1 1c39A 0 E FREE
-1 1c39A 3 C FREE
-1 1c39A 8 E FREE
-1 1c39A 32 E FREE
-1 1c39A 40 D FREE
-1 1c39A 49 C FREE
-1 1c39A 51 E FREE
-1 1c39A 55 H FREE
-1 1c39A 97 D FREE
-1 1c39A 102 H FREE
-1 1c39A 103 C FREE
-1 1c39A 116 C FREE
-1 1c39A 119 H FREE
-1 1c39A 137 D FREE
-1 1c39A 138 C FREE
-1 1c39A 145 D FREE
-1 1c39A 150 C FREE
-1 1c3aA 0 D FREE
-1 1c3aA 3 C FREE
-1 1c3aA 14 C FREE
-1 1c3aA 26 D FREE
-1 1c3aA 31 C FREE
-1 1c3aA 39 H FREE
-1 1c3aA 48 E FREE
-1 1c3aA 80 C FREE
-1 1c3aA 86 D FREE
-1 1c3aA 103 C FREE
-1 1c3aA 120 C FREE
-1 1c3aA 128 C FREE
-1 1c3aA 134 C FREE
-1 1c3d_ 8 H FREE
-1 1c3d_ 18 E FREE
-1 1c3d_ 32 H FREE
-1 1c3d_ 107 C FREE
-1 1c3d_ 132 H FREE
-1 1c3d_ 164 C FREE
-1 1c3d_ 237 E FREE
-1 1c5eA 1 D FREE
-1 1c5eA 4 H FREE
-1 1c5eA 25 D FREE
-1 1c5eA 35 D FREE
-1 1c5eA 51 D FREE
-1 1c5eA 68 E FREE
-1 1c5eA 78 D FREE
-1 1c5kA 20 H FREE
-1 1c5kA 61 D FREE
-1 1c5kA 120 D FREE
-1 1c5kA 146 H FREE
-1 1c5kA 150 D FREE
-1 1c5kA 196 H FREE
-1 1c5kA 245 H FREE
-1 1c5kA 298 D FREE
-1 1c5kA 357 H FREE
-1 1c7yA 19 E FREE
-1 1c7yA 28 H FREE
-1 1c7yA 33 C FREE
-1 1c7yA 49 H FREE
-1 1c7yA 54 E FREE
-1 1c7yA 67 E FREE
-1 1c7yA 126 E FREE
-1 1c7yA 135 H FREE
-1 1c7yA 161 E FREE
-1 1c9oA 20 E FREE
-1 1c9oA 24 D FREE
-1 1c9oA 28 H FREE
-1 1c9sV 5 D FREE
-1 1c9sV 13 E FREE
-1 1c9sV 26 D FREE
-1 1c9sV 30 H FREE
-1 1c9sV 31 H FREE
-1 1c9sV 33 E FREE
-1 1c9sV 36 D FREE
-1 1c9sV 39 E FREE
-1 1c9sV 47 E FREE
-1 1c9sV 48 H FREE
-1 1c9sV 64 H FREE
-1 1c9sV 70 E FREE
-1 1cb2A 92 D FREE
-1 1cb2A 93 C FREE
-1 1cb2A 136 E FREE
-1 1cb2A 138 D FREE
-1 1cb2A 152 C FREE
-1 1cb2A 162 C FREE
-1 1cb2A 180 D FREE
-1 1cb2A 183 H FREE
-1 1cb2A 248 H FREE
-1 1cb2A 257 H FREE
-1 1cb2A 267 D FREE
-1 1cb2A 285 C FREE
-1 1cb2A 306 D FREE
-1 1cb2A 316 E FREE
-1 1cb2A 317 C FREE
-1 1cb2A 318 D FREE
-1 1cb2A 331 H FREE
-1 1cb2A 332 C FREE
-1 1cc7A 5 H FREE
-1 1cc7A 14 C FREE
-1 1cc7A 17 C FREE
-1 1cc7A 36 D FREE
-1 1ccvA 2 C FREE
-1 1ccvA 11 C FREE
-1 1ccvA 15 C FREE
-1 1ccvA 19 C FREE
-1 1ccvA 27 C FREE
-1 1ccvA 31 C FREE
-1 1ccvA 35 C FREE
-1 1ccvA 37 C FREE
-1 1ccvA 49 C FREE
-1 1ccvA 55 C FREE
-1 1cf3A 20 D FREE
-1 1cf3A 49 E FREE
-1 1cf3A 77 H FREE
-1 1cf3A 114 H FREE
-1 1cf3A 157 H FREE
-1 1cf3A 163 C FREE
-1 1cf3A 164 H FREE
-1 1cf3A 171 H FREE
-1 1cf3A 205 C FREE
-1 1cf3A 209 H FREE
-1 1cf3A 219 H FREE
-1 1cf3A 271 H FREE
-1 1cf3A 276 H FREE
-1 1cf3A 282 H FREE
-1 1cf3A 283 E FREE
-1 1cf3A 327 D FREE
-1 1cf3A 365 H FREE
-1 1cf3A 386 H FREE
-1 1cf3A 405 H FREE
-1 1cf3A 436 H FREE
-1 1cf3A 445 H FREE
-1 1cf3A 446 H FREE
-1 1cf3A 459 D FREE
-1 1cf3A 509 H FREE
-1 1cf3A 515 H FREE
-1 1cf3A 520 C FREE
-1 1cf3A 547 D FREE
-1 1cf3A 558 H FREE
-1 1cf3A 577 D FREE
-1 1cm9A 8 H FREE
-1 1cm9A 13 C FREE
-1 1cm9A 14 C FREE
-1 1cm9A 37 C FREE
-1 1cm9A 53 C FREE
-1 1cnsA 16 H FREE
-1 1cnsA 22 C FREE
-1 1cnsA 65 H FREE
-1 1cnsA 84 C FREE
-1 1cnsA 96 C FREE
-1 1cnsA 104 C FREE
-1 1cnsA 120 H FREE
-1 1cnsA 168 H FREE
-1 1cnsA 203 C FREE
-1 1cnsA 205 H FREE
-1 1cnsA 222 C FREE
-1 1cnsA 235 C FREE
-1 1cokA 1 H FREE
-1 1cokA 3 D FREE
-1 1cokA 15 C FREE
-1 1cokA 18 C FREE
-1 1cokA 20 E FREE
-1 1cokA 32 H FREE
-1 1cokA 39 E FREE
-1 1cokA 40 D FREE
-1 1cokA 60 D FREE
-1 1cokA 65 H FREE
-1 1cokA 66 D FREE
-1 1cq4A 6 E FREE
-1 1cq4A 22 D FREE
-1 1cq4A 25 E FREE
-1 1cz3A 48 E FREE
-1 1cz3A 166 H FREE
-1 1d0dA 4 C FREE
-1 1d0dA 9 D FREE
-1 1d0dA 14 C FREE
-1 1d0dA 18 E FREE
-1 1d0dA 32 C FREE
-1 1d0dA 33 D FREE
-1 1d0dA 38 C FREE
-1 1d0dA 40 E FREE
-1 1d0dA 41 D FREE
-1 1d0dA 42 H FREE
-1 1d0dA 46 D FREE
-1 1d0dA 53 D FREE
-1 1d0dA 54 C FREE
-1 1d0dA 58 C FREE
-1 1d0iA 39 C FREE
-1 1d0iA 46 H FREE
-1 1d0iA 57 H FREE
-1 1d0iA 58 E FREE
-1 1d0iA 66 H FREE
-1 1d0iA 72 H FREE
-1 1d0iA 73 C FREE
-1 1d0iA 84 H FREE
-1 1d0iA 91 D FREE
-1 1d0iA 96 C FREE
-1 1d0iA 103 E FREE
-1 1d0iA 105 H FREE
-1 1d0iA 110 H FREE
-1 1d0iA 113 E FREE
-1 1d0iA 117 H FREE
-1 1d0iA 118 H FREE
-1 1d0iA 132 C FREE
-1 1d0kA 2 E FREE
-1 1d0kA 5 H FREE
-1 1d0kA 13 D FREE
-1 1d0kA 31 H FREE
-1 1d0kA 122 E FREE
-1 1d0kA 197 D FREE
-1 1d0kA 203 H FREE
-1 1d0kA 211 D FREE
-1 1d0kA 223 H FREE
-1 1d0kA 269 H FREE
-1 1d0kA 300 H FREE
-1 1d0kA 303 H FREE
-1 1d0rA 0 H FREE
-1 1d0rA 2 E FREE
-1 1d0rA 8 D FREE
-1 1d0rA 20 E FREE
-1 1d5tA 1 H FREE
-1 1d5tA 7 D FREE
-1 1d5tA 18 C FREE
-1 1d5tA 33 H FREE
-1 1d5tA 35 D FREE
-1 1d5tA 76 D FREE
-1 1d5tA 126 E FREE
-1 1d5tA 188 H FREE
-1 1d5tA 203 C FREE
-1 1d5tA 234 E FREE
-1 1d5tA 278 C FREE
-1 1d5tA 283 C FREE
-1 1d5tA 303 C FREE
-1 1d5tA 307 H FREE
-1 1d5tA 318 C FREE
-1 1d5tA 336 C FREE
-1 1d5tA 342 H FREE
-1 1d5tA 366 E FREE
-1 1d5tA 401 C FREE
-1 1d5tA 403 C FREE
-1 1d5tA 406 D FREE
-1 1d5tA 410 H FREE
-1 1d5tA 412 E FREE
-1 1d5tA 415 C FREE
-1 1d5tA 417 D FREE
-1 1d5tA 431 D FREE
-1 1d7lA 21 H FREE
-1 1d7lA 31 E FREE
-1 1d7lA 71 H FREE
-1 1d7lA 115 C FREE
-1 1d7lA 129 H FREE
-1 1d7lA 151 C FREE
-1 1d7lA 157 C FREE
-1 1d7lA 158 D FREE
-1 1d7lA 161 H FREE
-1 1d7lA 196 H FREE
-1 1d7lA 203 H FREE
-1 1d7lA 210 C FREE
-1 1d7lA 277 H FREE
-1 1d7lA 285 D FREE
-1 1d7lA 288 H FREE
-1 1d7lA 304 D FREE
-1 1d7lA 331 C FREE
-1 1d7lA 350 H FREE
-1 1d7lA 366 E FREE
-1 1d7lA 382 E FREE
-1 1d7lA 393 E FREE
-1 1d7qA 49 C FREE
-1 1d7qA 57 C FREE
-1 1d7qA 58 H FREE
-1 1d7qA 73 D FREE
-1 1d7qA 81 D FREE
-1 1d7qA 88 D FREE
-1 1d7qA 109 E FREE
-1 1d7qA 110 H FREE
-1 1d7qA 135 D FREE
-1 1d7qA 136 D FREE
-1 1d7qA 137 E FREE
-1 1d7qA 138 D FREE
-1 1d7qA 140 D FREE
-1 1d9uA 18 E FREE
-1 1d9uA 30 H FREE
-1 1d9uA 47 H FREE
-1 1d9uA 91 D FREE
-1 1d9uA 119 C FREE
-1 1d9uA 136 H FREE
-1 1devB 10 E FREE
-1 1devB 12 C FREE
-1 1dfnA 1 C FREE
-1 1dfnA 3 C FREE
-1 1dfnA 8 C FREE
-1 1dfnA 12 E FREE
-1 1dfnA 18 C FREE
-1 1dfnA 28 C FREE
-1 1dfnA 29 C FREE
-1 1dgrA 18 H FREE
-1 1dgrA 46 C FREE
-1 1dgrA 56 H FREE
-1 1dgrA 57 H FREE
-1 1dgrA 59 D FREE
-1 1dgrM 51 H FREE
-1 1dgrM 76 E FREE
-1 1dgrN 0 D FREE
-1 1dgrN 21 E FREE
-1 1dgrN 39 C FREE
-1 1dgrN 51 H FREE
-1 1dgrN 70 E FREE
-1 1dhs_ 11 H FREE
-1 1dhs_ 71 C FREE
-1 1dhs_ 96 H FREE
-1 1dhs_ 112 D FREE
-1 1dhs_ 116 C FREE
-1 1dhs_ 148 E FREE
-1 1dhs_ 151 C FREE
-1 1dhs_ 154 E FREE
-1 1dhs_ 202 H FREE
-1 1dhs_ 212 D FREE
-1 1dhs_ 222 H FREE
-1 1dhs_ 232 D FREE
-1 1dhs_ 236 D FREE
-1 1dhs_ 249 C FREE
-1 1dhs_ 262 H FREE
-1 1dhs_ 263 H FREE
-1 1dhs_ 275 D FREE
-1 1dhs_ 297 E FREE
-1 1dhs_ 316 D FREE
-1 1dhs_ 338 H FREE
-1 1dhs_ 343 D FREE
-1 1dipA 2 D FREE
-1 1dipA 7 H FREE
-1 1dipA 14 E FREE
-1 1dipA 15 E FREE
-1 1dipA 17 E FREE
-1 1dipA 25 E FREE
-1 1dipA 34 E FREE
-1 1dipA 36 E FREE
-1 1dipA 47 E FREE
-1 1djlA 29 H FREE
-1 1djlA 56 C FREE
-1 1djlA 66 D FREE
-1 1djlA 83 H FREE
-1 1djlA 99 E FREE
-1 1djlA 105 D FREE
-1 1djlA 109 E FREE
-1 1djlA 111 D FREE
-1 1djlA 112 E FREE
-1 1djlA 115 H FREE
-1 1djlA 116 D FREE
-1 1djlA 121 D FREE
-1 1djlA 130 D FREE
-1 1djlA 139 D FREE
-1 1djlA 188 D FREE
-1 1djlA 193 C FREE
-1 1dk1A 40 H FREE
-1 1dk1A 44 H FREE
-1 1dk1A 47 D FREE
-1 1dk1A 48 H FREE
-1 1dk1A 49 H FREE
-1 1dk1A 51 H FREE
-1 1dl2A 22 H FREE
-1 1dl2A 27 D FREE
-1 1dl2A 34 H FREE
-1 1dl2A 37 H FREE
-1 1dl2A 52 D FREE
-1 1dl2A 55 D FREE
-1 1dl2A 80 H FREE
-1 1dl2A 98 E FREE
-1 1dl2A 112 H FREE
-1 1dl2A 155 H FREE
-1 1dl2A 163 H FREE
-1 1dl2A 180 E FREE
-1 1dl2A 255 H FREE
-1 1dl2A 273 H FREE
-1 1dl2A 294 H FREE
-1 1dl2A 303 H FREE
-1 1dl2A 306 C FREE
-1 1dl2A 323 H FREE
-1 1dl2A 346 C FREE
-1 1dl2A 360 E FREE
-1 1dl2A 390 H FREE
-1 1dl2A 396 E FREE
-1 1dl2A 399 E FREE
-1 1dl2A 406 H FREE
-1 1dl2A 409 H FREE
-1 1dl2A 411 H FREE
-1 1dl2A 429 C FREE
-1 1dl2A 432 C FREE
-1 1dl2A 446 C FREE
-1 1dl2A 464 E FREE
-1 1dl2A 475 D FREE
-1 1dl2A 487 E FREE
-1 1dl2A 489 H FREE
-1 1dlvA 24 H FREE
-1 1dlvA 85 C FREE
-1 1dlvA 120 H FREE
-1 1dlvA 121 C FREE
-1 1dlvA 123 H FREE
-1 1dlvA 152 H FREE
-1 1dlvA 172 D FREE
-1 1dlvA 212 D FREE
-1 1dlvA 217 H FREE
-1 1dlvA 247 D FREE
-1 1dlvA 310 E FREE
-1 1dlvA 313 E FREE
-1 1dlvA 320 C FREE
-1 1dlvA 344 H FREE
-1 1dlvA 374 C FREE
-1 1dlvA 384 C FREE
-1 1dlvA 386 E FREE
-1 1doaB 17 E FREE
-1 1doaB 31 E FREE
-1 1doaB 33 E FREE
-1 1doaB 37 H FREE
-1 1doaB 51 E FREE
-1 1doaB 56 D FREE
-1 1doaB 58 D FREE
-1 1doaB 59 D FREE
-1 1doaB 60 E FREE
-1 1doaB 93 C FREE
-1 1doaB 145 H FREE
-1 1doaB 177 E FREE
-1 1doaB 197 D FREE
-1 1doaB 198 D FREE
-1 1doaB 199 D FREE
-1 1doaB 203 H FREE
-1 1dqcA 11 C FREE
-1 1dqcA 14 D FREE
-1 1dqcA 23 C FREE
-1 1dqcA 24 C FREE
-1 1dqcA 29 C FREE
-1 1dqcA 30 H FREE
-1 1dqcA 32 C FREE
-1 1dqcA 39 C FREE
-1 1dqcA 44 H FREE
-1 1dqcA 52 C FREE
-1 1dqcA 60 C FREE
-1 1dqcA 67 C FREE
-1 1dqgA 1 D FREE
-1 1dqgA 12 H FREE
-1 1dqgA 15 C FREE
-1 1dqgA 29 C FREE
-1 1dqgA 54 C FREE
-1 1dqgA 71 C FREE
-1 1dqgA 72 D FREE
-1 1dqgA 82 C FREE
-1 1dqgA 126 D FREE
-1 1dqgA 129 C FREE
-1 1dqgA 134 E FREE
-1 1dqwA 1 H FREE
-1 1dqwA 12 H FREE
-1 1dqwA 25 H FREE
-1 1dqwA 32 C FREE
-1 1dqwA 36 D FREE
-1 1dqwA 48 E FREE
-1 1dqwA 55 C FREE
-1 1dqwA 60 H FREE
-1 1dqwA 62 D FREE
-1 1dqwA 90 D FREE
-1 1dqwA 95 D FREE
-1 1dqwA 121 H FREE
-1 1dqwA 154 C FREE
-1 1dqwA 228 D FREE
-1 1dqwA 262 C FREE
-1 1duc_ 19 D FREE
-1 1duc_ 21 C FREE
-1 1duc_ 82 C FREE
-1 1duc_ 106 H FREE
-1 1duc_ 107 H FREE
-1 1dulA 1 D FREE
-1 1dulA 25 E FREE
-1 1dulA 50 D FREE
-1 1dvkA 39 H FREE
-1 1dvkA 53 H FREE
-1 1dvkA 79 D FREE
-1 1dvkA 90 H FREE
-1 1dvkA 124 H FREE
-1 1dvkA 129 H FREE
-1 1dvkA 144 D FREE
-1 1dvkA 145 E FREE
-1 1dwmA 4 C FREE
-1 1dwmA 12 E FREE
-1 1dwmA 28 E FREE
-1 1dwmA 33 H FREE
-1 1dwmA 46 D FREE
-1 1dwmA 49 C FREE
-1 1dwmA 59 H FREE
-1 1dwmA 67 H FREE
-1 1dytA 14 H FREE
-1 1dytA 22 C FREE
-1 1dytA 36 C FREE
-1 1dytA 54 C FREE
-1 1dytA 61 C FREE
-1 1dytA 63 H FREE
-1 1dytA 70 C FREE
-1 1dytA 71 H FREE
-1 1dytA 81 H FREE
-1 1dytA 82 C FREE
-1 1dytA 95 C FREE
-1 1dytA 110 C FREE
-1 1dytA 127 H FREE
-1 1dytA 129 D FREE
-1 1dzrA 21 D FREE
-1 1dzrA 50 H FREE
-1 1dzrA 62 H FREE
-1 1dzrA 76 C FREE
-1 1dzrA 87 D FREE
-1 1dzrA 119 H FREE
-1 1dzrA 150 D FREE
-1 1dzrA 169 D FREE
-1 1dzrA 182 E FREE
-1 1e12A 73 H FREE
-1 1e12A 123 C FREE
-1 1e12A 147 C FREE
-1 1e12A 216 D FREE
-1 1e12A 252 D FREE
-1 1e4gT 13 D FREE
-1 1e4gT 130 H FREE
-1 1e4gT 139 D FREE
-1 1e4gT 202 E FREE
-1 1e4gT 239 H FREE
-1 1e4gT 243 D FREE
-1 1e4gT 256 E FREE
-1 1e4gT 262 H FREE
-1 1e4gT 298 H FREE
-1 1e4gT 303 E FREE
-1 1e4gT 345 E FREE
-1 1e4gT 359 C FREE
-1 1e4gT 418 E FREE
-1 1e4sA 0 D FREE
-1 1e4sA 1 H FREE
-1 1e4sA 4 C FREE
-1 1e4sA 11 C FREE
-1 1e4sA 16 C FREE
-1 1e4sA 26 C FREE
-1 1e4sA 33 C FREE
-1 1e4sA 34 C FREE
-1 1e5tA 19 H FREE
-1 1e5tA 21 H FREE
-1 1e5tA 24 C FREE
-1 1e5tA 25 D FREE
-1 1e5tA 56 C FREE
-1 1e5tA 77 C FREE
-1 1e5tA 78 H FREE
-1 1e5tA 114 D FREE
-1 1e5tA 134 D FREE
-1 1e5tA 148 D FREE
-1 1e5tA 165 D FREE
-1 1e5tA 174 C FREE
-1 1e5tA 179 H FREE
-1 1e5tA 206 H FREE
-1 1e5tA 212 H FREE
-1 1e5tA 221 D FREE
-1 1e5tA 224 C FREE
-1 1e5tA 263 C FREE
-1 1e5tA 306 H FREE
-1 1e5tA 332 H FREE
-1 1e5tA 342 C FREE
-1 1e5tA 351 C FREE
-1 1e5tA 354 H FREE
-1 1e5tA 363 H FREE
-1 1e5tA 396 C FREE
-1 1e5tA 408 H FREE
-1 1e5tA 409 C FREE
-1 1e5tA 455 H FREE
-1 1e5tA 465 H FREE
-1 1e5tA 493 H FREE
-1 1e5tA 514 H FREE
-1 1e5tA 525 C FREE
-1 1e5tA 528 D FREE
-1 1e5tA 531 C FREE
-1 1e5tA 562 C FREE
-1 1e5tA 572 C FREE
-1 1e5tA 586 H FREE
-1 1e5tA 592 H FREE
-1 1e5tA 600 C FREE
-1 1e5tA 606 H FREE
-1 1e5tA 617 H FREE
-1 1e5tA 639 H FREE
-1 1e5tA 640 D FREE
-1 1e5tA 647 H FREE
-1 1e5tA 672 H FREE
-1 1e5tA 679 H FREE
-1 1e5tA 702 C FREE
-1 1e6fA 5 H FREE
-1 1e6fA 8 C FREE
-1 1e6fA 17 H FREE
-1 1e6fA 20 D FREE
-1 1e6fA 45 C FREE
-1 1e6fA 51 C FREE
-1 1e6fA 58 C FREE
-1 1e6fA 90 C FREE
-1 1e6fA 106 C FREE
-1 1e6fA 126 C FREE
-1 1e6fA 133 H FREE
-1 1e6fA 138 C FREE
-1 1e79H 50 H FREE
-1 1e79H 65 H FREE
-1 1e79I 17 C FREE
-1 1e79I 28 E FREE
-1 1e79I 49 E FREE
-1 1e7pA 5 C FREE
-1 1e7pA 6 D FREE
-1 1e7pA 42 H FREE
-1 1e7pA 63 D FREE
-1 1e7pA 68 H FREE
-1 1e7pA 71 D FREE
-1 1e7pA 80 C FREE
-1 1e7pA 110 H FREE
-1 1e7pA 132 H FREE
-1 1e7pA 136 H FREE
-1 1e7pA 149 C FREE
-1 1e7pA 157 H FREE
-1 1e7pA 167 C FREE
-1 1e7pA 185 H FREE
-1 1e7pA 190 C FREE
-1 1e7pA 231 C FREE
-1 1e7pA 251 E FREE
-1 1e7pA 256 H FREE
-1 1e7pA 271 C FREE
-1 1e7pA 284 H FREE
-1 1e7pA 310 H FREE
-1 1e7pA 324 H FREE
-1 1e7pA 336 H FREE
-1 1e7pA 348 C FREE
-1 1e7pA 368 H FREE
-1 1e7pA 392 E FREE
-1 1e7pA 395 C FREE
-1 1e7pA 399 H FREE
-1 1e7pA 426 H FREE
-1 1e7pA 427 C FREE
-1 1e7pA 485 H FREE
-1 1e7pA 511 H FREE
-1 1e7pA 531 C FREE
-1 1e7pA 541 E FREE
-1 1e7pA 546 H FREE
-1 1e7pA 550 D FREE
-1 1e7pA 556 D FREE
-1 1e7pA 630 H FREE
-1 1e7pA 640 E FREE
-1 1e7pA 654 D FREE
-1 1e8oA 6 E FREE
-1 1e8oA 7 E FREE
-1 1e8oA 31 H FREE
-1 1e8oA 37 C FREE
-1 1e8oA 42 D FREE
-1 1e8oA 46 C FREE
-1 1e8oA 52 D FREE
-1 1e8oA 56 D FREE
-1 1e8oA 61 E FREE
-1 1e8oA 64 H FREE
-1 1e8oA 75 E FREE
-1 1e8oA 82 E FREE
-1 1e8oA 84 E FREE
-1 1e8oB 18 C FREE
-1 1e8oB 48 E FREE
-1 1e8oB 54 C FREE
-1 1e8oB 73 E FREE
-1 1ebdC 11 E FREE
-1 1ebdC 32 D FREE
-1 1eg9B 6 E FREE
-1 1eg9B 7 D FREE
-1 1eg9B 13 H FREE
-1 1eg9B 14 D FREE
-1 1eg9B 16 E FREE
-1 1eg9B 17 E FREE
-1 1eg9B 24 C FREE
-1 1eg9B 25 H FREE
-1 1eg9B 26 D FREE
-1 1eg9B 40 E FREE
-1 1eg9B 42 H FREE
-1 1eg9B 45 D FREE
-1 1eg9B 55 H FREE
-1 1eg9B 56 C FREE
-1 1eg9B 60 E FREE
-1 1eg9B 89 E FREE
-1 1eg9B 100 H FREE
-1 1eg9B 135 H FREE
-1 1eg9B 143 H FREE
-1 1eg9B 160 D FREE
-1 1eg9B 187 H FREE
-1 1ehxA 2 D FREE
-1 1ehxA 19 D FREE
-1 1ehxA 88 D FREE
-1 1ei0A 0 D FREE
-1 1ei0A 2 C FREE
-1 1ei0A 8 E FREE
-1 1ei0A 12 C FREE
-1 1ei0A 20 E FREE
-1 1ei0A 23 C FREE
-1 1ei0A 29 E FREE
-1 1ei0A 33 C FREE
-1 1ei7A 26 C FREE
-1 1ei7A 87 D FREE
-1 1ei7A 94 E FREE
-1 1ei7A 96 E FREE
-1 1ei7A 105 E FREE
-1 1ei7A 114 D FREE
-1 1ei7A 115 D FREE
-1 1ei7A 144 E FREE
-1 1eigA 6 C FREE
-1 1eigA 7 C FREE
-1 1eigA 31 C FREE
-1 1eigA 47 C FREE
-1 1eijA 33 D FREE
-1 1eijA 39 E FREE
-1 1eijA 57 D FREE
-1 1eiwA 60 D FREE
-1 1eiwA 78 E FREE
-1 1eiwA 90 E FREE
-1 1eiwA 97 H FREE
-1 1eiwA 98 C FREE
-1 1eiwA 101 D FREE
-1 1el0A 10 C FREE
-1 1el0A 11 C FREE
-1 1el0A 26 C FREE
-1 1el0A 34 C FREE
-1 1el0A 50 C FREE
-1 1el0A 61 H FREE
-1 1el0A 67 H FREE
-1 1el0A 68 C FREE
-1 1eljA 11 H FREE
-1 1eljA 60 D FREE
-1 1eljA 66 H FREE
-1 1eljA 106 H FREE
-1 1eljA 330 H FREE
-1 1em2A 2 D FREE
-1 1em2A 4 E FREE
-1 1em2A 6 D FREE
-1 1em2A 7 E FREE
-1 1em2A 8 E FREE
-1 1em2A 19 E FREE
-1 1em2A 28 E FREE
-1 1em2A 63 H FREE
-1 1em2A 75 C FREE
-1 1em2A 83 E FREE
-1 1em2A 89 E FREE
-1 1em2A 101 C FREE
-1 1em2A 130 D FREE
-1 1em2A 153 H FREE
-1 1em2A 160 H FREE
-1 1em2A 184 C FREE
-1 1em2A 193 D FREE
-1 1em2A 204 H FREE
-1 1em2A 217 H FREE
-1 1em8A 25 C FREE
-1 1em8A 42 C FREE
-1 1em8A 52 D FREE
-1 1em8A 61 E FREE
-1 1em8A 66 H FREE
-1 1em8A 114 D FREE
-1 1em8A 128 E FREE
-1 1erzA 45 E FREE
-1 1erzA 56 H FREE
-1 1erzA 127 H FREE
-1 1erzA 131 H FREE
-1 1erzA 142 H FREE
-1 1erzA 144 E FREE
-1 1erzA 170 C FREE
-1 1erzA 172 D FREE
-1 1erzA 191 C FREE
-1 1erzA 199 H FREE
-1 1erzA 206 H FREE
-1 1erzA 208 H FREE
-1 1erzA 213 H FREE
-1 1erzA 214 H FREE
-1 1erzA 241 C FREE
-1 1erzA 246 H FREE
-1 1erzA 248 C FREE
-1 1erzA 277 C FREE
-1 1erzA 283 H FREE
-1 1erzA 290 H FREE
-1 1erzA 295 H FREE
-1 1euaA 27 H FREE
-1 1euaA 44 E FREE
-1 1euaA 51 C FREE
-1 1euaA 119 E FREE
-1 1euaA 158 C FREE
-1 1euaA 179 C FREE
-1 1ev0A 6 H FREE
-1 1ev0A 14 D FREE
-1 1ev0A 20 C FREE
-1 1ev0A 28 E FREE
-1 1ev0A 35 E FREE
-1 1ev0A 45 E FREE
-1 1ev0A 52 E FREE
-1 1ewiA 47 D FREE
-1 1ewiA 74 C FREE
-1 1ewiA 76 C FREE
-1 1ewiA 79 H FREE
-1 1ex1A 0 D FREE
-1 1ex1A 26 E FREE
-1 1ex1A 80 C FREE
-1 1ex1A 94 D FREE
-1 1ex1A 97 H FREE
-1 1ex1A 110 H FREE
-1 1ex1A 133 E FREE
-1 1ex1A 146 C FREE
-1 1ex1A 150 C FREE
-1 1ex1A 158 C FREE
-1 1ex1A 165 D FREE
-1 1ex1A 203 C FREE
-1 1ex1A 206 H FREE
-1 1ex1A 233 H FREE
-1 1ex1A 261 H FREE
-1 1ex1A 284 D FREE
-1 1ex1A 330 H FREE
-1 1ex1A 376 H FREE
-1 1ex1A 418 H FREE
-1 1ex1A 426 C FREE
-1 1ex1A 486 H FREE
-1 1ex1A 512 C FREE
-1 1ex1A 517 C FREE
-1 1ex1A 585 H FREE
-1 1eyxA 12 D FREE
-1 1eyxA 47 H FREE
-1 1eyxA 58 C FREE
-1 1eyxA 81 C FREE
-1 1eyxA 84 D FREE
-1 1eyxA 87 H FREE
-1 1eyxA 114 E FREE
-1 1eyxA 138 C FREE
-1 1eyxA 156 D FREE
-1 1f02I 4 E FREE
-1 1f02I 148 D FREE
-1 1f02I 170 D FREE
-1 1f02I 202 C FREE
-1 1f02I 248 D FREE
-1 1f02I 258 D FREE
-1 1f02I 279 C FREE
-1 1f2lA 1 H FREE
-1 1f2lA 2 H FREE
-1 1f2lA 7 C FREE
-1 1f2lA 11 C FREE
-1 1f2lA 25 H FREE
-1 1f2lA 33 C FREE
-1 1f2lA 45 H FREE
-1 1f2lA 49 C FREE
-1 1f2lA 51 D FREE
-1 1f2lA 63 H FREE
-1 1f2vA 11 E FREE
-1 1f2vA 51 H FREE
-1 1f2vA 53 C FREE
-1 1f2vA 84 C FREE
-1 1f2vA 85 D FREE
-1 1f2vA 91 H FREE
-1 1f2vA 106 C FREE
-1 1f7lA 7 D FREE
-1 1f7lA 33 E FREE
-1 1f7lA 57 E FREE
-1 1f7lA 90 C FREE
-1 1f7lA 99 H FREE
-1 1f7lA 104 H FREE
-1 1f7lA 116 E FREE
-1 1f7uA 23 D FREE
-1 1f7uA 25 H FREE
-1 1f7uA 67 D FREE
-1 1f7uA 95 C FREE
-1 1f7uA 136 C FREE
-1 1f7uA 147 E FREE
-1 1f7uA 158 H FREE
-1 1f7uA 161 H FREE
-1 1f7uA 190 D FREE
-1 1f7uA 217 H FREE
-1 1f7uA 218 H FREE
-1 1f7uA 288 D FREE
-1 1f7uA 293 E FREE
-1 1f7uA 315 H FREE
-1 1f7uA 341 D FREE
-1 1f7uA 350 D FREE
-1 1f7uA 362 H FREE
-1 1f7uA 377 H FREE
-1 1f7uA 398 H FREE
-1 1f7uA 429 H FREE
-1 1f7uA 444 H FREE
-1 1f7uA 492 H FREE
-1 1f7uA 544 H FREE
-1 1f7uA 558 H FREE
-1 1f7uA 563 C FREE
-1 1f8xA 14 D FREE
-1 1f8xA 54 H FREE
-1 1f8xA 56 E FREE
-1 1f8xA 59 H FREE
-1 1f8xA 71 D FREE
-1 1f8xA 79 D FREE
-1 1f8xA 91 D FREE
-1 1f8xA 97 E FREE
-1 1f91A 46 H FREE
-1 1f91A 144 C FREE
-1 1f91A 152 H FREE
-1 1f91A 167 H FREE
-1 1f91A 168 C FREE
-1 1f91A 193 C FREE
-1 1f91A 198 C FREE
-1 1f91A 224 H FREE
-1 1f91A 244 H FREE
-1 1f91A 251 H FREE
-1 1f91A 279 C FREE
-1 1f91A 285 H FREE
-1 1f91A 297 H FREE
-1 1f91A 305 D FREE
-1 1f91A 308 E FREE
-1 1f91A 332 H FREE
-1 1f91A 351 H FREE
-1 1f91A 405 D FREE
-1 1f93A 5 H FREE
-1 1f93A 38 H FREE
-1 1f93A 57 E FREE
-1 1f93A 61 H FREE
-1 1f93A 62 H FREE
-1 1f93A 73 H FREE
-1 1f93A 79 H FREE
-1 1f93A 81 C FREE
-1 1f93A 88 D FREE
-1 1f9nB 6 H FREE
-1 1f9nB 23 E FREE
-1 1f9nB 43 D FREE
-1 1f9nB 48 H FREE
-1 1f9nB 91 H FREE
-1 1f9nB 110 D FREE
-1 1f9nB 122 C FREE
-1 1f9nB 131 C FREE
-1 1fapB 6 H FREE
-1 1fapB 7 E FREE
-1 1fapB 10 H FREE
-1 1fapB 11 E FREE
-1 1fapB 14 E FREE
-1 1fapB 15 E FREE
-1 1fapB 23 E FREE
-1 1fapB 37 H FREE
-1 1fapB 49 E FREE
-1 1fapB 59 D FREE
-1 1fapB 67 C FREE
-1 1fapB 88 H FREE
-1 1fbmA 1 D FREE
-1 1fbmA 19 D FREE
-1 1fbmA 22 E FREE
-1 1fbmA 30 E FREE
-1 1fbmA 40 E FREE
-1 1fbmA 41 C FREE
-1 1fbmA 44 C FREE
-1 1fbr_ 1 E FREE
-1 1fbr_ 3 C FREE
-1 1fbr_ 5 D FREE
-1 1fbr_ 6 H FREE
-1 1fbr_ 19 E FREE
-1 1fbr_ 30 C FREE
-1 1fbr_ 32 C FREE
-1 1fbr_ 42 C FREE
-1 1fbr_ 48 C FREE
-1 1fbr_ 50 D FREE
-1 1fbr_ 61 D FREE
-1 1fbr_ 75 C FREE
-1 1fbr_ 77 C FREE
-1 1fbr_ 87 C FREE
-1 1fbr_ 90 H FREE
-1 1fc3A 6 D FREE
-1 1fc3A 14 H FREE
-1 1fc3A 15 E FREE
-1 1fc3A 21 H FREE
-1 1fc3A 30 E FREE
-1 1fc3A 37 H FREE
-1 1fc3A 65 E FREE
-1 1fc3A 70 H FREE
-1 1fc3A 73 E FREE
-1 1fc3A 82 E FREE
-1 1fc3A 103 E FREE
-1 1fc3A 110 D FREE
-1 1fc3A 116 H FREE
-1 1fc7A 120 D FREE
-1 1fc7A 155 H FREE
-1 1fc7A 183 C FREE
-1 1fc7A 234 D FREE
-1 1fc7A 298 E FREE
-1 1fc7A 358 D FREE
-1 1fc7A 374 C FREE
-1 1fik_ 15 C FREE
-1 1fik_ 45 E FREE
-1 1fik_ 69 C FREE
-1 1fik_ 79 D FREE
-1 1fik_ 118 H FREE
-1 1fik_ 126 C FREE
-1 1fik_ 128 E FREE
-1 1fik_ 132 H FREE
-1 1fjgC 5 H FREE
-1 1fjgC 30 H FREE
-1 1fjgC 35 D FREE
-1 1fjgC 68 H FREE
-1 1fjgC 175 H FREE
-1 1fjgC 237 E FREE
-1 1fjgF 4 E FREE
-1 1fjgF 73 D FREE
-1 1fjgF 82 D FREE
-1 1fjgK 21 H FREE
-1 1fjgK 33 D FREE
-1 1fjgK 109 D FREE
-1 1fjgK 115 H FREE
-1 1fjgK 118 C FREE
-1 1fjgL 36 C FREE
-1 1fjgL 74 H FREE
-1 1fjgL 78 E FREE
-1 1fjgL 79 H FREE
-1 1fjgL 91 D FREE
-1 1fjgL 98 H FREE
-1 1fjgL 105 D FREE
-1 1fjgQ 28 H FREE
-1 1fjgQ 44 H FREE
-1 1fjgQ 54 D FREE
-1 1fjgQ 60 E FREE
-1 1fjgS 13 H FREE
-1 1fjgS 46 H FREE
-1 1fjgS 56 H FREE
-1 1fjgS 68 H FREE
-1 1fjgS 72 E FREE
-1 1fjgS 82 H FREE
-1 1fseB 15 E FREE
-1 1fseB 45 H FREE
-1 1fsiA 1 E FREE
-1 1fsiA 2 E FREE
-1 1fsiA 17 E FREE
-1 1fsiA 41 H FREE
-1 1fsiA 54 E FREE
-1 1fsiA 63 C FREE
-1 1fsiA 64 D FREE
-1 1fsiA 85 C FREE
-1 1fsiA 102 H FREE
-1 1fsiA 103 C FREE
-1 1fsiA 106 H FREE
-1 1fsiA 109 C FREE
-1 1fsiA 118 H FREE
-1 1fsiA 125 E FREE
-1 1fsiA 130 E FREE
-1 1fsiA 146 D FREE
-1 1fsiA 158 C FREE
-1 1fsiA 161 D FREE
-1 1fskA 7 E FREE
-1 1fskA 24 D FREE
-1 1fskA 74 D FREE
-1 1fskA 75 H FREE
-1 1fskA 120 H FREE
-1 1fskA 125 H FREE
-1 1fskA 147 E FREE
-1 1fskA 153 H FREE
-1 1fwnA 10 C FREE
-1 1fwnA 13 E FREE
-1 1fwnA 52 H FREE
-1 1fwnA 57 H FREE
-1 1fwnA 60 E FREE
-1 1fwnA 80 D FREE
-1 1fwnA 82 H FREE
-1 1fwnA 95 D FREE
-1 1fwnA 104 C FREE
-1 1fwnA 152 E FREE
-1 1fwnA 165 D FREE
-1 1fwnA 181 D FREE
-1 1fwnA 184 H FREE
-1 1fwnA 215 C FREE
-1 1fwnA 221 E FREE
-1 1fwnA 223 H FREE
-1 1fwnA 232 D FREE
-1 1fy7A 60 C FREE
-1 1fy7A 64 H FREE
-1 1fy7A 82 D FREE
-1 1fy7A 90 C FREE
-1 1fy7A 94 C FREE
-1 1fy7A 103 H FREE
-1 1fy7A 109 D FREE
-1 1fy7A 117 C FREE
-1 1fy7A 126 H FREE
-1 1fy7A 127 H FREE
-1 1fy7A 135 E FREE
-1 1fy7A 146 C FREE
-1 1fy7A 173 E FREE
-1 1fy7A 180 E FREE
-1 1fy7A 206 H FREE
-1 1fy7A 225 D FREE
-1 1fy7A 228 H FREE
-1 1fy7A 243 H FREE
-1 1fyjA 13 D FREE
-1 1fyjA 49 E FREE
-1 1fyzE 6 H FREE
-1 1fyzE 38 H FREE
-1 1fyzE 47 E FREE
-1 1fyzE 51 D FREE
-1 1fyzE 56 E FREE
-1 1fyzE 60 E FREE
-1 1fyzE 75 D FREE
-1 1fyzE 78 H FREE
-1 1fyzE 105 E FREE
-1 1fyzE 107 E FREE
-1 1fyzE 110 H FREE
-1 1fyzE 131 E FREE
-1 1fyzE 152 E FREE
-1 1fyzE 164 H FREE
-1 1g2rA 2 H FREE
-1 1g2rA 24 D FREE
-1 1g2rA 33 E FREE
-1 1g2rA 39 D FREE
-1 1g2rA 89 H FREE
-1 1g2rA 95 E FREE
-1 1g2rA 99 E FREE
-1 1g31A 13 E FREE
-1 1g31A 27 E FREE
-1 1g31A 43 E FREE
-1 1g31A 48 C FREE
-1 1g31A 51 H FREE
-1 1g31A 62 C FREE
-1 1g31A 80 H FREE
-1 1g31A 92 E FREE
-1 1g31A 100 C FREE
-1 1g31A 101 H FREE
-1 1g31A 107 C FREE
-1 1g5uA 7 D FREE
-1 1g5uA 9 H FREE
-1 1g5uA 12 C FREE
-1 1g5uA 17 H FREE
-1 1g5uA 27 H FREE
-1 1g5uA 28 D FREE
-1 1g5uA 45 E FREE
-1 1g5uA 65 H FREE
-1 1g5uA 77 E FREE
-1 1g5uA 114 C FREE
-1 1g5uA 119 E FREE
-1 1g5uA 123 D FREE
-1 1g7dA 2 C FREE
-1 1g7dA 7 D FREE
-1 1g7dA 20 E FREE
-1 1g7dA 31 D FREE
-1 1g7dA 56 D FREE
-1 1g7dA 60 D FREE
-1 1g7dA 65 E FREE
-1 1g7dA 83 E FREE
-1 1g7dA 84 E FREE
-1 1g7dA 101 E FREE
-1 1g7dA 103 E FREE
-1 1g7dA 104 E FREE
-1 1g8qA 4 D FREE
-1 1g8qA 9 D FREE
-1 1g8qA 38 H FREE
-1 1g8qA 43 C FREE
-1 1g8qA 44 C FREE
-1 1g8qA 62 C FREE
-1 1g8qA 77 C FREE
-1 1g8qA 78 H FREE
-1 1g99A 30 C FREE
-1 1g99A 31 E FREE
-1 1g99A 59 H FREE
-1 1g99A 89 H FREE
-1 1g99A 93 H FREE
-1 1g99A 115 C FREE
-1 1g99A 122 H FREE
-1 1g99A 133 C FREE
-1 1g99A 147 D FREE
-1 1g99A 151 H FREE
-1 1g99A 171 H FREE
-1 1g99A 179 H FREE
-1 1g99A 183 H FREE
-1 1g99A 206 C FREE
-1 1g99A 207 H FREE
-1 1g99A 224 E FREE
-1 1g99A 241 C FREE
-1 1g99A 282 D FREE
-1 1g99A 323 D FREE
-1 1g99A 333 E FREE
-1 1g99A 354 D FREE
-1 1g99A 383 E FREE
-1 1g99A 384 E FREE
-1 1g9mG 4 E FREE
-1 1g9mG 12 E FREE
-1 1g9mG 26 H FREE
-1 1g9mG 28 D FREE
-1 1g9mG 34 D FREE
-1 1g9mG 40 C FREE
-1 1g9mG 47 C FREE
-1 1g9mG 53 C FREE
-1 1g9mG 62 C FREE
-1 1g9mG 68 E FREE
-1 1g9mG 73 H FREE
-1 1g9mG 75 C FREE
-1 1g9mG 85 C FREE
-1 1g9mG 96 C FREE
-1 1g9mG 104 C FREE
-1 1g9mG 106 H FREE
-1 1g9mG 124 E FREE
-1 1g9mG 125 E FREE
-1 1g9mG 126 E FREE
-1 1g9mG 153 C FREE
-1 1g9mG 158 H FREE
-1 1g9mG 159 C FREE
-1 1g9mG 196 D FREE
-1 1g9mG 198 E FREE
-1 1g9mG 202 H FREE
-1 1g9mG 206 C FREE
-1 1g9mG 209 E FREE
-1 1g9mG 213 C FREE
-1 1g9mG 246 C FREE
-1 1g9mG 273 C FREE
-1 1g9mG 285 D FREE
-1 1g9mG 294 E FREE
-1 1g9mG 302 D FREE
-1 1g9mG 305 D FREE
-1 1g9mG 310 E FREE
-1 1g9mG 320 E FREE
-1 1gczA 39 H FREE
-1 1gczA 55 C FREE
-1 1gczA 58 C FREE
-1 1gczA 61 H FREE
-1 1gczA 79 C FREE
-1 1gd7A 4 E FREE
-1 1gd7A 10 D FREE
-1 1gd7A 22 H FREE
-1 1gd7A 35 D FREE
-1 1gd7A 55 E FREE
-1 1gd7A 64 C FREE
-1 1ggoA 8 E FREE
-1 1ggoA 22 C FREE
-1 1ggoA 45 C FREE
-1 1ggoA 149 H FREE
-1 1ggoA 164 H FREE
-1 1ggoA 299 C FREE
-1 1ggoA 313 H FREE
-1 1ggoA 349 C FREE
-1 1ggoA 376 H FREE
-1 1ggoA 416 H FREE
-1 1ggoA 438 H FREE
-1 1ggoA 453 H FREE
-1 1ggoA 464 C FREE
-1 1ggoA 465 C FREE
-1 1ggoA 469 C FREE
-1 1ggoA 486 H FREE
-1 1ggoA 558 C FREE
-1 1ggoA 561 E FREE
-1 1ggoA 562 H FREE
-1 1ggoA 622 H FREE
-1 1ggoA 627 H FREE
-1 1ggoA 654 H FREE
-1 1ggoA 662 H FREE
-1 1ggoA 665 C FREE
-1 1ggoA 711 E FREE
-1 1ggoA 737 H FREE
-1 1ggoA 743 E FREE
-1 1ggoA 759 E FREE
-1 1ggoA 767 D FREE
-1 1ggoA 826 C FREE
-1 1ggoA 829 C FREE
-1 1ggoA 832 H FREE
-1 1ggoA 835 D FREE
-1 1ggoA 842 C FREE
-1 1ggoA 843 H FREE
-1 1ggoA 852 C FREE
-1 1ggpB 0 C FREE
-1 1ggpB 14 C FREE
-1 1ggpB 16 D FREE
-1 1ggpB 32 C FREE
-1 1ggpB 45 E FREE
-1 1ggpB 54 C FREE
-1 1ggpB 70 C FREE
-1 1ggpB 141 C FREE
-1 1ggpB 156 C FREE
-1 1ggpB 170 D FREE
-1 1ggpB 182 C FREE
-1 1ggpB 199 C FREE
-1 1ggpB 225 D FREE
-1 1go9A 1 E FREE
-1 1go9A 2 E FREE
-1 1go9A 8 D FREE
-1 1go9A 12 H FREE
-1 1go9A 16 E FREE
-1 1go9A 19 E FREE
-1 1go9A 24 E FREE
-1 1go9A 31 H FREE
-1 1go9A 38 E FREE
-1 1gp8A 17 D FREE
-1 1gp8A 24 D FREE
-1 1gp8A 26 E FREE
-1 1gpqA 25 H FREE
-1 1gpqA 56 C FREE
-1 1gpqA 59 H FREE
-1 1gpqA 60 D FREE
-1 1gpqA 61 C FREE
-1 1gpqA 86 E FREE
-1 1gpqA 91 E FREE
-1 1gpwA 8 C FREE
-1 1gpwA 50 D FREE
-1 1gpwA 83 H FREE
-1 1gpwA 129 D FREE
-1 1gpwA 175 D FREE
-1 1gpwA 208 H FREE
-1 1gpwA 227 H FREE
-1 1gpwA 243 H FREE
-1 1gpwA 250 E FREE
-1 1grj_ 38 H FREE
-1 1grj_ 40 D FREE
-1 1grj_ 43 E FREE
-1 1grj_ 46 E FREE
-1 1grj_ 48 H FREE
-1 1grj_ 57 C FREE
-1 1grj_ 111 E FREE
-1 1grj_ 136 D FREE
-1 1gvp_ 29 E FREE
-1 1gvp_ 32 C FREE
-1 1gvp_ 50 E FREE
-1 1gvp_ 63 H FREE
-1 1gw5S 35 H FREE
-1 1gw5S 45 H FREE
-1 1gw5S 67 C FREE
-1 1gw5S 69 C FREE
-1 1gw5S 84 H FREE
-1 1gw5S 95 H FREE
-1 1gw5S 98 C FREE
-1 1gw5S 99 E FREE
-1 1gw5S 101 D FREE
-1 1gw5S 114 D FREE
-1 1gw5S 115 E FREE
-1 1gw5S 124 E FREE
-1 1gw5S 141 E FREE
-1 1gxoA 37 D FREE
-1 1gxoA 78 E FREE
-1 1gxoA 128 H FREE
-1 1gxoA 133 D FREE
-1 1gxoA 175 D FREE
-1 1gxoA 192 C FREE
-1 1gxoA 195 H FREE
-1 1gxoA 209 E FREE
-1 1gxoA 217 E FREE
-1 1gxoA 293 D FREE
-1 1gxoA 306 E FREE
-1 1gxqA 20 H FREE
-1 1gxqA 35 E FREE
-1 1gxqA 40 H FREE
-1 1gxqA 45 H FREE
-1 1gxqA 58 H FREE
-1 1gxqA 74 H FREE
-1 1gxqA 87 H FREE
-1 1gxyA 7 D FREE
-1 1gxyA 14 D FREE
-1 1gxyA 15 D FREE
-1 1gxyA 20 C FREE
-1 1gxyA 35 D FREE
-1 1gxyA 70 H FREE
-1 1gxyA 100 H FREE
-1 1gxyA 105 H FREE
-1 1gxyA 120 C FREE
-1 1gxyA 121 H FREE
-1 1gxyA 132 H FREE
-1 1gxyA 163 H FREE
-1 1gxyA 172 C FREE
-1 1gxyA 195 E FREE
-1 1gxyA 222 C FREE
-1 1gyfA 0 D FREE
-1 1gyfA 4 E FREE
-1 1gyfA 14 E FREE
-1 1gyfA 30 E FREE
-1 1gyfA 39 C FREE
-1 1gyfA 56 D FREE
-1 1gyfA 58 D FREE
-1 1gyjA 1 H FREE
-1 1gyjA 6 C FREE
-1 1gyjA 13 E FREE
-1 1gyjA 30 H FREE
-1 1gyjA 48 E FREE
-1 1gyjA 57 E FREE
-1 1gyjA 63 E FREE
-1 1h0aA 14 H FREE
-1 1h0aA 25 E FREE
-1 1h0aA 30 D FREE
-1 1h0aA 66 H FREE
-1 1h0aA 72 H FREE
-1 1h0aA 95 C FREE
-1 1h0aA 112 D FREE
-1 1h0aA 117 D FREE
-1 1h0aA 135 D FREE
-1 1h0aA 145 H FREE
-1 1h0mD 2 H FREE
-1 1h0mD 9 D FREE
-1 1h0mD 16 D FREE
-1 1h0mD 17 E FREE
-1 1h0mD 18 C FREE
-1 1h0mD 30 H FREE
-1 1h0mD 40 H FREE
-1 1h0mD 43 H FREE
-1 1h0mD 45 H FREE
-1 1h0mD 53 H FREE
-1 1h0mD 69 D FREE
-1 1h0mD 80 H FREE
-1 1h0mD 88 H FREE
-1 1h0mD 103 H FREE
-1 1h0mD 155 H FREE
-1 1h0mD 177 E FREE
-1 1h0mD 192 E FREE
-1 1h0mD 222 H FREE
-1 1h1yA 36 H FREE
-1 1h1yA 38 D FREE
-1 1h1yA 41 D FREE
-1 1h1yA 43 H FREE
-1 1h1yA 61 H FREE
-1 1h1yA 67 D FREE
-1 1h1yA 68 C FREE
-1 1h1yA 69 H FREE
-1 1h1yA 93 H FREE
-1 1h1yA 95 E FREE
-1 1h1yA 139 E FREE
-1 1h1yA 178 D FREE
-1 1h1yA 196 C FREE
-1 1h20A 2 H FREE
-1 1h20A 4 D FREE
-1 1h20A 7 C FREE
-1 1h20A 11 C FREE
-1 1h20A 14 H FREE
-1 1h20A 15 D FREE
-1 1h20A 16 D FREE
-1 1h20A 17 C FREE
-1 1h20A 23 C FREE
-1 1h20A 26 C FREE
-1 1h20A 33 C FREE
-1 1h3qA 11 H FREE
-1 1h3qA 12 H FREE
-1 1h3qA 33 H FREE
-1 1h3qA 35 H FREE
-1 1h3qA 42 H FREE
-1 1h3qA 46 D FREE
-1 1h3qA 49 D FREE
-1 1h3qA 50 E FREE
-1 1h3qA 79 H FREE
-1 1h3qA 86 H FREE
-1 1h3qA 126 D FREE
-1 1h3qA 136 H FREE
-1 1h3zA 100 D FREE
-1 1h5oA 3 C FREE
-1 1h5oA 4 H FREE
-1 1h5oA 9 H FREE
-1 1h5oA 10 C FREE
-1 1h5oA 14 E FREE
-1 1h5oA 17 C FREE
-1 1h5oA 23 D FREE
-1 1h5oA 28 D FREE
-1 1h5oA 29 C FREE
-1 1h5oA 35 C FREE
-1 1h5oA 36 C FREE
-1 1h67A 4 E FREE
-1 1h67A 34 C FREE
-1 1h67A 56 H FREE
-1 1h67A 70 H FREE
-1 1h67A 76 H FREE
-1 1h67A 83 D FREE
-1 1h67A 90 H FREE
-1 1h7cA 2 D FREE
-1 1h7cA 21 E FREE
-1 1h7cA 28 E FREE
-1 1h7cA 45 E FREE
-1 1h7cA 58 E FREE
-1 1h7cA 65 D FREE
-1 1h7cA 66 C FREE
-1 1h7cA 76 D FREE
-1 1h7cA 86 D FREE
-1 1h7cA 89 E FREE
-1 1h7cA 101 D FREE
-1 1h7cA 106 E FREE
-1 1h7dA 10 C FREE
-1 1h7dA 37 C FREE
-1 1h7dA 47 C FREE
-1 1h8mA 23 D FREE
-1 1h8mA 66 H FREE
-1 1h8mA 72 E FREE
-1 1h8mA 75 C FREE
-1 1h8mA 104 H FREE
-1 1h8mA 138 D FREE
-1 1ha6A 4 D FREE
-1 1ha6A 5 C FREE
-1 1ha6A 6 C FREE
-1 1ha6A 31 C FREE
-1 1ha6A 39 H FREE
-1 1ha6A 47 C FREE
-1 1hbxE 42 E FREE
-1 1hbxE 61 H FREE
-1 1hbxE 86 C FREE
-1 1hbxE 91 D FREE
-1 1hd5A 9 D FREE
-1 1hd5A 10 C FREE
-1 1hd5A 11 C FREE
-1 1hd5A 15 C FREE
-1 1hd5A 30 C FREE
-1 1hd5A 46 C FREE
-1 1hd5A 55 C FREE
-1 1hd5A 81 E FREE
-1 1hd5A 85 C FREE
-1 1hd5A 86 C FREE
-1 1hd5A 88 C FREE
-1 1hd5A 113 D FREE
-1 1hd5A 118 H FREE
-1 1hd5A 120 D FREE
-1 1hd5A 134 C FREE
-1 1hd5A 155 C FREE
-1 1hd5A 166 C FREE
-1 1hd5A 188 C FREE
-1 1hd5A 191 E FREE
-1 1hd5A 198 C FREE
-1 1hd5A 202 D FREE
-1 1hd5A 203 D FREE
-1 1hekA 9 D FREE
-1 1hekA 21 E FREE
-1 1hekA 36 C FREE
-1 1hekA 44 D FREE
-1 1hekA 47 H FREE
-1 1hekA 48 D FREE
-1 1hekA 54 E FREE
-1 1hekA 56 D FREE
-1 1hekA 61 D FREE
-1 1hekA 67 E FREE
-1 1hekA 68 D FREE
-1 1hekA 77 E FREE
-1 1hekA 79 E FREE
-1 1hekA 82 E FREE
-1 1hekA 102 D FREE
-1 1hekA 128 E FREE
-1 1hiwA 14 D FREE
-1 1hiwA 17 E FREE
-1 1hiwA 33 H FREE
-1 1hiwA 40 E FREE
-1 1hiwA 42 E FREE
-1 1hiwA 52 E FREE
-1 1hiwA 55 E FREE
-1 1hiwA 57 C FREE
-1 1hiwA 73 E FREE
-1 1hiwA 74 E FREE
-1 1hiwA 87 C FREE
-1 1hiwA 89 H FREE
-1 1hiwA 93 D FREE
-1 1hiwA 96 D FREE
-1 1hiwA 99 E FREE
-1 1hiwA 102 D FREE
-1 1hiwA 105 E FREE
-1 1hiwA 106 E FREE
-1 1hkxA 8 D FREE
-1 1hkxA 10 D FREE
-1 1hkxA 17 E FREE
-1 1hkxA 27 E FREE
-1 1hkxA 33 D FREE
-1 1hkxA 41 C FREE
-1 1hkxA 61 D FREE
-1 1hkxA 63 H FREE
-1 1hkxA 79 H FREE
-1 1hkxA 86 H FREE
-1 1hkxA 88 H FREE
-1 1hkxA 92 D FREE
-1 1hkxA 96 C FREE
-1 1hkxA 107 D FREE
-1 1hkxA 124 H FREE
-1 1hkxA 134 H FREE
-1 1hkxA 136 H FREE
-1 1hkxA 146 H FREE
-1 1hl2A 49 E FREE
-1 1hl2A 57 E FREE
-1 1hl2A 78 H FREE
-1 1hl2A 81 C FREE
-1 1hl2A 117 H FREE
-1 1hl2A 118 C FREE
-1 1hl2A 120 H FREE
-1 1hl2A 180 H FREE
-1 1hl2A 190 D FREE
-1 1hl2A 238 C FREE
-1 1hl2A 259 H FREE
-1 1hl2A 269 C FREE
-1 1hr0W 14 E FREE
-1 1hr0W 26 D FREE
-1 1hr0W 42 H FREE
-1 1hr0W 50 D FREE
-1 1hr0W 55 E FREE
-1 1hr0W 60 D FREE
-1 1htlA 14 E FREE
-1 1htlA 26 H FREE
-1 1htlA 43 H FREE
-1 1htlA 69 H FREE
-1 1htlA 106 H FREE
-1 1htlA 111 E FREE
-1 1htlA 139 H FREE
-1 1htlA 170 H FREE
-1 1htlA 175 E FREE
-1 1htlA 180 H FREE
-1 1htlA 181 H FREE
-1 1htlA 186 C FREE
-1 1htlC 7 C FREE
-1 1htlC 9 E FREE
-1 1htlC 21 E FREE
-1 1htlC 37 E FREE
-1 1htlC 39 D FREE
-1 1htlC 47 E FREE
-1 1hv6A 42 E FREE
-1 1hv6A 45 C FREE
-1 1hv6A 48 E FREE
-1 1hv6A 69 H FREE
-1 1hv6A 108 C FREE
-1 1hv6A 126 D FREE
-1 1hv6A 173 H FREE
-1 1hv6A 184 C FREE
-1 1hv6A 185 C FREE
-1 1hv6A 188 H FREE
-1 1hv6A 231 H FREE
-1 1hv6A 232 E FREE
-1 1hv6A 236 H FREE
-1 1hv6A 241 H FREE
-1 1hv6A 263 D FREE
-1 1hv6A 269 E FREE
-1 1hv6A 275 H FREE
-1 1hv6A 300 D FREE
-1 1hv6A 315 E FREE
-1 1hx2A 3 C FREE
-1 1hx2A 12 C FREE
-1 1hx2A 16 C FREE
-1 1hx2A 20 C FREE
-1 1hx2A 21 E FREE
-1 1hx2A 29 C FREE
-1 1hx2A 30 D FREE
-1 1hx2A 33 C FREE
-1 1hx2A 37 C FREE
-1 1hx2A 39 C FREE
-1 1hx2A 52 E FREE
-1 1hx2A 53 C FREE
-1 1hx2A 55 H FREE
-1 1hx2A 59 C FREE
-1 1hx8A 9 D FREE
-1 1hx8A 16 H FREE
-1 1hx8A 28 C FREE
-1 1hx8A 35 C FREE
-1 1hx8A 42 H FREE
-1 1hx8A 48 H FREE
-1 1hx8A 49 C FREE
-1 1hx8A 59 H FREE
-1 1hx8A 84 H FREE
-1 1hx8A 85 H FREE
-1 1hx8A 112 D FREE
-1 1hx8A 145 E FREE
-1 1hx8A 156 D FREE
-1 1hx8A 158 C FREE
-1 1hx8A 196 C FREE
-1 1hx8A 216 D FREE
-1 1hx8A 223 C FREE
-1 1hx8A 242 H FREE
-1 1hx8A 248 D FREE
-1 1hx8A 292 E FREE
-1 1hx8A 294 H FREE
-1 1hy9A 6 C FREE
-1 1hy9A 7 D FREE
-1 1hy9A 10 E FREE
-1 1hy9A 12 C FREE
-1 1hy9A 24 C FREE
-1 1hy9A 25 D FREE
-1 1hy9A 26 C FREE
-1 1hy9A 32 C FREE
-1 1hy9A 39 C FREE
-1 1hyrA 16 C FREE
-1 1hyrA 19 C FREE
-1 1hyrA 25 C FREE
-1 1hyrA 30 C FREE
-1 1hyrA 47 C FREE
-1 1hyrA 62 D FREE
-1 1hyrA 73 H FREE
-1 1hyrA 79 H FREE
-1 1hyrA 109 C FREE
-1 1hyrA 123 C FREE
-1 1hyrA 131 C FREE
-1 1hysB 5 E FREE
-1 1hysB 16 D FREE
-1 1hysB 27 E FREE
-1 1hysB 28 E FREE
-1 1hysB 35 E FREE
-1 1hysB 37 C FREE
-1 1hysB 39 E FREE
-1 1hysB 41 E FREE
-1 1hysB 43 E FREE
-1 1hysB 52 E FREE
-1 1hysB 66 D FREE
-1 1hysB 75 D FREE
-1 1hysB 78 E FREE
-1 1hysB 85 D FREE
-1 1hysB 88 E FREE
-1 1hysB 95 H FREE
-1 1hysB 109 D FREE
-1 1hysB 112 D FREE
-1 1hysB 120 D FREE
-1 1hysB 137 E FREE
-1 1hysB 168 E FREE
-1 1hysB 176 D FREE
-1 1hysB 184 D FREE
-1 1hysB 185 D FREE
-1 1hysB 191 D FREE
-1 1hysB 193 E FREE
-1 1hysB 197 H FREE
-1 1hysB 202 E FREE
-1 1hysB 203 E FREE
-1 1hysB 207 H FREE
-1 1hysB 217 D FREE
-1 1hysB 220 H FREE
-1 1hysB 223 E FREE
-1 1hysB 232 E FREE
-1 1hysB 234 H FREE
-1 1hysB 236 D FREE
-1 1hysB 247 E FREE
-1 1hysB 249 D FREE
-1 1hysB 255 D FREE
-1 1hysB 290 E FREE
-1 1hysB 297 E FREE
-1 1hysB 299 E FREE
-1 1hysB 301 E FREE
-1 1hysB 304 E FREE
-1 1hysB 307 E FREE
-1 1hysB 311 E FREE
-1 1hysB 314 H FREE
-1 1hysB 319 D FREE
-1 1hysB 323 D FREE
-1 1hysB 327 E FREE
-1 1hysB 343 E FREE
-1 1hysB 360 H FREE
-1 1hysB 363 D FREE
-1 1hysB 369 E FREE
-1 1hysB 377 E FREE
-1 1hysB 395 E FREE
-1 1hysB 398 E FREE
-1 1hysB 403 E FREE
-1 1hysB 412 E FREE
-1 1hysB 414 E FREE
-1 1hywA 5 E FREE
-1 1hywA 14 H FREE
-1 1hywA 15 D FREE
-1 1hywA 28 D FREE
-1 1hywA 33 E FREE
-1 1hywA 41 D FREE
-1 1hywA 48 E FREE
-1 1hywA 50 E FREE
-1 1i16_ 30 C FREE
-1 1i16_ 53 H FREE
-1 1i16_ 79 D FREE
-1 1i1dD 17 D FREE
-1 1i1dD 37 E FREE
-1 1i1dD 40 C FREE
-1 1i1dD 90 H FREE
-1 1i1dD 95 C FREE
-1 1i1dD 97 H FREE
-1 1i1dD 129 C FREE
-1 1i1dD 136 C FREE
-1 1i1dD 147 C FREE
-1 1i3oA 21 H FREE
-1 1i3oA 46 C FREE
-1 1i3oA 55 H FREE
-1 1i3oA 69 D FREE
-1 1i3oA 107 H FREE
-1 1i3oA 115 C FREE
-1 1i3oA 120 H FREE
-1 1i3oA 147 C FREE
-1 1i3oA 168 D FREE
-1 1i3oA 169 C FREE
-1 1i3oA 174 D FREE
-1 1i3oB 4 D FREE
-1 1i3oB 8 C FREE
-1 1i3oB 9 H FREE
-1 1i3oB 16 D FREE
-1 1i3oB 44 C FREE
-1 1i3oB 58 H FREE
-1 1i3oB 81 H FREE
-1 1i3oB 88 C FREE
-1 1i3oB 101 H FREE
-1 1i3qF 2 D FREE
-1 1i3qF 4 E FREE
-1 1i3qF 5 E FREE
-1 1i3qF 9 D FREE
-1 1i3qF 18 D FREE
-1 1i3qF 21 H FREE
-1 1i3qF 24 D FREE
-1 1i3qF 25 E FREE
-1 1i3qF 56 D FREE
-1 1i3qF 60 H FREE
-1 1i3qF 88 E FREE
-1 1i3qF 109 D FREE
-1 1i3qF 123 E FREE
-1 1i3qH 6 D FREE
-1 1i3qH 7 D FREE
-1 1i3qH 15 D FREE
-1 1i3qH 23 C FREE
-1 1i3qH 35 C FREE
-1 1i3qH 40 D FREE
-1 1i3qH 93 D FREE
-1 1i3qH 105 E FREE
-1 1i4nA 28 H FREE
-1 1i4nA 45 E FREE
-1 1i4nA 81 E FREE
-1 1i4nA 83 H FREE
-1 1i4nA 100 C FREE
-1 1i4nA 107 D FREE
-1 1i4nA 155 E FREE
-1 1i4nA 157 H FREE
-1 1i4nA 161 D FREE
-1 1i4nA 207 E FREE
-1 1i5hW 16 E FREE
-1 1i5hW 20 H FREE
-1 1i5hW 30 H FREE
-1 1i6aA 7 H FREE
-1 1i6aA 21 H FREE
-1 1i6aA 27 H FREE
-1 1i6aA 38 H FREE
-1 1i6aA 43 H FREE
-1 1i6aA 55 D FREE
-1 1i6aA 86 H FREE
-1 1i6aA 111 H FREE
-1 1i6aA 112 C FREE
-1 1i6aA 121 C FREE
-1 1i6aA 131 H FREE
-1 1i6aA 209 H FREE
-1 1i9bA 0 E FREE
-1 1i9bA 66 D FREE
-1 1i9bA 75 H FREE
-1 1i9bA 91 D FREE
-1 1i9bA 129 C FREE
-1 1i9bA 142 C FREE
-1 1i9bA 151 H FREE
-1 1i9bA 152 H FREE
-1 1i9bA 193 C FREE
-1 1i9bA 194 C FREE
-1 1i9bA 200 D FREE
-1 1icfI 3 C FREE
-1 1icfI 9 H FREE
-1 1icfI 14 H FREE
-1 1icfI 22 C FREE
-1 1icfI 33 C FREE
-1 1icfI 40 C FREE
-1 1icfI 42 C FREE
-1 1icfI 58 H FREE
-1 1icfI 59 H FREE
-1 1icfI 61 C FREE
-1 1icfI 63 E FREE
-1 1icwA 3 E FREE
-1 1icwA 6 C FREE
-1 1icwA 8 C FREE
-1 1icwA 17 H FREE
-1 1icwA 32 H FREE
-1 1icwA 33 C FREE
-1 1icwA 37 C FREE
-1 1ihnA 6 C FREE
-1 1ihnA 21 D FREE
-1 1ihnA 25 H FREE
-1 1ihnA 46 H FREE
-1 1ihnA 51 E FREE
-1 1ihnA 52 E FREE
-1 1ihnA 62 E FREE
-1 1ihnA 71 H FREE
-1 1ihnA 88 C FREE
-1 1ihnA 109 H FREE
-1 1ihnA 112 C FREE
-1 1ii5A 32 D FREE
-1 1ii5A 66 D FREE
-1 1ii5A 112 D FREE
-1 1ii5A 161 D FREE
-1 1ik9A 1 E FREE
-1 1ik9A 8 H FREE
-1 1ik9A 12 E FREE
-1 1ik9A 17 H FREE
-1 1ik9A 37 D FREE
-1 1ik9A 39 H FREE
-1 1ik9A 48 E FREE
-1 1ik9A 50 E FREE
-1 1ik9A 56 D FREE
-1 1ik9A 97 E FREE
-1 1ik9A 124 E FREE
-1 1ik9A 131 D FREE
-1 1ik9A 142 H FREE
-1 1ik9A 146 E FREE
-1 1ik9A 162 E FREE
-1 1ik9A 169 E FREE
-1 1ik9A 172 E FREE
-1 1ik9A 194 H FREE
-1 1ik9A 205 E FREE
-1 1ik9A 211 E FREE
-1 1ikoP 29 D FREE
-1 1ikoP 32 D FREE
-1 1ikoP 35 C FREE
-1 1ikoP 47 E FREE
-1 1ikoP 62 C FREE
-1 1ikoP 74 C FREE
-1 1ikoP 98 E FREE
-1 1ikoP 126 C FREE
-1 1ikoP 150 H FREE
-1 1im3D 5 E FREE
-1 1im3D 6 D FREE
-1 1im3D 9 C FREE
-1 1im3D 12 D FREE
-1 1im3D 32 D FREE
-1 1im3D 36 D FREE
-1 1im3D 42 E FREE
-1 1im3D 47 H FREE
-1 1im3D 49 D FREE
-1 1im3D 50 D FREE
-1 1im3D 52 E FREE
-1 1im3D 57 E FREE
-1 1im3D 84 D FREE
-1 1im3D 90 C FREE
-1 1im3D 93 E FREE
-1 1itxA 39 H FREE
-1 1itxA 48 C FREE
-1 1itxA 53 H FREE
-1 1itxA 68 C FREE
-1 1itxA 239 D FREE
-1 1itxA 247 D FREE
-1 1itxA 258 H FREE
-1 1itxA 288 H FREE
-1 1itxA 312 C FREE
-1 1itxA 323 C FREE
-1 1itxA 377 D FREE
-1 1itxA 405 D FREE
-1 1iuhA 35 H FREE
-1 1iuhA 38 H FREE
-1 1iuhA 46 E FREE
-1 1iuhA 60 H FREE
-1 1iuhA 129 H FREE
-1 1iuhA 182 H FREE
-1 1ivhA 0 H FREE
-1 1ivhA 30 H FREE
-1 1ivhA 78 H FREE
-1 1ivhA 99 H FREE
-1 1ivhA 103 C FREE
-1 1ivhA 156 H FREE
-1 1ivhA 221 C FREE
-1 1ivhA 228 C FREE
-1 1ivhA 238 H FREE
-1 1ivhA 271 H FREE
-1 1ivhA 277 H FREE
-1 1ivhA 288 H FREE
-1 1ivhA 306 C FREE
-1 1ivhA 317 C FREE
-1 1ivhA 321 H FREE
-1 1ivhA 322 C FREE
-1 1ivhA 327 C FREE
-1 1ivhA 337 C FREE
-1 1ivhA 348 C FREE
-1 1ivhA 391 D FREE
-1 1ivhA 393 H FREE
-1 1ivtA 5 H FREE
-1 1ivtA 16 E FREE
-1 1ivtA 33 D FREE
-1 1ivtA 78 H FREE
-1 1ivtA 94 C FREE
-1 1ivtA 108 E FREE
-1 1iwcA 4 E FREE
-1 1iwcA 7 E FREE
-1 1iwcA 12 E FREE
-1 1iwcA 20 D FREE
-1 1iykA 0 E FREE
-1 1iykA 15 D FREE
-1 1iykA 29 D FREE
-1 1iykA 49 E FREE
-1 1iykA 50 D FREE
-1 1iykA 61 H FREE
-1 1iykA 62 E FREE
-1 1iykA 78 H FREE
-1 1iykA 118 C FREE
-1 1iykA 120 H FREE
-1 1iykA 135 E FREE
-1 1iykA 163 C FREE
-1 1iykA 167 H FREE
-1 1iykA 176 H FREE
-1 1iykA 182 H FREE
-1 1iykA 214 D FREE
-1 1iykA 239 E FREE
-1 1iykA 242 H FREE
-1 1iykA 247 H FREE
-1 1iykA 262 E FREE
-1 1iykA 270 D FREE
-1 1iykA 287 H FREE
-1 1iykA 318 D FREE
-1 1iykA 329 D FREE
-1 1iykA 333 C FREE
-1 1iykA 336 C FREE
-1 1iykA 346 C FREE
-1 1j0tA 7 C FREE
-1 1j0tA 24 C FREE
-1 1j0tA 25 E FREE
-1 1j0tA 26 D FREE
-1 1j0tA 27 C FREE
-1 1j0tA 40 C FREE
-1 1j0tA 44 C FREE
-1 1j0tA 53 C FREE
-1 1j1nA 7 D FREE
-1 1j1nA 15 H FREE
-1 1j1nA 17 H FREE
-1 1j1nA 33 E FREE
-1 1j1nA 101 H FREE
-1 1j1nA 109 H FREE
-1 1j1nA 120 D FREE
-1 1j1nA 143 D FREE
-1 1j1nA 186 H FREE
-1 1j1nA 219 H FREE
-1 1j1nA 232 H FREE
-1 1j1nA 245 E FREE
-1 1j1nA 267 H FREE
-1 1j1nA 333 D FREE
-1 1j1nA 428 E FREE
-1 1j1nA 429 E FREE
-1 1j1nA 463 D FREE
-1 1j1nA 486 D FREE
-1 1j2jB 4 E FREE
-1 1j2jB 5 D FREE
-1 1j2jB 6 E FREE
-1 1j2jB 7 E FREE
-1 1j2jB 20 H FREE
-1 1j2jB 22 E FREE
-1 1j2jB 23 D FREE
-1 1j2jB 37 E FREE
-1 1j2jB 38 D FREE
-1 1j2mA 12 H FREE
-1 1j2mA 20 D FREE
-1 1j2mA 31 E FREE
-1 1j2mA 52 E FREE
-1 1j2mA 56 D FREE
-1 1j2mA 60 E FREE
-1 1j2mA 64 E FREE
-1 1j2mA 78 C FREE
-1 1j2mA 83 E FREE
-1 1j2mA 88 E FREE
-1 1j2mA 97 H FREE
-1 1j5sA 16 E FREE
-1 1j5sA 41 H FREE
-1 1j5sA 43 H FREE
-1 1j5sA 66 D FREE
-1 1j5sA 67 H FREE
-1 1j5sA 76 C FREE
-1 1j5sA 113 H FREE
-1 1j5sA 160 C FREE
-1 1j5sA 163 D FREE
-1 1j5sA 171 H FREE
-1 1j5sA 172 H FREE
-1 1j5sA 177 E FREE
-1 1j5sA 191 D FREE
-1 1j5sA 230 H FREE
-1 1j5sA 232 H FREE
-1 1j5sA 236 H FREE
-1 1j5sA 238 C FREE
-1 1j5sA 242 D FREE
-1 1j5sA 243 H FREE
-1 1j5sA 262 H FREE
-1 1j5sA 275 E FREE
-1 1j5sA 301 H FREE
-1 1j5sA 319 D FREE
-1 1j5sA 323 D FREE
-1 1j5sA 357 H FREE
-1 1j5sA 381 D FREE
-1 1j5sA 389 H FREE
-1 1j5sA 408 D FREE
-1 1j5sA 420 E FREE
-1 1j5sA 450 H FREE
-1 1j6oA 14 D FREE
-1 1j6oA 16 H FREE
-1 1j6oA 18 H FREE
-1 1j6oA 20 H FREE
-1 1j6oA 22 H FREE
-1 1j6oA 68 C FREE
-1 1j6oA 73 H FREE
-1 1j6oA 75 H FREE
-1 1j6oA 87 H FREE
-1 1j6oA 102 E FREE
-1 1j6oA 106 D FREE
-1 1j6oA 138 H FREE
-1 1j6oA 163 H FREE
-1 1j6oA 211 E FREE
-1 1j6oA 213 D FREE
-1 1j6oA 214 C FREE
-1 1j6oA 267 E FREE
-1 1j6rA 43 E FREE
-1 1j6rA 54 E FREE
-1 1j6rA 55 E FREE
-1 1j6rA 90 H FREE
-1 1j6rA 128 D FREE
-1 1j8iA 10 C FREE
-1 1j8iA 47 C FREE
-1 1j8iA 63 D FREE
-1 1j8rA 10 D FREE
-1 1j8rA 43 C FREE
-1 1j8rA 58 E FREE
-1 1j8rA 80 E FREE
-1 1j8rA 82 H FREE
-1 1j8rA 90 E FREE
-1 1j8rA 94 D FREE
-1 1j8rA 96 D FREE
-1 1j8rA 107 D FREE
-1 1j8rA 117 C FREE
-1 1j8rA 142 D FREE
-1 1j8rA 161 H FREE
-1 1j9iA 9 D FREE
-1 1j9iA 37 E FREE
-1 1j9iA 41 D FREE
-1 1j9iA 55 E FREE
-1 1j9iA 64 E FREE
-1 1j9iA 66 E FREE
-1 1j9iA 67 E FREE
-1 1jb0K 21 C FREE
-1 1jb0K 66 H FREE
-1 1jb7A 33 H FREE
-1 1jb7A 39 E FREE
-1 1jb7A 52 H FREE
-1 1jb7A 73 C FREE
-1 1jb7A 79 D FREE
-1 1jb7A 107 E FREE
-1 1jb7A 113 H FREE
-1 1jb7A 117 D FREE
-1 1jb7A 122 H FREE
-1 1jb7A 177 H FREE
-1 1jb7A 184 E FREE
-1 1jb7A 224 D FREE
-1 1jb7A 233 H FREE
-1 1jb7A 236 D FREE
-1 1jb7A 246 D FREE
-1 1jb7A 263 H FREE
-1 1jb7A 291 H FREE
-1 1jb7A 316 H FREE
-1 1jb7A 341 H FREE
-1 1jb7A 354 H FREE
-1 1jb7A 355 H FREE
-1 1jb7A 384 E FREE
-1 1jb7A 418 D FREE
-1 1jb7A 451 H FREE
-1 1jb7A 475 D FREE
-1 1jb7A 479 E FREE
-1 1jb7B 19 E FREE
-1 1jb7B 26 D FREE
-1 1jb7B 40 C FREE
-1 1jb7B 44 E FREE
-1 1jb7B 48 H FREE
-1 1jb7B 53 D FREE
-1 1jb7B 65 E FREE
-1 1jb7B 69 E FREE
-1 1jb7B 71 H FREE
-1 1jb7B 81 D FREE
-1 1jb7B 84 D FREE
-1 1jb7B 95 E FREE
-1 1jb7B 103 E FREE
-1 1jb7B 112 E FREE
-1 1jb7B 118 H FREE
-1 1jb7B 126 E FREE
-1 1jb7B 140 D FREE
-1 1jb7B 141 D FREE
-1 1jb7B 142 E FREE
-1 1jb7B 149 H FREE
-1 1jb7B 152 H FREE
-1 1jb7B 166 D FREE
-1 1jb7B 170 D FREE
-1 1jb7B 185 D FREE
-1 1jb7B 197 D FREE
-1 1jb7B 198 E FREE
-1 1jb7B 201 D FREE
-1 1jb7B 206 E FREE
-1 1jb7B 216 D FREE
-1 1jb7B 221 E FREE
-1 1jb7B 225 D FREE
-1 1jb7B 233 H FREE
-1 1jb7B 235 D FREE
-1 1jc7A 0 C FREE
-1 1jc7A 2 E FREE
-1 1jc7A 10 E FREE
-1 1jc7A 11 E FREE
-1 1jc7A 21 E FREE
-1 1jc7A 22 E FREE
-1 1jc7A 27 D FREE
-1 1jc7A 30 H FREE
-1 1jc7A 31 H FREE
-1 1jc7A 35 C FREE
-1 1je5A 13 E FREE
-1 1je5A 22 D FREE
-1 1je5A 27 E FREE
-1 1je5A 50 C FREE
-1 1je5A 60 C FREE
-1 1je5A 61 H FREE
-1 1je5A 71 E FREE
-1 1je5A 97 D FREE
-1 1je5A 109 C FREE
-1 1je5A 123 H FREE
-1 1je5A 178 E FREE
-1 1je5A 187 D FREE
-1 1je5A 188 D FREE
-1 1je5A 194 E FREE
-1 1je5A 195 E FREE
-1 1je8A 25 E FREE
-1 1je8A 55 H FREE
-1 1je8A 58 H FREE
-1 1je8A 76 H FREE
-1 1jf8A 20 E FREE
-1 1jf8A 41 H FREE
-1 1jf8A 61 H FREE
-1 1jf8A 75 D FREE
-1 1jf8A 81 C FREE
-1 1jf8A 88 C FREE
-1 1jf8A 99 H FREE
-1 1jf8A 104 D FREE
-1 1jf8A 118 D FREE
-1 1ji7A 6 H FREE
-1 1ji7A 29 E FREE
-1 1ji7A 61 H FREE
-1 1ji7A 72 H FREE
-1 1jjgA 35 H FREE
-1 1jjgA 56 H FREE
-1 1jjgA 58 C FREE
-1 1jjgA 69 D FREE
-1 1jjgA 96 D FREE
-1 1jmcA 2 H FREE
-1 1jmcA 23 C FREE
-1 1jmcA 51 D FREE
-1 1jmcA 112 C FREE
-1 1jmcA 116 H FREE
-1 1jmcA 117 H FREE
-1 1jmcA 141 D FREE
-1 1jmcA 146 C FREE
-1 1jmcA 173 D FREE
-1 1jmqA 1 E FREE
-1 1jmqA 13 E FREE
-1 1jmqA 27 H FREE
-1 1jmqA 36 D FREE
-1 1jrjA 0 H FREE
-1 1jrjA 2 E FREE
-1 1jrjA 8 D FREE
-1 1jrjA 14 E FREE
-1 1jrjA 15 E FREE
-1 1jrjA 23 E FREE
-1 1jsdB 10 E FREE
-1 1jsdB 25 H FREE
-1 1jsdB 56 D FREE
-1 1jsdB 67 H FREE
-1 1jsdB 68 E FREE
-1 1jsdB 84 D FREE
-1 1jsdB 85 D FREE
-1 1jsdB 89 D FREE
-1 1jsdB 96 E FREE
-1 1jsdB 108 D FREE
-1 1jsdB 110 H FREE
-1 1jsdB 111 D FREE
-1 1jsdB 131 E FREE
-1 1jsdB 136 C FREE
-1 1jsdB 138 E FREE
-1 1jsdB 141 H FREE
-1 1jsdB 143 C FREE
-1 1jsdB 147 C FREE
-1 1jsdB 149 E FREE
-1 1jsdB 163 E FREE
-1 1jsdB 164 E FREE
-1 1jsyA 25 D FREE
-1 1jsyA 28 D FREE
-1 1jsyA 29 H FREE
-1 1jsyA 34 E FREE
-1 1jsyA 37 D FREE
-1 1jsyA 43 D FREE
-1 1jsyA 45 E FREE
-1 1jsyA 58 C FREE
-1 1jsyA 65 E FREE
-1 1jsyA 66 D FREE
-1 1jsyA 68 D FREE
-1 1jsyA 77 D FREE
-1 1jsyA 110 H FREE
-1 1jsyA 124 C FREE
-1 1jsyA 134 D FREE
-1 1jsyA 139 C FREE
-1 1jsyA 149 C FREE
-1 1jsyA 155 E FREE
-1 1jsyA 158 H FREE
-1 1jsyA 197 H FREE
-1 1jsyA 209 H FREE
-1 1jsyA 211 E FREE
-1 1jsyA 218 H FREE
-1 1jsyA 241 C FREE
-1 1jsyA 250 C FREE
-1 1jsyA 256 E FREE
-1 1jsyA 259 D FREE
-1 1jsyA 268 C FREE
-1 1jsyA 289 D FREE
-1 1jsyA 294 H FREE
-1 1jsyA 312 E FREE
-1 1jsyA 345 E FREE
-1 1jsyA 352 H FREE
-1 1jsyA 361 H FREE
-1 1jsyA 367 H FREE
-1 1jsyA 388 E FREE
-1 1jsyA 389 D FREE
-1 1jvr_ 5 H FREE
-1 1jvr_ 22 H FREE
-1 1jvr_ 23 H FREE
-1 1jvr_ 42 D FREE
-1 1jvr_ 82 E FREE
-1 1jvr_ 106 C FREE
-1 1jvr_ 122 H FREE
-1 1jvr_ 135 C FREE
-1 1jvsA 14 C FREE
-1 1jvsA 22 H FREE
-1 1jvsA 26 H FREE
-1 1jvsA 45 C FREE
-1 1jvsA 85 C FREE
-1 1jvsA 125 E FREE
-1 1jvsA 130 C FREE
-1 1jvsA 149 D FREE
-1 1jvsA 151 E FREE
-1 1jvsA 152 H FREE
-1 1jvsA 165 H FREE
-1 1jvsA 206 C FREE
-1 1jvsA 208 H FREE
-1 1jvsA 230 E FREE
-1 1jvsA 233 E FREE
-1 1jvsA 250 H FREE
-1 1jvsA 256 H FREE
-1 1jvsA 263 D FREE
-1 1jvsA 274 D FREE
-1 1jvsA 281 H FREE
-1 1jvsA 299 C FREE
-1 1jvsA 310 D FREE
-1 1jvsA 316 C FREE
-1 1jvsA 339 E FREE
-1 1jvsA 373 C FREE
-1 1jvsA 375 D FREE
-1 1jvsA 381 D FREE
-1 1jwfA 10 E FREE
-1 1jwfA 33 C FREE
-1 1jwfA 34 E FREE
-1 1jwfA 52 H FREE
-1 1jwfA 72 C FREE
-1 1jwfA 76 C FREE
-1 1jwfA 81 H FREE
-1 1jx4A 6 D FREE
-1 1jx4A 15 E FREE
-1 1jx4A 30 C FREE
-1 1jx4A 104 D FREE
-1 1jx4A 105 E FREE
-1 1jx4A 203 D FREE
-1 1jx4A 284 H FREE
-1 1jx4A 303 H FREE
-1 1jx4A 350 D FREE
-1 1k04A 5 D FREE
-1 1k04A 9 E FREE
-1 1k04A 27 D FREE
-1 1k04A 31 D FREE
-1 1k04A 78 D FREE
-1 1k04A 89 H FREE
-1 1k04A 91 E FREE
-1 1k04A 102 D FREE
-1 1k04A 105 E FREE
-1 1k04A 124 E FREE
-1 1k04A 134 H FREE
-1 1k04A 139 D FREE
-1 1k04A 145 D FREE
-1 1k04A 148 D FREE
-1 1k0sA 46 H FREE
-1 1k4rA 2 C FREE
-1 1k4rA 4 H FREE
-1 1k4rA 9 D FREE
-1 1k4rA 25 E FREE
-1 1k4rA 29 C FREE
-1 1k4rA 41 D FREE
-1 1k4rA 59 C FREE
-1 1k4rA 61 H FREE
-1 1k4rA 73 C FREE
-1 1k4rA 85 H FREE
-1 1k4rA 91 C FREE
-1 1k4rA 97 D FREE
-1 1k4rA 103 H FREE
-1 1k4rA 104 C FREE
-1 1k4rA 115 C FREE
-1 1k4rA 120 C FREE
-1 1k4rA 129 H FREE
-1 1k4rA 145 H FREE
-1 1k4rA 156 H FREE
-1 1k4rA 185 C FREE
-1 1k4rA 207 H FREE
-1 1k4rA 215 H FREE
-1 1k4rA 221 D FREE
-1 1k4rA 228 H FREE
-1 1k4rA 247 H FREE
-1 1k4rA 274 H FREE
-1 1k4rA 281 H FREE
-1 1k4rA 286 H FREE
-1 1k4rA 306 C FREE
-1 1k4rA 322 H FREE
-1 1k4rA 337 C FREE
-1 1k4rA 346 H FREE
-1 1k4rA 372 E FREE
-1 1k4rA 379 D FREE
-1 1k4rA 389 H FREE
-1 1k5dC 92 C FREE
-1 1k5dC 96 H FREE
-1 1k5dC 120 H FREE
-1 1k5dC 125 H FREE
-1 1k5dC 129 H FREE
-1 1k5dC 165 C FREE
-1 1k5dC 185 H FREE
-1 1k5dC 189 H FREE
-1 1k5dC 205 H FREE
-1 1k5dC 214 C FREE
-1 1k5dC 229 H FREE
-1 1k5dC 253 C FREE
-1 1k5dC 317 E FREE
-1 1k5dC 349 E FREE
-1 1k5dC 356 E FREE
-1 1k5dC 363 E FREE
-1 1k5dC 370 E FREE
-1 1k5dC 372 E FREE
-1 1k5dC 375 E FREE
-1 1k5dC 384 H FREE
-1 1k7yA 106 D FREE
-1 1k7yA 109 D FREE
-1 1k7yA 121 C FREE
-1 1k7yA 128 D FREE
-1 1k7yA 190 H FREE
-1 1k7yA 243 H FREE
-1 1k7yA 266 D FREE
-1 1k7yA 276 H FREE
-1 1k7yA 370 H FREE
-1 1k7yA 376 H FREE
-1 1k7yA 377 H FREE
-1 1k7yA 391 C FREE
-1 1k7yA 394 D FREE
-1 1k7yA 405 D FREE
-1 1k7yA 429 H FREE
-1 1k7yA 446 E FREE
-1 1k7yA 450 E FREE
-1 1k7yA 453 H FREE
-1 1k7yA 467 E FREE
-1 1k7yA 491 C FREE
-1 1k7yA 494 H FREE
-1 1k7yA 496 E FREE
-1 1k7yA 509 H FREE
-1 1k7yA 516 E FREE
-1 1k7yA 533 H FREE
-1 1k7yA 547 D FREE
-1 1k7yA 550 E FREE
-1 1k7yA 564 E FREE
-1 1k7yA 574 D FREE
-1 1k7yA 576 D FREE
-1 1k8kG 16 D FREE
-1 1k8kG 20 E FREE
-1 1k8kG 25 D FREE
-1 1k8kG 44 C FREE
-1 1k8kG 89 D FREE
-1 1k8kG 103 D FREE
-1 1k8kG 128 H FREE
-1 1k8kG 129 E FREE
-1 1kbhA 0 E FREE
-1 1kbhA 4 D FREE
-1 1kbhA 5 E FREE
-1 1kbhA 10 D FREE
-1 1kbhA 13 H FREE
-1 1kbhA 20 D FREE
-1 1kbhA 26 E FREE
-1 1kbhA 28 D FREE
-1 1kbhA 44 E FREE
-1 1kcxA 3 H FREE
-1 1kcxA 26 D FREE
-1 1kcxA 51 E FREE
-1 1kcxA 63 D FREE
-1 1kcxA 99 H FREE
-1 1kcxA 116 H FREE
-1 1kcxA 124 C FREE
-1 1kcxA 125 C FREE
-1 1kcxA 130 H FREE
-1 1kcxA 190 H FREE
-1 1kcxA 192 E FREE
-1 1kcxA 215 H FREE
-1 1kcxA 240 C FREE
-1 1kcxA 281 H FREE
-1 1kcxA 315 C FREE
-1 1kcxA 325 H FREE
-1 1kcxA 326 C FREE
-1 1kcxA 400 D FREE
-1 1kcxA 417 H FREE
-1 1kcxA 431 C FREE
-1 1kcxA 432 H FREE
-1 1kcxA 469 H FREE
-1 1kcxA 484 H FREE
-1 1kcxA 504 H FREE
-1 1kg0C 0 H FREE
-1 1kg0C 13 C FREE
-1 1kg0C 16 C FREE
-1 1kg0C 28 C FREE
-1 1kg0C 29 C FREE
-1 1kg0C 37 H FREE
-1 1kg0C 42 C FREE
-1 1kg0C 46 C FREE
-1 1kg0C 52 C FREE
-1 1kg0C 105 H FREE
-1 1kg0C 106 C FREE
-1 1kg0C 119 H FREE
-1 1kg0C 120 H FREE
-1 1kg0C 122 C FREE
-1 1kg0C 128 C FREE
-1 1kg0C 130 C FREE
-1 1khcA 1 D FREE
-1 1khcA 4 E FREE
-1 1khcA 7 D FREE
-1 1khcA 15 D FREE
-1 1khcA 74 H FREE
-1 1khcA 92 H FREE
-1 1khcA 114 E FREE
-1 1khcA 125 H FREE
-1 1khcA 144 E FREE
-1 1khiA 4 D FREE
-1 1khiA 5 D FREE
-1 1khiA 6 D FREE
-1 1khiA 8 H FREE
-1 1khiA 10 H FREE
-1 1khiA 14 D FREE
-1 1khiA 36 C FREE
-1 1khiA 37 H FREE
-1 1khiA 38 H FREE
-1 1khiA 52 C FREE
-1 1khiA 66 H FREE
-1 1khiA 72 D FREE
-1 1khiA 79 H FREE
-1 1khiA 80 E FREE
-1 1khiA 112 D FREE
-1 1khiA 120 E FREE
-1 1khiA 159 H FREE
-1 1khiA 162 E FREE
-1 1khiA 171 H FREE
-1 1khvA 5 C FREE
-1 1khvA 17 H FREE
-1 1khvA 56 D FREE
-1 1khvA 125 C FREE
-1 1khvA 135 D FREE
-1 1khvA 136 H FREE
-1 1khvA 149 H FREE
-1 1khvA 153 C FREE
-1 1khvA 164 H FREE
-1 1khvA 165 H FREE
-1 1khvA 169 C FREE
-1 1khvA 174 E FREE
-1 1khvA 179 D FREE
-1 1khvA 192 C FREE
-1 1khvA 199 C FREE
-1 1khvA 205 H FREE
-1 1khvA 208 C FREE
-1 1khvA 247 C FREE
-1 1khvA 249 D FREE
-1 1khvA 254 D FREE
-1 1khvA 260 C FREE
-1 1khvA 272 C FREE
-1 1khvA 273 C FREE
-1 1khvA 289 H FREE
-1 1khvA 319 C FREE
-1 1khvA 320 H FREE
-1 1khvA 332 C FREE
-1 1khvA 338 H FREE
-1 1khvA 339 C FREE
-1 1khvA 393 C FREE
-1 1khvA 434 H FREE
-1 1khvA 462 H FREE
-1 1khvA 471 C FREE
-1 1khvA 515 E FREE
-1 1kiuB 2 C FREE
-1 1kiuB 36 D FREE
-1 1kiuB 43 C FREE
-1 1kiuB 44 H FREE
-1 1kiuB 46 D FREE
-1 1kiuB 53 D FREE
-1 1kiuB 160 C FREE
-1 1kiuB 186 C FREE
-1 1kj6A 10 C FREE
-1 1kj6A 17 C FREE
-1 1kj6A 22 C FREE
-1 1kj6A 26 E FREE
-1 1kj6A 27 E FREE
-1 1kj6A 32 C FREE
-1 1kj6A 39 C FREE
-1 1kj6A 40 C FREE
-1 1klxA 21 C FREE
-1 1klxA 29 C FREE
-1 1klxA 51 C FREE
-1 1klxA 59 C FREE
-1 1klxA 87 C FREE
-1 1klxA 95 C FREE
-1 1klxA 123 C FREE
-1 1klxA 131 C FREE
-1 1km5A 19 D FREE
-1 1km5A 64 C FREE
-1 1km5A 69 D FREE
-1 1km5A 83 C FREE
-1 1km5A 97 H FREE
-1 1km5A 108 C FREE
-1 1km5A 127 H FREE
-1 1km5A 238 E FREE
-1 1knlA 0 E FREE
-1 1knlA 16 C FREE
-1 1knlA 18 D FREE
-1 1knlA 35 C FREE
-1 1knlA 36 H FREE
-1 1knlA 58 C FREE
-1 1knlA 75 C FREE
-1 1knlA 99 C FREE
-1 1knlA 118 C FREE
-1 1knt_ 2 D FREE
-1 1knt_ 4 C FREE
-1 1knt_ 13 C FREE
-1 1knt_ 29 C FREE
-1 1knt_ 37 C FREE
-1 1knt_ 50 C FREE
-1 1knt_ 54 C FREE
-1 1ko7A 43 H FREE
-1 1ko7A 56 E FREE
-1 1ko7A 76 C FREE
-1 1ko7A 102 H FREE
-1 1ko7A 126 H FREE
-1 1ko7A 135 H FREE
-1 1ko7A 158 E FREE
-1 1ko7A 168 H FREE
-1 1ko7A 173 D FREE
-1 1ko7A 174 D FREE
-1 1ko7A 196 H FREE
-1 1ko7A 199 E FREE
-1 1ko7A 228 H FREE
-1 1ko7A 233 H FREE
-1 1ko7A 239 D FREE
-1 1ko7A 273 E FREE
-1 1ko7A 311 E FREE
-1 1kp0A 9 H FREE
-1 1kp0A 22 E FREE
-1 1kp0A 40 D FREE
-1 1kp0A 48 H FREE
-1 1kp0A 59 C FREE
-1 1kp0A 122 E FREE
-1 1kp0A 123 H FREE
-1 1kp0A 125 H FREE
-1 1kp0A 130 H FREE
-1 1kp0A 161 E FREE
-1 1kp0A 189 E FREE
-1 1kp0A 230 H FREE
-1 1kp0A 242 D FREE
-1 1kp0A 248 C FREE
-1 1kp0A 283 H FREE
-1 1kp0A 296 C FREE
-1 1kp0A 322 H FREE
-1 1kp0A 329 H FREE
-1 1kp0A 356 E FREE
-1 1kp0A 374 H FREE
-1 1kp0A 375 D FREE
-1 1kp0A 395 E FREE
-1 1kp0A 396 H FREE
-1 1ksgB 25 D FREE
-1 1ksgB 27 E FREE
-1 1ksgB 45 E FREE
-1 1ksgB 46 H FREE
-1 1ksgB 57 C FREE
-1 1ksgB 70 E FREE
-1 1ksgB 87 C FREE
-1 1ksgB 94 E FREE
-1 1ksgB 111 E FREE
-1 1ksgB 138 D FREE
-1 1ku2A 2 D FREE
-1 1ku2A 9 H FREE
-1 1ku2A 22 E FREE
-1 1ku2A 98 H FREE
-1 1ku2A 109 H FREE
-1 1ku2A 134 D FREE
-1 1ku2A 151 E FREE
-1 1ku2A 186 H FREE
-1 1kw4A 20 D FREE
-1 1kw4A 31 C FREE
-1 1kw4A 44 D FREE
-1 1kw4A 55 H FREE
-1 1kwaA 25 H FREE
-1 1kwaA 26 C FREE
-1 1kwaA 33 H FREE
-1 1kwaA 38 H FREE
-1 1kwaA 44 H FREE
-1 1kwaA 47 D FREE
-1 1l1oA 5 D FREE
-1 1l1oA 25 C FREE
-1 1l1oA 31 E FREE
-1 1l1oA 34 H FREE
-1 1l1oA 46 E FREE
-1 1l1oA 67 E FREE
-1 1l1oA 80 C FREE
-1 1l1oA 89 D FREE
-1 1l1oA 91 H FREE
-1 1l1oA 94 D FREE
-1 1l1oA 106 H FREE
-1 1l1oA 119 H FREE
-1 1l1oA 120 D FREE
-1 1l1oB 1 H FREE
-1 1l1oB 5 C FREE
-1 1l1oB 38 H FREE
-1 1l1oB 51 D FREE
-1 1l1oB 52 D FREE
-1 1l1oB 59 D FREE
-1 1l1oB 87 H FREE
-1 1l1oB 110 E FREE
-1 1l1oB 114 H FREE
-1 1l1oB 117 E FREE
-1 1l1oB 122 H FREE
-1 1l1pA 2 H FREE
-1 1l1pA 18 D FREE
-1 1l1pA 23 D FREE
-1 1l1pA 55 E FREE
-1 1l1pA 61 H FREE
-1 1l1pA 65 E FREE
-1 1l1pA 78 H FREE
-1 1l1pA 103 E FREE
-1 1l2qA 223 C FREE
-1 1l2qA 225 D FREE
-1 1l2qA 227 H FREE
-1 1l2qA 228 E FREE
-1 1l2qA 234 E FREE
-1 1l2qA 238 D FREE
-1 1l2qA 240 D FREE
-1 1l2qA 247 H FREE
-1 1l6oA 44 D FREE
-1 1l6oA 51 D FREE
-1 1l6oA 78 H FREE
-1 1l6oA 92 H FREE
-1 1l6oA 93 H FREE
-1 1l6oA 94 H FREE
-1 1l6wA 5 D FREE
-1 1l6wA 46 H FREE
-1 1l6wA 149 H FREE
-1 1l6wA 155 H FREE
-1 1l6wA 175 C FREE
-1 1l6wA 180 C FREE
-1 1l6wA 209 D FREE
-1 1l7dB 7 E FREE
-1 1l7dB 12 E FREE
-1 1l7dB 46 D FREE
-1 1l7dB 97 C FREE
-1 1l7dB 98 H FREE
-1 1l7dB 122 E FREE
-1 1l7dB 258 D FREE
-1 1l7dB 291 D FREE
-1 1l7dB 300 C FREE
-1 1l7dB 312 H FREE
-1 1l7dB 319 H FREE
-1 1l7dB 345 H FREE
-1 1l7dB 359 D FREE
-1 1l7dB 366 C FREE
-1 1l7dB 375 H FREE
-1 1l8rA 6 C FREE
-1 1l8rA 24 C FREE
-1 1l8rA 28 C FREE
-1 1l8rA 39 H FREE
-1 1l8rA 45 H FREE
-1 1l8rA 61 C FREE
-1 1l8rA 82 C FREE
-1 1l8rA 89 D FREE
-1 1l8rA 91 E FREE
-1 1l8rA 97 C FREE
-1 1l9wA 42 D FREE
-1 1l9wA 45 E FREE
-1 1l9wA 49 D FREE
-1 1l9wA 50 H FREE
-1 1l9wA 95 H FREE
-1 1l9wA 113 D FREE
-1 1l9wA 115 E FREE
-1 1l9wA 131 H FREE
-1 1l9wA 133 H FREE
-1 1l9wA 142 H FREE
-1 1l9wA 145 H FREE
-1 1l9wA 166 D FREE
-1 1l9wA 178 H FREE
-1 1l9wA 179 D FREE
-1 1l9wA 193 H FREE
-1 1l9wA 249 H FREE
-1 1li1A 3 H FREE
-1 1li1A 10 H FREE
-1 1li1A 19 C FREE
-1 1li1A 28 H FREE
-1 1li1A 42 H FREE
-1 1li1A 45 D FREE
-1 1li1A 52 C FREE
-1 1li1A 64 C FREE
-1 1li1A 70 C FREE
-1 1li1A 77 D FREE
-1 1li1A 107 C FREE
-1 1li1A 110 C FREE
-1 1li1A 111 E FREE
-1 1li1A 120 H FREE
-1 1li1A 129 C FREE
-1 1li1A 145 H FREE
-1 1li1A 163 C FREE
-1 1li1A 175 C FREE
-1 1li1A 176 H FREE
-1 1li1A 181 C FREE
-1 1li1A 217 H FREE
-1 1li1A 221 C FREE
-1 1li1A 224 C FREE
-1 1lknA 38 E FREE
-1 1lknA 40 C FREE
-1 1lknA 63 D FREE
-1 1lknA 73 C FREE
-1 1lknA 84 H FREE
-1 1ln1A 9 E FREE
-1 1ln1A 10 E FREE
-1 1ln1A 14 E FREE
-1 1ln1A 16 C FREE
-1 1ln1A 61 D FREE
-1 1ln1A 62 C FREE
-1 1ln1A 73 D FREE
-1 1ln1A 81 D FREE
-1 1ln1A 92 C FREE
-1 1ln1A 112 D FREE
-1 1ln1A 130 H FREE
-1 1ln1A 206 C FREE
-1 1ln4A 9 H FREE
-1 1ln4A 15 H FREE
-1 1ln4A 42 H FREE
-1 1ln4A 43 H FREE
-1 1ln4A 44 E FREE
-1 1ln4A 72 C FREE
-1 1lqbB 8 D FREE
-1 1lqbB 10 H FREE
-1 1lqbB 11 E FREE
-1 1lqbB 17 E FREE
-1 1lqbB 18 H FREE
-1 1lqbB 37 E FREE
-1 1lqbB 47 E FREE
-1 1lqbB 51 H FREE
-1 1lqbB 57 C FREE
-1 1lqbB 85 E FREE
-1 1lqbB 94 D FREE
-1 1lqbB 95 C FREE
-1 1lqlA 53 D FREE
-1 1lqlA 58 H FREE
-1 1lqlA 76 C FREE
-1 1lqlA 109 D FREE
-1 1lqlA 120 H FREE
-1 1lqlA 124 H FREE
-1 1lqlA 134 E FREE
-1 1lqlA 143 C FREE
-1 1lqlA 146 H FREE
-1 1lqlA 165 H FREE
-1 1lqtA 39 E FREE
-1 1lqtA 56 H FREE
-1 1lqtA 86 H FREE
-1 1lqtA 134 H FREE
-1 1lqtA 136 H FREE
-1 1lqtA 160 D FREE
-1 1lqtA 180 H FREE
-1 1lqtA 244 C FREE
-1 1lqtA 263 H FREE
-1 1lqtA 334 D FREE
-1 1lqtA 394 C FREE
-1 1lqtA 401 H FREE
-1 1lqtA 421 H FREE
-1 1lqtA 426 D FREE
-1 1lqtA 429 E FREE
-1 1lqtA 436 H FREE
-1 1luzA 4 C FREE
-1 1luzA 12 D FREE
-1 1luzA 31 D FREE
-1 1luzA 34 H FREE
-1 1luzA 36 E FREE
-1 1luzA 46 H FREE
-1 1luzA 70 D FREE
-1 1luzA 77 D FREE
-1 1luzA 84 C FREE
-1 1luzA 86 H FREE
-1 1lv9A 8 C FREE
-1 1lv9A 10 C FREE
-1 1lv9A 35 C FREE
-1 1lv9A 39 E FREE
-1 1lv9A 52 C FREE
-1 1lvfA 4 D FREE
-1 1lvfA 12 E FREE
-1 1lvfA 57 E FREE
-1 1lvfA 62 D FREE
-1 1lvfA 64 D FREE
-1 1lxjA 5 C FREE
-1 1lxjA 8 D FREE
-1 1lxjA 10 C FREE
-1 1lxjA 42 H FREE
-1 1lxjA 49 E FREE
-1 1lxjA 54 D FREE
-1 1lxjA 63 H FREE
-1 1lxjA 64 E FREE
-1 1lxjA 67 H FREE
-1 1lxjA 75 H FREE
-1 1lxjA 85 D FREE
-1 1lxjA 87 H FREE
-1 1lxjA 92 D FREE
-1 1lxnA 13 C FREE
-1 1lxnA 45 E FREE
-1 1lxnA 60 H FREE
-1 1m1gA 2 E FREE
-1 1m1gA 22 E FREE
-1 1m1gA 40 D FREE
-1 1m1gA 44 E FREE
-1 1m1gA 50 E FREE
-1 1m1gA 96 E FREE
-1 1m1gA 103 C FREE
-1 1m1gA 118 C FREE
-1 1m1gA 143 H FREE
-1 1m1gA 157 H FREE
-1 1m1gA 175 E FREE
-1 1m1gA 198 D FREE
-1 1m1gA 216 E FREE
-1 1m1gA 218 H FREE
-1 1m1gA 220 E FREE
-1 1m1gA 238 E FREE
-1 1m44A 5 H FREE
-1 1m44A 11 H FREE
-1 1m44A 34 D FREE
-1 1m44A 39 D FREE
-1 1m44A 42 H FREE
-1 1m44A 48 H FREE
-1 1m44A 53 H FREE
-1 1m44A 54 H FREE
-1 1m44A 60 H FREE
-1 1m44A 77 C FREE
-1 1m44A 134 H FREE
-1 1m44A 151 D FREE
-1 1m44A 152 D FREE
-1 1m44A 165 D FREE
-1 1m44A 172 C FREE
-1 1m44A 173 D FREE
-1 1m44A 178 D FREE
-1 1m5hA 8 E FREE
-1 1m5hA 9 E FREE
-1 1m5hA 13 E FREE
-1 1m5hA 49 C FREE
-1 1m5hA 52 E FREE
-1 1m5hA 56 E FREE
-1 1m5hA 63 E FREE
-1 1m5hA 66 D FREE
-1 1m5hA 76 C FREE
-1 1m5hA 77 H FREE
-1 1m5hA 94 C FREE
-1 1m5hA 109 D FREE
-1 1m5hA 111 E FREE
-1 1m5hA 125 D FREE
-1 1m5hA 138 C FREE
-1 1m5hA 147 D FREE
-1 1m5hA 151 E FREE
-1 1m5hA 245 E FREE
-1 1m5hA 288 H FREE
-1 1m5hA 294 E FREE
-1 1m5iA 9 E FREE
-1 1m5iA 10 E FREE
-1 1m5iA 12 E FREE
-1 1m5iA 14 E FREE
-1 1m5iA 21 D FREE
-1 1m5iA 23 D FREE
-1 1m5iA 25 E FREE
-1 1m5iA 26 E FREE
-1 1m5iA 28 E FREE
-1 1m5iA 44 D FREE
-1 1m5iA 50 E FREE
-1 1m5iA 57 D FREE
-1 1m5iA 64 E FREE
-1 1m5iA 66 E FREE
-1 1m5iA 75 E FREE
-1 1m5iA 76 E FREE
-1 1m5iA 81 C FREE
-1 1m5iA 83 D FREE
-1 1m5iA 99 E FREE
-1 1m5iA 101 D FREE
-1 1m5iA 117 E FREE
-1 1m5iA 124 H FREE
-1 1m5zA 7 H FREE
-1 1m5zA 14 D FREE
-1 1m5zA 30 E FREE
-1 1m5zA 53 D FREE
-1 1m5zA 60 H FREE
-1 1m5zA 68 C FREE
-1 1m5zA 69 C FREE
-1 1m98A 5 D FREE
-1 1m98A 33 E FREE
-1 1m98A 83 C FREE
-1 1m98A 84 D FREE
-1 1m98A 94 C FREE
-1 1m98A 145 D FREE
-1 1m98A 156 C FREE
-1 1m98A 175 E FREE
-1 1m98A 212 D FREE
-1 1m98A 221 D FREE
-1 1m98A 236 E FREE
-1 1m98A 245 E FREE
-1 1m98A 246 C FREE
-1 1m98A 259 E FREE
-1 1m98A 262 E FREE
-1 1m98A 312 E FREE
-1 1maeL 1 D FREE
-1 1maeL 10 D FREE
-1 1maeL 12 D FREE
-1 1maeL 16 C FREE
-1 1maeL 17 D FREE
-1 1maeL 21 H FREE
-1 1maeL 22 C FREE
-1 1maeL 25 D FREE
-1 1maeL 29 C FREE
-1 1maeL 31 C FREE
-1 1maeL 39 C FREE
-1 1maeL 54 C FREE
-1 1maeL 59 D FREE
-1 1maeL 69 D FREE
-1 1maeL 70 C FREE
-1 1maeL 71 C FREE
-1 1maeL 79 C FREE
-1 1maeL 81 C FREE
-1 1maeL 87 E FREE
-1 1maeL 98 D FREE
-1 1maeL 102 C FREE
-1 1maeL 106 E FREE
-1 1maeL 113 H FREE
-1 1maeL 114 C FREE
-1 1mfqC 11 H FREE
-1 1mfqC 18 D FREE
-1 1mfqC 73 E FREE
-1 1mfqC 103 D FREE
-1 1mhnA 7 D FREE
-1 1mhnA 9 C FREE
-1 1mhnA 15 E FREE
-1 1mhnA 16 D FREE
-1 1mhnA 18 C FREE
-1 1mhnA 34 C FREE
-1 1mhnA 57 C FREE
-1 1mhnA 58 E FREE
-1 1mk4A 10 D FREE
-1 1mk4A 20 E FREE
-1 1mk4A 29 E FREE
-1 1mk4A 38 H FREE
-1 1mk4A 41 D FREE
-1 1mk4A 48 E FREE
-1 1mk4A 49 H FREE
-1 1mk4A 71 H FREE
-1 1mk4A 76 H FREE
-1 1mk4A 101 C FREE
-1 1mk4A 106 C FREE
-1 1mk4A 119 H FREE
-1 1ml8A 20 H FREE
-1 1ml8A 25 D FREE
-1 1ml8A 37 E FREE
-1 1ml8A 46 C FREE
-1 1ml8A 65 C FREE
-1 1ml8A 75 E FREE
-1 1ml8A 83 H FREE
-1 1ml8A 87 H FREE
-1 1ml8A 112 C FREE
-1 1ml8A 126 H FREE
-1 1ml8A 129 E FREE
-1 1mn8D 15 H FREE
-1 1mn8D 18 D FREE
-1 1mn8D 24 H FREE
-1 1mn8D 39 C FREE
-1 1mn8D 74 H FREE
-1 1mn8D 76 H FREE
-1 1mn8D 78 D FREE
-1 1mswD 14 E FREE
-1 1mswD 26 H FREE
-1 1mswD 39 E FREE
-1 1mswD 40 H FREE
-1 1mswD 111 E FREE
-1 1mswD 124 C FREE
-1 1mswD 147 E FREE
-1 1mswD 160 H FREE
-1 1mswD 175 H FREE
-1 1mswD 204 H FREE
-1 1mswD 210 H FREE
-1 1mswD 215 C FREE
-1 1mswD 229 H FREE
-1 1mswD 270 C FREE
-1 1mswD 299 H FREE
-1 1mswD 345 H FREE
-1 1mswD 346 C FREE
-1 1mswD 410 H FREE
-1 1mswD 420 D FREE
-1 1mswD 437 D FREE
-1 1mswD 462 H FREE
-1 1mswD 466 C FREE
-1 1mswD 485 H FREE
-1 1mswD 491 C FREE
-1 1mswD 509 C FREE
-1 1mswD 514 C FREE
-1 1mswD 522 H FREE
-1 1mswD 523 H FREE
-1 1mswD 529 C FREE
-1 1mswD 536 D FREE
-1 1mswD 539 C FREE
-1 1mswD 544 H FREE
-1 1mswD 551 D FREE
-1 1mswD 564 E FREE
-1 1mswD 568 D FREE
-1 1mswD 722 C FREE
-1 1mswD 725 H FREE
-1 1mswD 771 H FREE
-1 1mswD 783 H FREE
-1 1mswD 786 D FREE
-1 1mswD 789 H FREE
-1 1mswD 798 H FREE
-1 1mswD 810 H FREE
-1 1mswD 811 D FREE
-1 1mswD 838 C FREE
-1 1mswD 853 H FREE
-1 1mszA 15 D FREE
-1 1mszA 18 D FREE
-1 1mszA 19 H FREE
-1 1mszA 44 H FREE
-1 1mszA 45 D FREE
-1 1mszA 50 H FREE
-1 1mszA 56 H FREE
-1 1mszA 60 H FREE
-1 1mt5A 76 C FREE
-1 1mt5A 84 C FREE
-1 1mt5A 106 E FREE
-1 1mt5A 107 C FREE
-1 1mt5A 113 H FREE
-1 1mt5A 131 C FREE
-1 1mt5A 147 H FREE
-1 1mt5A 159 C FREE
-1 1mt5A 200 D FREE
-1 1mt5A 212 C FREE
-1 1mt5A 215 C FREE
-1 1mt5A 232 C FREE
-1 1mt5A 256 C FREE
-1 1mt5A 262 C FREE
-1 1mt5A 264 H FREE
-1 1mt5A 321 H FREE
-1 1mt5A 363 C FREE
-1 1mt5A 412 H FREE
-1 1mt5A 431 D FREE
-1 1mt5A 462 C FREE
-1 1mt5A 514 C FREE
-1 1mt5A 521 E FREE
-1 1mt5A 524 C FREE
-1 1mwmA 5 D FREE
-1 1mwmA 6 D FREE
-1 1mwmA 25 H FREE
-1 1mwmA 75 D FREE
-1 1mwmA 82 H FREE
-1 1mwmA 83 H FREE
-1 1mwmA 99 C FREE
-1 1mwmA 147 E FREE
-1 1mwmA 163 D FREE
-1 1mwmA 169 D FREE
-1 1mwmA 176 D FREE
-1 1mwmA 227 H FREE
-1 1mwmA 230 D FREE
-1 1mwmA 274 H FREE
-1 1mwmA 286 C FREE
-1 1mwmA 292 H FREE
-1 1mwwA 26 H FREE
-1 1mwwA 36 H FREE
-1 1mwwA 42 C FREE
-1 1mwwA 44 E FREE
-1 1mwwA 94 H FREE
-1 1mwwA 95 D FREE
-1 1mwwA 102 E FREE
-1 1mwwA 106 H FREE
-1 1mwwA 107 C FREE
-1 1mwwA 116 D FREE
-1 1mwwA 117 E FREE
-1 1n0lB 3 C FREE
-1 1n0lB 11 D FREE
-1 1n0lB 16 E FREE
-1 1n0lB 26 H FREE
-1 1n0lB 29 E FREE
-1 1n0lB 36 C FREE
-1 1n0lB 68 D FREE
-1 1n0lB 109 H FREE
-1 1n10A 41 C FREE
-1 1n10A 57 C FREE
-1 1n10A 69 C FREE
-1 1n10A 72 C FREE
-1 1n10A 77 C FREE
-1 1n10A 83 C FREE
-1 1n10A 91 H FREE
-1 1n10A 104 H FREE
-1 1n10A 110 H FREE
-1 1n10A 139 C FREE
-1 1n10A 150 H FREE
-1 1n2fA 49 E FREE
-1 1n2fA 59 C FREE
-1 1n2fA 101 H FREE
-1 1n2fA 120 H FREE
-1 1n2fA 123 C FREE
-1 1n4tA 19 E FREE
-1 1n4tA 35 H FREE
-1 1n4tA 44 H FREE
-1 1n4tA 56 D FREE
-1 1n4tA 70 H FREE
-1 1n4tA 71 C FREE
-1 1n4tA 76 C FREE
-1 1n4tA 77 D FREE
-1 1n4tA 86 E FREE
-1 1n4tA 123 E FREE
-1 1n4tA 134 D FREE
-1 1n4tA 140 E FREE
-1 1n4tA 149 H FREE
-1 1n4tA 154 C FREE
-1 1n4tA 166 D FREE
-1 1n4tA 169 E FREE
-1 1n4tA 185 E FREE
-1 1n6jA 32 E FREE
-1 1n6jA 37 C FREE
-1 1n6jA 39 C FREE
-1 1n6jA 74 H FREE
-1 1n71A 18 D FREE
-1 1n71A 26 E FREE
-1 1n71A 35 E FREE
-1 1n71A 37 E FREE
-1 1n71A 38 E FREE
-1 1n71A 53 D FREE
-1 1n71A 71 E FREE
-1 1n71A 73 H FREE
-1 1n71A 95 E FREE
-1 1n71A 111 D FREE
-1 1n71A 112 D FREE
-1 1n71A 115 H FREE
-1 1n71A 123 D FREE
-1 1n71A 127 H FREE
-1 1n71A 130 D FREE
-1 1n71A 141 H FREE
-1 1n71A 144 E FREE
-1 1n71A 167 D FREE
-1 1n7eA 49 H FREE
-1 1n7eA 52 D FREE
-1 1n7eA 72 H FREE
-1 1n7tA 2 H FREE
-1 1n7tA 5 H FREE
-1 1n7tA 6 E FREE
-1 1n7tA 63 D FREE
-1 1n7tA 78 H FREE
-1 1nd9A 10 E FREE
-1 1nd9A 16 E FREE
-1 1nd9A 24 D FREE
-1 1nd9A 33 D FREE
-1 1nd9A 39 E FREE
-1 1nd9A 46 H FREE
-1 1nepA 0 E FREE
-1 1nepA 7 C FREE
-1 1nepA 22 C FREE
-1 1nepA 27 C FREE
-1 1nepA 30 H FREE
-1 1nepA 55 H FREE
-1 1nepA 73 C FREE
-1 1nepA 79 C FREE
-1 1nepA 120 C FREE
-1 1nf3C 4 H FREE
-1 1nf3C 12 D FREE
-1 1nf3C 23 D FREE
-1 1nf3C 29 H FREE
-1 1nf3C 35 C FREE
-1 1nf3C 58 H FREE
-1 1nf3C 87 D FREE
-1 1nfkA 7 E FREE
-1 1nfkA 20 C FREE
-1 1nfkA 21 E FREE
-1 1nfkA 25 H FREE
-1 1nfkA 46 C FREE
-1 1nfkA 66 H FREE
-1 1nfkA 68 H FREE
-1 1nfkA 70 H FREE
-1 1nfkA 76 H FREE
-1 1nfkA 77 C FREE
-1 1nfkA 82 C FREE
-1 1nfkA 102 H FREE
-1 1nfkA 120 C FREE
-1 1nfkA 131 H FREE
-1 1nfkA 200 D FREE
-1 1nfkA 220 C FREE
-1 1nfkA 226 E FREE
-1 1nfkA 231 C FREE
-1 1nfkA 232 D FREE
-1 1nfkA 263 D FREE
-1 1nfkA 265 H FREE
-1 1nfkA 297 D FREE
-1 1nfkA 302 E FREE
-1 1nfkA 314 D FREE
-1 1nmwA 7 C FREE
-1 1nmwA 9 H FREE
-1 1nmwA 14 H FREE
-1 1nmwA 63 C FREE
-1 1nmwA 71 D FREE
-1 1nmwA 107 H FREE
-1 1nmwA 113 E FREE
-1 1no4A 4 E FREE
-1 1no4A 6 H FREE
-1 1no4A 7 E FREE
-1 1no4A 8 D FREE
-1 1no4A 15 D FREE
-1 1no4A 17 E FREE
-1 1no4A 22 E FREE
-1 1no4A 25 E FREE
-1 1no4A 40 E FREE
-1 1no4A 43 D FREE
-1 1no4A 48 H FREE
-1 1no4A 49 E FREE
-1 1no4A 54 E FREE
-1 1no4A 57 D FREE
-1 1no4A 76 E FREE
-1 1no4A 77 E FREE
-1 1no4A 78 D FREE
-1 1no4A 79 H FREE
-1 1no4A 83 D FREE
-1 1no4A 86 E FREE
-1 1no4A 91 E FREE
-1 1no4A 92 D FREE
-1 1no4A 94 E FREE
-1 1nr2A 9 C FREE
-1 1nr2A 10 C FREE
-1 1nr2A 33 C FREE
-1 1nr2A 49 C FREE
-1 1ns1A 1 D FREE
-1 1ns1A 11 D FREE
-1 1ns1A 12 C FREE
-1 1ns1A 16 H FREE
-1 1ns1A 28 D FREE
-1 1ns1A 33 D FREE
-1 1ns1A 38 D FREE
-1 1ns1A 58 H FREE
-1 1ns1A 71 E FREE
-1 1nslA 4 C FREE
-1 1nslA 9 H FREE
-1 1nslA 79 C FREE
-1 1nslA 85 H FREE
-1 1nslA 114 C FREE
-1 1nslA 133 C FREE
-1 1nslA 153 E FREE
-1 1nslA 166 H FREE
-1 1nslA 167 H FREE
-1 1nslA 168 D FREE
-1 1nslA 178 E FREE
-1 1nu3B 38 D FREE
-1 1nu3B 86 H FREE
-1 1nu3B 97 E FREE
-1 1nu3B 100 D FREE
-1 1nu3B 131 D FREE
-1 1nu3B 134 D FREE
-1 1ny4A 2 E FREE
-1 1ny4A 52 D FREE
-1 1ny4A 58 E FREE
-1 1ny4A 62 E FREE
-1 1o0yA 47 E FREE
-1 1o0yA 48 H FREE
-1 1o0yA 64 C FREE
-1 1o0yA 73 H FREE
-1 1o0yA 76 C FREE
-1 1o0yA 80 C FREE
-1 1o0yA 114 H FREE
-1 1o0yA 115 E FREE
-1 1o0yA 126 E FREE
-1 1o0yA 128 D FREE
-1 1o0yA 147 D FREE
-1 1o0yA 165 E FREE
-1 1o0yA 167 C FREE
-1 1o0yA 178 C FREE
-1 1o0yA 187 H FREE
-1 1o0yA 206 H FREE
-1 1o2fB 0 E FREE
-1 1o2fB 1 D FREE
-1 1o2fB 34 C FREE
-1 1o2fB 44 D FREE
-1 1o4wA 13 E FREE
-1 1o4wA 24 C FREE
-1 1o4wA 28 D FREE
-1 1o4wA 41 D FREE
-1 1o4wA 63 E FREE
-1 1o4wA 88 H FREE
-1 1o4wA 99 D FREE
-1 1o4wA 111 C FREE
-1 1o4wA 117 D FREE
-1 1o4wA 143 E FREE
-1 1o4wA 146 D FREE
-1 1o7iA 45 D FREE
-1 1o7iA 58 H FREE
-1 1o7iA 108 E FREE
-1 1occD 1 H FREE
-1 1occD 9 D FREE
-1 1occD 17 D FREE
-1 1occD 28 H FREE
-1 1occD 43 E FREE
-1 1occD 53 D FREE
-1 1occD 54 E FREE
-1 1occD 69 E FREE
-1 1occD 100 H FREE
-1 1occD 108 H FREE
-1 1occD 113 E FREE
-1 1occD 138 D FREE
-1 1occD 140 D FREE
-1 1occE 1 H FREE
-1 1occE 4 H FREE
-1 1occE 5 E FREE
-1 1occE 8 E FREE
-1 1occE 24 D FREE
-1 1occE 27 E FREE
-1 1occE 39 D FREE
-1 1occE 54 C FREE
-1 1occE 59 D FREE
-1 1occE 68 E FREE
-1 1occE 77 H FREE
-1 1occE 94 E FREE
-1 1occE 101 E FREE
-1 1occE 102 E FREE
-1 1occE 106 D FREE
-1 1occM 13 E FREE
-1 1occM 35 H FREE
-1 1occM 37 D FREE
-1 1of5A 105 H FREE
-1 1of5A 106 H FREE
-1 1of5A 132 H FREE
-1 1of5A 137 E FREE
-1 1of5A 162 H FREE
-1 1of5A 195 D FREE
-1 1ofzA 28 D FREE
-1 1ofzA 35 E FREE
-1 1ofzA 79 C FREE
-1 1ofzA 88 E FREE
-1 1ofzA 92 D FREE
-1 1ofzA 144 H FREE
-1 1ofzA 145 E FREE
-1 1ofzA 191 H FREE
-1 1ofzA 192 C FREE
-1 1ofzA 194 D FREE
-1 1ofzA 252 D FREE
-1 1ofzA 274 D FREE
-1 1on0A 22 H FREE
-1 1on0A 37 D FREE
-1 1on0A 58 H FREE
-1 1on0A 59 H FREE
-1 1on0A 60 H FREE
-1 1on0A 78 H FREE
-1 1on0A 83 H FREE
-1 1on0A 127 H FREE
-1 1on0A 131 H FREE
-1 1on0A 157 E FREE
-1 1oo0A 13 H FREE
-1 1oo0A 19 H FREE
-1 1oo0A 20 E FREE
-1 1oo0A 23 E FREE
-1 1oo0A 25 E FREE
-1 1oo0A 29 D FREE
-1 1oo0A 43 D FREE
-1 1oo0A 49 E FREE
-1 1oo0A 53 H FREE
-1 1oo0A 59 E FREE
-1 1oo0A 66 D FREE
-1 1oo0A 68 E FREE
-1 1oo0A 72 E FREE
-1 1oo0A 74 D FREE
-1 1oo0A 87 E FREE
-1 1oo0A 89 E FREE
-1 1oo0A 96 H FREE
-1 1oo0A 109 D FREE
-1 1oo0A 115 D FREE
-1 1oo0A 117 E FREE
-1 1oo0A 121 C FREE
-1 1oo0A 128 D FREE
-1 1oo0A 131 C FREE
-1 1oo0A 140 H FREE
-1 1op1A 1 E FREE
-1 1op1A 2 E FREE
-1 1op1A 19 H FREE
-1 1op1A 29 H FREE
-1 1op1A 31 D FREE
-1 1op1A 36 E FREE
-1 1op1A 38 D FREE
-1 1op1A 39 E FREE
-1 1op1A 51 D FREE
-1 1op1A 53 D FREE
-1 1op1A 57 E FREE
-1 1op1A 78 D FREE
-1 1or7B 2 H FREE
-1 1or7B 9 D FREE
-1 1or7B 33 H FREE
-1 1or7B 50 D FREE
-1 1or7B 160 E FREE
-1 1or7B 167 C FREE
-1 1ot4A 0 H FREE
-1 1ot4A 23 H FREE
-1 1ot4A 26 E FREE
-1 1ot4A 47 H FREE
-1 1ot4A 88 D FREE
-1 1ot4A 90 H FREE
-1 1otgA 1 H FREE
-1 1otgA 5 E FREE
-1 1otgA 6 C FREE
-1 1otgA 43 H FREE
-1 1otgA 52 D FREE
-1 1otgA 55 H FREE
-1 1otgA 61 H FREE
-1 1otgA 89 H FREE
-1 1otgA 107 E FREE
-1 1otgA 109 H FREE
-1 1otgA 120 H FREE
-1 1ozpA 15 D FREE
-1 1ozpA 31 D FREE
-1 1ozpA 38 E FREE
-1 1ozpA 51 H FREE
-1 1ozpA 81 E FREE
-1 1ozpA 85 H FREE
-1 1ozpA 114 H FREE
-1 1ozpA 164 D FREE
-1 1ozpA 165 D FREE
-1 1ozpA 179 H FREE
-1 1ozpA 181 E FREE
-1 1ozpA 200 D FREE
-1 1ozpA 223 H FREE
-1 1ozpA 228 H FREE
-1 1ozpA 231 H FREE
-1 1ozpA 236 E FREE
-1 1ozpA 286 E FREE
-1 1ozpA 316 D FREE
-1 1p16A 4 E FREE
-1 1p16A 51 H FREE
-1 1p16A 64 C FREE
-1 1p16A 68 D FREE
-1 1p16A 72 C FREE
-1 1p16A 102 H FREE
-1 1p16A 117 H FREE
-1 1p16A 118 H FREE
-1 1p16A 123 D FREE
-1 1p16A 125 E FREE
-1 1p16A 129 E FREE
-1 1p16A 144 D FREE
-1 1p16A 149 H FREE
-1 1p16A 152 C FREE
-1 1p16A 179 H FREE
-1 1p16A 203 H FREE
-1 1p16A 216 H FREE
-1 1p16A 219 D FREE
-1 1p16A 225 C FREE
-1 1p16A 250 D FREE
-1 1p16A 295 H FREE
-1 1p16A 324 E FREE
-1 1p16A 325 C FREE
-1 1p16A 343 D FREE
-1 1p16A 349 H FREE
-1 1p16A 373 C FREE
-1 1p16A 391 H FREE
-1 1p4lD 7 C FREE
-1 1p4lD 12 C FREE
-1 1p4lD 25 C FREE
-1 1p4lD 29 C FREE
-1 1p4lD 31 H FREE
-1 1p4lD 44 E FREE
-1 1p4lD 51 H FREE
-1 1p4lD 94 C FREE
-1 1p4lD 107 C FREE
-1 1p4lD 113 C FREE
-1 1p4lD 115 C FREE
-1 1p7bA 8 H FREE
-1 1p7bA 49 D FREE
-1 1p7bA 116 H FREE
-1 1p7bA 123 H FREE
-1 1p7bA 160 H FREE
-1 1p7bA 198 H FREE
-1 1p7bA 209 H FREE
-1 1p7bA 218 H FREE
-1 1p7bA 229 H FREE
-1 1p7bA 261 E FREE
-1 1p7bA 271 H FREE
-1 1p7bA 275 H FREE
-1 1p7bA 277 D FREE
-1 1p7bA 281 H FREE
-1 1p7bA 282 H FREE
-1 1p7bA 296 H FREE
-1 1p7bA 298 D FREE
-1 1p7bA 328 D FREE
-1 1p7hL 26 H FREE
-1 1p7hL 27 H FREE
-1 1p7hL 30 H FREE
-1 1p7hL 34 E FREE
-1 1p7hL 47 H FREE
-1 1p7hL 53 H FREE
-1 1p7hL 78 H FREE
-1 1p7hL 84 H FREE
-1 1p7hL 107 E FREE
-1 1p7hL 121 D FREE
-1 1p7hL 122 C FREE
-1 1p7hL 132 D FREE
-1 1p7hL 134 E FREE
-1 1p7hL 156 H FREE
-1 1p7hL 176 C FREE
-1 1p7hL 182 H FREE
-1 1p7hL 195 C FREE
-1 1p7hL 213 E FREE
-1 1p7hL 220 E FREE
-1 1p7hL 256 H FREE
-1 1p7hL 279 H FREE
-1 1p7hL 283 H FREE
-1 1p9oA 4 E FREE
-1 1p9oA 51 E FREE
-1 1p9oA 72 E FREE
-1 1p9oA 95 H FREE
-1 1p9oA 158 H FREE
-1 1p9oA 195 H FREE
-1 1p9oA 234 E FREE
-1 1p9oA 253 H FREE
-1 1p9oA 304 H FREE
-1 1pa7A 17 H FREE
-1 1pa7A 18 D FREE
-1 1pa7A 35 E FREE
-1 1pa7A 38 C FREE
-1 1pa7A 44 C FREE
-1 1pa7A 67 E FREE
-1 1pa7A 68 H FREE
-1 1pa7A 69 E FREE
-1 1pa7A 102 D FREE
-1 1pa7A 105 E FREE
-1 1pa7A 124 D FREE
-1 1pdkB 13 C FREE
-1 1pdkB 14 H FREE
-1 1pdkB 23 H FREE
-1 1pdkB 53 C FREE
-1 1pdkB 54 H FREE
-1 1pdkB 77 H FREE
-1 1pdkB 107 H FREE
-1 1pkhA 4 D FREE
-1 1pkhA 29 C FREE
-1 1pkhA 32 D FREE
-1 1pkhA 67 C FREE
-1 1pkhA 101 E FREE
-1 1pkhA 127 H FREE
-1 1pkhA 134 D FREE
-1 1pkhA 196 H FREE
-1 1pkhA 198 D FREE
-1 1pkhA 200 H FREE
-1 1plfA 0 D FREE
-1 1plfA 2 E FREE
-1 1plfA 8 D FREE
-1 1plfA 11 C FREE
-1 1plfA 13 C FREE
-1 1plfA 24 H FREE
-1 1plfA 36 H FREE
-1 1plfA 37 C FREE
-1 1plfA 53 C FREE
-1 1plzA 3 E FREE
-1 1plzA 10 D FREE
-1 1plzA 28 D FREE
-1 1plzA 35 D FREE
-1 1plzA 64 D FREE
-1 1plzA 80 E FREE
-1 1plzA 87 H FREE
-1 1plzA 89 H FREE
-1 1plzA 96 E FREE
-1 1plzA 115 D FREE
-1 1plzA 135 H FREE
-1 1plzA 157 H FREE
-1 1plzA 158 D FREE
-1 1plzA 173 E FREE
-1 1pprM 0 D FREE
-1 1pprM 4 D FREE
-1 1pprM 11 D FREE
-1 1pprM 21 D FREE
-1 1pprM 44 D FREE
-1 1pprM 54 D FREE
-1 1pprM 65 H FREE
-1 1pprM 66 H FREE
-1 1pprM 83 D FREE
-1 1pprM 130 D FREE
-1 1pprM 163 D FREE
-1 1pprM 174 E FREE
-1 1pprM 207 D FREE
-1 1pprM 228 H FREE
-1 1pprM 229 H FREE
-1 1pprM 245 D FREE
-1 1ppt_ 9 D FREE
-1 1ppt_ 10 D FREE
-1 1ppt_ 14 E FREE
-1 1ppt_ 15 D FREE
-1 1ppt_ 33 H FREE
-1 1preA 1 E FREE
-1 1preA 6 D FREE
-1 1preA 18 C FREE
-1 1preA 74 C FREE
-1 1preA 83 E FREE
-1 1preA 96 D FREE
-1 1preA 99 D FREE
-1 1preA 106 H FREE
-1 1preA 107 D FREE
-1 1preA 120 H FREE
-1 1preA 131 H FREE
-1 1preA 137 E FREE
-1 1preA 140 D FREE
-1 1preA 144 D FREE
-1 1preA 146 D FREE
-1 1preA 158 C FREE
-1 1preA 163 C FREE
-1 1preA 165 D FREE
-1 1preA 179 D FREE
-1 1preA 185 H FREE
-1 1preA 236 E FREE
-1 1preA 253 E FREE
-1 1preA 257 E FREE
-1 1preA 306 E FREE
-1 1preA 314 D FREE
-1 1preA 331 H FREE
-1 1preA 340 H FREE
-1 1preA 447 D FREE
-1 1pt7A 32 D FREE
-1 1pt7A 42 C FREE
-1 1pt7A 57 E FREE
-1 1pt7A 67 H FREE
-1 1pt7A 111 D FREE
-1 1pt7A 118 H FREE
-1 1pt7A 124 H FREE
-1 1pt7A 131 H FREE
-1 1pt7A 150 C FREE
-1 1pt7A 189 D FREE
-1 1pt7A 195 H FREE
-1 1pt7A 206 H FREE
-1 1pt7A 228 C FREE
-1 1pt7A 277 C FREE
-1 1pt7A 301 C FREE
-1 1pt7A 319 H FREE
-1 1pt7A 324 H FREE
-1 1pt7A 342 H FREE
-1 1pt7A 355 C FREE
-1 1pt7A 392 C FREE
-1 1pt7A 412 H FREE
-1 1pt7A 434 H FREE
-1 1pyoD 15 D FREE
-1 1pyoD 18 C FREE
-1 1pyoD 22 C FREE
-1 1pyoD 51 C FREE
-1 1pyoD 54 H FREE
-1 1pyoD 79 H FREE
-1 1pyoD 81 C FREE
-1 1pyoD 88 C FREE
-1 1pyoD 92 C FREE
-1 1pyoD 94 H FREE
-1 1pyoD 101 H FREE
-1 1q1lA 2 H FREE
-1 1q1lA 15 E FREE
-1 1q1lA 17 H FREE
-1 1q1lA 26 E FREE
-1 1q1lA 41 H FREE
-1 1q1lA 59 E FREE
-1 1q1lA 61 D FREE
-1 1q1lA 87 D FREE
-1 1q1lA 115 H FREE
-1 1q1lA 117 D FREE
-1 1q1lA 151 C FREE
-1 1q1lA 193 H FREE
-1 1q1lA 224 E FREE
-1 1q1lA 244 H FREE
-1 1q1lA 252 D FREE
-1 1q1lA 269 E FREE
-1 1q1lA 285 H FREE
-1 1q1lA 286 D FREE
-1 1q1lA 299 H FREE
-1 1q1lA 351 D FREE
-1 1q1lA 363 E FREE
-1 1q1lA 381 D FREE
-1 1q1lA 396 H FREE
-1 1q2yA 25 E FREE
-1 1q2yA 33 E FREE
-1 1q2yA 35 D FREE
-1 1q2yA 43 H FREE
-1 1q2yA 71 C FREE
-1 1q2yA 76 H FREE
-1 1q2yA 116 H FREE
-1 1q2yA 128 D FREE
-1 1q2yA 133 H FREE
-1 1q2yA 139 D FREE
-1 1q4mB 7 D FREE
-1 1q4mB 13 H FREE
-1 1q4mB 23 H FREE
-1 1q4mB 46 D FREE
-1 1q4mB 65 C FREE
-1 1q4mB 87 E FREE
-1 1q4mB 139 E FREE
-1 1q4mB 144 E FREE
-1 1q4mB 148 H FREE
-1 1q4mB 149 C FREE
-1 1q4mB 164 C FREE
-1 1q4mB 165 H FREE
-1 1q4mB 176 C FREE
-1 1q4mB 186 C FREE
-1 1q4mB 209 E FREE
-1 1qfhA 7 H FREE
-1 1qfhA 63 D FREE
-1 1qfhA 101 C FREE
-1 1qfhA 153 D FREE
-1 1qfhA 181 H FREE
-1 1qfjA 4 C FREE
-1 1qfjA 62 H FREE
-1 1qfjA 83 H FREE
-1 1qfjA 91 H FREE
-1 1qfjA 143 H FREE
-1 1qfjA 148 C FREE
-1 1qfjA 157 H FREE
-1 1qfjA 188 H FREE
-1 1qfjA 194 H FREE
-1 1qfjA 213 C FREE
-1 1qfjA 226 D FREE
-1 1qgiA 3 D FREE
-1 1qgiA 4 D FREE
-1 1qgiA 21 D FREE
-1 1qgiA 36 E FREE
-1 1qgiA 49 C FREE
-1 1qgiA 50 E FREE
-1 1qgiA 51 D FREE
-1 1qgiA 54 D FREE
-1 1qgiA 74 H FREE
-1 1qgiA 123 C FREE
-1 1qgiA 132 D FREE
-1 1qgiA 171 D FREE
-1 1qgiA 198 E FREE
-1 1qgiA 206 H FREE
-1 1qgiA 246 D FREE
-1 1qgiA 248 E FREE
-1 1qjgA 5 H FREE
-1 1qjgA 36 E FREE
-1 1qjgA 98 D FREE
-1 1qjgA 99 H FREE
-1 1qjgA 121 H FREE
-1 1qlmA 36 D FREE
-1 1qlmA 37 C FREE
-1 1qlmA 46 E FREE
-1 1qlmA 55 C FREE
-1 1qlmA 69 H FREE
-1 1qlmA 73 C FREE
-1 1qlmA 83 H FREE
-1 1qlmA 124 E FREE
-1 1qlmA 129 D FREE
-1 1qlmA 137 C FREE
-1 1qlmA 139 E FREE
-1 1qlmA 151 H FREE
-1 1qlmA 156 C FREE
-1 1qlmA 185 E FREE
-1 1qlmA 227 D FREE
-1 1qlmA 228 C FREE
-1 1qlmA 274 D FREE
-1 1qlmA 279 D FREE
-1 1qsaA 0 D FREE
-1 1qsaA 105 C FREE
-1 1qsaA 138 C FREE
-1 1qsaA 342 H FREE
-1 1qsaA 443 H FREE
-1 1qsaA 477 E FREE
-1 1qsaA 503 H FREE
-1 1qsaA 582 E FREE
-1 1qsdA 18 E FREE
-1 1qsdA 25 E FREE
-1 1qsdA 32 H FREE
-1 1qsdA 43 D FREE
-1 1qsdA 56 D FREE
-1 1qsdA 74 D FREE
-1 1qsdA 87 D FREE
-1 1qsdA 100 E FREE
-1 1qsmD 1 E FREE
-1 1qsmD 2 D FREE
-1 1qsmD 13 D FREE
-1 1qsmD 73 H FREE
-1 1qsmD 87 D FREE
-1 1qsmD 122 C FREE
-1 1qsmD 128 H FREE
-1 1qvcA 16 D FREE
-1 1qvcA 54 H FREE
-1 1qzgA 61 H FREE
-1 1qzgA 65 D FREE
-1 1qzgA 74 D FREE
-1 1qzgA 77 C FREE
-1 1qzgA 87 H FREE
-1 1qzgA 109 H FREE
-1 1sh1_ 2 C FREE
-1 1sh1_ 4 C FREE
-1 1sh1_ 5 D FREE
-1 1sh1_ 6 D FREE
-1 1sh1_ 7 E FREE
-1 1sh1_ 21 D FREE
-1 1sh1_ 25 C FREE
-1 1sh1_ 30 E FREE
-1 1sh1_ 32 C FREE
-1 1sh1_ 42 C FREE
-1 1sh1_ 43 C FREE
-1 1sro_ 33 H FREE
-1 1sro_ 63 D FREE
-1 1sscA 11 H FREE
-1 1sscA 25 C FREE
-1 1sscA 39 C FREE
-1 1sscA 47 H FREE
-1 1sscA 57 C FREE
-1 1sscA 64 C FREE
-1 1sscA 71 C FREE
-1 1sscA 83 C FREE
-1 1sscA 94 C FREE
-1 1sscA 104 H FREE
-1 1sscA 109 C FREE
-1 1sscA 110 E FREE
-1 1tns_ 8 E FREE
-1 1tns_ 46 E FREE
-1 1tns_ 75 E FREE
-1 1tocR 5 C FREE
-1 1tocR 9 H FREE
-1 1tocR 13 C FREE
-1 1tocR 20 D FREE
-1 1tocR 25 E FREE
-1 1tocR 29 C FREE
-1 1tocR 35 C FREE
-1 1tocR 38 E FREE
-1 1tocR 44 H FREE
-1 1tocR 45 E FREE
-1 1tocR 46 C FREE
-1 1tocR 50 C FREE
-1 1tocR 56 D FREE
-1 1tocR 57 H FREE
-1 1tocR 62 H FREE
-1 1tocR 65 C FREE
-1 1tocR 73 C FREE
-1 1tocR 78 D FREE
-1 1tocR 83 D FREE
-1 1tocR 89 C FREE
-1 1tocR 96 C FREE
-1 1tocR 100 E FREE
-1 1tocR 104 E FREE
-1 1tocR 106 E FREE
-1 1tocR 108 E FREE
-1 1tocR 109 C FREE
-1 1tocR 113 C FREE
-1 1tocR 118 E FREE
-1 1tpg_ 5 C FREE
-1 1tpg_ 7 D FREE
-1 1tpg_ 17 H FREE
-1 1tpg_ 33 C FREE
-1 1tpg_ 35 C FREE
-1 1tpg_ 42 C FREE
-1 1tpg_ 43 H FREE
-1 1tpg_ 50 C FREE
-1 1tpg_ 55 C FREE
-1 1tpg_ 61 C FREE
-1 1tpg_ 72 C FREE
-1 1tpg_ 74 C FREE
-1 1tpg_ 83 C FREE
-1 1tpg_ 86 D FREE
-1 1uadC 16 E FREE
-1 1uadC 28 E FREE
-1 1uadC 36 D FREE
-1 1uadC 43 C FREE
-1 1uadC 45 H FREE
-1 1uadC 47 C FREE
-1 1uadC 61 C FREE
-1 1uadC 72 D FREE
-1 1ub7A 64 H FREE
-1 1ub7A 120 H FREE
-1 1ub7A 189 H FREE
-1 1ub7A 191 C FREE
-1 1ub7A 245 H FREE
-1 1ub7A 299 H FREE
-1 1udnA 3 D FREE
-1 1udnA 27 C FREE
-1 1udnA 38 C FREE
-1 1udnA 87 H FREE
-1 1udnA 115 C FREE
-1 1udnA 144 H FREE
-1 1udnA 173 D FREE
-1 1udnA 178 E FREE
-1 1udnA 179 D FREE
-1 1udnA 200 H FREE
-1 1udnA 243 E FREE
-1 1ueoA 31 C FREE
-1 1ueoA 35 C FREE
-1 1ueoA 46 C FREE
-1 1ueoA 47 C FREE
-1 1ueoA 53 C FREE
-1 1ueoA 54 C FREE
-1 1ueoA 55 H FREE
-1 1uewA 16 H FREE
-1 1uewA 44 H FREE
-1 1uewA 58 C FREE
-1 1uewA 65 D FREE
-1 1uewA 80 H FREE
-1 1unnD 9 E FREE
-1 1unnD 17 H FREE
-1 1unnD 18 H FREE
-1 1unnD 22 C FREE
-1 1unnD 57 D FREE
-1 1unnD 64 E FREE
-1 1unnD 65 H FREE
-1 1unnD 98 H FREE
-1 1uptB 2 E FREE
-1 1uptB 7 E FREE
-1 1uptB 15 E FREE
-1 1uptB 21 E FREE
-1 1uptB 37 D FREE
-1 1uptB 38 D FREE
-1 1uptB 45 E FREE
-1 1uptB 47 E FREE
-1 1uptB 48 D FREE
-1 1us4A 88 C FREE
-1 1us4A 89 C FREE
-1 1us4A 113 H FREE
-1 1us4A 127 D FREE
-1 1us4A 181 D FREE
-1 1us4A 278 H FREE
-1 1us4A 299 H FREE
-1 1us4A 308 E FREE
-1 1vcc_ 7 D FREE
-1 1vcc_ 13 D FREE
-1 1vcc_ 32 H FREE
-1 1vcc_ 38 H FREE
-1 1vcc_ 50 E FREE
-1 1vcc_ 62 D FREE
-1 1vcc_ 75 H FREE
-1 1vdc_ 6 H FREE
-1 1vdc_ 11 C FREE
-1 1vdc_ 20 H FREE
-1 1vdc_ 146 C FREE
-1 1vdc_ 149 C FREE
-1 1vdc_ 188 H FREE
-1 1vdc_ 256 H FREE
-1 1vdc_ 311 C FREE
-1 1vdc_ 319 H FREE
-1 1vdc_ 332 D FREE
-1 1vdrA 28 D FREE
-1 1vdrA 76 H FREE
-1 1vdrA 111 H FREE
-1 1vdrA 127 D FREE
-1 1vdrA 146 H FREE
-1 1vf5B 7 D FREE
-1 1vf5B 10 D FREE
-1 1vf5B 23 H FREE
-1 1vf5B 49 C FREE
-1 1vf5B 77 E FREE
-1 1vmoA 15 H FREE
-1 1vmoA 25 C FREE
-1 1vmoA 26 H FREE
-1 1vmoA 38 E FREE
-1 1vmoA 45 D FREE
-1 1vmoA 56 C FREE
-1 1vmoA 78 C FREE
-1 1vmoA 98 D FREE
-1 1vmoA 109 C FREE
-1 1vmoA 132 C FREE
-1 1vmoA 135 C FREE
-1 1vmoA 142 E FREE
-1 1vmoA 149 D FREE
-1 1vmoA 150 D FREE
-1 1vmoA 160 C FREE
-1 1vmoA 161 C FREE
-1 1vokA 2 D FREE
-1 1vokA 6 E FREE
-1 1vokA 16 H FREE
-1 1vokA 35 C FREE
-1 1vokA 80 C FREE
-1 1vokA 121 C FREE
-1 1vokA 136 H FREE
-1 1vpu_ 3 D FREE
-1 1vpu_ 11 E FREE
-1 1vpu_ 14 E FREE
-1 1vpu_ 15 D FREE
-1 1vpu_ 19 E FREE
-1 1vpu_ 21 E FREE
-1 1vpu_ 23 D FREE
-1 1vpu_ 25 E FREE
-1 1vpu_ 26 E FREE
-1 1vpu_ 32 E FREE
-1 1vpu_ 35 H FREE
-1 1ycqA 1 H FREE
-1 1ycqA 6 D FREE
-1 1ycqA 8 E FREE
-1 1ycqA 29 E FREE
-1 1ycqA 35 E FREE
-1 1ycqA 39 H FREE
-1 1ycqA 51 D FREE
-1 1ycqA 56 H FREE
-1 1ycqA 59 H FREE
-1 1ycqA 60 C FREE
-1 1ycqA 63 D FREE
-1 1ycqA 78 E FREE
-1 1ycqA 97 E FREE
-1 1yghA 35 E FREE
-1 1yghA 43 D FREE
-1 1yghA 46 H FREE
-1 1yghA 74 E FREE
-1 1yghA 78 C FREE
-1 1yghA 92 H FREE
-1 1yghA 96 H FREE
-1 1yghA 99 D FREE
-1 1yghA 115 D FREE
-1 1yghA 144 D FREE
-1 1yghA 146 E FREE
-1 1yghA 153 C FREE
-1 1yghA 163 D FREE
-1 2sqcA 24 C FREE
-1 2sqcA 28 E FREE
-1 2sqcA 49 C FREE
-1 2sqcA 50 H FREE
-1 2sqcA 69 H FREE
-1 2sqcA 74 D FREE
-1 2sqcA 225 H FREE
-1 2sqcA 233 H FREE
-1 2sqcA 279 H FREE
-1 2sqcA 312 D FREE
-1 2sqcA 329 H FREE
-1 2sqcA 349 D FREE
-1 2sqcA 375 C FREE
-1 2sqcA 420 D FREE
-1 2sqcA 430 H FREE
-1 2sqcA 450 H FREE
-1 2sqcA 454 C FREE
-1 2sqcA 525 H FREE
-1 2sqcA 536 C FREE
-1 2sqcA 613 H FREE
-1 2std_ 14 D FREE
-1 2std_ 21 C FREE
-1 2std_ 24 E FREE
-1 2std_ 27 D FREE
-1 2std_ 30 D FREE
-1 2std_ 33 D FREE
-1 2std_ 35 D FREE
-1 2std_ 48 D FREE
-1 2std_ 58 E FREE
-1 2std_ 63 E FREE
-1 2std_ 64 E FREE
-1 2std_ 84 H FREE
-1 2std_ 92 E FREE
-1 2std_ 96 E FREE
-1 2std_ 98 E FREE
-1 2std_ 103 H FREE
-1 2std_ 109 H FREE
-1 2std_ 114 D FREE
-1 2std_ 125 H FREE
-1 2std_ 127 H FREE
-1 2std_ 132 H FREE
-1 2std_ 154 E FREE
-1 2std_ 158 D FREE
-1 2std_ 170 D FREE
-1 3proC 1 D FREE
-1 3proC 14 D FREE
-1 3proC 29 E FREE
-1 3proC 121 D FREE
-1 4otaA 5 H FREE
-1 4otaA 8 E FREE
-1 4otaA 13 E FREE
-1 4otaA 43 E FREE
-1 4otaA 48 H FREE
-1 7ahlA 12 D FREE
-1 7ahlA 34 H FREE
-1 7ahlA 44 D FREE
-1 7ahlA 47 H FREE
-1 7ahlA 143 H FREE
-1 7ahlA 253 D FREE
-1 7ahlA 258 H FREE
