# Supplementary material for: Predicting zinc binding at the proteome level
Source: BMC Bioinformatics. 2007 Feb 5;8:39. doi: 10.1186/1471-2105-8-39 (PMC1800866; doi:10.1186/1471-2105-8-39)
Supplement: Additional File 1 — SVM evaluation data. List of protein chains employed in the experiments, splits of the 5-fold cross validation procedure, model parameters obtained in the tuning phase. [file 1471-2105-8-39-S1.tgz › SVM_evaluation_data/CHDE_split_4]

-1 1a5t_ 23 H FREE
-1 1a5t_ 24 H FREE
1 1a5t_ 49 C ZN_501
-1 1a5t_ 55 H FREE
1 1a5t_ 58 C ZN_501
-1 1a5t_ 60 H FREE
1 1a5t_ 61 C ZN_501
1 1a5t_ 64 C ZN_501
-1 1a5t_ 72 H FREE
-1 1a5t_ 74 D FREE
-1 1a5t_ 102 H FREE
-1 1a5t_ 132 E FREE
-1 1a5t_ 133 E FREE
-1 1a5t_ 158 C FREE
-1 1a5t_ 161 H FREE
-1 1a5t_ 216 C FREE
-1 1a5t_ 237 H FREE
-1 1a5t_ 245 H FREE
-1 1a5t_ 253 D FREE
-1 1a5t_ 258 H FREE
-1 1a5t_ 259 H FREE
-1 1a5t_ 268 D FREE
-1 1a5t_ 279 H FREE
-1 1a5t_ 293 C FREE
-1 1a5t_ 294 H FREE
-1 1a5t_ 320 H FREE
-1 1a5t_ 332 H FREE
-1 1a71A 8 C FREE
-1 1a71A 33 H FREE
1 1a71A 45 C ZN_401_A
-1 1a71A 48 D FREE
-1 1a71A 50 H FREE
1 1a71A 66 H ZN_401_A
-1 1a71A 67 E FREE
-1 1a71A 86 D FREE
1 1a71A 96 C ZN_402_A
1 1a71A 99 C ZN_402_A
1 1a71A 102 C ZN_402_A
-1 1a71A 104 H FREE
1 1a71A 110 C ZN_402_A
-1 1a71A 131 C FREE
-1 1a71A 137 H FREE
-1 1a71A 138 H FREE
-1 1a71A 169 C FREE
1 1a71A 173 C ZN_401_A
-1 1a71A 194 C FREE
-1 1a71A 210 C FREE
-1 1a71A 239 C FREE
-1 1a71A 280 C FREE
-1 1a71A 281 C FREE
-1 1a71A 347 H FREE
-1 1a73A 97 H FREE
1 1a73A 99 C ZN_202
-1 1a73A 100 H FREE
1 1a73A 104 C ZN_202
-1 1a73A 105 H FREE
1 1a73A 109 H ZN_202
-1 1a73A 111 C FREE
-1 1a73A 113 E FREE
1 1a73A 124 C ZN_201
1 1a73A 131 C ZN_201
1 1a73A 133 H ZN_201
1 1a73A 137 C ZN_201
1 1a85A 62 H ZN_998
1 1a85A 77 H ZN_998
1 1a85A 90 H ZN_998
1 1a85A 112 H ZN_999
1 1a85A 116 H ZN_999
1 1a85A 122 H ZN_999
-1 1a85A 147 D FREE
-1 1a85A 148 D FREE
-1 1add_ 9 E FREE
1 1add_ 11 H ZN_400
1 1add_ 13 H ZN_400
-1 1add_ 71 C FREE
-1 1add_ 95 E FREE
-1 1add_ 101 H FREE
-1 1add_ 149 C FREE
-1 1add_ 150 C FREE
-1 1add_ 153 H FREE
-1 1add_ 165 C FREE
-1 1add_ 182 E FREE
-1 1add_ 193 H FREE
-1 1add_ 206 H FREE
1 1add_ 210 H ZN_400
-1 1add_ 213 E FREE
-1 1add_ 234 H FREE
-1 1add_ 237 H FREE
-1 1add_ 254 H FREE
-1 1add_ 258 C FREE
-1 1add_ 274 H FREE
1 1add_ 291 D ZN_400
-1 1ah7_ 6 H FREE
1 1ah7_ 13 H ZN_248
1 1ah7_ 54 D ZN_246
-1 1ah7_ 61 D FREE
1 1ah7_ 68 H ZN_246
1 1ah7_ 117 H ZN_246
1 1ah7_ 121 D ZN_246 ZN_248
1 1ah7_ 127 H ZN_247
1 1ah7_ 141 H ZN_247
1 1ah7_ 145 E ZN_247
-1 1ah7_ 149 D FREE
-1 1ah7_ 176 H FREE
1 1ak0_ 5 H ZN_273
1 1ak0_ 14 H ZN_274
1 1ak0_ 44 D ZN_271
1 1ak0_ 59 H ZN_271
-1 1ak0_ 71 C FREE
-1 1ak0_ 78 D FREE
-1 1ak0_ 79 C FREE
-1 1ak0_ 84 C FREE
-1 1ak0_ 106 H FREE
1 1ak0_ 115 H ZN_271
1 1ak0_ 119 D ZN_271 ZN_273
1 1ak0_ 125 H ZN_272
-1 1ak0_ 144 H FREE
1 1ak0_ 148 H ZN_272
1 1ak0_ 152 D ZN_272
-1 1ak0_ 163 H FREE
-1 1ak0_ 210 D FREE
-1 1ak0_ 216 C FREE
-1 1ak0_ 222 H FREE
-1 1ak0_ 263 H FREE
-1 1ast_ 41 C FREE
-1 1ast_ 63 C FREE
-1 1ast_ 83 C FREE
-1 1ast_ 86 H FREE
1 1ast_ 91 H ZN_999
-1 1ast_ 92 E FREE
1 1ast_ 95 H ZN_999
1 1ast_ 101 H ZN_999
-1 1ast_ 103 H FREE
-1 1ast_ 147 H FREE
-1 1ast_ 180 H FREE
-1 1ast_ 185 D FREE
-1 1ast_ 197 C FREE
1 1b66A 18 H ZN_401
-1 1b66A 21 H FREE
-1 1b66A 37 C FREE
1 1b66A 43 H ZN_401
1 1b66A 45 H ZN_401
-1 1b66A 54 H FREE
-1 1b66A 83 D FREE
-1 1b66A 84 H FREE
-1 1b66A 90 D FREE
-1 1b66A 102 E FREE
-1 1b66A 128 E FREE
-1 1b66A 139 E FREE
-1 1bqbA 29 D FREE
-1 1bqbA 32 H FREE
-1 1bqbA 68 D FREE
-1 1bqbA 92 H FREE
-1 1bqbA 101 H FREE
-1 1bqbA 104 H FREE
-1 1bqbA 139 D FREE
1 1bqbA 143 H ZN_350_A
-1 1bqbA 144 E FREE
1 1bqbA 147 H ZN_350_A
1 1bqbA 167 E ZN_350_A
-1 1bqbA 171 D FREE
-1 1bqbA 212 H FREE
-1 1bqbA 227 H FREE
-1 1bswA 5 E FREE
-1 1bswA 11 D FREE
-1 1bswA 12 H FREE
-1 1bswA 84 H FREE
-1 1bswA 88 H FREE
-1 1bswA 89 D FREE
-1 1bswA 113 C FREE
-1 1bswA 125 H FREE
1 1bswA 138 H ZN3_800_A
1 1bswA 142 H ZN3_800_A
1 1bswA 148 H ZN3_800_A
-1 1bswA 149 D FREE
-1 1bswA 153 C FREE
-1 1bswA 155 C FREE
-1 1bswA 160 C FREE
-1 1bswA 177 C FREE
-1 1bswA 182 C FREE
-1 1bswA 193 C FREE
-1 1c7kA 40 D FREE
-1 1c7kA 48 D FREE
-1 1c7kA 59 H FREE
1 1c7kA 82 H ZN_133_A
-1 1c7kA 83 E FREE
1 1c7kA 86 H ZN_133_A
1 1c7kA 92 D ZN_133_A
-1 1c7kA 93 H FREE
-1 1c7kA 98 C FREE
-1 1c7kA 111 C FREE
-1 1c7kA 120 E FREE
-1 1ca1_ 1 D FREE
-1 1ca1_ 5 D FREE
1 1ca1_ 10 H ZN_371
-1 1ca1_ 45 H FREE
-1 1ca1_ 55 D FREE
-1 1ca1_ 57 D FREE
-1 1ca1_ 67 H FREE
-1 1ca1_ 125 H FREE
1 1ca1_ 129 D ZN_371
-1 1ca1_ 135 H FREE
-1 1ca1_ 147 H FREE
-1 1ca1_ 151 E FREE
-1 1ca1_ 155 E FREE
-1 1ca1_ 168 C FREE
-1 1ca1_ 206 H FREE
-1 1ca1_ 211 H FREE
-1 1ca1_ 215 D FREE
-1 1ca1_ 240 H FREE
-1 1ca1_ 241 D FREE
-1 1ca1_ 272 D FREE
-1 1ca1_ 273 D FREE
-1 1ca1_ 288 E FREE
-1 1ca1_ 292 D FREE
-1 1ca1_ 297 D FREE
-1 1ca1_ 304 D FREE
-1 1ca1_ 312 D FREE
-1 1ca1_ 335 D FREE
-1 1cjvA 16 H FREE
-1 1cjvA 23 H FREE
1 1cjvA 32 D ZN_502
-1 1cjvA 43 C FREE
-1 1cjvA 67 H FREE
-1 1cjvA 68 C FREE
1 1cjvA 76 D ZN_502
-1 1cjvA 77 C FREE
-1 1cjvA 80 C FREE
-1 1cjvA 91 H FREE
-1 1cjvA 93 H FREE
-1 1cjvA 94 C FREE
-1 1cjvA 95 C FREE
-1 1cjvA 124 H FREE
-1 1cjvA 129 H FREE
-1 1cjvA 130 C FREE
-1 1cjvA 152 H FREE
-1 1cjvA 163 H FREE
-1 1cjvA 182 C FREE
-1 1cjvA 193 H FREE
-1 1cjvA 203 C FREE
-1 1cjvC 2 C FREE
-1 1cjvC 40 H FREE
-1 1cjvC 63 H FREE
-1 1cjvC 148 H FREE
-1 1cjvC 155 D FREE
-1 1cjvC 161 C FREE
-1 1cjvC 173 C FREE
-1 1cjvC 195 D FREE
-1 1cjvC 199 C FREE
1 1cjvC 219 H ZN_398
-1 1cjvC 236 C FREE
-1 1cjvC 294 D FREE
-1 1cjvC 356 H FREE
-1 1cjvC 358 C FREE
-1 1cjvC 361 H FREE
-1 1cjvC 364 C FREE
-1 1cjvC 367 D FREE
-1 1cjvC 378 C FREE
-1 1cjvC 380 D FREE
-1 1cjvC 386 H FREE
-1 1ck1A 0 E FREE
-1 1ck1A 4 D FREE
-1 1ck1A 11 H FREE
-1 1ck1A 30 H FREE
-1 1ck1A 46 H FREE
1 1ck1A 82 D ZN_300
-1 1ck1A 92 C FREE
-1 1ck1A 109 C FREE
1 1ck1A 117 H ZN_300
1 1ck1A 121 H ZN_300
-1 1ck1A 157 E FREE
-1 1ck1A 159 D FREE
-1 1ck1A 198 D FREE
-1 1ck1A 218 D FREE
-1 1ck1A 230 E FREE
-1 1ck1A 232 H FREE
-1 1clc_ 35 E FREE
-1 1clc_ 54 H FREE
-1 1clc_ 64 C FREE
-1 1clc_ 98 D FREE
1 1clc_ 144 C ZN_594
-1 1clc_ 156 H FREE
-1 1clc_ 159 H FREE
1 1clc_ 162 C ZN_594
1 1clc_ 163 H ZN_594
-1 1clc_ 176 H FREE
1 1clc_ 186 H ZN_594
-1 1clc_ 187 D FREE
-1 1clc_ 190 D FREE
-1 1clc_ 211 H FREE
-1 1clc_ 242 D FREE
-1 1clc_ 258 H FREE
-1 1clc_ 275 H FREE
-1 1clc_ 306 D FREE
-1 1clc_ 313 C FREE
-1 1clc_ 350 D FREE
-1 1clc_ 351 D FREE
-1 1clc_ 434 H FREE
-1 1clc_ 448 C FREE
-1 1clc_ 481 H FREE
-1 1clc_ 505 H FREE
-1 1clc_ 535 D FREE
-1 1clc_ 574 D FREE
-1 1clc_ 585 D FREE
-1 1clc_ 610 D FREE
-1 1clc_ 614 D FREE
-1 1clc_ 621 D FREE
1 1ddzB 73 C ZN_3_B
1 1ddzB 75 D ZN_3_B
-1 1ddzB 90 E FREE
-1 1ddzB 94 H FREE
-1 1ddzB 101 C FREE
-1 1ddzB 103 H FREE
-1 1ddzB 123 H FREE
-1 1ddzB 127 C FREE
1 1ddzB 129 H ZN_3_B
1 1ddzB 132 C ZN_3_B
-1 1ddzB 153 H FREE
-1 1ddzB 168 C FREE
-1 1ddzB 188 H FREE
-1 1ddzB 191 C FREE
-1 1ddzB 316 H FREE
1 1ddzB 327 C ZN_4_B
1 1ddzB 329 D ZN_4_B
-1 1ddzB 344 E FREE
-1 1ddzB 348 H FREE
-1 1ddzB 355 C FREE
-1 1ddzB 357 H FREE
-1 1ddzB 381 C FREE
1 1ddzB 383 H ZN_4_B
1 1ddzB 386 C ZN_4_B
-1 1ddzB 389 C FREE
-1 1ddzB 407 H FREE
-1 1ddzB 414 H FREE
-1 1ddzB 442 H FREE
-1 1ddzB 445 C FREE
-1 1ddzB 485 D FREE
-1 1dmtA 2 C FREE
-1 1dmtA 7 C FREE
-1 1dmtA 25 C FREE
-1 1dmtA 33 C FREE
-1 1dmtA 88 C FREE
-1 1dmtA 160 H FREE
-1 1dmtA 163 H FREE
-1 1dmtA 179 C FREE
-1 1dmtA 187 C FREE
-1 1dmtA 356 C FREE
-1 1dmtA 383 H FREE
1 1dmtA 529 H ZN_755_A
1 1dmtA 533 H ZN_755_A
-1 1dmtA 536 D FREE
-1 1dmtA 566 C FREE
-1 1dmtA 583 H FREE
-1 1dmtA 596 D FREE
-1 1dmtA 627 H FREE
-1 1dmtA 640 C FREE
-1 1dmtA 657 H FREE
-1 1dmtA 679 H FREE
-1 1dmtA 680 C FREE
-1 1dmtA 692 C FREE
1 1dpmA 20 H ZN_800
-1 1dpmA 21 E FREE
1 1dpmA 22 H ZN_800
-1 1dpmA 24 C FREE
-1 1dpmA 65 D FREE
-1 1dpmA 88 H FREE
-1 1dpmA 109 E FREE
-1 1dpmA 118 E FREE
1 1dpmA 166 H ZN_801
-1 1dpmA 192 C FREE
1 1dpmA 195 H ZN_801
-1 1dpmA 201 D FREE
-1 1dpmA 218 D FREE
-1 1dpmA 219 H FREE
-1 1dpmA 222 H FREE
1 1dpmA 266 D ZN_800
-1 1dqsA 12 E FREE
-1 1dqsA 33 C FREE
-1 1dqsA 80 E FREE
-1 1dqsA 102 C FREE
-1 1dqsA 118 D FREE
-1 1dqsA 145 D FREE
-1 1dqsA 175 D FREE
1 1dqsA 193 E ZN_402_A
-1 1dqsA 229 H FREE
-1 1dqsA 248 H FREE
-1 1dqsA 256 D FREE
-1 1dqsA 259 E FREE
1 1dqsA 270 H ZN_402_A
-1 1dqsA 274 H FREE
-1 1dqsA 277 E FREE
1 1dqsA 286 H ZN_402_A
-1 1dqsA 289 C FREE
-1 1dqsA 303 H FREE
-1 1dqsA 318 C FREE
-1 1dqsA 341 H FREE
-1 1dqsA 342 C FREE
-1 1dqsA 354 D FREE
-1 1e1hA 19 E FREE
-1 1e1hA 26 E FREE
-1 1e1hA 29 H FREE
-1 1e1hA 31 D FREE
-1 1e1hA 34 D FREE
-1 1e1hA 75 H FREE
-1 1e1hA 83 E FREE
-1 1e1hA 110 D FREE
-1 1e1hA 119 E FREE
-1 1e1hA 121 D FREE
-1 1e1hA 170 C FREE
-1 1e1hA 201 C FREE
-1 1e1hA 206 H FREE
-1 1e1hA 252 D FREE
1 1e1hA 259 H ZN_501_A
1 1e1hA 263 H ZN_501_A
-1 1e1hA 266 H FREE
-1 1e7dA 9 E FREE
-1 1e7dA 10 E FREE
-1 1e7dA 16 D FREE
1 1e7dA 22 C ZN_1158_A
1 1e7dA 25 C ZN_1158_A
-1 1e7dA 37 H FREE
-1 1e7dA 39 D FREE
-1 1e7dA 40 H FREE
-1 1e7dA 41 D FREE
-1 1e7dA 42 H FREE
1 1e7dA 57 C ZN_1158_A
1 1e7dA 60 C ZN_1158_A
-1 1e7dA 69 H FREE
-1 1e7dA 88 E FREE
-1 1eb6A 5 C FREE
-1 1eb6A 64 E FREE
-1 1eb6A 76 H FREE
-1 1eb6A 77 C FREE
-1 1eb6A 84 C FREE
-1 1eb6A 102 C FREE
-1 1eb6A 116 C FREE
-1 1eb6A 117 H FREE
1 1eb6A 127 H ZN_178_A
-1 1eb6A 128 E FREE
1 1eb6A 131 H ZN_178_A
1 1eb6A 142 D ZN_178_A
-1 1eb6A 163 D FREE
-1 1eb6A 176 C FREE
-1 1ef0A 15 D FREE
-1 1ef0A 20 C FREE
-1 1ef0A 22 E FREE
-1 1ef0A 34 D FREE
-1 1ef0A 59 H FREE
-1 1ef0A 62 H FREE
-1 1ef0A 78 C FREE
-1 1ef0A 82 H FREE
-1 1ef0A 163 E FREE
-1 1ef0A 166 D FREE
-1 1ef0A 173 H FREE
-1 1ef0A 191 H FREE
-1 1ef0A 202 H FREE
-1 1ef0A 252 C FREE
-1 1ef0A 313 D FREE
-1 1ef0A 319 E FREE
-1 1ef0A 327 D FREE
-1 1ef0A 336 H FREE
-1 1ef0A 346 H FREE
-1 1ef0A 380 H FREE
-1 1ef0A 401 C FREE
-1 1ef0A 419 C FREE
-1 1ef0A 444 D FREE
1 1ef0A 445 H ZN_2
1 1ef0A 456 H ZN_2
1 1ef0A 458 C ZN_2
-1 1ef0A 460 E FREE
1 1eh6A 4 C ZN_200_A
1 1eh6A 23 C ZN_200_A
1 1eh6A 28 H ZN_200_A
-1 1eh6A 61 C FREE
-1 1eh6A 70 H FREE
1 1eh6A 84 H ZN_200_A
-1 1eh6A 85 H FREE
-1 1eh6A 144 C FREE
-1 1eh6A 145 H FREE
-1 1eh6A 149 C FREE
-1 1eh6A 170 H FREE
-1 1eh6A 171 E FREE
-1 1eh6A 173 H FREE
-1 1ezm_ 29 C FREE
-1 1ezm_ 57 C FREE
-1 1ezm_ 74 D FREE
-1 1ezm_ 76 H FREE
-1 1ezm_ 97 H FREE
-1 1ezm_ 104 H FREE
-1 1ezm_ 123 D FREE
-1 1ezm_ 135 D FREE
1 1ezm_ 139 H ZN_300
-1 1ezm_ 140 E FREE
1 1ezm_ 143 H ZN_300
1 1ezm_ 163 E ZN_300
-1 1ezm_ 167 D FREE
-1 1ezm_ 222 H FREE
-1 1ezm_ 223 H FREE
-1 1ezm_ 269 C FREE
-1 1ezm_ 296 C FREE
-1 1f3z_ 30 D FREE
1 1f3z_ 67 H ZN_300
1 1f3z_ 82 H ZN_300
-1 1f3z_ 86 D FREE
-1 1f3z_ 115 D FREE
-1 1f82A 46 E FREE
-1 1f82A 69 C FREE
-1 1f82A 73 D FREE
-1 1f82A 178 H FREE
-1 1f82A 194 C FREE
-1 1f82A 221 D FREE
1 1f82A 228 H ZN_500_A
1 1f82A 232 H ZN_500_A
-1 1f82A 235 H FREE
1 1f82A 266 E ZN_500_A
-1 1f82A 274 D FREE
-1 1f82A 307 C FREE
-1 1f82A 356 E FREE
-1 1f82A 394 E FREE
-1 1fb1A 71 H FREE
1 1fb1A 86 C ZN_300_A
-1 1fb1A 88 H FREE
1 1fb1A 89 H ZN_300_A
-1 1fb1A 98 H FREE
-1 1fb1A 128 E FREE
-1 1fb1A 155 H FREE
1 1fb1A 157 C ZN_300_A
-1 1fr2B 1 E FREE
-1 1fr2B 39 D FREE
-1 1fr2B 63 D FREE
1 1fr2B 101 H ZN_301_B
-1 1fr2B 102 H FREE
-1 1fr2B 116 D FREE
1 1fr2B 126 H ZN_301_B
-1 1fr2B 128 D FREE
1 1fr2B 130 H ZN_301_B
-1 1g12A 4 C FREE
-1 1g12A 33 H FREE
-1 1g12A 52 H FREE
-1 1g12A 58 H FREE
-1 1g12A 74 C FREE
-1 1g12A 76 C FREE
-1 1g12A 96 C FREE
1 1g12A 116 H ZN_200_A
-1 1g12A 117 E FREE
1 1g12A 120 H ZN_200_A
1 1g12A 129 D ZN_200_A
-1 1g12A 153 D FREE
-1 1g12A 155 H FREE
-1 1g12A 160 E FREE
-1 1g5cA 4 D FREE
-1 1g5cA 22 H FREE
-1 1g5cA 27 C FREE
1 1g5cA 31 C ZN_1001_A
-1 1g5cA 33 D FREE
-1 1g5cA 50 D FREE
1 1g5cA 86 H ZN_1001_A
1 1g5cA 89 C ZN_1001_A
-1 1g5cA 151 H FREE
-1 1g5cA 168 D FREE
-1 1gkpA 43 D FREE
-1 1gkpA 55 D FREE
1 1gkpA 57 H ZN_1461_A
1 1gkpA 59 H ZN_1461_A
-1 1gkpA 73 H FREE
-1 1gkpA 92 C FREE
-1 1gkpA 93 C FREE
-1 1gkpA 117 C FREE
-1 1gkpA 122 H FREE
1 1gkpA 181 H ZN_1460_A
-1 1gkpA 182 C FREE
-1 1gkpA 206 H FREE
1 1gkpA 237 H ZN_1460_A
-1 1gkpA 240 C FREE
-1 1gkpA 265 H FREE
1 1gkpA 313 D ZN_1461_A
-1 1gkpA 314 H FREE
-1 1gkpA 315 C FREE
-1 1gkpA 359 H FREE
-1 1gkpA 389 D FREE
-1 1gkpA 407 H FREE
-1 1gw6A 4 D FREE
-1 1gw6A 6 C FREE
-1 1gw6A 15 C FREE
-1 1gw6A 19 H FREE
-1 1gw6A 21 H FREE
-1 1gw6A 24 C FREE
-1 1gw6A 127 H FREE
-1 1gw6A 134 C FREE
-1 1gw6A 138 H FREE
-1 1gw6A 139 C FREE
-1 1gw6A 145 C FREE
-1 1gw6A 147 D FREE
-1 1gw6A 198 C FREE
-1 1gw6A 273 C FREE
1 1gw6A 294 H ZN_1615_A
-1 1gw6A 295 E FREE
1 1gw6A 298 H ZN_1615_A
-1 1gw6A 312 H FREE
-1 1gw6A 319 H FREE
-1 1gw6A 326 H FREE
-1 1gw6A 328 C FREE
-1 1gw6A 338 H FREE
-1 1gw6A 359 H FREE
-1 1gw6A 467 C FREE
-1 1gw6A 496 H FREE
-1 1gw6A 515 H FREE
-1 1gw6A 532 E FREE
-1 1gw6A 541 C FREE
-1 1gw6A 580 H FREE
-1 1gw6A 590 H FREE
-1 1gw6A 595 H FREE
-1 1i1iP 64 C FREE
-1 1i1iP 87 H FREE
-1 1i1iP 124 H FREE
-1 1i1iP 129 C FREE
-1 1i1iP 155 H FREE
1 1i1iP 159 H ZN_702_P
-1 1i1iP 175 C FREE
-1 1i1iP 223 H FREE
-1 1i1iP 231 C FREE
-1 1i1iP 232 C FREE
-1 1i1iP 245 H FREE
-1 1i1iP 248 C FREE
-1 1i1iP 275 H FREE
-1 1i1iP 309 E FREE
-1 1i1iP 321 C FREE
-1 1i1iP 336 D FREE
-1 1i1iP 338 H FREE
-1 1i1iP 388 H FREE
-1 1i1iP 414 D FREE
-1 1i1iP 424 H FREE
-1 1i1iP 427 C FREE
-1 1i1iP 434 C FREE
-1 1i1iP 465 H FREE
-1 1i1iP 467 E FREE
1 1i1iP 473 H ZN_701_P
-1 1i1iP 474 E FREE
1 1i1iP 477 H ZN_701_P
-1 1i1iP 480 H FREE
-1 1i1iP 483 C FREE
-1 1i1iP 499 D FREE
1 1i1iP 502 E ZN_701_P
-1 1i1iP 509 E FREE
-1 1i1iP 524 H FREE
-1 1i1iP 529 H FREE
-1 1i1iP 561 D FREE
-1 1i1iP 565 H FREE
-1 1i1iP 580 C FREE
-1 1i1iP 600 H FREE
-1 1i1iP 624 H FREE
-1 1i1iP 626 C FREE
-1 1ia6A 3 H FREE
1 1ia6A 21 C ZN_1264_A
1 1ia6A 37 C ZN_1264_A
1 1ia6A 38 H ZN_1264_A
1 1ia6A 54 H ZN_1264_A
-1 1ia6A 55 D FREE
-1 1ia6A 58 D FREE
-1 1ia6A 59 H FREE
-1 1ia6A 102 D FREE
-1 1ia6A 108 H FREE
-1 1ia6A 124 D FREE
-1 1ia6A 125 H FREE
-1 1ia6A 179 C FREE
-1 1ia6A 210 D FREE
-1 1ia6A 211 D FREE
-1 1ia6A 254 C FREE
-1 1ia6A 320 C FREE
-1 1ia6A 358 C FREE
-1 1ia6A 360 H FREE
-1 1ia6A 362 H FREE
-1 1ia6A 363 H FREE
-1 1ia6A 382 H FREE
-1 1ia6A 400 D FREE
-1 1ia6A 409 E FREE
-1 1ia9A 8 E FREE
-1 1ia9A 29 E FREE
-1 1ia9A 37 E FREE
-1 1ia9A 38 E FREE
-1 1ia9A 57 C FREE
-1 1ia9A 80 C FREE
-1 1ia9A 85 H FREE
-1 1ia9A 92 H FREE
-1 1ia9A 118 H FREE
-1 1ia9A 120 C FREE
-1 1ia9A 159 C FREE
-1 1ia9A 160 H FREE
-1 1ia9A 169 E FREE
-1 1ia9A 171 C FREE
1 1ia9A 202 H ZN_2001_A
-1 1ia9A 216 D FREE
-1 1ia9A 226 D FREE
-1 1ia9A 238 C FREE
1 1ia9A 259 H ZN_2001_A
-1 1ia9A 260 H FREE
1 1ia9A 261 C ZN_2001_A
-1 1ia9A 264 C FREE
1 1ia9A 265 C ZN_2001_A
-1 1itqA 17 D FREE
1 1itqA 19 H ZN_401_A
1 1itqA 21 D ZN_401_A
-1 1itqA 48 H FREE
-1 1itqA 70 C FREE
-1 1itqA 89 H FREE
-1 1itqA 92 C FREE
-1 1itqA 127 H FREE
-1 1itqA 151 H FREE
-1 1itqA 153 C FREE
-1 1itqA 194 D FREE
1 1itqA 197 H ZN_402_A
1 1itqA 218 H ZN_402_A
-1 1itqA 225 C FREE
-1 1itqA 233 D FREE
-1 1itqA 257 C FREE
-1 1itqA 269 H FREE
-1 1itqA 272 H FREE
-1 1itqA 287 D FREE
-1 1itqA 360 C FREE
-1 1itqA 363 H FREE
-1 1j2xA 6 D FREE
-1 1j2xA 11 E FREE
-1 1j2xA 12 D FREE
-1 1j2xA 27 D FREE
-1 1j2xA 67 H FREE
-1 1j2xA 72 E FREE
-1 1j36A 8 E FREE
-1 1j36A 119 C FREE
-1 1j36A 127 C FREE
-1 1j36A 145 H FREE
-1 1j36A 195 E FREE
-1 1j36A 204 E FREE
-1 1j36A 218 H FREE
-1 1j36A 228 H FREE
-1 1j36A 243 H FREE
-1 1j36A 322 C FREE
-1 1j36A 323 H FREE
-1 1j36A 334 D FREE
-1 1j36A 340 C FREE
-1 1j36A 352 H FREE
1 1j36A 353 H ZN_701_A
1 1j36A 357 H ZN_701_A
-1 1j36A 366 H FREE
-1 1j36A 380 H FREE
-1 1j36A 396 H FREE
-1 1j36A 435 D FREE
-1 1j36A 453 C FREE
-1 1j36A 477 D FREE
-1 1j36A 483 H FREE
-1 1j36A 508 C FREE
-1 1j36A 526 C FREE
-1 1j36A 527 D FREE
-1 1j36A 539 H FREE
-1 1j36A 589 H FREE
-1 1j36A 598 C FREE
-1 1j79A 13 D FREE
1 1j79A 15 H ZN_400_A
1 1j79A 17 H ZN_400_A
-1 1j79A 20 D FREE
-1 1j79A 69 H FREE
-1 1j79A 77 C FREE
-1 1j79A 113 H FREE
1 1j79A 138 H ZN_401_A
-1 1j79A 140 E FREE
-1 1j79A 143 H FREE
-1 1j79A 152 E FREE
-1 1j79A 175 E FREE
1 1j79A 176 H ZN_401_A
-1 1j79A 201 H FREE
-1 1j79A 208 H FREE
-1 1j79A 217 H FREE
-1 1j79A 220 C FREE
-1 1j79A 229 H FREE
1 1j79A 249 D ZN_400_A
-1 1j79A 253 H FREE
-1 1j79A 256 H FREE
-1 1j79A 262 C FREE
-1 1j79A 264 C FREE
-1 1j79A 267 C FREE
-1 1j79A 289 H FREE
-1 1j79A 294 C FREE
-1 1ji3A 13 H FREE
1 1ji3A 60 D ZN_402_A
-1 1ji3A 63 C FREE
-1 1ji3A 75 D FREE
1 1ji3A 80 H ZN_402_A
-1 1ji3A 84 H FREE
1 1ji3A 86 H ZN_402_A
-1 1ji3A 107 H FREE
-1 1ji3A 111 H FREE
-1 1ji3A 139 H FREE
-1 1ji3A 151 H FREE
-1 1ji3A 152 H FREE
-1 1ji3A 164 H FREE
-1 1ji3A 204 D FREE
-1 1ji3A 222 H FREE
1 1ji3A 237 D ZN_402_A
-1 1ji3A 242 D FREE
-1 1ji3A 280 H FREE
-1 1ji3A 294 C FREE
-1 1ji3A 309 D FREE
-1 1ji3A 311 H FREE
-1 1ji3A 316 D FREE
-1 1ji3A 356 D FREE
-1 1ji3A 357 H FREE
-1 1ji3A 359 E FREE
-1 1jw9B 43 C FREE
-1 1jw9B 61 D FREE
-1 1jw9B 76 H FREE
-1 1jw9B 99 H FREE
-1 1jw9B 121 H FREE
-1 1jw9B 127 C FREE
-1 1jw9B 141 C FREE
1 1jw9B 171 C ZN_1_B
1 1jw9B 174 C ZN_1_B
-1 1jw9B 186 C FREE
-1 1jw9B 230 C FREE
1 1jw9B 243 C ZN_1_B
1 1jw9B 246 C ZN_1_B
-1 1k24A 8 E FREE
1 1k24A 12 H ZN_401
1 1k24A 14 D ZN_401
1 1k24A 27 E ZN_402
1 1k24A 29 H ZN_402
1 1k24A 34 H ZN_401
-1 1k24A 40 D FREE
-1 1k24A 44 D FREE
-1 1k24A 52 E FREE
-1 1k24A 86 E FREE
-1 1k24A 90 D FREE
-1 1k24A 103 D FREE
-1 1k24A 116 E FREE
-1 1k24A 120 D FREE
1 1k24A 127 H ZN_403
-1 1k24A 130 H FREE
-1 1k24A 141 H FREE
-1 1k24A 143 D FREE
-1 1k24A 159 E FREE
-1 1k24A 163 D FREE
-1 1k24A 180 D FREE
-1 1k24A 202 E FREE
-1 1k24A 207 E FREE
-1 1k24A 243 E FREE
1 1k81A 2 C ZN_144_A
1 1k81A 5 C ZN_144_A
-1 1k81A 9 D FREE
-1 1k81A 19 H FREE
1 1k81A 23 C ZN_144_A
1 1k81A 26 C ZN_144_A
-1 1kjzA 1 E FREE
-1 1kjzA 17 H FREE
-1 1kjzA 19 D FREE
-1 1kjzA 20 H FREE
-1 1kjzA 37 H FREE
1 1kjzA 59 C ZN_411
1 1kjzA 62 C ZN_411
1 1kjzA 71 C ZN_411
1 1kjzA 74 C ZN_411
-1 1kjzA 76 H FREE
-1 1kjzA 88 D FREE
-1 1kjzA 92 H FREE
-1 1kjzA 107 D FREE
-1 1kjzA 119 C FREE
-1 1kjzA 126 E FREE
-1 1kjzA 127 H FREE
-1 1kjzA 147 E FREE
-1 1kjzA 182 H FREE
-1 1kjzA 259 H FREE
-1 1kjzA 304 D FREE
-1 1kjzA 329 H FREE
-1 1kjzA 382 C FREE
-1 1lml_ 17 D FREE
-1 1lml_ 20 D FREE
-1 1lml_ 24 H FREE
-1 1lml_ 25 C FREE
-1 1lml_ 31 H FREE
-1 1lml_ 35 H FREE
-1 1lml_ 42 C FREE
-1 1lml_ 46 D FREE
-1 1lml_ 59 H FREE
-1 1lml_ 68 H FREE
-1 1lml_ 91 C FREE
-1 1lml_ 100 H FREE
-1 1lml_ 109 D FREE
-1 1lml_ 130 C FREE
-1 1lml_ 137 H FREE
1 1lml_ 164 H ZN_100
-1 1lml_ 165 E FREE
1 1lml_ 168 H ZN_100
-1 1lml_ 214 C FREE
-1 1lml_ 221 E FREE
-1 1lml_ 223 E FREE
1 1lml_ 234 H ZN_100
-1 1lml_ 243 E FREE
-1 1lml_ 264 D FREE
-1 1lml_ 276 E FREE
-1 1lml_ 286 C FREE
-1 1lml_ 293 C FREE
-1 1lml_ 306 C FREE
-1 1lml_ 315 C FREE
-1 1lml_ 325 C FREE
-1 1lml_ 330 H FREE
-1 1lml_ 353 D FREE
-1 1lml_ 355 C FREE
-1 1lml_ 366 C FREE
-1 1lml_ 374 H FREE
-1 1lml_ 389 C FREE
-1 1lml_ 410 C FREE
-1 1lml_ 415 C FREE
-1 1lml_ 427 H FREE
-1 1lml_ 435 C FREE
-1 1lml_ 458 C FREE
-1 1lml_ 463 E FREE
-1 1lml_ 465 C FREE
-1 1lr5A 1 C FREE
-1 1lr5A 4 D FREE
-1 1lr5A 26 H FREE
-1 1lr5A 35 H FREE
-1 1lr5A 39 E FREE
-1 1lr5A 41 E FREE
1 1lr5A 56 H ZN_180_A
1 1lr5A 58 H ZN_180_A
-1 1lr5A 60 C FREE
-1 1lr5A 61 E FREE
1 1lr5A 62 E ZN_180_A
-1 1lr5A 88 E FREE
-1 1lr5A 103 D FREE
1 1lr5A 105 H ZN_180_A
-1 1lr5A 113 H FREE
-1 1lr5A 114 E FREE
-1 1lr5A 115 D FREE
-1 1lr5A 134 D FREE
-1 1lr5A 139 H FREE
-1 1lr5A 151 D FREE
-1 1lr5A 152 E FREE
-1 1lr5A 154 C FREE
-1 1m65A 4 D FREE
-1 1m65A 6 H FREE
-1 1m65A 8 H FREE
1 1m65A 14 H ZN_300_A
-1 1m65A 38 D FREE
1 1m65A 39 H ZN_300_A
-1 1m65A 48 H FREE
-1 1m65A 49 H FREE
-1 1m65A 51 H FREE
-1 1m65A 72 E FREE
-1 1m65A 83 D FREE
-1 1m65A 84 C FREE
-1 1m65A 93 D FREE
-1 1m65A 100 H FREE
-1 1m65A 107 H FREE
-1 1m65A 126 H FREE
-1 1m65A 130 H FREE
-1 1m65A 139 D FREE
-1 1m65A 150 H FREE
-1 1m65A 155 E FREE
-1 1m65A 163 H FREE
-1 1m65A 170 D FREE
-1 1m65A 172 C FREE
-1 1m65A 191 D FREE
1 1m65A 193 H ZN_300_A
-1 1m65A 204 C FREE
-1 1m65A 216 E FREE
-1 1m65A 240 E FREE
-1 1m7jA 9 D FREE
-1 1m7jA 53 D FREE
-1 1m7jA 65 D FREE
1 1m7jA 67 H ZN_802_A
1 1m7jA 69 H ZN_802_A
-1 1m7jA 77 H FREE
1 1m7jA 96 C ZN_801_A ZN_802_A
-1 1m7jA 105 H FREE
-1 1m7jA 144 C FREE
-1 1m7jA 148 H FREE
-1 1m7jA 167 E FREE
-1 1m7jA 197 H FREE
-1 1m7jA 202 E FREE
-1 1m7jA 207 C FREE
-1 1m7jA 213 H FREE
1 1m7jA 220 H ZN_801_A
-1 1m7jA 227 H FREE
-1 1m7jA 234 E FREE
1 1m7jA 250 H ZN_801_A
-1 1m7jA 251 H FREE
-1 1m7jA 281 D FREE
-1 1m7jA 308 C FREE
-1 1m7jA 313 E FREE
-1 1m7jA 366 D FREE
-1 1m7jA 370 H FREE
-1 1m7jA 375 H FREE
-1 1m7jA 388 H FREE
-1 1m7jA 392 D FREE
-1 1m7jA 428 D FREE
-1 1m7jA 445 H FREE
-1 1m7jA 454 H FREE
-1 1m7jA 473 H FREE
-1 1mh2A 10 C FREE
-1 1mh2A 25 C FREE
-1 1mh2A 27 C FREE
-1 1mh2A 37 D FREE
-1 1mh2A 40 D FREE
-1 1mh2A 42 C FREE
-1 1mh2A 43 C FREE
-1 1mh2A 46 H FREE
-1 1mh2A 47 D FREE
-1 1mh2A 49 C FREE
-1 1mh2A 59 C FREE
-1 1mh2A 70 C FREE
-1 1mh2A 77 C FREE
-1 1mh2A 84 C FREE
-1 1mh2A 89 C FREE
-1 1mh2A 91 C FREE
-1 1mh2A 92 D FREE
-1 1mh2A 98 C FREE
-1 1mh2A 117 C FREE
1 1mzbA 33 H ZN_202_A
-1 1mzbA 71 H FREE
1 1mzbA 77 H ZN_203_A
1 1mzbA 87 H ZN_201_A
-1 1mzbA 88 H FREE
1 1mzbA 90 H ZN_202_A
-1 1mzbA 93 C FREE
1 1mzbA 125 H ZN_201_A
-1 1n0zA 13 D FREE
1 1n0zA 16 C ZN_46_A
1 1n0zA 21 C ZN_46_A
1 1n0zA 32 C ZN_46_A
1 1n0zA 35 C ZN_46_A
-1 1n25A 0 E FREE
-1 1n25A 1 E FREE
-1 1n25A 3 E FREE
-1 1n25A 22 C FREE
-1 1n25A 24 D FREE
1 1n25A 42 C ZN_700_A
1 1n25A 45 C ZN_700_A
1 1n25A 53 H ZN_700_A
1 1n25A 57 H ZN_700_A
-1 1n25A 60 H FREE
-1 1n25A 77 C FREE
-1 1n25A 135 H FREE
-1 1n25A 136 C FREE
-1 1n25A 151 C FREE
-1 1n25A 183 C FREE
-1 1n25A 206 D FREE
-1 1n25A 213 E FREE
-1 1n25A 214 D FREE
-1 1n25A 242 D FREE
-1 1n25A 250 E FREE
-1 1n25A 253 H FREE
-1 1n25A 270 E FREE
-1 1n25A 295 H FREE
-1 1n25A 296 C FREE
-1 1n25A 367 D FREE
-1 1njfA 2 H FREE
-1 1njfA 29 H FREE
-1 1njfA 44 H FREE
-1 1njfA 45 H FREE
1 1njfA 70 C ZN_401_A
1 1njfA 79 C ZN_401_A
1 1njfA 82 C ZN_401_A
1 1njfA 85 C ZN_401_A
-1 1njfA 135 H FREE
-1 1njfA 140 H FREE
-1 1njfA 150 E FREE
-1 1njfA 155 H FREE
-1 1njfA 176 C FREE
-1 1njfA 180 H FREE
-1 1njfA 191 H FREE
-1 1njfA 195 H FREE
-1 1njfA 201 H FREE
-1 1njfA 204 H FREE
-1 1odhA 1 E FREE
-1 1odhA 3 D FREE
-1 1odhA 8 E FREE
-1 1odhA 16 D FREE
-1 1odhA 19 D FREE
-1 1odhA 30 D FREE
-1 1odhA 34 E FREE
-1 1odhA 37 D FREE
-1 1odhA 42 H FREE
-1 1odhA 54 H FREE
-1 1odhA 66 H FREE
1 1odhA 75 C ZN_1171_A
1 1odhA 81 C ZN_1172_A
1 1odhA 85 C ZN_1172_A
-1 1odhA 100 C FREE
-1 1odhA 101 D FREE
1 1odhA 112 C ZN_1172_A
1 1odhA 115 C ZN_1172_A
1 1odhA 124 C ZN_1171_A
-1 1odhA 127 H FREE
-1 1odhA 138 H FREE
1 1odhA 151 H ZN_1171_A
-1 1odhA 152 D FREE
1 1odhA 153 H ZN_1171_A
-1 1odhA 157 E FREE
-1 1odhA 172 H FREE
-1 1onwA 2 D FREE
-1 1onwA 15 H FREE
-1 1onwA 25 C FREE
-1 1onwA 26 D FREE
-1 1onwA 49 C FREE
-1 1onwA 53 D FREE
-1 1onwA 60 C FREE
-1 1onwA 65 D FREE
1 1onwA 67 H ZN_800
1 1onwA 69 H ZN_800
-1 1onwA 111 H FREE
-1 1onwA 137 H FREE
-1 1onwA 150 D FREE
-1 1onwA 155 D FREE
-1 1onwA 162 C FREE
-1 1onwA 167 H FREE
-1 1onwA 176 H FREE
1 1onwA 200 H ZN_801
-1 1onwA 218 C FREE
1 1onwA 229 H ZN_801
-1 1onwA 251 D FREE
1 1onwA 284 D ZN_800
-1 1onwA 293 D FREE
-1 1onwA 300 H FREE
-1 1onwA 352 D FREE
-1 1onwA 354 D FREE
-1 1onwA 381 C FREE
-1 1onwA 387 E FREE
-1 1oywA 42 C FREE
-1 1oywA 55 C FREE
-1 1oywA 93 C FREE
-1 1oywA 110 C FREE
-1 1oywA 133 H FREE
-1 1oywA 136 H FREE
-1 1oywA 145 D FREE
-1 1oywA 146 E FREE
-1 1oywA 148 H FREE
-1 1oywA 149 C FREE
-1 1oywA 155 H FREE
-1 1oywA 242 C FREE
-1 1oywA 266 H FREE
-1 1oywA 309 H FREE
-1 1oywA 343 D FREE
-1 1oywA 350 C FREE
-1 1oywA 365 H FREE
1 1oywA 379 C ZN_801
1 1oywA 396 C ZN_801
1 1oywA 399 C ZN_801
1 1oywA 402 C ZN_801
-1 1oywA 451 H FREE
-1 1oywA 465 H FREE
-1 1oywA 467 H FREE
-1 1oywA 477 H FREE
-1 1oywA 488 H FREE
1 1ozbI 7 C ZN_50
1 1ozbI 9 C ZN_50
-1 1ozbI 17 H FREE
1 1ozbI 18 C ZN_50
1 1ozbI 19 H ZN_50
-1 1p3jA 27 H FREE
-1 1p3jA 76 C FREE
1 1p3jA 129 C ZN_214
1 1p3jA 132 C ZN_214
-1 1p3jA 137 H FREE
1 1p3jA 149 C ZN_214
-1 1p3jA 161 D FREE
-1 1p3jA 162 D FREE
-1 1p9rA 1 E FREE
-1 1p9rA 50 D FREE
-1 1p9rA 52 H FREE
-1 1p9rA 127 H FREE
-1 1p9rA 146 H FREE
-1 1p9rA 153 H FREE
-1 1p9rA 155 H FREE
-1 1p9rA 166 H FREE
-1 1p9rA 201 E FREE
-1 1p9rA 202 D FREE
-1 1p9rA 243 E FREE
-1 1p9rA 261 H FREE
-1 1p9rA 268 H FREE
1 1p9rA 306 C ZN_601_A
1 1p9rA 309 C ZN_601_A
1 1p9rA 339 C ZN_601_A
1 1p9rA 342 C ZN_601_A
-1 1p9rA 344 H FREE
-1 1p9rA 354 H FREE
-1 1p9rA 355 E FREE
-1 1p9rA 368 H FREE
-1 1p9rA 379 H FREE
-1 1p9rA 404 E FREE
-1 1pmi_ 9 C FREE
-1 1pmi_ 30 H FREE
-1 1pmi_ 46 E FREE
-1 1pmi_ 52 H FREE
1 1pmi_ 111 H ZN_445
-1 1pmi_ 121 H FREE
-1 1pmi_ 130 D FREE
-1 1pmi_ 133 H FREE
1 1pmi_ 136 E ZN_445
-1 1pmi_ 148 C FREE
-1 1pmi_ 254 D FREE
-1 1pmi_ 259 C FREE
-1 1pmi_ 261 C FREE
-1 1pmi_ 266 H FREE
-1 1pmi_ 273 E FREE
1 1pmi_ 283 H ZN_445
-1 1pmi_ 292 E FREE
-1 1pmi_ 293 C FREE
-1 1pmi_ 298 D FREE
-1 1pmi_ 311 D FREE
-1 1pmi_ 355 E FREE
-1 1ps6A 11 E FREE
-1 1ps6A 18 D FREE
-1 1ps6A 35 C FREE
-1 1ps6A 93 H FREE
-1 1ps6A 103 C FREE
-1 1ps6A 106 C FREE
-1 1ps6A 120 H FREE
-1 1ps6A 134 H FREE
1 1ps6A 164 H ZN_330
-1 1ps6A 180 H FREE
-1 1ps6A 187 H FREE
-1 1ps6A 188 H FREE
-1 1ps6A 204 C FREE
1 1ps6A 209 H ZN_331
-1 1ps6A 212 E FREE
-1 1ps6A 215 H FREE
-1 1ps6A 219 E FREE
-1 1ps6A 220 E FREE
-1 1ps6A 245 D FREE
1 1ps6A 264 H ZN_330
-1 1ps6A 265 D FREE
-1 1ps6A 295 H FREE
-1 1ps6A 300 E FREE
-1 1pxeA 1 H FREE
-1 1pxeA 16 E FREE
1 1pxeA 19 C ZN_1_A
1 1pxeA 24 C ZN_1_A
-1 1pxeA 25 D FREE
-1 1pxeA 29 H FREE
-1 1pxeA 36 H FREE
1 1pxeA 37 H ZN_1_A
1 1pxeA 43 C ZN_1_A
-1 1pxeA 45 H FREE
-1 1pxeA 57 H FREE
-1 1q74A 10 H FREE
1 1q74A 12 H ZN_300_A
-1 1q74A 14 D FREE
1 1q74A 15 D ZN_300_A
-1 1q74A 16 E FREE
-1 1q74A 26 H FREE
-1 1q74A 35 H FREE
-1 1q74A 39 C FREE
-1 1q74A 59 H FREE
-1 1q74A 70 E FREE
-1 1q74A 94 D FREE
-1 1q74A 130 H FREE
-1 1q74A 143 H FREE
-1 1q74A 145 D FREE
1 1q74A 146 H ZN_300_A
-1 1q74A 148 H FREE
-1 1q74A 150 H FREE
-1 1q74A 169 H FREE
-1 1q74A 243 H FREE
-1 1q74A 270 E FREE
-1 1q74A 271 H FREE
-1 1q74A 288 E FREE
-1 1q74A 290 D FREE
-1 1qwrA 39 E FREE
-1 1qwrA 40 C FREE
-1 1qwrA 46 H FREE
-1 1qwrA 70 H FREE
-1 1qwrA 90 D FREE
1 1qwrA 100 H ZN_604
-1 1qwrA 103 D FREE
1 1qwrA 118 E ZN_604
-1 1qwrA 119 C FREE
-1 1qwrA 125 C FREE
-1 1qwrA 135 H FREE
1 1qwrA 175 H ZN_604
-1 1qwrA 178 C FREE
-1 1qwrA 185 E FREE
-1 1qwrA 198 D FREE
-1 1qwrA 212 H FREE
-1 1qwrA 224 H FREE
-1 1qwrA 272 C FREE
-1 1qwrA 288 C FREE
-1 1qwrA 295 H FREE
-1 1qwrA 311 C FREE
-1 1qwrA 317 H FREE
-1 1qwyA 1 E FREE
-1 1qwyA 9 H FREE
-1 1qwyA 34 H FREE
-1 1qwyA 35 H FREE
-1 1qwyA 50 E FREE
-1 1qwyA 61 H FREE
-1 1qwyA 63 H FREE
-1 1qwyA 68 C FREE
-1 1qwyA 93 D FREE
-1 1qwyA 102 H FREE
-1 1qwyA 121 H FREE
-1 1qwyA 131 H FREE
-1 1qwyA 159 H FREE
-1 1qwyA 179 H FREE
1 1qwyA 184 H ZN_400
1 1qwyA 188 D ZN_400
-1 1qwyA 234 H FREE
-1 1qwyA 265 H FREE
1 1qwyA 267 H ZN_400
-1 1r22A 17 H FREE
-1 1r22A 77 H FREE
-1 1r22A 96 H FREE
-1 1r22A 104 H FREE
1 1r22A 105 H ZN_501
1 1r22A 116 H ZN_502
-1 1u0lA 18 H FREE
-1 1u0lA 35 C FREE
-1 1u0lA 52 D FREE
-1 1u0lA 71 H FREE
-1 1u0lA 80 H FREE
-1 1u0lA 85 D FREE
-1 1u0lA 125 D FREE
-1 1u0lA 208 H FREE
-1 1u0lA 226 D FREE
-1 1u0lA 245 H FREE
-1 1u0lA 249 E FREE
1 1u0lA 255 C ZN_298_A
1 1u0lA 260 C ZN_298_A
1 1u0lA 262 H ZN_298_A
-1 1u0lA 265 E FREE
1 1u0lA 268 C ZN_298_A
-1 1udvA 18 H FREE
-1 1udvA 32 E FREE
-1 1udvA 47 D FREE
-1 1udvA 58 D FREE
-1 1udvA 73 D FREE
-1 1v0dA 9 C FREE
-1 1v0dA 16 H FREE
-1 1v0dA 19 C FREE
-1 1v0dA 28 C FREE
-1 1v0dA 36 C FREE
-1 1v0dA 49 C FREE
-1 1v0dA 53 D FREE
-1 1v0dA 56 E FREE
-1 1v0dA 59 D FREE
-1 1v0dA 60 D FREE
-1 1v0dA 61 C FREE
-1 1v0dA 81 H FREE
-1 1v0dA 98 H FREE
-1 1v0dA 111 D FREE
-1 1v0dA 126 H FREE
-1 1v0dA 127 H FREE
-1 1v0dA 135 E FREE
-1 1v0dA 145 E FREE
-1 1v0dA 148 E FREE
-1 1v0dA 162 C FREE
-1 1v0dA 196 C FREE
-1 1v0dA 210 D FREE
-1 1v0dA 220 C FREE
1 1v0dA 228 C ZN_401_A
1 1v0dA 237 C ZN_401_A
1 1v0dA 241 H ZN_401_A
-1 1v0dA 250 E FREE
-1 1v0dA 261 D FREE
-1 1v0dA 262 H FREE
-1 1v0dA 265 E FREE
-1 1v0dA 287 E FREE
-1 1v0dA 303 H FREE
1 1v0dA 306 C ZN_401_A
-1 1v0dA 307 H FREE
-1 1v0dA 312 H FREE
-1 1v0dA 316 C FREE
-1 1a2t_ 7 H FREE
-1 1a2t_ 18 D FREE
-1 1a2t_ 20 D FREE
-1 1a2t_ 39 D FREE
-1 1a2t_ 42 E FREE
-1 1a2t_ 45 H FREE
-1 1a2t_ 82 D FREE
-1 1a2t_ 120 H FREE
-1 1a2t_ 123 H FREE
-1 1a2t_ 145 D FREE
-1 1a2zA 79 E FREE
-1 1a2zA 92 D FREE
-1 1a2zA 142 C FREE
-1 1a2zA 151 H FREE
-1 1a2zA 166 H FREE
-1 1a2zA 189 C FREE
-1 1a2zA 214 D FREE
-1 1a3c_ 21 H FREE
-1 1a3c_ 33 C FREE
-1 1a3c_ 73 D FREE
-1 1a3c_ 74 D FREE
-1 1a3c_ 104 D FREE
-1 1a3c_ 105 D FREE
-1 1a3c_ 136 D FREE
-1 1a3c_ 139 H FREE
-1 1a3c_ 147 D FREE
-1 1a3c_ 159 E FREE
-1 1a3c_ 169 D FREE
-1 1a3c_ 180 E FREE
-1 1a44_ 2 D FREE
-1 1a44_ 21 H FREE
-1 1a44_ 70 D FREE
-1 1a44_ 83 H FREE
-1 1a44_ 84 H FREE
-1 1a44_ 116 H FREE
-1 1a44_ 131 C FREE
-1 1a44_ 143 H FREE
-1 1a44_ 166 C FREE
-1 1a44_ 172 D FREE
-1 1a5nA 6 E FREE
-1 1a5nA 8 D FREE
-1 1a5nA 33 E FREE
-1 1a5nA 44 E FREE
-1 1a5nA 48 D FREE
-1 1a5nA 61 H FREE
-1 1a5nA 82 E FREE
-1 1a5nA 87 D FREE
-1 1a5nA 95 H FREE
-1 1a7kA 21 C FREE
-1 1a7kA 37 D FREE
-1 1a7kA 51 H FREE
-1 1a7kA 52 D FREE
-1 1a7kA 55 H FREE
-1 1a7kA 82 H FREE
-1 1a7kA 86 C FREE
-1 1a7kA 104 D FREE
-1 1a7kA 108 E FREE
-1 1a7kA 122 H FREE
-1 1a7kA 150 H FREE
-1 1a7kA 157 H FREE
-1 1a7kA 158 H FREE
-1 1a7kA 165 C FREE
-1 1a7kA 169 C FREE
-1 1a7kA 175 H FREE
-1 1a7kA 180 E FREE
-1 1a7kA 193 H FREE
-1 1a7kA 203 D FREE
-1 1a7kA 258 D FREE
-1 1a7kA 271 E FREE
-1 1a7kA 292 D FREE
-1 1a7kA 310 D FREE
-1 1a7kA 333 D FREE
-1 1a7kA 335 E FREE
-1 1a7kA 340 H FREE
-1 1a7kA 353 D FREE
-1 1a87_ 59 E FREE
-1 1a87_ 70 H FREE
-1 1a87_ 83 D FREE
-1 1a87_ 145 E FREE
-1 1a87_ 157 E FREE
-1 1a87_ 166 H FREE
-1 1a87_ 175 E FREE
-1 1a87_ 195 D FREE
-1 1a87_ 255 E FREE
-1 1a95A 9 D FREE
-1 1a95A 14 H FREE
-1 1a95A 53 H FREE
-1 1a95A 58 C FREE
-1 1a95A 64 H FREE
-1 1a95A 87 D FREE
-1 1a95A 88 D FREE
-1 1a95A 91 D FREE
-1 1a95A 107 H FREE
-1 1a95A 122 D FREE
-1 1a9o_ 7 E FREE
-1 1a9o_ 19 H FREE
-1 1a9o_ 30 C FREE
-1 1a9o_ 63 H FREE
-1 1a9o_ 77 C FREE
-1 1a9o_ 85 H FREE
-1 1a9o_ 134 H FREE
-1 1a9o_ 174 H FREE
-1 1a9o_ 204 E FREE
-1 1a9o_ 205 C FREE
-1 1a9o_ 223 E FREE
-1 1a9o_ 229 H FREE
-1 1a9o_ 230 C FREE
-1 1a9o_ 256 H FREE
-1 1a9o_ 258 E FREE
-1 1a9o_ 286 H FREE
-1 1ac0_ 0 C FREE
-1 1ac0_ 95 C FREE
-1 1acmA 7 H FREE
-1 1acmA 40 H FREE
-1 1acmA 46 C FREE
-1 1acmA 63 H FREE
-1 1acmA 85 E FREE
-1 1acmA 89 D FREE
-1 1acmA 99 D FREE
-1 1acmA 105 H FREE
-1 1acmA 133 H FREE
-1 1acmA 140 D FREE
-1 1acmA 155 H FREE
-1 1acmA 169 H FREE
-1 1acmA 211 H FREE
-1 1acmA 222 D FREE
-1 1acmA 254 H FREE
-1 1acmA 264 H FREE
-1 1acmA 271 E FREE
-1 1acmA 281 H FREE
-1 1afh_ 3 C FREE
-1 1afh_ 13 C FREE
-1 1afh_ 28 C FREE
-1 1afh_ 29 C FREE
-1 1afh_ 44 D FREE
-1 1afh_ 49 C FREE
-1 1afh_ 51 C FREE
-1 1afh_ 74 C FREE
-1 1afh_ 88 C FREE
-1 1afoA 4 H FREE
-1 1afoA 5 H FREE
-1 1ag1O 13 C FREE
-1 1ag1O 34 H FREE
-1 1ag1O 38 C FREE
-1 1ag1O 46 H FREE
-1 1ag1O 56 H FREE
-1 1ag1O 76 E FREE
-1 1ag1O 94 H FREE
-1 1ag1O 125 C FREE
-1 1ag1O 128 E FREE
-1 1ag1O 186 H FREE
-1 1ag1O 240 E FREE
-1 1akhB 6 H FREE
-1 1akhB 17 E FREE
-1 1al04 5 E FREE
-1 1al04 27 D FREE
-1 1al04 30 E FREE
-1 1al04 31 D FREE
-1 1al04 32 D FREE
-1 1al04 34 D FREE
-1 1al04 46 D FREE
-1 1al04 53 C FREE
-1 1al04 55 E FREE
-1 1al04 57 C FREE
-1 1al04 63 D FREE
-1 1al04 75 E FREE
-1 1al04 86 H FREE
-1 1al04 94 C FREE
-1 1al04 98 E FREE
-1 1al04 101 E FREE
-1 1al04 104 E FREE
-1 1al04 111 E FREE
-1 1al04 118 E FREE
-1 1al04 132 D FREE
-1 1al04 138 E FREE
-1 1am4A 15 H FREE
-1 1am4A 40 H FREE
-1 1am4A 79 H FREE
-1 1am4A 104 H FREE
-1 1am4A 148 H FREE
-1 1am4A 193 H FREE
-1 1am9A 9 H FREE
-1 1am9A 13 E FREE
-1 1am9A 49 D FREE
-1 1am9A 56 H FREE
-1 1am9A 73 H FREE
-1 1an1I 3 C FREE
-1 1an1I 5 C FREE
-1 1an1I 13 C FREE
-1 1an1I 16 D FREE
-1 1an1I 24 C FREE
-1 1an1I 28 C FREE
-1 1an1I 39 C FREE
-1 1an4A 1 D FREE
-1 1an4A 8 H FREE
-1 1an4A 12 E FREE
-1 1an4A 53 D FREE
-1 1an4A 63 H FREE
-1 1aojA 16 E FREE
-1 1aojA 23 D FREE
-1 1aojA 59 E FREE
-1 1ap4_ 2 D FREE
-1 1ap4_ 34 C FREE
-1 1ap4_ 64 D FREE
-1 1ap4_ 75 E FREE
-1 1ap4_ 83 C FREE
-1 1aun_ 6 H FREE
-1 1aun_ 9 C FREE
-1 1aun_ 51 C FREE
-1 1aun_ 61 C FREE
-1 1aun_ 65 D FREE
-1 1aun_ 66 C FREE
-1 1aun_ 72 C FREE
-1 1aun_ 120 C FREE
-1 1aun_ 121 H FREE
-1 1aun_ 125 C FREE
-1 1aun_ 133 C FREE
-1 1aun_ 143 C FREE
-1 1aun_ 147 C FREE
-1 1aun_ 156 C FREE
-1 1aun_ 157 C FREE
-1 1aun_ 162 C FREE
-1 1aun_ 175 C FREE
-1 1aun_ 184 D FREE
-1 1aun_ 192 C FREE
-1 1aun_ 204 C FREE
-1 1auq_ 0 D FREE
-1 1auq_ 3 E FREE
-1 1auq_ 7 H FREE
-1 1auq_ 11 C FREE
-1 1auq_ 16 D FREE
-1 1auq_ 22 D FREE
-1 1auq_ 61 H FREE
-1 1auq_ 65 H FREE
-1 1auq_ 158 H FREE
-1 1auq_ 197 C FREE
-1 1avdA 3 C FREE
-1 1avdA 49 H FREE
-1 1avdA 82 C FREE
-1 1avdA 90 E FREE
-1 1avdA 127 E FREE
-1 1avgI 3 D FREE
-1 1avgI 4 D FREE
-1 1avgI 5 C FREE
-1 1avgI 28 H FREE
-1 1avgI 38 C FREE
-1 1avgI 68 C FREE
-1 1avgI 83 C FREE
-1 1avgI 109 C FREE
-1 1avgI 139 E FREE
-1 1awj_ 27 D FREE
-1 1awj_ 35 E FREE
-1 1awj_ 40 C FREE
-1 1awj_ 42 E FREE
-1 1awj_ 53 H FREE
-1 1awj_ 63 H FREE
-1 1az6_ 3 H FREE
-1 1az6_ 7 C FREE
-1 1az6_ 18 C FREE
-1 1az6_ 24 C FREE
-1 1az6_ 34 C FREE
-1 1azpA 10 E FREE
-1 1azpA 11 E FREE
-1 1azpA 15 D FREE
-1 1azpA 34 D FREE
-1 1azpA 35 D FREE
-1 1azpA 46 E FREE
-1 1azpA 48 D FREE
-1 1azpA 52 E FREE
-1 1b0aA 57 C FREE
-1 1b0aA 114 H FREE
-1 1b0aA 118 D FREE
-1 1b0aA 120 D FREE
-1 1b0aA 123 H FREE
-1 1b0aA 131 C FREE
-1 1b0aA 140 C FREE
-1 1b0aA 183 C FREE
-1 1b0aA 189 H FREE
-1 1b0aA 197 H FREE
-1 1b0aA 198 H FREE
-1 1b0aA 228 D FREE
-1 1b0aA 242 D FREE
-1 1b0aA 278 C FREE
-1 1b0aA 282 H FREE
-1 1b0o_ 65 C FREE
-1 1b0o_ 105 C FREE
-1 1b0o_ 118 C FREE
-1 1b0o_ 120 C FREE
-1 1b0o_ 145 H FREE
-1 1b0o_ 157 E FREE
-1 1b0o_ 159 C FREE
-1 1b0o_ 160 H FREE
-1 1b0zA 5 D FREE
-1 1b0zA 29 H FREE
-1 1b0zA 30 H FREE
-1 1b0zA 33 H FREE
-1 1b0zA 70 H FREE
-1 1b0zA 95 H FREE
-1 1b0zA 98 H FREE
-1 1b0zA 121 H FREE
-1 1b0zA 144 E FREE
-1 1b0zA 232 H FREE
-1 1b0zA 272 H FREE
-1 1b0zA 284 E FREE
-1 1b0zA 305 H FREE
-1 1b0zA 324 H FREE
-1 1b0zA 367 H FREE
-1 1b0zA 395 E FREE
-1 1b0zA 398 C FREE
-1 1b0zA 403 H FREE
-1 1b0zA 411 D FREE
-1 1b0zA 416 E FREE
-1 1b12A 23 D FREE
-1 1b12A 48 H FREE
-1 1b12A 77 D FREE
-1 1b12A 94 C FREE
-1 1b12A 100 C FREE
-1 1b12A 159 H FREE
-1 1b12A 197 D FREE
-1 1b12A 204 D FREE
-1 1b12A 247 H FREE
-1 1b1gA 26 E FREE
-1 1b1gA 34 E FREE
-1 1b1gA 53 D FREE
-1 1b1gA 57 D FREE
-1 1b1gA 64 E FREE
-1 1b1uA 5 C FREE
-1 1b1uA 13 H FREE
-1 1b1uA 19 C FREE
-1 1b1uA 28 C FREE
-1 1b1uA 43 C FREE
-1 1b1uA 44 C FREE
-1 1b1uA 54 C FREE
-1 1b1uA 56 C FREE
-1 1b1uA 73 H FREE
-1 1b1uA 84 C FREE
-1 1b1uA 102 C FREE
-1 1b1uA 108 H FREE
-1 1b1uA 113 C FREE
-1 1b2lA 59 H FREE
-1 1b2lA 85 D FREE
-1 1b2lA 97 H FREE
-1 1b2lA 136 C FREE
-1 1b2lA 145 H FREE
-1 1b2lA 189 H FREE
-1 1b2lA 208 H FREE
-1 1b2lA 216 C FREE
-1 1b2lA 236 D FREE
-1 1b2lA 248 H FREE
-1 1b2lA 252 H FREE
-1 1b34B 9 E FREE
-1 1b34B 19 E FREE
-1 1b34B 20 E FREE
-1 1b34B 45 C FREE
-1 1b34B 59 D FREE
-1 1b34B 61 H FREE
-1 1b34B 62 C FREE
-1 1b34B 71 E FREE
-1 1b34B 103 D FREE
-1 1b3tA 7 H FREE
-1 1b3tA 32 H FREE
-1 1b3tA 39 E FREE
-1 1b3tA 70 C FREE
-1 1b3tA 95 E FREE
-1 1b3tA 99 C FREE
-1 1b3tA 108 H FREE
-1 1b3tA 112 E FREE
-1 1b3tA 116 D FREE
-1 1b3tA 120 D FREE
-1 1b3tA 130 C FREE
-1 1b3tA 137 C FREE
-1 1b3tA 140 D FREE
-1 1b47A 5 D FREE
-1 1b47A 12 C FREE
-1 1b47A 23 C FREE
-1 1b47A 39 D FREE
-1 1b47A 47 H FREE
-1 1b47A 96 E FREE
-1 1b47A 113 H FREE
-1 1b47A 163 H FREE
-1 1b47A 166 H FREE
-1 1b47A 182 D FREE
-1 1b47A 185 C FREE
-1 1b47A 193 E FREE
-1 1b47A 195 D FREE
-1 1b47A 218 H FREE
-1 1b47A 228 D FREE
-1 1b47A 229 E FREE
-1 1b47A 239 H FREE
-1 1b47A 250 C FREE
-1 1b47A 264 D FREE
-1 1b47A 273 H FREE
-1 1b47A 283 D FREE
-1 1b47A 287 E FREE
-1 1b47A 294 D FREE
-1 1b54_ 33 H FREE
-1 1b54_ 61 H FREE
-1 1b54_ 68 E FREE
-1 1b54_ 73 E FREE
-1 1b54_ 88 H FREE
-1 1b54_ 98 C FREE
-1 1b54_ 133 C FREE
-1 1b54_ 138 C FREE
-1 1b54_ 146 H FREE
-1 1b54_ 147 E FREE
-1 1b54_ 171 C FREE
-1 1b54_ 189 H FREE
-1 1b54_ 225 D FREE
-1 1b6cB 0 E FREE
-1 1b6cB 1 D FREE
-1 1b6cB 94 H FREE
-1 1b6cB 121 H FREE
-1 1b6cB 123 H FREE
-1 1b6cB 153 H FREE
-1 1b6cB 155 H FREE
-1 1b6cB 169 H FREE
-1 1b6cB 171 D FREE
-1 1b6cB 185 C FREE
-1 1b6cB 186 C FREE
-1 1b6cB 189 D FREE
-1 1b6cB 196 H FREE
-1 1b6cB 209 H FREE
-1 1b6cB 230 H FREE
-1 1b6cB 238 D FREE
-1 1b6cB 248 E FREE
-1 1b6cB 253 C FREE
-1 1b6cB 259 H FREE
-1 1b6cB 284 C FREE
-1 1b6cB 299 C FREE
-1 1b6cB 312 C FREE
-1 1b6rA 4 C FREE
-1 1b6rA 50 E FREE
-1 1b6rA 64 H FREE
-1 1b6rA 90 H FREE
-1 1b6rA 145 C FREE
-1 1b6rA 149 C FREE
-1 1b6rA 152 E FREE
-1 1b6rA 160 E FREE
-1 1b6rA 180 H FREE
-1 1b6rA 183 H FREE
-1 1b6rA 225 E FREE
-1 1b6rA 226 C FREE
-1 1b6rA 243 H FREE
-1 1b6rA 247 H FREE
-1 1b6rA 261 H FREE
-1 1b6rA 300 H FREE
-1 1b6rA 302 H FREE
-1 1b6rA 316 H FREE
-1 1b7tZ 18 D FREE
-1 1b7tZ 36 C FREE
-1 1b7tZ 38 C FREE
-1 1b7tZ 55 H FREE
-1 1b7tZ 77 C FREE
-1 1b7tZ 93 D FREE
-1 1b7tZ 107 H FREE
-1 1b7tZ 133 D FREE
-1 1b7tZ 154 D FREE
-1 1b8fA 18 H FREE
-1 1b8fA 40 C FREE
-1 1b8fA 69 H FREE
-1 1b8fA 82 H FREE
-1 1b8fA 132 H FREE
-1 1b8fA 144 D FREE
-1 1b8fA 150 H FREE
-1 1b8fA 188 E FREE
-1 1b8fA 220 C FREE
-1 1b8fA 226 E FREE
-1 1b8fA 240 H FREE
-1 1b8fA 254 C FREE
-1 1b8fA 269 H FREE
-1 1b8fA 283 C FREE
-1 1b8fA 291 C FREE
-1 1b8fA 305 E FREE
-1 1b8fA 311 D FREE
-1 1b8fA 329 H FREE
-1 1b8fA 338 D FREE
-1 1b8fA 362 H FREE
-1 1b8fA 399 H FREE
-1 1b8fA 401 H FREE
-1 1b8fA 414 D FREE
-1 1b8fA 415 H FREE
-1 1b8fA 445 C FREE
-1 1b8fA 449 D FREE
-1 1b8fA 473 H FREE
-1 1b8fA 477 D FREE
-1 1b8fA 483 D FREE
-1 1b8uA 17 C FREE
-1 1b8uA 42 E FREE
-1 1b8uA 62 C FREE
-1 1b8uA 73 H FREE
-1 1b8uA 161 D FREE
-1 1b8uA 162 H FREE
-1 1b8uA 189 H FREE
-1 1b8uA 251 H FREE
-1 1b8uA 253 H FREE
-1 1b8uA 325 H FREE
-1 1b9uA 20 C FREE
-1 1bb8_ 0 E FREE
-1 1bb8_ 4 D FREE
-1 1bb8_ 14 E FREE
-1 1bb8_ 19 D FREE
-1 1bb8_ 28 D FREE
-1 1bb8_ 45 D FREE
-1 1bb8_ 53 D FREE
-1 1bb8_ 54 C FREE
-1 1bb8_ 59 E FREE
-1 1bb8_ 63 E FREE
-1 1bb8_ 67 D FREE
-1 1bb8_ 69 H FREE
-1 1bb8_ 70 D FREE
-1 1bbzA 22 E FREE
-1 1bbzA 31 H FREE
-1 1bbzA 36 C FREE
-1 1bci_ 8 H FREE
-1 1bci_ 12 E FREE
-1 1bci_ 13 H FREE
-1 1bci_ 17 H FREE
-1 1bci_ 36 D FREE
-1 1bci_ 42 D FREE
-1 1bci_ 61 H FREE
-1 1bci_ 72 E FREE
-1 1bci_ 92 D FREE
-1 1bci_ 99 E FREE
-1 1bci_ 136 E FREE
-1 1bcpB 15 H FREE
-1 1bcpB 22 C FREE
-1 1bcpB 33 E FREE
-1 1bcpB 39 D FREE
-1 1bcpB 46 H FREE
-1 1bcpB 58 D FREE
-1 1bcpB 72 D FREE
-1 1bcpB 86 C FREE
-1 1bcpB 99 D FREE
-1 1bcpB 100 H FREE
-1 1bcpB 119 C FREE
-1 1bcpB 133 C FREE
-1 1bcpB 165 H FREE
-1 1bcpB 169 E FREE
-1 1bcpB 170 E FREE
-1 1bcpB 174 D FREE
-1 1bcpB 176 E FREE
-1 1bcpB 177 D FREE
-1 1bcpB 191 C FREE
-1 1bcpB 198 C FREE
-1 1bd3A 18 D FREE
-1 1bd3A 21 E FREE
-1 1bd3A 74 E FREE
-1 1bd3A 95 H FREE
-1 1bd3A 104 C FREE
-1 1bd3A 123 C FREE
-1 1bd3A 165 C FREE
-1 1bd3A 172 C FREE
-1 1bd3A 218 D FREE
-1 1bd3A 220 C FREE
-1 1bd3A 236 D FREE
-1 1bdyA 27 C FREE
-1 1bdyA 33 E FREE
-1 1bdyA 59 D FREE
-1 1bdyA 61 H FREE
-1 1bdyA 82 E FREE
-1 1bdyA 94 C FREE
-1 1bdyA 116 C FREE
-1 1bdyA 122 E FREE
-1 1bf2_ 118 D FREE
-1 1bf2_ 184 H FREE
-1 1bf2_ 273 E FREE
-1 1bf2_ 282 H FREE
-1 1bf2_ 291 D FREE
-1 1bf2_ 296 H FREE
-1 1bf2_ 369 D FREE
-1 1bf2_ 374 D FREE
-1 1bf2_ 383 C FREE
-1 1bf2_ 395 C FREE
-1 1bf2_ 508 H FREE
-1 1bf2_ 509 D FREE
-1 1bf2_ 515 D FREE
-1 1bf2_ 519 C FREE
-1 1bf2_ 582 E FREE
-1 1bf2_ 589 C FREE
-1 1bf2_ 628 H FREE
-1 1bf2_ 709 D FREE
-1 1bf2_ 711 C FREE
-1 1bf2_ 739 C FREE
-1 1bg8A 17 C FREE
-1 1bg8A 18 E FREE
-1 1bg8A 19 D FREE
-1 1bg8A 24 D FREE
-1 1bg8A 25 E FREE
-1 1bg8A 45 E FREE
-1 1bg8A 46 D FREE
-1 1bg8A 50 D FREE
-1 1bg8A 65 C FREE
-1 1bg8A 68 D FREE
-1 1bg8A 80 E FREE
-1 1bh7_ 4 D FREE
-1 1bh7_ 16 H FREE
-1 1bh7_ 31 H FREE
-1 1bm4A 12 E FREE
-1 1bm4A 19 E FREE
-1 1bm4A 23 E FREE
-1 1bosA 2 D FREE
-1 1bosA 3 C FREE
-1 1bosA 9 E FREE
-1 1bosA 15 D FREE
-1 1bosA 27 E FREE
-1 1bosA 56 C FREE
-1 1bosA 57 H FREE
-1 1bosA 64 E FREE
-1 1brwA 4 D FREE
-1 1brwA 19 E FREE
-1 1brwA 53 E FREE
-1 1brwA 79 D FREE
-1 1brwA 81 H FREE
-1 1brwA 115 H FREE
-1 1brwA 121 D FREE
-1 1brwA 130 H FREE
-1 1brwA 168 D FREE
-1 1brwA 198 D FREE
-1 1brwA 251 E FREE
-1 1brwA 254 E FREE
-1 1brwA 265 H FREE
-1 1brwA 271 C FREE
-1 1brwA 277 H FREE
-1 1brwA 380 H FREE
-1 1brwA 385 D FREE
-1 1brwA 397 H FREE
-1 1btn_ 8 H FREE
-1 1btn_ 13 H FREE
-1 1btn_ 23 H FREE
-1 1btn_ 27 C FREE
-1 1btn_ 39 D FREE
-1 1btn_ 50 H FREE
-1 1btn_ 62 C FREE
-1 1btn_ 73 H FREE
-1 1bus_ 5 D FREE
-1 1bus_ 6 C FREE
-1 1bus_ 16 C FREE
-1 1bus_ 19 E FREE
-1 1bus_ 23 H FREE
-1 1bus_ 24 C FREE
-1 1bus_ 35 C FREE
-1 1bus_ 38 C FREE
-1 1bus_ 52 H FREE
-1 1bus_ 56 C FREE
-1 1bvnP 14 H FREE
-1 1bvnP 27 C FREE
-1 1bvnP 69 C FREE
-1 1bvnP 85 C FREE
-1 1bvnP 95 D FREE
-1 1bvnP 100 H FREE
-1 1bvnP 102 C FREE
-1 1bvnP 114 C FREE
-1 1bvnP 118 C FREE
-1 1bvnP 140 C FREE
-1 1bvnP 159 C FREE
-1 1bvnP 166 D FREE
-1 1bvnP 200 H FREE
-1 1bvnP 214 H FREE
-1 1bvnP 232 E FREE
-1 1bvnP 298 H FREE
-1 1bvnP 299 D FREE
-1 1bvnP 304 H FREE
-1 1bvnP 330 H FREE
-1 1bvnP 377 C FREE
-1 1bvnP 383 C FREE
-1 1bvnP 385 H FREE
-1 1bvnP 449 C FREE
-1 1bvnP 461 C FREE
-1 1bvnP 490 H FREE
-1 1bw5_ 15 H FREE
-1 1bw5_ 20 C FREE
-1 1bw5_ 55 C FREE
-1 1bw9A 9 D FREE
-1 1bw9A 11 E FREE
-1 1bw9A 18 D FREE
-1 1bw9A 24 H FREE
-1 1bw9A 88 H FREE
-1 1bw9A 102 H FREE
-1 1bw9A 118 D FREE
-1 1bw9A 167 H FREE
-1 1bw9A 213 H FREE
-1 1bw9A 219 H FREE
-1 1bw9A 232 C FREE
-1 1bw9A 233 D FREE
-1 1bw9A 238 C FREE
-1 1bw9A 254 C FREE
-1 1bw9A 275 H FREE
-1 1bw9A 284 D FREE
-1 1bw9A 294 H FREE
-1 1bw9A 309 H FREE
-1 1bx7_ 5 C FREE
-1 1bx7_ 10 C FREE
-1 1bx7_ 16 C FREE
-1 1bx7_ 21 C FREE
-1 1bx7_ 23 C FREE
-1 1bx7_ 27 H FREE
-1 1bx7_ 28 C FREE
-1 1bx7_ 32 C FREE
-1 1bx7_ 39 D FREE
-1 1bx7_ 40 E FREE
-1 1bx7_ 43 C FREE
-1 1bx7_ 44 E FREE
-1 1bx7_ 47 C FREE
-1 1bx7_ 49 C FREE
-1 1bzkA 8 D FREE
-1 1bzkA 11 D FREE
-1 1bzkA 41 E FREE
-1 1c07A 47 H FREE
-1 1c07A 52 C FREE
-1 1c07A 53 D FREE
-1 1c07A 57 C FREE
-1 1c07A 70 H FREE
-1 1c07A 84 H FREE
-1 1c1kA 28 H FREE
-1 1c1kA 34 D FREE
-1 1c1kA 41 C FREE
-1 1c1kA 46 D FREE
-1 1c1kA 54 D FREE
-1 1c1kA 63 E FREE
-1 1c1kA 69 E FREE
-1 1c1kA 83 D FREE
-1 1c1kA 88 D FREE
-1 1c1kA 91 D FREE
-1 1c1kA 93 D FREE
-1 1c1kA 100 E FREE
-1 1c1kA 113 E FREE
-1 1c1kA 114 E FREE
-1 1c1kA 115 D FREE
-1 1c1kA 133 E FREE
-1 1c1kA 158 E FREE
-1 1c1kA 164 D FREE
-1 1c1kA 171 D FREE
-1 1c1kA 173 H FREE
-1 1c1kA 174 D FREE
-1 1c1kA 199 D FREE
-1 1c1kA 214 C FREE
-1 1c44A 69 D FREE
-1 1c44A 70 C FREE
-1 1c9fA 12 C FREE
-1 1c9fA 19 H FREE
-1 1c9fA 22 C FREE
-1 1c9fA 31 C FREE
-1 1c9fA 33 E FREE
-1 1c9fA 39 C FREE
-1 1c9fA 52 C FREE
-1 1c9fA 55 E FREE
-1 1c9fA 56 D FREE
-1 1c9fA 62 D FREE
-1 1c9fA 63 D FREE
-1 1c9fA 64 C FREE
-1 1c9fA 73 E FREE
-1 1c9fA 84 H FREE
-1 1c9fA 89 D FREE
-1 1cd5A 18 H FREE
-1 1cd5A 55 H FREE
-1 1cd5A 64 H FREE
-1 1cd5A 71 D FREE
-1 1cd5A 72 E FREE
-1 1cd5A 80 H FREE
-1 1cd5A 89 H FREE
-1 1cd5A 95 H FREE
-1 1cd5A 117 C FREE
-1 1cd5A 131 H FREE
-1 1cd5A 142 H FREE
-1 1cd5A 163 H FREE
-1 1cd5A 218 C FREE
-1 1cd5A 221 H FREE
-1 1cd5A 227 C FREE
-1 1cd5A 231 H FREE
-1 1cd5A 238 C FREE
-1 1cd5A 239 D FREE
-1 1cd5A 258 E FREE
-1 1ce4A 0 C FREE
-1 1ce4A 12 H FREE
-1 1ce4A 24 E FREE
-1 1ce4A 28 D FREE
-1 1ce4A 33 H FREE
-1 1ce4A 34 C FREE
-1 1cfe_ 10 H FREE
-1 1cfe_ 43 C FREE
-1 1cfe_ 47 H FREE
-1 1cfe_ 73 E FREE
-1 1cfe_ 84 C FREE
-1 1cfe_ 90 C FREE
-1 1cfe_ 92 H FREE
-1 1cfe_ 106 C FREE
-1 1cfe_ 111 C FREE
-1 1cfe_ 120 C FREE
-1 1cgiI 0 D FREE
-1 1cgiI 8 C FREE
-1 1cgiI 15 C FREE
-1 1cgiI 23 C FREE
-1 1cgiI 26 D FREE
-1 1cgiI 33 E FREE
-1 1cgiI 34 C FREE
-1 1cgiI 37 C FREE
-1 1cgiI 55 C FREE
-1 1chpD 6 D FREE
-1 1chpD 8 C FREE
-1 1chpD 10 E FREE
-1 1chpD 12 H FREE
-1 1chpD 17 H FREE
-1 1chpD 28 E FREE
-1 1chpD 35 E FREE
-1 1chpD 50 E FREE
-1 1chpD 56 H FREE
-1 1chpD 58 D FREE
-1 1chpD 65 E FREE
-1 1chpD 69 D FREE
-1 1chpD 85 C FREE
-1 1chpD 93 H FREE
-1 1csmA 22 E FREE
-1 1csmA 23 D FREE
-1 1csmA 31 E FREE
-1 1csmA 34 H FREE
-1 1csmA 38 C FREE
-1 1csmA 46 H FREE
-1 1csmA 60 D FREE
-1 1csmA 67 E FREE
-1 1csmA 70 H FREE
-1 1csmA 80 D FREE
-1 1csmA 81 E FREE
-1 1csmA 134 D FREE
-1 1csmA 146 D FREE
-1 1csmA 149 C FREE
-1 1csmA 158 H FREE
-1 1csmA 165 E FREE
-1 1csmA 183 D FREE
-1 1csmA 197 E FREE
-1 1csmA 214 D FREE
-1 1csmA 235 E FREE
-1 1csmA 247 E FREE
-1 1csmA 254 E FREE
-1 1csmA 255 E FREE
-1 1cviA 11 H FREE
-1 1cviA 45 H FREE
-1 1cviA 66 H FREE
-1 1cviA 111 H FREE
-1 1cviA 128 C FREE
-1 1cviA 149 H FREE
-1 1cviA 165 H FREE
-1 1cviA 182 C FREE
-1 1cviA 186 H FREE
-1 1cviA 217 H FREE
-1 1cviA 237 H FREE
-1 1cviA 256 H FREE
-1 1cviA 257 D FREE
-1 1cviA 280 C FREE
-1 1cviA 281 H FREE
-1 1cviA 284 E FREE
-1 1cviA 304 H FREE
-1 1cviA 314 C FREE
-1 1cviA 318 C FREE
-1 1cviA 339 C FREE
-1 1cx1A 3 D FREE
-1 1cx1A 7 E FREE
-1 1cx1A 11 H FREE
-1 1cx1A 37 C FREE
-1 1cx1A 39 D FREE
-1 1cx1A 49 D FREE
-1 1cx1A 95 E FREE
-1 1cx1A 131 H FREE
-1 1cx1A 141 C FREE
-1 1cxzB 12 D FREE
-1 1cxzB 32 E FREE
-1 1cxzB 36 E FREE
-1 1cxzB 41 E FREE
-1 1cxzB 44 E FREE
-1 1cxzB 75 H FREE
-1 1cxzB 80 E FREE
-1 1cxzB 82 H FREE
-1 1cxzB 84 H FREE
-1 1cz4A 17 D FREE
-1 1cz4A 26 D FREE
-1 1cz4A 39 D FREE
-1 1cz4A 60 D FREE
-1 1cz4A 69 D FREE
-1 1cz4A 76 C FREE
-1 1cz4A 82 D FREE
-1 1cz4A 173 E FREE
-1 1d2tA 44 D FREE
-1 1d2tA 66 D FREE
-1 1d2tA 95 H FREE
-1 1d2tA 116 H FREE
-1 1d2tA 131 C FREE
-1 1d2tA 149 H FREE
-1 1d2tA 185 C FREE
-1 1d2tA 188 H FREE
-1 1d2tA 192 D FREE
-1 1d2tA 208 H FREE
-1 1d2tA 223 E FREE
-1 1d2tA 227 H FREE
-1 1d3bE 10 H FREE
-1 1d3bE 15 H FREE
-1 1d3bE 19 C FREE
-1 1d3bE 20 E FREE
-1 1d3bE 35 E FREE
-1 1d3bE 40 C FREE
-1 1d3bE 65 C FREE
-1 1d3bE 74 D FREE
-1 1d3bL 11 H FREE
-1 1d3bL 18 C FREE
-1 1d3bL 22 D FREE
-1 1d3bL 34 D FREE
-1 1d3bL 36 H FREE
-1 1d3bL 42 C FREE
-1 1d3bL 43 D FREE
-1 1d3bL 44 C FREE
-1 1d3bL 46 E FREE
-1 1d3bL 88 D FREE
-1 1d4bA 40 C FREE
-1 1d4bA 42 H FREE
-1 1d4bA 57 E FREE
-1 1d4bA 64 E FREE
-1 1d4bA 79 D FREE
-1 1d4bA 84 D FREE
-1 1d4bA 86 E FREE
-1 1d4bA 87 D FREE
-1 1d4bA 97 C FREE
-1 1d5wA 6 H FREE
-1 1d5wA 9 D FREE
-1 1d5wA 10 D FREE
-1 1d5wA 11 E FREE
-1 1d5wA 32 H FREE
-1 1d5wA 83 H FREE
-1 1d5wA 120 H FREE
-1 1d5yA 14 H FREE
-1 1d5yA 34 H FREE
-1 1d5yA 45 H FREE
-1 1d5yA 125 H FREE
-1 1d5yA 144 C FREE
-1 1d5yA 154 H FREE
-1 1d5yA 162 H FREE
-1 1d5yA 212 H FREE
-1 1d5yA 244 C FREE
-1 1d5yA 259 E FREE
-1 1d5yA 278 C FREE
-1 1d5yA 279 E FREE
-1 1dapA 26 D FREE
-1 1dapA 28 D FREE
-1 1dapA 54 H FREE
-1 1dapA 56 D FREE
-1 1dapA 59 D FREE
-1 1dapA 64 C FREE
-1 1dapA 83 C FREE
-1 1dapA 86 D FREE
-1 1dapA 89 D FREE
-1 1dapA 91 H FREE
-1 1dapA 97 H FREE
-1 1dapA 119 D FREE
-1 1dapA 137 H FREE
-1 1dapA 140 H FREE
-1 1dapA 151 H FREE
-1 1dapA 192 H FREE
-1 1dapA 196 C FREE
-1 1dapA 201 D FREE
-1 1dapA 205 H FREE
-1 1dapA 231 E FREE
-1 1dapA 238 H FREE
-1 1dapA 243 H FREE
-1 1dapA 246 H FREE
-1 1dapA 258 H FREE
-1 1dapA 261 E FREE
-1 1dapA 285 H FREE
-1 1dapA 300 E FREE
-1 1dapA 312 D FREE
-1 1dapA 313 D FREE
-1 1dapA 318 D FREE
-1 1dcfA 0 H FREE
-1 1dcfA 13 D FREE
-1 1dcfA 14 E FREE
-1 1dcfA 28 H FREE
-1 1dcfA 31 C FREE
-1 1dcfA 42 C FREE
-1 1dcfA 48 H FREE
-1 1dcfA 50 H FREE
-1 1dcfA 56 D FREE
-1 1dcfA 58 C FREE
-1 1dcfA 72 H FREE
-1 1dcfA 80 H FREE
-1 1dcfA 100 C FREE
-1 1debA 5 D FREE
-1 1debA 12 E FREE
-1 1debA 17 E FREE
-1 1debA 24 E FREE
-1 1debA 27 D FREE
-1 1debA 31 H FREE
-1 1debA 36 E FREE
-1 1debA 38 E FREE
-1 1debA 44 E FREE
-1 1df3A 0 E FREE
-1 1df3A 1 E FREE
-1 1df3A 19 H FREE
-1 1df3A 45 H FREE
-1 1df3A 56 H FREE
-1 1df3A 63 C FREE
-1 1df3A 103 H FREE
-1 1df3A 137 C FREE
-1 1df3A 140 H FREE
-1 1df3A 156 C FREE
-1 1dfvA 1 D FREE
-1 1dfvA 75 C FREE
-1 1dfvA 86 C FREE
-1 1dfvA 117 H FREE
-1 1dfvA 162 E FREE
-1 1dfvA 164 H FREE
-1 1dfvA 172 D FREE
-1 1dfvA 174 C FREE
-1 1dfvA 176 D FREE
-1 1div_ 16 E FREE
-1 1div_ 105 H FREE
-1 1div_ 133 H FREE
-1 1div_ 143 H FREE
-1 1dkcA 2 C FREE
-1 1dkcA 9 C FREE
-1 1dkcA 18 C FREE
-1 1dkcA 19 C FREE
-1 1dkcA 23 C FREE
-1 1dkcA 34 C FREE
-1 1dklA 16 H FREE
-1 1dklA 59 H FREE
-1 1dklA 76 C FREE
-1 1dklA 107 C FREE
-1 1dklA 112 H FREE
-1 1dklA 121 D FREE
-1 1dklA 132 C FREE
-1 1dklA 157 H FREE
-1 1dklA 177 C FREE
-1 1dklA 187 C FREE
-1 1dklA 218 E FREE
-1 1dklA 240 H FREE
-1 1dklA 249 H FREE
-1 1dklA 281 H FREE
-1 1dklA 302 H FREE
-1 1dklA 303 D FREE
-1 1dklA 381 C FREE
-1 1dklA 390 C FREE
-1 1dklA 407 C FREE
-1 1dkrA 35 C FREE
-1 1dkrA 44 E FREE
-1 1dkrA 56 C FREE
-1 1dkrA 58 C FREE
-1 1dkrA 71 H FREE
-1 1dkrA 133 D FREE
-1 1dkrA 135 H FREE
-1 1dkrA 149 H FREE
-1 1dkrA 174 D FREE
-1 1dkrA 175 H FREE
-1 1dkrA 223 D FREE
-1 1dkrA 224 D FREE
-1 1dkrA 250 C FREE
-1 1dkrA 251 C FREE
-1 1dkrA 253 H FREE
-1 1dkrA 306 H FREE
-1 1dliA 28 D FREE
-1 1dliA 46 D FREE
-1 1dliA 95 H FREE
-1 1dliA 109 H FREE
-1 1dliA 161 C FREE
-1 1dliA 200 E FREE
-1 1dliA 232 H FREE
-1 1dliA 247 H FREE
-1 1dliA 259 C FREE
-1 1dliA 263 D FREE
-1 1dliA 348 E FREE
-1 1dliA 401 D FREE
-1 1dnyA 15 E FREE
-1 1dnyA 43 H FREE
-1 1dnyA 55 H FREE
-1 1dofA 1 H FREE
-1 1dofA 31 E FREE
-1 1dofA 36 C FREE
-1 1dofA 48 C FREE
-1 1dofA 49 C FREE
-1 1dofA 71 H FREE
-1 1dofA 86 C FREE
-1 1dofA 90 H FREE
-1 1dofA 97 D FREE
-1 1dofA 142 H FREE
-1 1dofA 166 C FREE
-1 1dofA 209 H FREE
-1 1dofA 210 H FREE
-1 1dofA 242 E FREE
-1 1dofA 266 H FREE
-1 1dofA 274 E FREE
-1 1dofA 288 H FREE
-1 1dofA 298 H FREE
-1 1dofA 356 H FREE
-1 1dofA 390 E FREE
-1 1dofA 395 D FREE
-1 1dsyA 0 H FREE
-1 1dsyA 19 H FREE
-1 1dsyA 38 D FREE
-1 1dsyA 91 D FREE
-1 1dv5A 19 D FREE
-1 1dv5A 26 D FREE
-1 1dv5A 31 E FREE
-1 1dv5A 36 D FREE
-1 1dv5A 59 E FREE
-1 1dv5A 64 E FREE
-1 1dviA 1 H FREE
-1 1dviA 46 H FREE
-1 1dviA 97 D FREE
-1 1dviA 108 E FREE
-1 1dviA 119 H FREE
-1 1dviA 123 H FREE
-1 1dviA 147 C FREE
-1 1dw9A 69 D FREE
-1 1dw9A 82 C FREE
-1 1dw9A 90 D FREE
-1 1dw9A 98 E FREE
-1 1dw9A 112 H FREE
-1 1dw9A 113 E FREE
-1 1dw9A 117 D FREE
-1 1dxhA 4 H FREE
-1 1dxhA 13 H FREE
-1 1dxhA 14 H FREE
-1 1dxhA 41 H FREE
-1 1dxhA 60 C FREE
-1 1dxhA 85 H FREE
-1 1dxhA 87 E FREE
-1 1dxhA 91 D FREE
-1 1dxhA 133 H FREE
-1 1dxhA 140 D FREE
-1 1dxhA 147 H FREE
-1 1dxhA 153 H FREE
-1 1dxhA 193 H FREE
-1 1dxhA 200 C FREE
-1 1dxhA 228 H FREE
-1 1dxhA 271 H FREE
-1 1dxhA 272 C FREE
-1 1dxhA 277 H FREE
-1 1dxhA 299 E FREE
-1 1dxhA 321 H FREE
-1 1dynA 49 E FREE
-1 1dynA 51 E FREE
-1 1dynA 59 D FREE
-1 1dynA 65 D FREE
-1 1dynA 67 E FREE
-1 1dynA 75 H FREE
-1 1dynA 83 E FREE
-1 1dynA 90 D FREE
-1 1dynA 95 E FREE
-1 1dynA 98 C FREE
-1 1dynA 99 E FREE
-1 1dynA 102 E FREE
-1 1dynA 103 E FREE
-1 1dynA 105 D FREE
-1 1dynA 119 E FREE
-1 1dyoA 11 H FREE
-1 1dyoA 15 E FREE
-1 1dyoA 71 C FREE
-1 1dyoA 88 C FREE
-1 1dyoA 117 H FREE
-1 1dyoA 137 E FREE
-1 1dyoA 148 D FREE
-1 1dyoA 149 E FREE
-1 1dz1A 40 D FREE
-1 1dz1A 54 C FREE
-1 1dz1A 69 H FREE
-1 1dzlA 24 D FREE
-1 1dzlA 35 H FREE
-1 1dzlA 46 H FREE
-1 1dzlA 75 H FREE
-1 1dzlA 78 D FREE
-1 1dzlA 86 D FREE
-1 1dzlA 93 D FREE
-1 1dzlA 101 C FREE
-1 1dzlA 119 H FREE
-1 1dzlA 127 D FREE
-1 1dzlA 129 E FREE
-1 1dzlA 141 D FREE
-1 1dzlA 145 C FREE
-1 1dzlA 149 D FREE
-1 1dzlA 156 C FREE
-1 1dzlA 160 C FREE
-1 1dzlA 167 H FREE
-1 1dzlA 174 C FREE
-1 1dzlA 184 C FREE
-1 1dzlA 196 D FREE
-1 1dzlA 198 D FREE
-1 1dzlA 201 D FREE
-1 1dzlA 218 E FREE
-1 1dzlA 222 D FREE
-1 1dzlA 224 C FREE
-1 1dzlA 228 C FREE
-1 1dzlA 232 D FREE
-1 1dzlA 239 E FREE
-1 1dzlA 252 E FREE
-1 1dzlA 258 H FREE
-1 1dzlA 268 E FREE
-1 1dzlA 302 D FREE
-1 1dzlA 318 H FREE
-1 1dzlA 323 C FREE
-1 1dzlA 334 D FREE
-1 1dzlA 344 C FREE
-1 1dzlA 365 H FREE
-1 1dzlA 367 E FREE
-1 1dzlA 368 E FREE
-1 1dzlA 378 C FREE
-1 1dzlA 385 D FREE
-1 1dzlA 391 H FREE
-1 1dzlA 415 D FREE
-1 1dzlA 427 C FREE
-1 1dzlA 430 H FREE
-1 1dzlA 452 E FREE
-1 1dzlA 457 D FREE
-1 1e0aB 10 H FREE
-1 1e0aB 13 H FREE
-1 1e0aB 17 D FREE
-1 1e0aB 43 E FREE
-1 1e0bA 9 E FREE
-1 1e0bA 10 D FREE
-1 1e0bA 22 D FREE
-1 1e0bA 39 H FREE
-1 1e0bA 40 H FREE
-1 1e0bA 49 C FREE
-1 1e0bA 58 E FREE
-1 1e0bA 60 H FREE
-1 1e20A 38 C FREE
-1 1e20A 39 H FREE
-1 1e20A 40 C FREE
-1 1e20A 57 H FREE
-1 1e20A 89 H FREE
-1 1e20A 117 C FREE
-1 1e20A 123 C FREE
-1 1e20A 153 H FREE
-1 1e20A 174 C FREE
-1 1e20A 184 E FREE
-1 1e20A 201 H FREE
-1 1e2b_ 4 H FREE
-1 1e2b_ 51 D FREE
-1 1e3gA 6 H FREE
-1 1e3gA 12 C FREE
-1 1e3gA 24 E FREE
-1 1e3gA 29 C FREE
-1 1e3gA 32 H FREE
-1 1e3gA 57 H FREE
-1 1e3gA 72 H FREE
-1 1e3gA 75 D FREE
-1 1e3gA 119 H FREE
-1 1e3gA 127 C FREE
-1 1e3gA 132 H FREE
-1 1e3gA 146 E FREE
-1 1e3gA 149 C FREE
-1 1e3gA 171 D FREE
-1 1e3gA 187 C FREE
-1 1e3gA 195 C FREE
-1 1e3gA 217 H FREE
-1 1e3gA 228 H FREE
-1 1e3gA 240 E FREE
-1 1e3gA 260 H FREE
-1 1e5pA 20 E FREE
-1 1e5pA 24 E FREE
-1 1e5pA 34 H FREE
-1 1e5pA 37 C FREE
-1 1e5pA 41 C FREE
-1 1e5pA 56 C FREE
-1 1e5pA 120 E FREE
-1 1e5pA 130 H FREE
-1 1e5pA 137 E FREE
-1 1e5pA 146 D FREE
-1 1e5pA 148 C FREE
-1 1e5pA 150 E FREE
-1 1e8rA 5 C FREE
-1 1e8rA 15 C FREE
-1 1e8rA 25 E FREE
-1 1e8rA 30 C FREE
-1 1e8rA 36 C FREE
-1 1ecmB 17 D FREE
-1 1ecmB 42 H FREE
-1 1ecmB 51 E FREE
-1 1ecmB 65 H FREE
-1 1ecmB 66 H FREE
-1 1ecmB 70 H FREE
-1 1ecmB 94 H FREE
-1 1ecmB 101 H FREE
-1 1eg3A 5 H FREE
-1 1eg3A 30 H FREE
-1 1eg3A 36 C FREE
-1 1eg3A 38 D FREE
-1 1eg3A 39 H FREE
-1 1eg3A 44 E FREE
-1 1eg3A 74 C FREE
-1 1eg3A 84 C FREE
-1 1eg3A 90 H FREE
-1 1eg3A 107 C FREE
-1 1eg3A 119 H FREE
-1 1eg3A 128 C FREE
-1 1eg3A 132 C FREE
-1 1eg3A 141 D FREE
-1 1eg3A 161 C FREE
-1 1eg3A 164 H FREE
-1 1eg3A 167 D FREE
-1 1eg3A 183 C FREE
-1 1eg3A 193 H FREE
-1 1eg3A 204 E FREE
-1 1eg3A 220 C FREE
-1 1eg3A 242 E FREE
-1 1eg3A 253 H FREE
-1 1eg3A 259 E FREE
-1 1eh4A 10 H FREE
-1 1eh4A 64 C FREE
-1 1eh4A 79 H FREE
-1 1eh4A 98 C FREE
-1 1eh4A 122 H FREE
-1 1eh4A 168 H FREE
-1 1eh4A 189 H FREE
-1 1eh4A 199 D FREE
-1 1eh4A 205 H FREE
-1 1eh4A 245 C FREE
-1 1eh4A 257 H FREE
-1 1eh4A 293 D FREE
-1 1ehdA 2 C FREE
-1 1ehdA 11 C FREE
-1 1ehdA 16 C FREE
-1 1ehdA 17 C FREE
-1 1ehdA 23 C FREE
-1 1ehdA 30 C FREE
-1 1ehdA 34 C FREE
-1 1ehdA 38 C FREE
-1 1ehdA 46 H FREE
-1 1ehdA 48 C FREE
-1 1ehdA 57 C FREE
-1 1ehdA 62 C FREE
-1 1ehdA 63 C FREE
-1 1ehdA 66 H FREE
-1 1ehdA 69 C FREE
-1 1ehdA 76 C FREE
-1 1ehdA 81 C FREE
-1 1ehdA 85 C FREE
-1 1ejfA 19 C FREE
-1 1ejfA 39 C FREE
-1 1ejfA 48 H FREE
-1 1ejfA 56 H FREE
-1 1ejfA 57 C FREE
-1 1ejfA 65 H FREE
-1 1ejfA 74 C FREE
-1 1ejfA 75 C FREE
-1 1ejfA 101 D FREE
-1 1ejfA 107 D FREE
-1 1ejfA 109 E FREE
-1 1ejfA 110 D FREE
-1 1ejfA 111 D FREE
-1 1ejfA 113 D FREE
-1 1ejfA 115 D FREE
-1 1ejfA 120 D FREE
-1 1ejfA 124 E FREE
-1 1epaA 30 H FREE
-1 1epaA 58 H FREE
-1 1epaA 59 C FREE
-1 1epaA 110 H FREE
-1 1epaA 137 H FREE
-1 1epaA 141 E FREE
-1 1epaA 149 H FREE
-1 1epaA 153 C FREE
-1 1eq2D 30 D FREE
-1 1eq2D 73 H FREE
-1 1eq2D 101 H FREE
-1 1eq2D 103 C FREE
-1 1eq2D 176 H FREE
-1 1eq2D 186 H FREE
-1 1eq2D 209 D FREE
-1 1eq2D 253 H FREE
-1 1etoB 2 E FREE
-1 1etoB 8 D FREE
-1 1etoB 58 E FREE
-1 1ewnA 43 E FREE
-1 1ewnA 52 D FREE
-1 1ewnA 56 H FREE
-1 1ewnA 87 C FREE
-1 1ewnA 98 C FREE
-1 1ewnA 135 C FREE
-1 1ewnA 142 C FREE
-1 1ewnA 186 H FREE
-1 1eyrA 33 H FREE
-1 1eyrA 43 C FREE
-1 1eyrA 52 D FREE
-1 1eyrA 77 D FREE
-1 1eyrA 87 H FREE
-1 1eyrA 113 H FREE
-1 1eyrA 133 C FREE
-1 1eyrA 137 H FREE
-1 1eyrA 138 H FREE
-1 1eyrA 156 H FREE
-1 1eyrA 190 C FREE
-1 1eyrA 203 H FREE
-1 1eyrA 208 D FREE
-1 1eyrA 210 D FREE
-1 1eyrA 214 D FREE
-1 1eyrA 219 E FREE
-1 1eyrA 224 H FREE
-1 1ezgA 1 C FREE
-1 1ezgA 6 D FREE
-1 1ezgA 7 C FREE
-1 1ezgA 10 C FREE
-1 1ezgA 14 C FREE
-1 1ezgA 17 C FREE
-1 1ezgA 20 C FREE
-1 1ezgA 26 C FREE
-1 1ezgA 31 H FREE
-1 1ezgA 32 C FREE
-1 1ezgA 38 C FREE
-1 1ezgA 44 C FREE
-1 1ezgA 50 C FREE
-1 1ezgA 56 C FREE
-1 1ezgA 62 C FREE
-1 1ezgA 68 C FREE
-1 1ezgA 74 C FREE
-1 1ezgA 80 C FREE
-1 1ezgA 83 H FREE
-1 1ezjA 1 E FREE
-1 1ezjA 26 E FREE
-1 1ezjA 53 C FREE
-1 1ezjA 86 D FREE
-1 1ezjA 93 E FREE
-1 1ezjA 97 E FREE
-1 1ezjA 110 H FREE
-1 1ezjA 114 D FREE
-1 1ezvG 13 H FREE
-1 1ezvG 40 H FREE
-1 1ezvG 73 E FREE
-1 1ezvG 88 E FREE
-1 1f02T 1 D FREE
-1 1f02T 8 E FREE
-1 1f02T 13 D FREE
-1 1f02T 18 E FREE
-1 1f02T 24 E FREE
-1 1f02T 31 D FREE
-1 1f02T 44 D FREE
-1 1f02T 45 D FREE
-1 1f02T 59 E FREE
-1 1f32A 45 E FREE
-1 1f32A 47 C FREE
-1 1f32A 52 H FREE
-1 1f32A 53 D FREE
-1 1f32A 58 C FREE
-1 1f32A 65 C FREE
-1 1f32A 69 D FREE
-1 1f32A 78 C FREE
-1 1f32A 94 D FREE
-1 1f32A 99 D FREE
-1 1f32A 100 H FREE
-1 1f32A 128 H FREE
-1 1f32A 145 C FREE
-1 1f39A 44 C FREE
-1 1f39A 52 E FREE
-1 1f39A 61 D FREE
-1 1f39A 79 C FREE
-1 1f39A 83 C FREE
-1 1f39A 96 E FREE
-1 1f39A 97 E FREE
-1 1f43A 2 E FREE
-1 1f43A 20 E FREE
-1 1f43A 41 C FREE
-1 1f5mA 8 H FREE
-1 1f5mA 11 H FREE
-1 1f5mA 43 C FREE
-1 1f5mA 54 H FREE
-1 1f5mA 90 C FREE
-1 1f5mA 100 C FREE
-1 1f5mA 114 D FREE
-1 1f5mA 121 H FREE
-1 1f5mA 124 C FREE
-1 1f5mA 131 E FREE
-1 1f5mA 148 D FREE
-1 1f5mA 150 D FREE
-1 1f5mA 151 C FREE
-1 1f5mA 159 H FREE
-1 1f5mA 161 D FREE
-1 1f5mA 176 C FREE
-1 1f80D 35 D FREE
-1 1f80D 39 D FREE
-1 1f80D 45 E FREE
-1 1f80D 51 E FREE
-1 1f80D 52 D FREE
-1 1f80D 60 D FREE
-1 1f9fA 2 H FREE
-1 1f9fA 8 H FREE
-1 1f9fA 18 C FREE
-1 1f9fA 26 H FREE
-1 1f9fA 29 H FREE
-1 1f9fA 38 H FREE
-1 1f9fA 55 H FREE
-1 1faoA 41 H FREE
-1 1faoA 65 C FREE
-1 1faoA 79 C FREE
-1 1faoA 81 C FREE
-1 1faoA 92 C FREE
-1 1fccC 18 E FREE
-1 1fccC 21 D FREE
-1 1fccC 26 E FREE
-1 1fccC 41 E FREE
-1 1fccC 45 D FREE
-1 1fccC 46 D FREE
-1 1fccC 55 E FREE
-1 1fexA 8 D FREE
-1 1fexA 9 D FREE
-1 1fexA 43 H FREE
-1 1fexA 55 H FREE
-1 1ff9A 32 C FREE
-1 1ff9A 47 H FREE
-1 1ff9A 68 H FREE
-1 1ff9A 69 D FREE
-1 1ff9A 80 H FREE
-1 1ff9A 93 H FREE
-1 1ff9A 121 E FREE
-1 1ff9A 130 H FREE
-1 1ff9A 141 H FREE
-1 1ff9A 154 C FREE
-1 1ff9A 294 D FREE
-1 1ff9A 337 D FREE
-1 1ff9A 340 C FREE
-1 1ff9A 353 E FREE
-1 1ff9A 355 D FREE
-1 1ff9A 361 H FREE
-1 1ff9A 380 C FREE
-1 1ff9A 402 C FREE
-1 1ff9A 443 C FREE
-1 1ff9A 445 E FREE
-1 1fgxA 19 C FREE
-1 1fgxA 61 C FREE
-1 1fgxA 65 H FREE
-1 1fgxA 79 H FREE
-1 1fgxA 88 H FREE
-1 1fgxA 132 C FREE
-1 1fgxA 137 D FREE
-1 1fgxA 139 D FREE
-1 1fgxA 145 D FREE
-1 1fgxA 146 H FREE
-1 1fgxA 151 C FREE
-1 1fgxA 157 H FREE
-1 1fgxA 202 E FREE
-1 1fgxA 203 D FREE
-1 1fgxA 204 D FREE
-1 1fgxA 205 D FREE
-1 1fgxA 227 C FREE
-1 1fgxA 232 H FREE
-1 1fgxA 250 H FREE
-1 1fgxA 258 D FREE
-1 1fgxA 282 D FREE
-1 1fi5A 3 C FREE
-1 1fi5A 24 D FREE
-1 1fi5A 35 E FREE
-1 1fi5A 60 D FREE
-1 1fi5A 71 E FREE
-1 1fib_ 3 H FREE
-1 1fib_ 10 C FREE
-1 1fib_ 39 C FREE
-1 1fib_ 74 H FREE
-1 1fib_ 91 H FREE
-1 1fib_ 164 H FREE
-1 1fib_ 173 D FREE
-1 1fib_ 175 D FREE
-1 1fib_ 183 C FREE
-1 1fib_ 196 C FREE
-1 1fib_ 197 H FREE
-1 1fib_ 200 H FREE
-1 1fib_ 257 H FREE
-1 1fib_ 258 H FREE
-1 1fib_ 267 D FREE
-1 1fj1E 8 D FREE
-1 1fj1E 9 E FREE
-1 1fj1E 28 E FREE
-1 1fj1E 32 D FREE
-1 1fj1E 60 E FREE
-1 1fj1E 65 D FREE
-1 1fj1E 67 C FREE
-1 1fj1E 75 D FREE
-1 1fj1E 76 D FREE
-1 1fj1E 83 E FREE
-1 1fj1E 106 E FREE
-1 1fj1E 107 E FREE
-1 1fj1E 129 E FREE
-1 1fj1E 136 D FREE
-1 1fj1E 143 E FREE
-1 1fj1E 151 E FREE
-1 1fj1E 165 E FREE
-1 1fj1E 186 D FREE
-1 1fj1E 244 E FREE
-1 1fjgG 14 D FREE
-1 1fjgG 46 C FREE
-1 1fjgG 121 H FREE
-1 1fjgG 122 E FREE
-1 1fjgG 152 H FREE
-1 1fm0E 40 H FREE
-1 1fm0E 53 H FREE
-1 1fm0E 82 H FREE
-1 1fm0E 91 D FREE
-1 1fm0E 102 H FREE
-1 1fm0E 115 D FREE
-1 1fm0E 127 E FREE
-1 1fm0E 142 D FREE
-1 1fo8A 10 C FREE
-1 1fo8A 18 C FREE
-1 1fo8A 24 H FREE
-1 1fo8A 39 D FREE
-1 1fo8A 40 C FREE
-1 1fo8A 42 H FREE
-1 1fo8A 58 H FREE
-1 1fo8A 73 H FREE
-1 1fo8A 85 H FREE
-1 1fo8A 95 H FREE
-1 1fo8A 106 E FREE
-1 1fo8A 107 D FREE
-1 1fo8A 108 D FREE
-1 1fo8A 114 D FREE
-1 1fo8A 129 D FREE
-1 1fo8A 134 C FREE
-1 1fo8A 140 D FREE
-1 1fo8A 159 D FREE
-1 1fo8A 175 E FREE
-1 1fo8A 186 D FREE
-1 1fo8A 193 E FREE
-1 1fo8A 200 C FREE
-1 1fo8A 204 E FREE
-1 1fo8A 218 H FREE
-1 1fo8A 225 H FREE
-1 1fo8A 303 D FREE
-1 1fo8A 327 H FREE
-1 1fpoA 15 D FREE
-1 1fpoA 31 H FREE
-1 1fpoA 33 D FREE
-1 1fpoA 62 H FREE
-1 1fpoA 74 H FREE
-1 1fpoA 83 H FREE
-1 1fpoA 99 E FREE
-1 1fpoA 128 H FREE
-1 1fpoA 147 C FREE
-1 1fpoA 165 E FREE
-1 1fpoA 169 D FREE
-1 1fuxA 19 H FREE
-1 1fuxA 26 C FREE
-1 1fuxA 53 D FREE
-1 1fuxA 55 D FREE
-1 1fuxA 64 H FREE
-1 1fuxA 109 C FREE
-1 1fuxA 117 H FREE
-1 1fuxA 118 H FREE
-1 1fuxA 165 E FREE
-1 1fw2A 14 H FREE
-1 1fw2A 31 H FREE
-1 1fw2A 71 E FREE
-1 1fw2A 116 E FREE
-1 1fw2A 147 H FREE
-1 1fw2A 207 H FREE
-1 1fw2A 239 H FREE
-1 1fw2A 252 E FREE
-1 1fw2A 256 D FREE
-1 1fxkB 3 H FREE
-1 1fxkB 26 E FREE
-1 1fxkB 31 E FREE
-1 1fxkB 38 E FREE
-1 1fxkB 45 D FREE
-1 1fxkB 62 D FREE
-1 1fxkB 67 E FREE
-1 1fxkB 70 E FREE
-1 1fxkB 73 E FREE
-1 1fxkB 86 E FREE
-1 1fxkC 50 E FREE
-1 1fxkC 87 D FREE
-1 1fxkC 90 E FREE
-1 1fyvA 13 H FREE
-1 1fyvA 21 H FREE
-1 1fyvA 22 D FREE
-1 1fyvA 35 E FREE
-1 1fyvA 42 C FREE
-1 1fyvA 44 H FREE
-1 1fyvA 61 C FREE
-1 1fyvA 82 C FREE
-1 1fyvA 83 H FREE
-1 1fyvA 90 H FREE
-1 1fyvA 91 H FREE
-1 1fyvA 95 H FREE
-1 1fyvA 119 H FREE
-1 1g2cA 1 H FREE
-1 1g2cA 3 E FREE
-1 1g2cA 5 E FREE
-1 1g2cA 36 D FREE
-1 1g2cB 2 D FREE
-1 1g2cB 9 D FREE
-1 1g2cB 12 D FREE
-1 1g2cB 33 D FREE
-1 1g2cB 37 H FREE
-1 1g2hA 21 E FREE
-1 1g2hA 46 H FREE
-1 1g2iA 14 E FREE
-1 1g2iA 20 H FREE
-1 1g2iA 27 H FREE
-1 1g2iA 43 H FREE
-1 1g2iA 62 D FREE
-1 1g2iA 99 C FREE
-1 1g2iA 100 H FREE
-1 1g2pA 14 H FREE
-1 1g2pA 28 D FREE
-1 1g2pA 49 H FREE
-1 1g2pA 66 E FREE
-1 1g2pA 97 C FREE
-1 1g2pA 128 D FREE
-1 1g2pA 129 D FREE
-1 1g2pA 182 E FREE
-1 1g3jB 10 E FREE
-1 1g3jB 15 D FREE
-1 1g3jB 16 E FREE
-1 1g3jB 22 D FREE
-1 1g3jB 23 E FREE
-1 1g3jB 25 E FREE
-1 1g3jB 28 E FREE
-1 1g3jB 37 E FREE
-1 1g3jB 39 D FREE
-1 1g3jB 42 D FREE
-1 1g3jB 50 E FREE
-1 1g3jB 52 E FREE
-1 1g3jB 54 H FREE
-1 1g3jB 59 D FREE
-1 1g4yB 12 H FREE
-1 1g4yB 14 H FREE
-1 1g4yB 19 D FREE
-1 1g4yB 36 E FREE
-1 1g4yB 52 H FREE
-1 1g4yB 58 H FREE
-1 1g4yB 67 H FREE
-1 1g4yB 81 D FREE
-1 1g4yB 88 D FREE
-1 1g4yB 95 E FREE
-1 1g6zA 11 E FREE
-1 1g6zA 42 E FREE
-1 1g6zA 50 C FREE
-1 1g6zA 56 E FREE
-1 1g73A 8 E FREE
-1 1g73A 10 H FREE
-1 1g73A 15 E FREE
-1 1g73A 27 D FREE
-1 1g73A 42 E FREE
-1 1g73A 72 E FREE
-1 1g73A 73 E FREE
-1 1g73A 74 D FREE
-1 1g73A 86 E FREE
-1 1g73A 91 H FREE
-1 1g73A 93 E FREE
-1 1g73A 98 E FREE
-1 1g73A 109 E FREE
-1 1g73A 113 E FREE
-1 1g73A 121 D FREE
-1 1g73A 130 H FREE
-1 1g73A 139 E FREE
-1 1g73A 140 E FREE
-1 1g73A 142 H FREE
-1 1g73A 149 E FREE
-1 1g73A 154 E FREE
-1 1g73A 158 E FREE
-1 1g73A 159 E FREE
-1 1g90A 18 H FREE
-1 1g90A 30 H FREE
-1 1g90A 51 E FREE
-1 1g90A 104 D FREE
-1 1g90A 114 H FREE
-1 1g90A 127 E FREE
-1 1g90A 139 E FREE
-1 1g90A 150 H FREE
-1 1gakA 22 D FREE
-1 1gakA 26 H FREE
-1 1gakA 59 C FREE
-1 1gakA 74 H FREE
-1 1gakA 133 C FREE
-1 1gccA 1 H FREE
-1 1gccA 43 D FREE
-1 1gglA 16 E FREE
-1 1gglA 43 H FREE
-1 1gglA 47 H FREE
-1 1gglA 70 E FREE
-1 1gglA 77 D FREE
-1 1gglA 81 C FREE
-1 1gglA 91 H FREE
-1 1gglA 94 C FREE
-1 1gglA 107 H FREE
-1 1gglA 125 C FREE
-1 1gglA 133 H FREE
-1 1gjjA 5 E FREE
-1 1gjjA 18 E FREE
-1 1gjjA 30 E FREE
-1 1gjjA 34 D FREE
-1 1gjjA 43 H FREE
-1 1gjjA 63 D FREE
-1 1gjjA 67 D FREE
-1 1gjjA 68 E FREE
-1 1gjjA 69 E FREE
-1 1gjjA 99 D FREE
-1 1gjjA 117 E FREE
-1 1gjjA 150 E FREE
-1 1gk4A 0 C FREE
-1 1gk4A 1 E FREE
-1 1gk4A 18 E FREE
-1 1gk4A 51 H FREE
-1 1gk4A 66 D FREE
-1 1gk4A 68 E FREE
-1 1gk4A 77 E FREE
-1 1gk4A 79 E FREE
-1 1gk4A 80 E FREE
-1 1gk7A 3 E FREE
-1 1gk7A 19 D FREE
-1 1gk7A 25 E FREE
-1 1gkaA 10 C FREE
-1 1gkaA 49 C FREE
-1 1gkaA 90 H FREE
-1 1gkaA 109 D FREE
-1 1gkaA 115 C FREE
-1 1gkaA 119 C FREE
-1 1gkaA 127 H FREE
-1 1gkaA 129 D FREE
-1 1gkaA 148 C FREE
-1 1gkaA 158 D FREE
-1 1gkaA 171 C FREE
-1 1gmeA 54 H FREE
-1 1gmeA 96 H FREE
-1 1gmmA 9 E FREE
-1 1gmmA 38 D FREE
-1 1gmmA 99 C FREE
-1 1gmmA 108 H FREE
-1 1gnyA 7 D FREE
-1 1gnyA 22 H FREE
-1 1gnyA 30 D FREE
-1 1gnyA 39 D FREE
-1 1gnyA 46 D FREE
-1 1gnyA 54 E FREE
-1 1gnyA 55 D FREE
-1 1gnyA 67 E FREE
-1 1gnyA 89 E FREE
-1 1gnyA 92 C FREE
-1 1gnyA 104 D FREE
-1 1gnyA 109 C FREE
-1 1gnyA 113 E FREE
-1 1gnyA 115 D FREE
-1 1gnyA 124 D FREE
-1 1go4G 3 E FREE
-1 1go4G 11 E FREE
-1 1go4G 21 E FREE
-1 1go4G 26 E FREE
-1 1go4G 38 E FREE
-1 1go4G 49 D FREE
-1 1go4G 59 H FREE
-1 1go4G 76 H FREE
-1 1go4G 82 E FREE
-1 1go4G 83 C FREE
-1 1go4G 84 E FREE
-1 1go4G 94 E FREE
-1 1gpwB 52 H FREE
-1 1gpwB 72 H FREE
-1 1gpwB 83 C FREE
-1 1gpwB 95 E FREE
-1 1gpwB 119 H FREE
-1 1gpwB 140 H FREE
-1 1gpwB 146 C FREE
-1 1gpwB 150 H FREE
-1 1gpwB 177 H FREE
-1 1gpwB 179 E FREE
-1 1gpwB 195 C FREE
-1 1gqpA 15 D FREE
-1 1gqpA 23 E FREE
-1 1gqpA 37 H FREE
-1 1gqpA 40 H FREE
-1 1gqpA 56 H FREE
-1 1gqpA 91 H FREE
-1 1gqpA 104 C FREE
-1 1gqpA 115 D FREE
-1 1gqpA 116 E FREE
-1 1gqpA 129 H FREE
-1 1gqpA 165 C FREE
-1 1gqpA 176 H FREE
-1 1gqpA 181 D FREE
-1 1gqpA 183 H FREE
-1 1gqpA 197 H FREE
-1 1gqpA 201 H FREE
-1 1gu7A 11 H FREE
-1 1gu7A 48 D FREE
-1 1gu7A 75 C FREE
-1 1gu7A 78 E FREE
-1 1gu7A 103 H FREE
-1 1gu7A 112 H FREE
-1 1gu7A 159 H FREE
-1 1gu7A 251 C FREE
-1 1gu7A 344 H FREE
-1 1guiA 19 D FREE
-1 1guiA 59 H FREE
-1 1guiA 96 H FREE
-1 1guiA 122 H FREE
-1 1guiA 147 D FREE
-1 1guiA 148 D FREE
-1 1guuA 9 E FREE
-1 1guuA 10 D FREE
-1 1guuA 40 C FREE
-1 1guuA 42 H FREE
-1 1guuA 51 E FREE
-1 1gztA 104 D FREE
-1 1h0zA 0 E FREE
-1 1h0zA 11 C FREE
-1 1h0zA 13 E FREE
-1 1h0zA 25 C FREE
-1 1h0zA 28 E FREE
-1 1h0zA 36 D FREE
-1 1h0zA 40 H FREE
-1 1h0zA 44 C FREE
-1 1h0zA 47 C FREE
-1 1h0zA 54 E FREE
-1 1h0zA 55 E FREE
-1 1h2kS 2 D FREE
-1 1h2kS 13 D FREE
-1 1h2kS 14 C FREE
-1 1h2kS 15 E FREE
-1 1h2kS 31 E FREE
-1 1h2kS 37 D FREE
-1 1h3mA 3 H FREE
-1 1h3mA 7 C FREE
-1 1h3mA 23 C FREE
-1 1h3mA 38 H FREE
-1 1h3mA 41 H FREE
-1 1h3mA 46 H FREE
-1 1h3mA 71 H FREE
-1 1h3mA 103 H FREE
-1 1h3mA 104 D FREE
-1 1h3mA 109 C FREE
-1 1h3mA 111 H FREE
-1 1h3mA 137 D FREE
-1 1h3mA 151 H FREE
-1 1h3mA 160 H FREE
-1 1h3mA 173 H FREE
-1 1h3mA 175 C FREE
-1 1h3mA 188 D FREE
-1 1h3mA 196 C FREE
-1 1h3mA 199 H FREE
-1 1h3mA 217 D FREE
-1 1h3mA 230 H FREE
-1 1h8bA 9 E FREE
-1 1h8bA 28 E FREE
-1 1h8bA 29 E FREE
-1 1h8bA 37 D FREE
-1 1h8bA 42 C FREE
-1 1h8bA 60 D FREE
-1 1h8bA 71 E FREE
-1 1h8bA 73 D FREE
-1 1hcrA 8 H FREE
-1 1hcrA 21 H FREE
-1 1hdlA 5 E FREE
-1 1hdlA 7 C FREE
-1 1hdlA 8 H FREE
-1 1hdlA 21 C FREE
-1 1hdlA 40 C FREE
-1 1hdlA 43 C FREE
-1 1hdlA 48 E FREE
-1 1hdoA 48 H FREE
-1 1hdoA 100 H FREE
-1 1hdoA 108 C FREE
-1 1hdoA 131 H FREE
-1 1hdoA 135 H FREE
-1 1hdoA 152 H FREE
-1 1hdoA 178 H FREE
-1 1hdoA 179 D FREE
-1 1hdoA 182 H FREE
-1 1hdoA 187 C FREE
-1 1hdoA 196 H FREE
-1 1hdoA 202 H FREE
-1 1hezE 0 E FREE
-1 1hezE 18 E FREE
-1 1hezE 24 E FREE
-1 1hezE 29 E FREE
-1 1hezE 35 D FREE
-1 1hezE 43 E FREE
-1 1hezE 47 D FREE
-1 1hezE 54 H FREE
-1 1hic_ 4 D FREE
-1 1hic_ 5 C FREE
-1 1hic_ 7 E FREE
-1 1hic_ 13 C FREE
-1 1hic_ 15 C FREE
-1 1hic_ 21 C FREE
-1 1hic_ 27 C FREE
-1 1hic_ 38 C FREE
-1 1hic_ 42 E FREE
-1 1hic_ 50 H FREE
-1 1hk9E 10 D FREE
-1 1hk9E 41 D FREE
-1 1hk9E 58 H FREE
-1 1hk9E 71 H FREE
-1 1hk9E 72 H FREE
-1 1hlvA 64 C FREE
-1 1hlvA 77 E FREE
-1 1hn6A 0 E FREE
-1 1hn6A 2 E FREE
-1 1hn6A 7 C FREE
-1 1hn6A 17 E FREE
-1 1hn6A 48 D FREE
-1 1hn6A 54 C FREE
-1 1hn6A 56 C FREE
-1 1hn6A 57 D FREE
-1 1hn6A 66 C FREE
-1 1hn6A 71 C FREE
-1 1hn6A 73 C FREE
-1 1hn6A 75 E FREE
-1 1hn6A 85 E FREE
-1 1hn6A 90 E FREE
-1 1hn6A 91 E FREE
-1 1hn6A 95 E FREE
-1 1hn6A 102 H FREE
-1 1hnr_ 10 D FREE
-1 1hnr_ 14 E FREE
-1 1hnr_ 40 D FREE
-1 1hnr_ 41 D FREE
-1 1hssA 5 C FREE
-1 1hssA 19 C FREE
-1 1hssA 27 C FREE
-1 1hssA 40 C FREE
-1 1hssA 41 C FREE
-1 1hssA 46 H FREE
-1 1hssA 51 C FREE
-1 1hssA 53 C FREE
-1 1hssA 66 E FREE
-1 1hssA 67 H FREE
-1 1hssA 82 C FREE
-1 1hssA 98 C FREE
-1 1hssA 114 C FREE
-1 1hssA 122 D FREE
-1 1hyhA 17 H FREE
-1 1hyhA 32 D FREE
-1 1hyhA 44 D FREE
-1 1hyhA 55 H FREE
-1 1hyhA 114 H FREE
-1 1hyhA 125 D FREE
-1 1hyhA 133 H FREE
-1 1hyhA 140 H FREE
-1 1hyhA 150 D FREE
-1 1hyhA 177 H FREE
-1 1hyhA 247 H FREE
-1 1hyhA 286 E FREE
-1 1hykA 1 C FREE
-1 1hykA 5 H FREE
-1 1hykA 6 E FREE
-1 1hykA 8 C FREE
-1 1hykA 15 C FREE
-1 1hykA 16 C FREE
-1 1hykA 17 D FREE
-1 1hykA 19 C FREE
-1 1hykA 22 C FREE
-1 1hykA 24 C FREE
-1 1hykA 31 C FREE
-1 1hykA 33 C FREE
-1 1hykA 43 C FREE
-1 1hyp_ 7 C FREE
-1 1hyp_ 13 C FREE
-1 1hyp_ 27 C FREE
-1 1hyp_ 28 C FREE
-1 1hyp_ 36 D FREE
-1 1hyp_ 38 E FREE
-1 1hyp_ 42 C FREE
-1 1hyp_ 44 C FREE
-1 1hyp_ 66 C FREE
-1 1hyp_ 76 C FREE
-1 1i1jA 12 C FREE
-1 1i1jA 14 D FREE
-1 1i1jA 16 E FREE
-1 1i1jA 17 C FREE
-1 1i1jA 19 H FREE
-1 1i1jA 29 D FREE
-1 1i1jA 34 D FREE
-1 1i1jA 35 C FREE
-1 1i1jA 41 H FREE
-1 1i1jA 103 D FREE
-1 1i1jA 106 C FREE
-1 1i24A 22 C FREE
-1 1i24A 29 H FREE
-1 1i24A 38 C FREE
-1 1i24A 41 D FREE
-1 1i24A 50 H FREE
-1 1i24A 64 H FREE
-1 1i24A 84 D FREE
-1 1i24A 86 C FREE
-1 1i24A 105 H FREE
-1 1i24A 127 H FREE
-1 1i24A 147 C FREE
-1 1i24A 148 H FREE
-1 1i24A 174 H FREE
-1 1i24A 192 H FREE
-1 1i24A 197 H FREE
-1 1i24A 200 H FREE
-1 1i24A 206 C FREE
-1 1i24A 232 H FREE
-1 1i24A 253 C FREE
-1 1i24A 260 H FREE
-1 1i24A 279 D FREE
-1 1i24A 283 C FREE
-1 1i24A 342 H FREE
-1 1i24A 348 H FREE
-1 1i24A 359 H FREE
-1 1i24A 381 D FREE
-1 1i2hA 7 E FREE
-1 1i2hA 16 H FREE
-1 1i2hA 21 D FREE
-1 1i2hA 34 H FREE
-1 1i2hA 98 H FREE
-1 1i2hA 99 H FREE
-1 1i2hA 112 E FREE
-1 1i2hA 154 D FREE
-1 1i2hA 155 E FREE
-1 1i2hA 165 E FREE
-1 1i3cA 14 E FREE
-1 1i3cA 15 D FREE
-1 1i3cA 34 H FREE
-1 1i3cA 67 D FREE
-1 1i3cA 100 H FREE
-1 1i3cA 112 H FREE
-1 1i3cA 115 C FREE
-1 1i3qE 1 D FREE
-1 1i3qE 3 E FREE
-1 1i3qE 5 E FREE
-1 1i3qE 24 D FREE
-1 1i3qE 46 C FREE
-1 1i3qE 82 C FREE
-1 1i3qE 98 H FREE
-1 1i3qE 132 E FREE
-1 1i3qE 145 H FREE
-1 1i3qE 146 H FREE
-1 1i3qE 152 H FREE
-1 1i3qE 159 E FREE
-1 1i3qE 181 D FREE
-1 1i3qE 213 C FREE
-1 1i4dA 5 D FREE
-1 1i4dA 7 E FREE
-1 1i4dA 9 E FREE
-1 1i4dA 13 E FREE
-1 1i4dA 35 H FREE
-1 1i4dA 44 H FREE
-1 1i4dA 48 D FREE
-1 1i4dA 69 E FREE
-1 1i4dA 75 C FREE
-1 1i4dA 102 D FREE
-1 1i4dA 116 E FREE
-1 1i4dA 150 H FREE
-1 1i4dA 160 D FREE
-1 1i4dA 169 E FREE
-1 1i4dA 177 H FREE
-1 1i4dA 184 H FREE
-1 1i4dA 199 E FREE
-1 1i4dA 221 E FREE
-1 1i5pA 12 C FREE
-1 1i5pA 20 H FREE
-1 1i5pA 21 D FREE
-1 1i5pA 27 H FREE
-1 1i5pA 36 E FREE
-1 1i5pA 45 H FREE
-1 1i5pA 183 H FREE
-1 1i5pA 189 D FREE
-1 1i5pA 222 C FREE
-1 1i5pA 238 H FREE
-1 1i5pA 332 H FREE
-1 1i5pA 357 H FREE
-1 1i5pA 361 C FREE
-1 1i5pA 405 C FREE
-1 1i5pA 442 H FREE
-1 1i5pA 467 H FREE
-1 1i5pA 484 H FREE
-1 1i5pA 489 D FREE
-1 1i5pA 499 H FREE
-1 1i5pA 520 D FREE
-1 1i5pA 577 D FREE
-1 1i5pA 588 D FREE
-1 1i5xA 14 E FREE
-1 1i5xA 18 H FREE
-1 1i5xA 44 D FREE
-1 1i5xA 46 E FREE
-1 1i5xA 55 H FREE
-1 1i5xA 59 E FREE
-1 1i5xA 66 E FREE
-1 1i78A 9 D FREE
-1 1i78A 26 E FREE
-1 1i78A 82 D FREE
-1 1i78A 84 D FREE
-1 1i78A 96 D FREE
-1 1i78A 100 H FREE
-1 1i78A 209 D FREE
-1 1i78A 211 H FREE
-1 1i78A 266 D FREE
-1 1i78A 267 H FREE
-1 1i7gA 20 D FREE
-1 1i7gA 60 H FREE
-1 1i7gA 66 C FREE
-1 1i7gA 92 H FREE
-1 1i7gA 93 C FREE
-1 1i7gA 94 C FREE
-1 1i7gA 96 C FREE
-1 1i7gA 122 D FREE
-1 1i7gA 133 E FREE
-1 1i7gA 170 C FREE
-1 1i7gA 192 D FREE
-1 1i7gA 202 C FREE
-1 1i7gA 203 C FREE
-1 1i7gA 214 H FREE
-1 1i7gA 224 H FREE
-1 1i7gA 229 H FREE
-1 1i7gA 234 H FREE
-1 1i7gA 258 H FREE
-1 1i7gA 275 H FREE
-1 1i7gA 280 E FREE
-1 1i7gA 284 D FREE
-1 1i7wB 14 D FREE
-1 1i7wB 15 D FREE
-1 1i7wB 18 D FREE
-1 1i7wB 25 E FREE
-1 1i7wB 26 E FREE
-1 1i7wB 30 E FREE
-1 1i7wB 32 D FREE
-1 1i7wB 36 D FREE
-1 1i7wB 41 H FREE
-1 1i7wB 87 D FREE
-1 1i7wB 89 D FREE
-1 1i7wB 96 D FREE
-1 1i7wB 104 E FREE
-1 1i7wB 150 D FREE
-1 1i8fF 7 C FREE
-1 1i8fF 31 H FREE
-1 1i8fF 41 D FREE
-1 1i8fF 43 H FREE
-1 1i8fF 53 E FREE
-1 1ibtA 1 E FREE
-1 1ibtA 3 D FREE
-1 1ibtA 51 D FREE
-1 1ibtA 56 D FREE
-1 1ibtA 65 E FREE
-1 1ibvF 12 D FREE
-1 1ibvF 20 D FREE
-1 1ibvF 32 D FREE
-1 1ibvF 40 D FREE
-1 1ibvF 46 D FREE
-1 1ibvF 50 E FREE
-1 1ibvF 60 H FREE
-1 1ibvF 70 C FREE
-1 1ibvF 115 E FREE
-1 1ibvF 116 D FREE
-1 1ibvF 126 D FREE
-1 1ibvF 127 E FREE
-1 1ibvF 146 C FREE
-1 1ibvF 151 H FREE
-1 1ibvF 213 E FREE
-1 1id1A 4 H FREE
-1 1id1A 8 C FREE
-1 1id1A 10 H FREE
-1 1id1A 36 E FREE
-1 1id1A 56 D FREE
-1 1id1A 71 C FREE
-1 1id1A 81 D FREE
-1 1id1A 117 H FREE
-1 1idqA 12 D FREE
-1 1idqA 13 E FREE
-1 1idqA 16 E FREE
-1 1idqA 27 H FREE
-1 1idqA 37 H FREE
-1 1idqA 57 H FREE
-1 1idqA 61 H FREE
-1 1idqA 62 D FREE
-1 1idqA 68 C FREE
-1 1idqA 181 E FREE
-1 1idqA 184 H FREE
-1 1idqA 198 H FREE
-1 1idqA 221 H FREE
-1 1idqA 238 H FREE
-1 1idqA 258 D FREE
-1 1idqA 329 D FREE
-1 1idqA 341 C FREE
-1 1idqA 343 D FREE
-1 1idqA 372 H FREE
-1 1idqA 403 H FREE
-1 1idqA 431 D FREE
-1 1idqA 455 D FREE
-1 1idqA 474 H FREE
-1 1idqA 484 E FREE
-1 1idqA 495 H FREE
-1 1idqA 499 D FREE
-1 1idqA 505 D FREE
-1 1idqA 514 D FREE
-1 1idqA 519 D FREE
-1 1idqA 530 E FREE
-1 1idqA 531 D FREE
-1 1idqA 557 E FREE
-1 1idqA 561 E FREE
-1 1idqA 597 E FREE
-1 1idqA 598 E FREE
-1 1idqA 599 E FREE
-1 1ignA 5 H FREE
-1 1ignA 14 E FREE
-1 1ignA 15 D FREE
-1 1ignA 16 E FREE
-1 1ignA 20 D FREE
-1 1ignA 32 H FREE
-1 1ignA 36 D FREE
-1 1ignA 37 E FREE
-1 1ignA 40 H FREE
-1 1ignA 45 H FREE
-1 1ignA 52 H FREE
-1 1ignA 63 E FREE
-1 1ignA 69 D FREE
-1 1ignA 77 D FREE
-1 1ignA 99 D FREE
-1 1ignA 100 E FREE
-1 1ignA 101 D FREE
-1 1ignA 115 D FREE
-1 1ignA 120 D FREE
-1 1ignA 122 D FREE
-1 1ignA 132 D FREE
-1 1ignA 145 D FREE
-1 1ignA 148 H FREE
-1 1ignA 153 E FREE
-1 1ignA 171 E FREE
-1 1ignA 175 H FREE
-1 1ignA 178 E FREE
-1 1ignA 180 H FREE
-1 1ignA 183 H FREE
-1 1ignA 185 E FREE
-1 1ignA 190 D FREE
-1 1ignA 202 D FREE
-1 1ignA 209 E FREE
-1 1ignA 217 E FREE
-1 1ignA 219 E FREE
-1 1iijA 0 E FREE
-1 1ijxA 4 C FREE
-1 1ijxA 12 C FREE
-1 1ijxA 25 H FREE
-1 1ijxA 27 H FREE
-1 1ijxA 28 H FREE
-1 1ijxA 48 H FREE
-1 1ijxA 49 C FREE
-1 1ijxA 58 C FREE
-1 1ijxA 65 C FREE
-1 1ijxA 71 H FREE
-1 1ijxA 77 C FREE
-1 1ijxA 81 C FREE
-1 1ijxA 88 C FREE
-1 1ijxA 97 H FREE
-1 1ijxA 105 C FREE
-1 1ijxA 116 C FREE
-1 1ijxA 126 D FREE
-1 1irjA 1 C FREE
-1 1irjA 7 E FREE
-1 1irjA 18 H FREE
-1 1irjA 26 H FREE
-1 1irjA 34 E FREE
-1 1irjA 42 D FREE
-1 1irjA 59 H FREE
-1 1irjA 65 D FREE
-1 1irjA 69 D FREE
-1 1irjA 76 E FREE
-1 1irjA 89 H FREE
-1 1irjA 93 H FREE
-1 1irjA 101 H FREE
-1 1irjA 102 H FREE
-1 1irjA 103 H FREE
-1 1irzA 11 H FREE
-1 1irzA 14 H FREE
-1 1irzA 23 H FREE
-1 1irzA 51 H FREE
-1 1ityA 4 H FREE
-1 1ityA 16 E FREE
-1 1ityA 38 H FREE
-1 1ityA 51 D FREE
-1 1iukA 2 D FREE
-1 1iukA 21 H FREE
-1 1iukA 29 H FREE
-1 1iukA 71 D FREE
-1 1iukA 85 H FREE
-1 1iukA 105 H FREE
-1 1iukA 124 C FREE
-1 1iukA 128 E FREE
-1 1iukA 129 H FREE
-1 1iv8A 32 H FREE
-1 1iv8A 47 H FREE
-1 1iv8A 53 D FREE
-1 1iv8A 54 H FREE
-1 1iv8A 75 H FREE
-1 1iv8A 84 D FREE
-1 1iv8A 89 H FREE
-1 1iv8A 207 H FREE
-1 1iv8A 213 H FREE
-1 1iv8A 222 D FREE
-1 1iv8A 227 D FREE
-1 1iv8A 228 H FREE
-1 1iv8A 254 E FREE
-1 1iv8A 261 E FREE
-1 1iv8A 274 D FREE
-1 1iv8A 323 E FREE
-1 1iv8A 344 C FREE
-1 1iv8A 359 C FREE
-1 1iv8A 392 E FREE
-1 1iv8A 393 D FREE
-1 1iv8A 407 E FREE
-1 1iv8A 423 H FREE
-1 1iv8A 441 H FREE
-1 1iv8A 442 D FREE
-1 1iv8A 447 E FREE
-1 1iv8A 448 D FREE
-1 1iv8A 471 H FREE
-1 1iv8A 509 H FREE
-1 1iv8A 516 E FREE
-1 1iv8A 531 E FREE
-1 1iv8A 581 D FREE
-1 1iv8A 587 E FREE
-1 1iv8A 595 D FREE
-1 1iv8A 597 D FREE
-1 1iv8A 603 D FREE
-1 1iv8A 608 H FREE
-1 1iv8A 664 C FREE
-1 1iv8A 696 D FREE
-1 1iznA 5 D FREE
-1 1iznA 22 H FREE
-1 1iznA 27 E FREE
-1 1iznA 34 D FREE
-1 1iznA 51 H FREE
-1 1iznA 78 H FREE
-1 1iznA 88 D FREE
-1 1iznA 99 H FREE
-1 1iznA 123 C FREE
-1 1iznA 134 H FREE
-1 1iznA 140 C FREE
-1 1iznA 156 C FREE
-1 1iznA 160 H FREE
-1 1iznA 196 H FREE
-1 1iznA 199 E FREE
-1 1iznA 200 D FREE
-1 1iznA 208 H FREE
-1 1iznA 235 E FREE
-1 1iznA 281 E FREE
-1 1iznB 2 D FREE
-1 1iznB 6 D FREE
-1 1iznB 7 C FREE
-1 1iznB 35 C FREE
-1 1iznB 43 D FREE
-1 1iznB 51 D FREE
-1 1iznB 61 C FREE
-1 1iznB 66 D FREE
-1 1iznB 68 D FREE
-1 1iznB 96 E FREE
-1 1iznB 104 D FREE
-1 1iznB 124 D FREE
-1 1iznB 125 H FREE
-1 1iznB 146 C FREE
-1 1iznB 148 D FREE
-1 1iznB 151 H FREE
-1 1iznB 165 H FREE
-1 1iznB 204 D FREE
-1 1iznB 208 H FREE
-1 1iznB 217 E FREE
-1 1iznB 218 D FREE
-1 1iznB 220 E FREE
-1 1iznB 237 D FREE
-1 1iznB 250 D FREE
-1 1iznB 260 E FREE
-1 1j20A 11 D FREE
-1 1j20A 59 D FREE
-1 1j20A 97 H FREE
-1 1j20A 112 H FREE
-1 1j20A 159 H FREE
-1 1j20A 174 D FREE
-1 1j20A 179 H FREE
-1 1j20A 248 H FREE
-1 1j20A 279 H FREE
-1 1j20A 295 H FREE
-1 1j20A 327 H FREE
-1 1j20A 397 H FREE
-1 1j49A 23 H FREE
-1 1j49A 84 D FREE
-1 1j49A 108 E FREE
-1 1j49A 109 H FREE
-1 1j49A 131 H FREE
-1 1j49A 155 H FREE
-1 1j49A 200 D FREE
-1 1j49A 205 H FREE
-1 1j49A 214 H FREE
-1 1j49A 259 D FREE
-1 1j49A 296 H FREE
-1 1j49A 303 H FREE
-1 1j7dA 17 E FREE
-1 1j7dA 68 C FREE
-1 1j7dA 138 E FREE
-1 1j7xA 5 H FREE
-1 1j7xA 8 H FREE
-1 1j7xA 11 C FREE
-1 1j7xA 22 E FREE
-1 1j7xA 30 H FREE
-1 1j7xA 35 D FREE
-1 1j7xA 59 D FREE
-1 1j7xA 87 E FREE
-1 1j7xA 145 D FREE
-1 1j7xA 172 H FREE
-1 1j7xA 177 H FREE
-1 1j7xA 190 H FREE
-1 1j7xA 210 H FREE
-1 1j7xA 217 E FREE
-1 1j7xA 242 H FREE
-1 1j7xA 284 D FREE
-1 1j7xA 297 H FREE
-1 1j83A 13 D FREE
-1 1j83A 16 D FREE
-1 1j83A 27 D FREE
-1 1j83A 54 D FREE
-1 1j83A 57 E FREE
-1 1j83A 86 D FREE
-1 1j83A 106 H FREE
-1 1j83A 127 D FREE
-1 1j83A 140 D FREE
-1 1j83A 168 D FREE
-1 1j83A 173 D FREE
-1 1jaxA 24 H FREE
-1 1jaxA 64 C FREE
-1 1jaxA 75 H FREE
-1 1jaxA 132 H FREE
-1 1jaxA 153 C FREE
-1 1jaxA 188 E FREE
-1 1jb0D 23 E FREE
-1 1jb0D 24 E FREE
-1 1jb0D 39 E FREE
-1 1jb0D 61 E FREE
-1 1jb0D 63 C FREE
-1 1jb0D 89 E FREE
-1 1jb0D 94 H FREE
-1 1jb0D 97 D FREE
-1 1jb0D 102 E FREE
-1 1jb0D 136 D FREE
-1 1jbaA 34 C FREE
-1 1jbaA 42 H FREE
-1 1jbaA 79 E FREE
-1 1jbaA 94 H FREE
-1 1jbaA 110 C FREE
-1 1jbaA 130 C FREE
-1 1jbaA 157 D FREE
-1 1jbaA 161 D FREE
-1 1jbaA 168 E FREE
-1 1jbeA 10 D FREE
-1 1jbeA 11 D FREE
-1 1jbeA 55 D FREE
-1 1jdmA 6 E FREE
-1 1jeiA 0 D FREE
-1 1jeiA 7 D FREE
-1 1jeiA 9 E FREE
-1 1jeiA 21 H FREE
-1 1jeiA 33 E FREE
-1 1jeiA 38 E FREE
-1 1jeiA 40 E FREE
-1 1jekA 15 E FREE
-1 1jekA 23 H FREE
-1 1jekA 32 E FREE
-1 1jekA 39 E FREE
-1 1jekB 5 E FREE
-1 1jekB 7 E FREE
-1 1jekB 11 H FREE
-1 1jekB 12 E FREE
-1 1jekB 21 E FREE
-1 1jekB 27 H FREE
-1 1jeyB 12 C FREE
-1 1jeyB 14 D FREE
-1 1jeyB 51 D FREE
-1 1jeyB 61 D FREE
-1 1jeyB 64 D FREE
-1 1jeyB 79 H FREE
-1 1jeyB 81 H FREE
-1 1jeyB 88 D FREE
-1 1jeyB 105 D FREE
-1 1jeyB 119 H FREE
-1 1jeyB 130 H FREE
-1 1jeyB 151 H FREE
-1 1jeyB 156 C FREE
-1 1jeyB 187 H FREE
-1 1jeyB 215 E FREE
-1 1jeyB 218 D FREE
-1 1jeyB 234 C FREE
-1 1jeyB 242 H FREE
-1 1jeyB 245 H FREE
-1 1jeyB 248 C FREE
-1 1jeyB 279 D FREE
-1 1jeyB 295 C FREE
-1 1jeyB 328 E FREE
-1 1jeyB 338 C FREE
-1 1jeyB 345 C FREE
-1 1jeyB 381 H FREE
-1 1jeyB 410 H FREE
-1 1jeyB 413 H FREE
-1 1jeyB 417 C FREE
-1 1jeyB 427 E FREE
-1 1jeyB 428 D FREE
-1 1jeyB 492 C FREE
-1 1jeyB 495 H FREE
-1 1jeyB 499 H FREE
-1 1jeyB 510 H FREE
-1 1jeyB 540 E FREE
-1 1jeyB 551 E FREE
-1 1jeyB 557 H FREE
-1 1jeyB 559 D FREE
-1 1jhfA 17 H FREE
-1 1jhfA 29 E FREE
-1 1jhfA 45 H FREE
-1 1jhfA 92 H FREE
-1 1jhfA 96 H FREE
-1 1jhfA 128 D FREE
-1 1jhfA 133 H FREE
-1 1jhgA 8 H FREE
-1 1jhgA 27 H FREE
-1 1jhgA 39 E FREE
-1 1ji8A 4 C FREE
-1 1ji8A 18 D FREE
-1 1ji8A 21 C FREE
-1 1ji8A 42 E FREE
-1 1ji8A 51 H FREE
-1 1ji8A 68 C FREE
-1 1ji8A 95 H FREE
-1 1ji8A 98 C FREE
-1 1ji8A 109 C FREE
-1 1jiwI 25 C FREE
-1 1jiwI 26 H FREE
-1 1jiwI 48 C FREE
-1 1jiwI 85 E FREE
-1 1jjhA 2 C FREE
-1 1jjhA 15 C FREE
-1 1jjhA 24 H FREE
-1 1jjhA 26 H FREE
-1 1jjhA 31 C FREE
-1 1jjhA 67 H FREE
-1 1jjhA 84 D FREE
-1 1jjuC 6 C FREE
-1 1jjuC 15 E FREE
-1 1jjuC 17 D FREE
-1 1jjuC 26 C FREE
-1 1jjuC 30 E FREE
-1 1jjuC 32 D FREE
-1 1jjuC 36 C FREE
-1 1jjuC 40 C FREE
-1 1jjuC 48 D FREE
-1 1jjuC 66 D FREE
-1 1jkiA 18 C FREE
-1 1jkiA 89 H FREE
-1 1jkiA 111 C FREE
-1 1jkiA 147 D FREE
-1 1jkiA 201 C FREE
-1 1jkiA 218 H FREE
-1 1jkiA 225 D FREE
-1 1jkiA 236 D FREE
-1 1jkiA 247 E FREE
-1 1jkiA 271 H FREE
-1 1jkiA 310 H FREE
-1 1jkiA 319 D FREE
-1 1jkiA 350 H FREE
-1 1jkiA 355 D FREE
-1 1jkiA 397 H FREE
-1 1jkiA 398 C FREE
-1 1jkiA 409 D FREE
-1 1jkiA 426 H FREE
-1 1jkiA 432 H FREE
-1 1jkiA 435 C FREE
-1 1jkiA 437 D FREE
-1 1jkiA 447 D FREE
-1 1jkiA 455 C FREE
-1 1jkiA 497 H FREE
-1 1jkiA 528 E FREE
-1 1jofA 21 D FREE
-1 1jofA 22 D FREE
-1 1jofA 27 C FREE
-1 1jofA 48 H FREE
-1 1jofA 49 E FREE
-1 1jofA 71 E FREE
-1 1jofA 74 H FREE
-1 1jofA 78 H FREE
-1 1jofA 83 H FREE
-1 1jofA 139 E FREE
-1 1jofA 142 E FREE
-1 1jofA 147 H FREE
-1 1jofA 162 D FREE
-1 1jofA 171 H FREE
-1 1jofA 193 H FREE
-1 1jofA 200 H FREE
-1 1jofA 211 E FREE
-1 1jofA 217 C FREE
-1 1jofA 226 H FREE
-1 1jofA 232 H FREE
-1 1jofA 233 H FREE
-1 1jofA 259 C FREE
-1 1jofA 291 C FREE
-1 1jofA 309 H FREE
-1 1jofA 316 C FREE
-1 1jofA 320 D FREE
-1 1jofA 341 E FREE
-1 1jogD 18 E FREE
-1 1jogD 31 D FREE
-1 1jogD 50 E FREE
-1 1jogD 54 E FREE
-1 1jogD 94 D FREE
-1 1jogD 110 H FREE
-1 1jqoA 12 H FREE
-1 1jqoA 13 H FREE
-1 1jqoA 52 H FREE
-1 1jqoA 63 C FREE
-1 1jqoA 103 H FREE
-1 1jqoA 112 E FREE
-1 1jqoA 118 H FREE
-1 1jqoA 176 H FREE
-1 1jqoA 195 C FREE
-1 1jqoA 239 E FREE
-1 1jqoA 248 H FREE
-1 1jqoA 291 D FREE
-1 1jqoA 293 D FREE
-1 1jqoA 307 C FREE
-1 1jqoA 334 C FREE
-1 1jqoA 346 H FREE
-1 1jqoA 368 E FREE
-1 1jqoA 376 H FREE
-1 1jqoA 390 H FREE
-1 1jqoA 418 C FREE
-1 1jqoA 423 C FREE
-1 1jqoA 425 C FREE
-1 1jqoA 453 D FREE
-1 1jqoA 461 H FREE
-1 1jqoA 471 H FREE
-1 1jqoA 518 H FREE
-1 1jqoA 541 D FREE
-1 1jqoA 552 C FREE
-1 1jqoA 565 E FREE
-1 1jqoA 569 D FREE
-1 1jqoA 602 D FREE
-1 1jqoA 638 H FREE
-1 1jqoA 652 H FREE
-1 1jqoA 674 E FREE
-1 1jqoA 679 C FREE
-1 1jqoA 684 H FREE
-1 1jqoA 686 C FREE
-1 1jqoA 700 H FREE
-1 1jqoA 703 H FREE
-1 1jqoA 786 H FREE
-1 1jqoA 876 H FREE
-1 1jrmA 5 C FREE
-1 1jrmA 43 H FREE
-1 1jrmA 88 D FREE
-1 1jrmA 96 E FREE
-1 1jsg_ 8 E FREE
-1 1jsg_ 13 H FREE
-1 1jsg_ 27 D FREE
-1 1jsg_ 28 E FREE
-1 1jsg_ 31 H FREE
-1 1jsg_ 96 H FREE
-1 1jsg_ 112 D FREE
-1 1jsg_ 113 D FREE
-1 1jt0A 41 H FREE
-1 1jt0A 127 H FREE
-1 1jt0A 143 D FREE
-1 1jt0A 163 H FREE
-1 1jt0A 169 E FREE
-1 1jv1A 16 H FREE
-1 1jv1A 60 H FREE
-1 1jv1A 157 C FREE
-1 1jv1A 180 H FREE
-1 1jv1A 247 H FREE
-1 1jv1A 250 C FREE
-1 1jv1A 252 D FREE
-1 1jv1A 260 D FREE
-1 1jv1A 267 C FREE
-1 1jv1A 274 C FREE
-1 1jv1A 292 C FREE
-1 1jv1A 302 E FREE
-1 1jv1A 330 H FREE
-1 1jv1A 350 H FREE
-1 1jv1A 351 H FREE
-1 1jv1A 378 E FREE
-1 1jv1A 383 D FREE
-1 1jv1A 401 E FREE
-1 1jv1A 422 H FREE
-1 1jv1A 428 H FREE
-1 1jv1A 429 H FREE
-1 1jv1A 430 C FREE
-1 1jv1A 438 H FREE
-1 1jv1A 463 C FREE
-1 1jv1A 464 E FREE
-1 1jv1A 474 E FREE
-1 1jv1A 486 H FREE
-1 1jv1A 497 H FREE
-1 1jv1A 498 E FREE
-1 1jw2A 9 D FREE
-1 1jw2A 17 C FREE
-1 1jw2A 21 D FREE
-1 1jw2A 24 E FREE
-1 1jw2A 38 E FREE
-1 1jw2A 47 D FREE
-1 1jw2A 48 H FREE
-1 1jw2A 52 E FREE
-1 1jw2A 60 D FREE
-1 1jwhA 17 H FREE
-1 1jwhA 28 H FREE
-1 1jwhA 80 E FREE
-1 1jwhA 114 H FREE
-1 1jwhA 146 C FREE
-1 1jwhA 147 H FREE
-1 1jwhA 153 H FREE
-1 1jwhA 155 D FREE
-1 1jwhA 159 H FREE
-1 1jwhA 165 H FREE
-1 1jwhA 167 H FREE
-1 1jwhA 174 D FREE
-1 1jwhA 182 H FREE
-1 1jwhA 200 E FREE
-1 1jwhA 213 D FREE
-1 1jwhA 219 C FREE
-1 1jwhA 233 H FREE
-1 1jwhA 235 H FREE
-1 1jwhA 275 H FREE
-1 1jwhA 285 H FREE
-1 1jwhA 290 H FREE
-1 1jwhA 308 H FREE
-1 1jwhA 320 H FREE
-1 1jx7A 15 E FREE
-1 1jx7A 35 D FREE
-1 1jx7A 43 D FREE
-1 1jx7A 77 C FREE
-1 1jx7A 80 C FREE
-1 1jx7A 93 D FREE
-1 1jx7A 102 E FREE
-1 1jx7A 111 D FREE
-1 1jztA 15 D FREE
-1 1jztA 43 C FREE
-1 1jztA 59 H FREE
-1 1jztA 72 D FREE
-1 1jztA 76 C FREE
-1 1jztA 79 H FREE
-1 1jztA 106 H FREE
-1 1jztA 134 C FREE
-1 1jztA 137 D FREE
-1 1jztA 160 C FREE
-1 1jztA 172 D FREE
-1 1jztA 203 C FREE
-1 1jztA 206 H FREE
-1 1jztA 214 H FREE
-1 1jztA 240 D FREE
-1 1k0rA 18 H FREE
-1 1k0rA 27 H FREE
-1 1k0rA 32 D FREE
-1 1k0rA 54 H FREE
-1 1k0rA 58 H FREE
-1 1k0rA 115 D FREE
-1 1k0rA 173 E FREE
-1 1k0rA 177 H FREE
-1 1k0rA 183 C FREE
-1 1k0rA 203 H FREE
-1 1k0rA 214 E FREE
-1 1k0rA 217 E FREE
-1 1k0rA 234 H FREE
-1 1k0rA 253 C FREE
-1 1k0rA 271 E FREE
-1 1k0rA 274 D FREE
-1 1k0rA 340 D FREE
-1 1k0rA 354 E FREE
-1 1k0rA 363 H FREE
-1 1k0rA 364 D FREE
-1 1k12A 26 H FREE
-1 1k12A 37 D FREE
-1 1k12A 46 H FREE
-1 1k12A 49 C FREE
-1 1k12A 51 H FREE
-1 1k12A 63 D FREE
-1 1k12A 81 C FREE
-1 1k12A 82 C FREE
-1 1k12A 96 H FREE
-1 1k12A 107 C FREE
-1 1k12A 122 H FREE
-1 1k12A 123 C FREE
-1 1k12A 143 H FREE
-1 1k12A 145 C FREE
-1 1k12A 146 E FREE
-1 1k1fA 2 D FREE
-1 1k1fA 18 E FREE
-1 1k1fA 29 D FREE
-1 1k1fA 31 E FREE
-1 1k1fA 33 E FREE
-1 1k1fA 35 E FREE
-1 1k1fA 51 E FREE
-1 1k1vA 2 D FREE
-1 1k1vA 3 E FREE
-1 1k1vA 12 E FREE
-1 1k1vA 16 H FREE
-1 1k1vA 23 E FREE
-1 1k1vA 24 E FREE
-1 1k1zA 8 E FREE
-1 1k1zA 40 D FREE
-1 1k1zA 43 E FREE
-1 1k1zA 48 E FREE
-1 1k1zA 51 H FREE
-1 1k1zA 69 C FREE
-1 1k1zA 73 H FREE
-1 1k39A 22 H FREE
-1 1k39A 70 D FREE
-1 1k39A 110 H FREE
-1 1k39A 116 C FREE
-1 1k39A 117 C FREE
-1 1k39A 133 C FREE
-1 1k39A 134 D FREE
-1 1k39A 175 E FREE
-1 1k39A 176 C FREE
-1 1k39A 189 C FREE
-1 1k39A 228 C FREE
-1 1k39A 239 H FREE
-1 1k39A 250 E FREE
-1 1k39A 262 E FREE
-1 1k39A 277 H FREE
-1 1k3bA 0 D FREE
-1 1k3bA 5 C FREE
-1 1k3bA 9 D FREE
-1 1k3bA 29 C FREE
-1 1k3bA 51 D FREE
-1 1k3bA 58 H FREE
-1 1k3bA 68 E FREE
-1 1k3bA 93 C FREE
-1 1k3bA 102 H FREE
-1 1k3bA 103 D FREE
-1 1k3bA 111 C FREE
-1 1k3kA 2 E FREE
-1 1k3kA 19 C FREE
-1 1k3kA 25 E FREE
-1 1k3kA 29 H FREE
-1 1k3kA 60 H FREE
-1 1k3kA 78 D FREE
-1 1k3kA 105 H FREE
-1 1k3kA 140 C FREE
-1 1k4zA 14 E FREE
-1 1k4zA 38 C FREE
-1 1k4zA 60 C FREE
-1 1k4zA 72 D FREE
-1 1k4zA 85 H FREE
-1 1k4zA 115 C FREE
-1 1k4zA 130 D FREE
-1 1k4zA 133 E FREE
-1 1k4zA 142 H FREE
-1 1k4zA 156 H FREE
-1 1k5dB 7 H FREE
-1 1k5dB 9 D FREE
-1 1k5dB 10 H FREE
-1 1k5dB 11 D FREE
-1 1k5dB 22 H FREE
-1 1k5dB 41 E FREE
-1 1k5dB 42 E FREE
-1 1k5dB 68 E FREE
-1 1k5dB 79 H FREE
-1 1k5dB 98 C FREE
-1 1k5dB 101 H FREE
-1 1k5dB 124 H FREE
-1 1k5dB 129 D FREE
-1 1k5dB 131 C FREE
-1 1k5dB 145 E FREE
-1 1k5dB 155 E FREE
-1 1k5dB 157 C FREE
-1 1k5dB 175 H FREE
-1 1k62B 30 D FREE
-1 1k62B 32 H FREE
-1 1k62B 64 H FREE
-1 1k62B 88 H FREE
-1 1k62B 107 H FREE
-1 1k62B 114 D FREE
-1 1k62B 128 C FREE
-1 1k62B 159 H FREE
-1 1k62B 170 H FREE
-1 1k62B 175 H FREE
-1 1k62B 248 C FREE
-1 1k62B 251 H FREE
-1 1k62B 258 D FREE
-1 1k62B 263 C FREE
-1 1k62B 293 E FREE
-1 1k62B 306 C FREE
-1 1k62B 355 H FREE
-1 1k62B 387 H FREE
-1 1k62B 422 D FREE
-1 1k62B 425 C FREE
-1 1k62B 431 H FREE
-1 1k6iA 29 H FREE
-1 1k6iA 30 H FREE
-1 1k6iA 36 H FREE
-1 1k6iA 74 H FREE
-1 1k6iA 87 E FREE
-1 1k6iA 96 D FREE
-1 1k6iA 106 H FREE
-1 1k6iA 115 H FREE
-1 1k6iA 134 E FREE
-1 1k6iA 177 H FREE
-1 1k6iA 193 H FREE
-1 1k6iA 194 D FREE
-1 1k6iA 213 H FREE
-1 1k6iA 220 E FREE
-1 1k6iA 228 C FREE
-1 1k6iA 259 E FREE
-1 1k6iA 262 E FREE
-1 1k6iA 265 E FREE
-1 1k6iA 271 H FREE
-1 1k6iA 331 E FREE
-1 1k6iA 332 E FREE
-1 1k6iA 336 E FREE
-1 1k6iA 341 E FREE
-1 1k6iA 342 E FREE
-1 1k75A 11 C FREE
-1 1k75A 47 D FREE
-1 1k75A 58 D FREE
-1 1k75A 98 H FREE
-1 1k75A 116 C FREE
-1 1k75A 153 C FREE
-1 1k75A 159 C FREE
-1 1k75A 175 C FREE
-1 1k75A 203 D FREE
-1 1k75A 230 D FREE
-1 1k75A 237 E FREE
-1 1k75A 243 D FREE
-1 1k75A 254 D FREE
-1 1k75A 260 E FREE
-1 1k75A 261 H FREE
-1 1k75A 315 C FREE
-1 1k75A 325 E FREE
-1 1k75A 326 H FREE
-1 1k75A 359 D FREE
-1 1k75A 366 H FREE
-1 1k75A 377 C FREE
-1 1k75A 413 E FREE
-1 1k75A 418 H FREE
-1 1k9sA 3 H FREE
-1 1k9sA 20 D FREE
-1 1k9sA 61 H FREE
-1 1k9sA 68 C FREE
-1 1k9sA 74 E FREE
-1 1k9sA 90 C FREE
-1 1k9sA 96 H FREE
-1 1k9sA 101 D FREE
-1 1k9sA 109 C FREE
-1 1k9sA 122 H FREE
-1 1k9sA 156 D FREE
-1 1k9sA 178 E FREE
-1 1k9sA 180 E FREE
-1 1k9sA 199 C FREE
-1 1k9sA 204 H FREE
-1 1k9sA 208 H FREE
-1 1k9sA 229 E FREE
-1 1k9sA 235 D FREE
-1 1kbzA 31 H FREE
-1 1kbzA 36 C FREE
-1 1kbzA 38 D FREE
-1 1kbzA 63 H FREE
-1 1kbzA 100 H FREE
-1 1kbzA 117 E FREE
-1 1kbzA 135 E FREE
-1 1kbzA 142 C FREE
-1 1kbzA 145 H FREE
-1 1kbzA 194 C FREE
-1 1kbzA 197 H FREE
-1 1kbzA 213 H FREE
-1 1kbzA 223 H FREE
-1 1kgyA 1 E FREE
-1 1kgyA 13 E FREE
-1 1kgyA 19 H FREE
-1 1kgyA 31 D FREE
-1 1kgyA 43 C FREE
-1 1kgyA 65 H FREE
-1 1kgyA 68 H FREE
-1 1kgyA 70 E FREE
-1 1kgyA 77 D FREE
-1 1kgyA 78 C FREE
-1 1kgyA 88 C FREE
-1 1kgyA 90 E FREE
-1 1kgyA 161 D FREE
-1 1kgyA 165 C FREE
-1 1kgyA 178 C FREE
-1 1kjkA 6 H FREE
-1 1kjkA 10 D FREE
-1 1kjkA 24 C FREE
-1 1kjkA 27 D FREE
-1 1kjkA 39 D FREE
-1 1kjkA 46 E FREE
-1 1kjkA 58 H FREE
-1 1kjkA 60 H FREE
-1 1klqA 13 E FREE
-1 1klqA 70 C FREE
-1 1klqA 89 E FREE
-1 1klqA 97 C FREE
-1 1klqA 140 C FREE
-1 1klqA 160 E FREE
-1 1klqA 182 H FREE
-1 1klqA 196 D FREE
-1 1kmaA 5 C FREE
-1 1kmaA 7 C FREE
-1 1kmaA 12 H FREE
-1 1kmaA 15 C FREE
-1 1kmaA 18 D FREE
-1 1kmaA 26 C FREE
-1 1kmaA 30 C FREE
-1 1kmaA 33 H FREE
-1 1kmaA 38 D FREE
-1 1kmaA 43 H FREE
-1 1kmaA 44 E FREE
-1 1kmaA 47 C FREE
-1 1kmaA 48 D FREE
-1 1kmaA 50 H FREE
-1 1kmaA 51 D FREE
-1 1kmaA 52 H FREE
-1 1kmaA 53 D FREE
-1 1kmdA 36 E FREE
-1 1kmdA 75 E FREE
-1 1kmdA 78 D FREE
-1 1kmdA 85 E FREE
-1 1kmdA 97 D FREE
-1 1kmdA 102 D FREE
-1 1kn6A 46 H FREE
-1 1kn6A 51 H FREE
-1 1kn6A 54 H FREE
-1 1kn6A 64 H FREE
-1 1kn6A 72 D FREE
-1 1kn7A 4 E FREE
-1 1kn7A 11 E FREE
-1 1kn7A 15 C FREE
-1 1kn7A 18 H FREE
-1 1kn7A 31 E FREE
-1 1kn7A 33 E FREE
-1 1kn7A 37 H FREE
-1 1kn7A 54 E FREE
-1 1kn7A 76 H FREE
-1 1kn7A 77 D FREE
-1 1knzA 4 E FREE
-1 1knzA 54 D FREE
-1 1knzA 55 D FREE
-1 1knzA 70 D FREE
-1 1knzA 97 D FREE
-1 1knzA 99 D FREE
-1 1knzA 122 C FREE
-1 1knzA 138 C FREE
-1 1knzA 147 E FREE
-1 1knzA 154 D FREE
-1 1knzA 155 D FREE
-1 1knzA 159 D FREE
-1 1knzA 160 E FREE
-1 1knzA 163 E FREE
-1 1kppA 4 E FREE
-1 1kppA 23 E FREE
-1 1kppA 45 D FREE
-1 1kppA 72 C FREE
-1 1kppA 86 C FREE
-1 1kppA 101 H FREE
-1 1kppA 114 H FREE
-1 1kppA 118 H FREE
-1 1kppA 137 E FREE
-1 1kpsA 12 E FREE
-1 1kpsA 20 H FREE
-1 1kpsA 43 C FREE
-1 1kpsA 75 C FREE
-1 1kpsA 83 H FREE
-1 1kpsA 93 C FREE
-1 1kpsA 138 C FREE
-1 1kq1H 8 D FREE
-1 1kq1H 39 D FREE
-1 1kq1H 52 H FREE
-1 1kq1H 57 H FREE
-1 1kq1H 75 E FREE
-1 1kvnA 2 E FREE
-1 1kvnA 11 D FREE
-1 1kvnA 34 H FREE
-1 1kvnA 35 E FREE
-1 1kvnA 51 E FREE
-1 1kvnA 60 E FREE
-1 1kvnA 68 E FREE
-1 1kxoA 0 D FREE
-1 1kxoA 3 H FREE
-1 1kxoA 7 C FREE
-1 1kxoA 17 D FREE
-1 1kxoA 22 H FREE
-1 1kxoA 34 H FREE
-1 1kxoA 41 C FREE
-1 1kxoA 62 H FREE
-1 1kxoA 85 H FREE
-1 1kxoA 104 D FREE
-1 1kxoA 114 C FREE
-1 1kxoA 123 H FREE
-1 1kxoA 139 E FREE
-1 1kxoA 155 D FREE
-1 1kxoA 163 D FREE
-1 1kxoA 169 C FREE
-1 1kxoA 178 H FREE
-1 1l1sA 8 H FREE
-1 1l1sA 69 C FREE
-1 1l1sA 71 C FREE
-1 1l1sA 98 H FREE
-1 1l2pA 1 D FREE
-1 1l2pA 15 E FREE
-1 1l2pA 26 D FREE
-1 1l2pA 27 E FREE
-1 1l2pA 31 E FREE
-1 1l2pA 46 E FREE
-1 1l2pA 48 E FREE
-1 1l2pA 50 E FREE
-1 1l2pA 56 E FREE
-1 1l2pA 57 E FREE
-1 1l6eA 3 H FREE
-1 1l6eA 12 E FREE
-1 1l6eA 28 D FREE
-1 1l6eA 42 E FREE
-1 1l6hA 2 C FREE
-1 1l6hA 10 C FREE
-1 1l6hA 24 C FREE
-1 1l6hA 25 C FREE
-1 1l6hA 34 C FREE
-1 1l6hA 36 C FREE
-1 1l6hA 60 C FREE
-1 1l6hA 67 C FREE
-1 1l6lC 3 E FREE
-1 1l6lC 5 C FREE
-1 1l6lC 19 D FREE
-1 1l6lC 23 D FREE
-1 1l6lC 26 E FREE
-1 1l6lC 32 E FREE
-1 1l6lC 46 E FREE
-1 1l6xB 4 C FREE
-1 1l6xB 10 E FREE
-1 1l6xB 13 H FREE
-1 1l6xB 19 E FREE
-1 1l6xB 20 E FREE
-1 1l6xB 31 D FREE
-1 1l6xB 32 D FREE
-1 1l7vA 17 C FREE
-1 1l7vA 31 C FREE
-1 1l7vA 119 C FREE
-1 1l7vA 138 H FREE
-1 1l7vA 155 C FREE
-1 1l7vA 204 C FREE
-1 1l7vA 205 C FREE
-1 1l7vA 217 E FREE
-1 1l7vA 261 H FREE
-1 1l7vA 266 C FREE
-1 1l7vA 271 H FREE
-1 1l7vA 278 C FREE
-1 1l7vA 290 D FREE
-1 1l9lA 6 C FREE
-1 1l9lA 33 C FREE
-1 1l9lA 44 C FREE
-1 1l9lA 69 C FREE
-1 1l9lA 71 D FREE
-1 1lfo_ 16 E FREE
-1 1lfo_ 43 H FREE
-1 1lfo_ 60 H FREE
-1 1lfo_ 68 E FREE
-1 1lfo_ 70 E FREE
-1 1lfo_ 86 E FREE
-1 1lfo_ 103 E FREE
-1 1lg7A 1 D FREE
-1 1lg7A 2 E FREE
-1 1lg7A 4 D FREE
-1 1lg7A 6 H FREE
-1 1lg7A 7 D FREE
-1 1lg7A 9 H FREE
-1 1lg7A 35 D FREE
-1 1lg7A 42 H FREE
-1 1lg7A 44 D FREE
-1 1lg7A 45 H FREE
-1 1lg7A 84 H FREE
-1 1lg7A 86 H FREE
-1 1lg7A 95 H FREE
-1 1lg7A 108 E FREE
-1 1lg7A 109 H FREE
-1 1lg7A 131 D FREE
-1 1lg7A 144 H FREE
-1 1lg7A 179 H FREE
-1 1lis_ 3 H FREE
-1 1lis_ 15 E FREE
-1 1lis_ 37 H FREE
-1 1lis_ 60 H FREE
-1 1lis_ 83 D FREE
-1 1ljoA 36 D FREE
-1 1ljoA 48 E FREE
-1 1ljoA 49 C FREE
-1 1ljoA 76 E FREE
-1 1lkvX 11 D FREE
-1 1lkvX 22 E FREE
-1 1lkvX 23 H FREE
-1 1lkvX 135 E FREE
-1 1lkvX 187 E FREE
-1 1lkvX 198 D FREE
-1 1lkvX 227 E FREE
-1 1ln0A 30 H FREE
-1 1ln0A 38 C FREE
-1 1ln0A 39 H FREE
-1 1ln0A 51 H FREE
-1 1ln0A 57 C FREE
-1 1ln0A 74 E FREE
-1 1lqbC 25 C FREE
-1 1lqbC 58 H FREE
-1 1lqbC 63 H FREE
-1 1lqbC 69 D FREE
-1 1lqbC 73 H FREE
-1 1lqbC 74 D FREE
-1 1lqbC 108 E FREE
-1 1lqbC 110 C FREE
-1 1lqbC 127 D FREE
-1 1lqbC 135 D FREE
-1 1lqbC 138 D FREE
-1 1lqbC 139 H FREE
-1 1lqbC 145 D FREE
-1 1lqbC 152 E FREE
-1 1lqbC 156 H FREE
-1 1lqbC 161 D FREE
-1 1lshA 38 H FREE
-1 1lshA 40 H FREE
-1 1lshA 42 H FREE
-1 1lshA 75 H FREE
-1 1lshA 132 E FREE
-1 1lshA 139 C FREE
-1 1lshA 165 C FREE
-1 1lshA 167 H FREE
-1 1lshA 181 C FREE
-1 1lshA 184 C FREE
-1 1lshA 214 H FREE
-1 1lshA 290 H FREE
-1 1lshA 295 H FREE
-1 1lshA 305 H FREE
-1 1lshA 332 H FREE
-1 1lshA 335 H FREE
-1 1lshA 426 C FREE
-1 1lshA 432 C FREE
-1 1lshA 441 H FREE
-1 1lshA 528 E FREE
-1 1lshA 534 C FREE
-1 1lshA 557 E FREE
-1 1lshA 588 C FREE
-1 1lshA 604 C FREE
-1 1lshA 611 H FREE
-1 1lshA 698 H FREE
-1 1lshA 703 H FREE
-1 1lshA 729 H FREE
-1 1lshA 751 H FREE
-1 1lshA 756 H FREE
-1 1lshA 757 H FREE
-1 1lshA 795 C FREE
-1 1lshA 850 H FREE
-1 1lshA 869 H FREE
-1 1lshA 946 H FREE
-1 1lshA 947 H FREE
-1 1lshA 952 H FREE
-1 1lshA 954 H FREE
-1 1lshA 970 H FREE
-1 1lshA 981 H FREE
-1 1lshA 996 C FREE
-1 1lshA 1007 C FREE
-1 1lshA 1051 E FREE
-1 1lssA 2 H FREE
-1 1lssA 27 H FREE
-1 1lssA 33 D FREE
-1 1lssA 39 C FREE
-1 1lssA 55 C FREE
-1 1lu9A 17 D FREE
-1 1lu9A 23 D FREE
-1 1lu9A 28 H FREE
-1 1lu9A 90 C FREE
-1 1lu9A 93 D FREE
-1 1lu9A 148 C FREE
-1 1lu9A 153 D FREE
-1 1lu9A 189 H FREE
-1 1lu9A 218 D FREE
-1 1lu9A 258 H FREE
-1 1lu9A 261 C FREE
-1 1lu9A 274 D FREE
-1 1lu9A 284 E FREE
-1 1lvwA 2 H FREE
-1 1lvwA 116 H FREE
-1 1lvwA 161 E FREE
-1 1lvwA 225 D FREE
-1 1lvwA 229 H FREE
-1 1lvwA 252 C FREE
-1 1lvwA 255 E FREE
-1 1lvwA 293 H FREE
-1 1lxl_ 10 E FREE
-1 1lxl_ 61 H FREE
-1 1lxl_ 74 H FREE
-1 1lxl_ 116 H FREE
-1 1lxl_ 154 C FREE
-1 1lxl_ 180 H FREE
-1 1lxl_ 211 E FREE
-1 1m12A 1 D FREE
-1 1m12A 4 C FREE
-1 1m12A 7 C FREE
-1 1m12A 35 C FREE
-1 1m12A 46 C FREE
-1 1m12A 71 C FREE
-1 1m12A 75 H FREE
-1 1m12A 77 C FREE
-1 1m1fA 4 E FREE
-1 1m1fA 16 H FREE
-1 1m1fA 17 E FREE
-1 1m1fA 73 C FREE
-1 1m1fA 80 D FREE
-1 1m2eA 7 C FREE
-1 1m2eA 19 C FREE
-1 1m2eA 26 D FREE
-1 1m2eA 33 C FREE
-1 1m2eA 46 H FREE
-1 1m2eA 51 D FREE
-1 1m2eA 52 C FREE
-1 1m2eA 70 C FREE
-1 1m2eA 99 H FREE
-1 1m2eA 102 E FREE
-1 1m2eA 104 H FREE
-1 1m2eA 108 H FREE
-1 1m2eA 118 D FREE
-1 1m4vB 2 H FREE
-1 1m4vB 15 D FREE
-1 1m4vB 26 E FREE
-1 1m4vB 41 H FREE
-1 1m4vB 48 H FREE
-1 1m4vB 60 D FREE
-1 1m4vB 73 D FREE
-1 1m4vB 79 E FREE
-1 1m4vB 123 H FREE
-1 1m4vB 127 H FREE
-1 1m4vB 132 E FREE
-1 1m4vB 138 E FREE
-1 1m4vB 140 D FREE
-1 1m4vB 176 E FREE
-1 1m4vB 184 H FREE
-1 1m4vB 188 D FREE
-1 1mai_ 6 D FREE
-1 1mai_ 37 D FREE
-1 1mai_ 38 C FREE
-1 1mai_ 69 H FREE
-1 1mai_ 86 C FREE
-1 1mai_ 99 D FREE
-1 1mai_ 110 H FREE
-1 1mai_ 120 H FREE
-1 1mai_ 121 H FREE
-1 1mc0A 1 D FREE
-1 1mc0A 10 D FREE
-1 1mc0A 11 H FREE
-1 1mc0A 19 C FREE
-1 1mc0A 21 E FREE
-1 1mc0A 26 D FREE
-1 1mc0A 46 H FREE
-1 1mc0A 47 C FREE
-1 1mc0A 48 C FREE
-1 1mc0A 61 C FREE
-1 1mc0A 91 C FREE
-1 1mc0A 96 D FREE
-1 1mc0A 111 C FREE
-1 1mc0A 118 C FREE
-1 1mc0A 134 C FREE
-1 1mc0A 148 D FREE
-1 1mc0A 149 E FREE
-1 1mc0A 150 H FREE
-1 1mc0A 154 H FREE
-1 1mc0A 155 C FREE
-1 1mc0A 157 H FREE
-1 1mc0A 177 C FREE
-1 1mc0A 179 C FREE
-1 1mc0A 192 H FREE
-1 1mc0A 214 E FREE
-1 1mc0A 216 C FREE
-1 1mc0A 254 H FREE
-1 1mc0A 270 H FREE
-1 1mc0A 290 C FREE
-1 1mc0A 319 D FREE
-1 1mc0A 330 C FREE
-1 1mc0A 336 H FREE
-1 1mc0A 351 H FREE
-1 1mc0A 355 E FREE
-1 1mdbA 20 C FREE
-1 1mdbA 45 C FREE
-1 1mdbA 49 H FREE
-1 1mdbA 108 H FREE
-1 1mdbA 117 C FREE
-1 1mdbA 169 H FREE
-1 1mdbA 203 H FREE
-1 1mdbA 217 C FREE
-1 1mdbA 221 H FREE
-1 1mdbA 233 H FREE
-1 1mdbA 323 C FREE
-1 1mdbA 368 H FREE
-1 1mdbA 379 H FREE
-1 1mdbA 397 H FREE
-1 1mdbA 412 D FREE
-1 1mdbA 430 D FREE
-1 1mdbA 443 E FREE
-1 1mdbA 445 E FREE
-1 1mdbA 447 H FREE
-1 1mdbA 451 H FREE
-1 1mdbA 455 H FREE
-1 1mdbA 472 C FREE
-1 1mdyA 19 E FREE
-1 1mdyA 31 E FREE
-1 1mdyA 67 D FREE
-1 1mfpA 28 H FREE
-1 1mfpA 62 C FREE
-1 1mfpA 63 D FREE
-1 1mfpA 85 D FREE
-1 1mfpA 89 H FREE
-1 1mfpA 116 H FREE
-1 1mfpA 130 C FREE
-1 1mfpA 208 H FREE
-1 1mfpA 209 C FREE
-1 1mfpA 223 D FREE
-1 1mfpA 232 C FREE
-1 1mfpA 245 H FREE
-1 1mfpA 259 E FREE
-1 1mijA 7 H FREE
-1 1mijA 32 D FREE
-1 1mijA 52 E FREE
-1 1mijA 59 E FREE
-1 1mijA 68 E FREE
-1 1mijA 81 D FREE
-1 1mijA 83 E FREE
-1 1mijA 91 H FREE
-1 1mijA 97 H FREE
-1 1mijA 114 E FREE
-1 1mijA 124 D FREE
-1 1mijA 126 E FREE
-1 1mijA 141 D FREE
-1 1mijA 146 E FREE
-1 1mkcA 0 C FREE
-1 1mkcA 10 C FREE
-1 1mkcA 32 C FREE
-1 1mkcA 42 C FREE
-1 1mkeA 0 D FREE
-1 1mkeA 22 E FREE
-1 1mkeA 39 C FREE
-1 1mkeA 56 C FREE
-1 1mkeA 62 C FREE
-1 1mkeA 67 C FREE
-1 1mkeA 71 D FREE
-1 1mkeA 92 E FREE
-1 1mkeA 94 E FREE
-1 1mkeA 109 H FREE
-1 1mkeA 114 D FREE
-1 1mkeA 116 C FREE
-1 1mkeA 125 E FREE
-1 1mkeA 127 E FREE
-1 1mknA 13 E FREE
-1 1mknA 14 C FREE
-1 1mknA 16 E FREE
-1 1mknA 22 C FREE
-1 1mknA 28 D FREE
-1 1mknA 29 C FREE
-1 1mknA 35 E FREE
-1 1mknA 38 C FREE
-1 1mknA 47 C FREE
-1 1mknA 51 C FREE
-1 1mm4A 22 H FREE
-1 1mm4A 24 D FREE
-1 1mm4A 33 H FREE
-1 1mm4A 41 E FREE
-1 1mm4A 48 E FREE
-1 1mm4A 61 D FREE
-1 1mm4A 62 E FREE
-1 1mm4A 67 H FREE
-1 1mm4A 76 D FREE
-1 1mm4A 82 E FREE
-1 1mm4A 102 H FREE
-1 1mof_ 32 D FREE
-1 1mof_ 42 C FREE
-1 1mof_ 47 E FREE
-1 1mof_ 49 C FREE
-1 1mp1A 9 C FREE
-1 1mp1A 15 D FREE
-1 1mp1A 22 E FREE
-1 1mp1A 34 E FREE
-1 1mp1A 39 E FREE
-1 1mp1A 40 D FREE
-1 1mp1A 41 D FREE
-1 1mp1A 52 E FREE
-1 1mp1A 80 E FREE
-1 1mp1A 106 E FREE
-1 1mv3A 0 D FREE
-1 1mv3A 13 H FREE
-1 1mv3A 46 H FREE
-1 1mv3A 115 E FREE
-1 1mv3A 135 D FREE
-1 1mv3A 148 H FREE
-1 1mv3A 156 D FREE
-1 1mv3A 157 E FREE
-1 1mv3A 164 D FREE
-1 1mv3A 175 E FREE
-1 1mv3A 176 E FREE
-1 1mv3A 193 H FREE
-1 1mv3A 199 C FREE
-1 1mv3A 205 E FREE
-1 1mwpA 3 E FREE
-1 1mwpA 10 C FREE
-1 1mwpA 16 H FREE
-1 1mwpA 27 D FREE
-1 1mwpA 34 C FREE
-1 1mwpA 45 C FREE
-1 1mwpA 59 E FREE
-1 1mwpA 70 C FREE
-1 1mwpA 77 C FREE
-1 1mwpA 80 H FREE
-1 1mwpA 82 H FREE
-1 1mwpA 89 C FREE
-1 1mwpA 93 E FREE
-1 1n57A 11 D FREE
-1 1n57A 14 E FREE
-1 1n57A 34 D FREE
-1 1n57A 39 D FREE
-1 1n57A 48 H FREE
-1 1n57A 73 H FREE
-1 1n57A 76 E FREE
-1 1n57A 83 H FREE
-1 1n57A 85 H FREE
-1 1n57A 104 E FREE
-1 1n57A 110 H FREE
-1 1n57A 122 H FREE
-1 1n57A 154 H FREE
-1 1n57A 184 C FREE
-1 1n57A 185 H FREE
-1 1n57A 195 H FREE
-1 1n57A 206 C FREE
-1 1n57A 225 H FREE
-1 1n57A 251 H FREE
-1 1n57A 253 D FREE
-1 1n5dA 24 C FREE
-1 1n5dA 58 H FREE
-1 1n5dA 61 D FREE
-1 1n5dA 72 C FREE
-1 1n5dA 83 D FREE
-1 1n5dA 102 H FREE
-1 1n5dA 120 C FREE
-1 1n5dA 148 C FREE
-1 1n5dA 182 H FREE
-1 1n5dA 224 C FREE
-1 1n5dA 225 C FREE
-1 1n5dA 263 H FREE
-1 1n69A 5 C FREE
-1 1n69A 7 D FREE
-1 1n69A 8 C FREE
-1 1n69A 32 H FREE
-1 1n69A 37 C FREE
-1 1n69A 48 C FREE
-1 1n69A 65 H FREE
-1 1n69A 70 E FREE
-1 1n69A 72 C FREE
-1 1n69A 78 C FREE
-1 1n69A 79 D FREE
-1 1n69A 80 E FREE
-1 1n81A 19 D FREE
-1 1n81A 21 E FREE
-1 1n81A 23 H FREE
-1 1n81A 25 C FREE
-1 1n81A 38 D FREE
-1 1n81A 48 D FREE
-1 1n81A 82 D FREE
-1 1n81A 88 C FREE
-1 1n81A 90 D FREE
-1 1n81A 92 E FREE
-1 1n81A 103 D FREE
-1 1n81A 108 E FREE
-1 1n81A 121 H FREE
-1 1n81A 127 E FREE
-1 1n81A 143 D FREE
-1 1n81A 156 D FREE
-1 1n81A 171 D FREE
-1 1n8lA 1 D FREE
-1 1n8lA 14 H FREE
-1 1n8lA 20 D FREE
-1 1n8lA 32 D FREE
-1 1n8lA 36 D FREE
-1 1n8lA 42 E FREE
-1 1n8lA 48 E FREE
-1 1n8lA 51 H FREE
-1 1n8lA 52 D FREE
-1 1n8lA 59 E FREE
-1 1n8lA 80 E FREE
-1 1n91A 1 D FREE
-1 1n91A 33 H FREE
-1 1n91A 53 H FREE
-1 1n91A 79 H FREE
-1 1n91A 101 E FREE
-1 1n9sC 12 D FREE
-1 1n9sC 31 H FREE
-1 1n9sC 52 D FREE
-1 1n9sC 64 E FREE
-1 1n9sC 71 H FREE
-1 1nas_ 5 C FREE
-1 1nas_ 8 C FREE
-1 1nas_ 131 C FREE
-1 1nas_ 157 C FREE
-1 1nas_ 169 C FREE
-1 1nas_ 185 E FREE
-1 1nas_ 232 C FREE
-1 1nas_ 253 H FREE
-1 1nas_ 255 D FREE
-1 1nas_ 258 D FREE
-1 1nbaA 20 E FREE
-1 1nbaA 48 H FREE
-1 1nbaA 50 D FREE
-1 1nbaA 60 H FREE
-1 1nbaA 64 C FREE
-1 1nbaA 138 E FREE
-1 1nbaA 176 C FREE
-1 1nbaA 179 H FREE
-1 1nbaA 196 E FREE
-1 1nbaA 250 E FREE
-1 1nfjA 2 E FREE
-1 1nfjA 3 H FREE
-1 1nfjA 44 D FREE
-1 1nfjA 47 E FREE
-1 1nfjA 67 E FREE
-1 1nfjA 83 E FREE
-1 1ngmB 3 C FREE
-1 1ngmB 8 H FREE
-1 1ngmB 25 D FREE
-1 1ngmB 29 D FREE
-1 1ngmB 31 D FREE
-1 1ngmB 32 D FREE
-1 1ngmB 38 H FREE
-1 1ngmB 42 E FREE
-1 1ngmB 43 E FREE
-1 1ngmB 49 E FREE
-1 1ngmB 58 D FREE
-1 1ngmB 62 E FREE
-1 1ngmB 64 E FREE
-1 1ngmB 71 E FREE
-1 1nhdC 4 D FREE
-1 1nhdC 24 D FREE
-1 1nhdC 48 D FREE
-1 1nhdC 59 D FREE
-1 1nhdC 64 E FREE
-1 1nkl_ 3 C FREE
-1 1nkl_ 6 C FREE
-1 1nkl_ 34 C FREE
-1 1nkl_ 44 C FREE
-1 1nkl_ 69 C FREE
-1 1nkl_ 71 D FREE
-1 1nkl_ 75 C FREE
-1 1nlwA 4 H FREE
-1 1nlwA 8 E FREE
-1 1nlwA 14 H FREE
-1 1nlwA 31 D FREE
-1 1nlwA 35 H FREE
-1 1nlwA 47 H FREE
-1 1nlwA 60 H FREE
-1 1nlwA 71 H FREE
-1 1nnwA 73 D FREE
-1 1nnwA 82 H FREE
-1 1nnwA 97 H FREE
-1 1nnwA 111 H FREE
-1 1nnwA 168 E FREE
-1 1nnwA 190 C FREE
-1 1nnwA 202 H FREE
-1 1nnwA 210 D FREE
-1 1nnwA 224 D FREE
-1 1nnwA 247 H FREE
-1 1nofA 111 H FREE
-1 1nofA 134 E FREE
-1 1nofA 144 C FREE
-1 1nofA 199 H FREE
-1 1nofA 222 E FREE
-1 1nofA 223 H FREE
-1 1nofA 305 H FREE
-1 1nofA 313 D FREE
-1 1nq4A 7 D FREE
-1 1nq4A 15 C FREE
-1 1nq4A 19 E FREE
-1 1nq4A 30 D FREE
-1 1nq4A 39 D FREE
-1 1nq4A 60 D FREE
-1 1nq4A 61 D FREE
-1 1nqdA 8 E FREE
-1 1nqdA 12 E FREE
-1 1nqdA 20 D FREE
-1 1nqdA 40 D FREE
-1 1nqdA 43 D FREE
-1 1nqdA 72 H FREE
-1 1nqdA 74 E FREE
-1 1nriA 5 D FREE
-1 1nriA 17 E FREE
-1 1nriA 27 D FREE
-1 1nriA 52 C FREE
-1 1nriA 92 C FREE
-1 1nriA 112 C FREE
-1 1nriA 116 H FREE
-1 1nriA 119 E FREE
-1 1nriA 122 E FREE
-1 1nriA 136 H FREE
-1 1nriA 195 E FREE
-1 1nriA 227 C FREE
-1 1nriA 234 D FREE
-1 1nriA 256 C FREE
-1 1nriA 295 H FREE
-1 1nt2B 39 E FREE
-1 1nt2B 198 H FREE
-1 1nt2B 204 H FREE
-1 1nt2B 233 D FREE
-1 1ntcA 1 D FREE
-1 1ntcA 5 E FREE
-1 1ntcA 17 H FREE
-1 1ntcA 39 H FREE
-1 1ntcA 51 E FREE
-1 1ntcA 61 H FREE
-1 1ntcA 65 H FREE
-1 1ntcA 68 E FREE
-1 1ntcA 86 E FREE
-1 1ntcA 90 E FREE
-1 1ntvA 5 E FREE
-1 1ntvA 15 E FREE
-1 1ntvA 38 C FREE
-1 1ntvA 58 H FREE
-1 1ntvA 75 D FREE
-1 1ntvA 83 H FREE
-1 1ntvA 84 H FREE
-1 1ntvA 85 H FREE
-1 1ntvA 88 H FREE
-1 1ntvA 96 D FREE
-1 1ntvA 100 H FREE
-1 1ntvA 107 C FREE
-1 1ntvA 113 H FREE
-1 1ntvA 148 E FREE
-1 1nw1A 42 D FREE
-1 1nw1A 44 D FREE
-1 1nw1A 56 H FREE
-1 1nw1A 59 C FREE
-1 1nw1A 74 H FREE
-1 1nw1A 91 C FREE
-1 1nw1A 120 H FREE
-1 1nw1A 135 H FREE
-1 1nw1A 160 C FREE
-1 1nw1A 161 H FREE
-1 1nw1A 167 H FREE
-1 1nw1A 180 H FREE
-1 1nw1A 194 C FREE
-1 1nw1A 212 H FREE
-1 1nw1A 220 C FREE
-1 1nw1A 227 C FREE
-1 1nw1A 233 E FREE
-1 1nw1A 240 H FREE
-1 1nw1A 251 C FREE
-1 1nw1A 252 H FREE
-1 1nw1A 254 D FREE
-1 1nw1A 300 D FREE
-1 1nw1A 302 E FREE
-1 1nw1A 312 D FREE
-1 1nw1A 316 H FREE
-1 1nw1A 319 E FREE
-1 1nw1A 383 H FREE
-1 1nw1A 417 H FREE
-1 1nw1A 427 H FREE
-1 1nyaA 16 D FREE
-1 1nyaA 27 D FREE
-1 1nyaA 34 H FREE
-1 1nyaA 110 C FREE
-1 1nyaA 111 D FREE
-1 1nyaA 122 E FREE
-1 1nyaA 156 E FREE
-1 1nyaA 165 H FREE
-1 1nyaA 172 E FREE
-1 1nycA 13 D FREE
-1 1nycA 19 H FREE
-1 1nycA 35 H FREE
-1 1nycA 42 C FREE
-1 1nycA 45 H FREE
-1 1nycA 48 D FREE
-1 1nycA 51 H FREE
-1 1nycA 55 H FREE
-1 1nycA 60 D FREE
-1 1nycA 63 H FREE
-1 1nycA 72 D FREE
-1 1nycA 81 D FREE
-1 1nycA 83 D FREE
-1 1nycA 84 D FREE
-1 1nycA 87 H FREE
-1 1nycA 107 E FREE
-1 1nyoA 7 C FREE
-1 1nyoA 100 H FREE
-1 1nyoA 141 C FREE
-1 1nyoA 155 D FREE
-1 1nytA 12 H FREE
-1 1nytA 19 H FREE
-1 1nytA 30 H FREE
-1 1nytA 101 D FREE
-1 1nytA 142 C FREE
-1 1nytA 163 H FREE
-1 1nytA 178 H FREE
-1 1nytA 204 H FREE
-1 1nytA 209 C FREE
-1 1nytA 211 D FREE
-1 1nytA 225 C FREE
-1 1nytA 246 H FREE
-1 1nytA 252 H FREE
-1 1nzpA 11 H FREE
-1 1nzpA 14 H FREE
-1 1nzpA 17 E FREE
-1 1nzpA 49 H FREE
-1 1nzpA 59 C FREE
-1 1nzpA 74 E FREE
-1 1nzpA 80 H FREE
-1 1nzpA 85 D FREE
-1 1nzpA 86 H FREE
-1 1o1yA 19 H FREE
-1 1o1yA 121 E FREE
-1 1o1yA 149 H FREE
-1 1o1yA 151 D FREE
-1 1o1yA 184 H FREE
-1 1o1yA 186 E FREE
-1 1o1yA 237 E FREE
-1 1o20A 93 C FREE
-1 1o20A 238 C FREE
-1 1o20A 239 H FREE
-1 1o20A 266 C FREE
-1 1o20A 275 H FREE
-1 1o20A 293 H FREE
-1 1o20A 300 C FREE
-1 1o20A 321 E FREE
-1 1o20A 341 H FREE
-1 1o20A 349 H FREE
-1 1o20A 401 H FREE
-1 1o20A 423 H FREE
-1 1o3uA 21 H FREE
-1 1o3uA 24 H FREE
-1 1o3uA 28 H FREE
-1 1o3uA 35 C FREE
-1 1o3uA 43 E FREE
-1 1o3uA 82 H FREE
-1 1o3uA 90 C FREE
-1 1o3uA 97 D FREE
-1 1o3uA 127 C FREE
-1 1o59A 22 E FREE
-1 1o59A 50 D FREE
-1 1o59A 51 E FREE
-1 1o59A 74 H FREE
-1 1o59A 80 D FREE
-1 1o59A 83 E FREE
-1 1o59A 87 H FREE
-1 1o59A 93 D FREE
-1 1o59A 105 H FREE
-1 1o59A 110 E FREE
-1 1o59A 112 D FREE
-1 1o59A 120 H FREE
-1 1o59A 154 C FREE
-1 1o59A 160 H FREE
-1 1o59A 175 H FREE
-1 1o59A 183 D FREE
-1 1o59A 205 H FREE
-1 1o59A 208 D FREE
-1 1o59A 213 C FREE
-1 1o59A 225 H FREE
-1 1o59A 239 H FREE
-1 1o59A 243 D FREE
-1 1o59A 246 E FREE
-1 1o59A 255 H FREE
-1 1o59A 257 D FREE
-1 1o59A 276 D FREE
-1 1o59A 279 H FREE
-1 1o59A 293 C FREE
-1 1o59A 323 H FREE
-1 1o59A 335 H FREE
-1 1o59A 343 D FREE
-1 1o70A 4 D FREE
-1 1o70A 79 H FREE
-1 1o70A 138 D FREE
-1 1o70A 147 H FREE
-1 1o70A 150 D FREE
-1 1o70A 151 H FREE
-1 1o70A 181 H FREE
-1 1o70A 214 H FREE
-1 1o70A 221 D FREE
-1 1o70A 225 H FREE
-1 1o70A 233 H FREE
-1 1o70A 263 D FREE
-1 1o70A 291 D FREE
-1 1o70A 294 C FREE
-1 1o70A 300 H FREE
-1 1o70A 303 D FREE
-1 1o70A 309 E FREE
-1 1o7kA 10 D FREE
-1 1o7kA 15 H FREE
-1 1o7kA 30 H FREE
-1 1o7kA 58 H FREE
-1 1o7kA 68 E FREE
-1 1o7kA 81 H FREE
-1 1o7kA 105 C FREE
-1 1o7kA 118 C FREE
-1 1o7kA 120 H FREE
-1 1o7kA 130 D FREE
-1 1o8vA 17 D FREE
-1 1o8vA 73 E FREE
-1 1o8vA 77 D FREE
-1 1o8vA 88 E FREE
-1 1o8vA 94 H FREE
-1 1o8vA 125 C FREE
-1 1o9lA 27 C FREE
-1 1o9lA 92 E FREE
-1 1o9lA 156 H FREE
-1 1o9lA 166 D FREE
-1 1o9lA 176 D FREE
-1 1o9lA 195 C FREE
-1 1o9lA 220 H FREE
-1 1o9lA 227 H FREE
-1 1o9lA 300 H FREE
-1 1o9lA 304 E FREE
-1 1o9lA 353 H FREE
-1 1o9lA 403 H FREE
-1 1o9lA 410 H FREE
-1 1o9lA 416 C FREE
-1 1o9lA 425 C FREE
-1 1o9lA 432 E FREE
-1 1o9lA 448 E FREE
-1 1o9lA 456 D FREE
-1 1o9lA 464 C FREE
-1 1obbA 24 C FREE
-1 1obbA 38 D FREE
-1 1obbA 89 H FREE
-1 1obbA 133 D FREE
-1 1obbA 174 H FREE
-1 1obbA 176 H FREE
-1 1obbA 202 H FREE
-1 1obbA 269 H FREE
-1 1obbA 355 H FREE
-1 1obbA 381 H FREE
-1 1obbA 390 E FREE
-1 1obbA 401 H FREE
-1 1obbA 461 E FREE
-1 1obbA 462 E FREE
-1 1obbA 471 E FREE
-1 1obbA 475 H FREE
-1 1occH 1 E FREE
-1 1occH 2 D FREE
-1 1occH 16 D FREE
-1 1occH 28 C FREE
-1 1occH 34 D FREE
-1 1occH 36 H FREE
-1 1occH 38 C FREE
-1 1occH 52 C FREE
-1 1occH 63 C FREE
-1 1occH 73 D FREE
-1 1od2A 30 E FREE
-1 1od2A 50 H FREE
-1 1od2A 72 H FREE
-1 1od2A 81 D FREE
-1 1od2A 146 E FREE
-1 1od2A 159 D FREE
-1 1od2A 171 E FREE
-1 1od2A 172 D FREE
-1 1od2A 205 E FREE
-1 1od2A 216 D FREE
-1 1od2A 275 C FREE
-1 1od2A 291 H FREE
-1 1od2A 301 C FREE
-1 1od2A 361 H FREE
-1 1od2A 367 D FREE
-1 1od2A 413 D FREE
-1 1od2A 433 D FREE
-1 1od2A 439 E FREE
-1 1od2A 496 H FREE
-1 1od2A 639 H FREE
-1 1od2A 666 D FREE
-1 1od2A 668 H FREE
-1 1od2A 669 D FREE
-1 1od2A 703 E FREE
-1 1od2A 712 H FREE
-1 1od2A 736 H FREE
-1 1od2A 747 E FREE
-1 1od2A 777 H FREE
-1 1oeyA 2 H FREE
-1 1oeyA 10 H FREE
-1 1oeyA 30 D FREE
-1 1oeyA 37 E FREE
-1 1oeyA 42 H FREE
-1 1oeyA 51 D FREE
-1 1oeyA 54 E FREE
-1 1oeyA 74 C FREE
-1 1oeyA 79 C FREE
-1 1oeyA 80 E FREE
-1 1oeyJ 13 E FREE
-1 1oeyJ 14 D FREE
-1 1oeyJ 21 D FREE
-1 1oeyJ 25 E FREE
-1 1oeyJ 26 E FREE
-1 1oeyJ 27 D FREE
-1 1oeyJ 36 D FREE
-1 1oeyJ 44 E FREE
-1 1oeyJ 48 E FREE
-1 1oeyJ 49 D FREE
-1 1oeyJ 56 D FREE
-1 1oeyJ 58 E FREE
-1 1oeyJ 60 D FREE
-1 1oeyJ 67 D FREE
-1 1oeyJ 68 E FREE
-1 1oeyJ 69 D FREE
-1 1oeyJ 92 H FREE
-1 1oeyJ 97 D FREE
-1 1of3A 20 E FREE
-1 1of3A 63 E FREE
-1 1of3A 64 E FREE
-1 1of3A 77 C FREE
-1 1of3A 90 E FREE
-1 1of3A 112 D FREE
-1 1of3A 135 H FREE
-1 1of3A 150 H FREE
-1 1of3A 157 H FREE
-1 1of3A 167 D FREE
-1 1ofcX 3 E FREE
-1 1ofcX 39 D FREE
-1 1ofcX 52 D FREE
-1 1ofcX 54 E FREE
-1 1ofcX 83 E FREE
-1 1ofcX 96 E FREE
-1 1ofcX 97 E FREE
-1 1ofcX 116 D FREE
-1 1ofcX 131 D FREE
-1 1ofcX 145 E FREE
-1 1ofcX 146 E FREE
-1 1ofcX 158 C FREE
-1 1ofcX 163 D FREE
-1 1ofcX 165 E FREE
-1 1ofcX 172 E FREE
-1 1ofcX 200 H FREE
-1 1ofcX 219 D FREE
-1 1ofcX 224 C FREE
-1 1ofcX 227 H FREE
-1 1ofcX 238 E FREE
-1 1ofcX 253 D FREE
-1 1ofcX 263 E FREE
-1 1ofcX 268 C FREE
-1 1ofcX 278 E FREE
-1 1ofcX 284 E FREE
-1 1ogcA 3 H FREE
-1 1ogcA 9 H FREE
-1 1ogcA 19 H FREE
-1 1ogcA 21 D FREE
-1 1ogcA 27 D FREE
-1 1ogcA 40 D FREE
-1 1ogcA 71 E FREE
-1 1ogcA 97 H FREE
-1 1ogcA 115 E FREE
-1 1ogcA 122 C FREE
-1 1ogpA 16 H FREE
-1 1ogpA 30 E FREE
-1 1ogpA 52 H FREE
-1 1ogpA 60 H FREE
-1 1ogpA 97 C FREE
-1 1ogpA 153 H FREE
-1 1ogpA 162 C FREE
-1 1ogpA 201 H FREE
-1 1ogpA 270 C FREE
-1 1ogpA 301 D FREE
-1 1ogpA 305 D FREE
-1 1ogpA 327 H FREE
-1 1ogpA 356 D FREE
-1 1ogpA 381 H FREE
-1 1ogpA 389 H FREE
-1 1oh1A 27 E FREE
-1 1oh1A 31 H FREE
-1 1oh1A 34 D FREE
-1 1oh1A 54 C FREE
-1 1oh1A 60 E FREE
-1 1oh1A 61 H FREE
-1 1oh1A 77 E FREE
-1 1oh1A 94 E FREE
-1 1ohuB 4 D FREE
-1 1ohuB 6 E FREE
-1 1ohuB 7 E FREE
-1 1ohuB 18 D FREE
-1 1ohuB 22 H FREE
-1 1ohuB 45 H FREE
-1 1ohuB 56 E FREE
-1 1ohuB 59 H FREE
-1 1ohuB 119 E FREE
-1 1ohuB 149 H FREE
-1 1ohuB 165 E FREE
-1 1ohuB 166 D FREE
-1 1ohuB 168 E FREE
-1 1omxA 8 E FREE
-1 1omxA 48 H FREE
-1 1omxA 56 H FREE
-1 1omxA 80 H FREE
-1 1omxA 113 D FREE
-1 1omxA 114 D FREE
-1 1omxA 115 D FREE
-1 1omxA 122 D FREE
-1 1omxA 135 D FREE
-1 1omxA 145 H FREE
-1 1omxA 197 H FREE
-1 1omxA 201 D FREE
-1 1omxA 206 C FREE
-1 1omxA 207 D FREE
-1 1omxA 208 D FREE
-1 1omxA 218 H FREE
-1 1omxA 247 H FREE
-1 1omxA 251 H FREE
-1 1omxA 258 C FREE
-1 1omxA 288 H FREE
-1 1ooeA 33 D FREE
-1 1ooeA 73 D FREE
-1 1ooeA 77 C FREE
-1 1ooeA 117 H FREE
-1 1ooeA 150 H FREE
-1 1ooeA 151 H FREE
-1 1ooeA 178 D FREE
-1 1ooeA 190 D FREE
-1 1ooeA 191 H FREE
-1 1ooeA 203 H FREE
-1 1ormA 30 E FREE
-1 1ormA 127 E FREE
-1 1ow1A 5 H FREE
-1 1ow1A 19 H FREE
-1 1ow1A 55 H FREE
-1 1ow1A 65 H FREE
-1 1ow1A 86 E FREE
-1 1ow1A 91 E FREE
-1 1ow1A 104 C FREE
-1 1ow1A 111 C FREE
-1 1ow1A 162 C FREE
-1 1ow1A 163 E FREE
-1 1ow1A 168 H FREE
-1 1ow1A 186 H FREE
-1 1owtA 1 D FREE
-1 1owtA 7 D FREE
-1 1owtA 9 C FREE
-1 1owtA 13 H FREE
-1 1owtA 20 C FREE
-1 1owtA 23 H FREE
-1 1owtA 25 H FREE
-1 1owtA 27 H FREE
-1 1owtA 34 C FREE
-1 1owtA 42 H FREE
-1 1owtA 50 C FREE
-1 1owtA 53 D FREE
-1 1owtA 59 E FREE
-1 1owtA 62 C FREE
-1 1owtA 63 C FREE
-1 1oxwC 21 D FREE
-1 1oxwC 38 E FREE
-1 1oxwC 57 D FREE
-1 1oxwC 95 H FREE
-1 1oxwC 130 H FREE
-1 1oxwC 183 H FREE
-1 1oxwC 201 D FREE
-1 1oxwC 268 H FREE
-1 1oxwC 286 D FREE
-1 1oxwC 318 D FREE
-1 1oxwC 346 E FREE
-1 1oy1A 13 C FREE
-1 1oy1A 17 D FREE
-1 1oy1A 20 E FREE
-1 1oy1A 22 H FREE
-1 1oy1A 23 E FREE
-1 1oy1A 40 C FREE
-1 1oy1A 53 H FREE
-1 1oy1A 61 E FREE
-1 1oy1A 68 E FREE
-1 1oy1A 89 D FREE
-1 1oy1A 113 C FREE
-1 1oy1A 127 H FREE
-1 1oy1A 137 C FREE
-1 1oy1A 158 D FREE
-1 1oy1A 172 H FREE
-1 1oy1A 175 C FREE
-1 1oy1A 179 D FREE
-1 1oy1A 183 D FREE
-1 1oy1A 219 E FREE
-1 1p0zA 0 E FREE
-1 1p0zA 1 E FREE
-1 1p0zA 4 H FREE
-1 1p0zA 64 H FREE
-1 1p0zA 129 H FREE
-1 1p0zA 130 H FREE
-1 1p4qA 11 D FREE
-1 1p4qA 13 D FREE
-1 1p4qA 16 D FREE
-1 1p4qA 17 E FREE
-1 1p4qA 18 E FREE
-1 1p4qA 26 E FREE
-1 1p4qA 30 D FREE
-1 1p4qA 34 E FREE
-1 1p4qA 37 E FREE
-1 1p4qA 44 E FREE
-1 1p4qA 46 D FREE
-1 1p4qA 50 D FREE
-1 1p4tA 0 E FREE
-1 1p4tA 10 D FREE
-1 1p4tA 13 H FREE
-1 1p4tA 44 D FREE
-1 1p4tA 70 D FREE
-1 1p4tA 145 E FREE
-1 1pbuA 6 H FREE
-1 1pbuA 15 D FREE
-1 1pbuA 37 H FREE
-1 1pbuA 63 C FREE
-1 1pbuA 149 H FREE
-1 1pbwB 13 D FREE
-1 1pbwB 42 C FREE
-1 1pbwB 63 C FREE
-1 1pbwB 76 H FREE
-1 1pbwB 130 H FREE
-1 1pbwB 142 H FREE
-1 1pcfA 25 E FREE
-1 1pcfA 59 D FREE
-1 1pdo_ 8 H FREE
-1 1pdo_ 65 D FREE
-1 1pdo_ 84 H FREE
-1 1pfbA 0 D FREE
-1 1pfbA 6 E FREE
-1 1pfbA 35 E FREE
-1 1pgs_ 50 C FREE
-1 1pgs_ 55 C FREE
-1 1pgs_ 59 D FREE
-1 1pgs_ 76 E FREE
-1 1pgs_ 101 D FREE
-1 1pgs_ 111 E FREE
-1 1pgs_ 164 H FREE
-1 1pgs_ 192 H FREE
-1 1pgs_ 203 C FREE
-1 1pgs_ 205 E FREE
-1 1pgs_ 207 C FREE
-1 1pgs_ 211 H FREE
-1 1pgs_ 223 H FREE
-1 1pgs_ 230 C FREE
-1 1pgs_ 251 C FREE
-1 1pls_ 1 E FREE
-1 1pls_ 58 C FREE
-1 1pls_ 78 H FREE
-1 1pls_ 87 E FREE
-1 1pls_ 101 C FREE
-1 1pnbB 13 C FREE
-1 1pnbB 14 C FREE
-1 1pnbB 21 D FREE
-1 1pnbB 24 C FREE
-1 1pnbB 26 C FREE
-1 1pnbB 42 H FREE
-1 1pnbB 61 C FREE
-1 1pnbB 69 C FREE
-1 1pnj_ 22 D FREE
-1 1pnj_ 26 H FREE
-1 1pnj_ 29 D FREE
-1 1pnj_ 45 D FREE
-1 1pnj_ 48 E FREE
-1 1pnj_ 62 E FREE
-1 1pnj_ 76 E FREE
-1 1poiB 8 E FREE
-1 1poiB 46 C FREE
-1 1poiB 47 H FREE
-1 1poiB 57 C FREE
-1 1poiB 74 H FREE
-1 1poiB 75 C FREE
-1 1poiB 77 C FREE
-1 1poiB 94 H FREE
-1 1poiB 109 D FREE
-1 1poiB 123 H FREE
-1 1poiB 124 H FREE
-1 1poiB 150 H FREE
-1 1poiB 250 D FREE
-1 1pqwA 27 H FREE
-1 1pqwA 30 C FREE
-1 1pqwA 44 H FREE
-1 1pqwA 179 H FREE
-1 1pqwA 183 H FREE
-1 1psrA 5 E FREE
-1 1psrA 16 H FREE
-1 1psrA 45 C FREE
-1 1psrA 61 D FREE
-1 1psrA 65 D FREE
-1 1psrA 72 E FREE
-1 1psrA 85 H FREE
-1 1psrA 89 H FREE
-1 1psrA 94 C FREE
-1 1pwxA 10 H FREE
-1 1pwxA 25 H FREE
-1 1pwxA 29 C FREE
-1 1pwxA 30 H FREE
-1 1pwxA 73 D FREE
-1 1pwxA 125 H FREE
-1 1pwxA 152 C FREE
-1 1pwxA 178 H FREE
-1 1pwxA 197 H FREE
-1 1pwxA 200 H FREE
-1 1pwxA 215 E FREE
-1 1pwxA 228 C FREE
-1 1pwxA 253 E FREE
-1 1pytA 1 E FREE
-1 1pytA 6 H FREE
-1 1pytA 30 H FREE
-1 1pytA 34 D FREE
-1 1pytA 65 H FREE
-1 1pytA 74 E FREE
-1 1pytA 81 D FREE
-1 1pz4A 33 H FREE
-1 1pz4A 52 D FREE
-1 1pz4A 66 E FREE
-1 1pz4A 73 D FREE
-1 1q1oA 22 E FREE
-1 1q1oA 35 D FREE
-1 1q1oA 36 D FREE
-1 1q1oA 49 H FREE
-1 1q1oA 63 D FREE
-1 1q1oA 64 E FREE
-1 1q1oA 65 D FREE
-1 1q1oA 67 D FREE
-1 1q1oA 74 D FREE
-1 1q1oA 75 E FREE
-1 1q1oA 76 D FREE
-1 1q1oA 82 E FREE
-1 1q1oA 86 E FREE
-1 1q1oA 89 E FREE
-1 1qcsA 14 C FREE
-1 1qcsA 18 E FREE
-1 1qcsA 24 C FREE
-1 1qcsA 31 D FREE
-1 1qcsA 37 H FREE
-1 1qcsA 46 H FREE
-1 1qcsA 55 H FREE
-1 1qcsA 94 C FREE
-1 1qcsA 116 D FREE
-1 1qcsA 118 D FREE
-1 1qcsA 159 D FREE
-1 1qd1B 4 E FREE
-1 1qd1B 5 C FREE
-1 1qd1B 11 E FREE
-1 1qd1B 19 D FREE
-1 1qd1B 31 C FREE
-1 1qd1B 72 D FREE
-1 1qd1B 76 H FREE
-1 1qd1B 77 H FREE
-1 1qd1B 80 H FREE
-1 1qd1B 87 D FREE
-1 1qd1B 89 C FREE
-1 1qd1B 102 C FREE
-1 1qd1B 105 C FREE
-1 1qd1B 159 D FREE
-1 1qd1B 195 H FREE
-1 1qd1B 226 E FREE
-1 1qd1B 245 H FREE
-1 1qd1B 249 E FREE
-1 1qd1B 252 C FREE
-1 1qd1B 254 E FREE
-1 1qd1B 278 D FREE
-1 1qd1B 284 C FREE
-1 1qd1B 295 E FREE
-1 1qd1B 296 H FREE
-1 1qd1B 308 D FREE
-1 1qd1B 317 E FREE
-1 1qd1B 321 E FREE
-1 1qftA 7 E FREE
-1 1qftA 13 H FREE
-1 1qftA 15 D FREE
-1 1qftA 38 D FREE
-1 1qftA 47 C FREE
-1 1qftA 81 E FREE
-1 1qftA 109 D FREE
-1 1qftA 115 D FREE
-1 1qftA 118 C FREE
-1 1qftA 134 E FREE
-1 1qftA 147 C FREE
-1 1qftA 168 C FREE
-1 1qfxA 28 H FREE
-1 1qfxA 51 C FREE
-1 1qfxA 62 H FREE
-1 1qfxA 108 C FREE
-1 1qfxA 128 H FREE
-1 1qfxA 138 H FREE
-1 1qfxA 196 C FREE
-1 1qfxA 205 C FREE
-1 1qfxA 235 D FREE
-1 1qfxA 246 E FREE
-1 1qfxA 278 C FREE
-1 1qfxA 317 H FREE
-1 1qfxA 318 D FREE
-1 1qfxA 359 H FREE
-1 1qfxA 363 E FREE
-1 1qfxA 367 C FREE
-1 1qfxA 385 E FREE
-1 1qfxA 393 C FREE
-1 1qfxA 401 C FREE
-1 1qfxA 421 C FREE
-1 1qfxA 442 E FREE
-1 1qfxA 452 C FREE
-1 1qfxA 454 E FREE
-1 1qhbA 38 E FREE
-1 1qhbA 62 H FREE
-1 1qhbA 63 D FREE
-1 1qhbA 64 D FREE
-1 1qhbA 72 D FREE
-1 1qhbA 85 D FREE
-1 1qhbA 132 D FREE
-1 1qhbA 153 E FREE
-1 1qhbA 160 E FREE
-1 1qhbA 169 D FREE
-1 1qhbA 209 E FREE
-1 1qhbA 231 E FREE
-1 1qhbA 293 D FREE
-1 1qhbA 310 E FREE
-1 1qhbA 313 E FREE
-1 1qhbA 324 D FREE
-1 1qhbA 330 H FREE
-1 1qhbA 332 D FREE
-1 1qhbA 342 C FREE
-1 1qhbA 377 H FREE
-1 1qhbA 401 H FREE
-1 1qhbA 407 E FREE
-1 1qhbA 424 E FREE
-1 1qhbA 431 D FREE
-1 1qhbA 436 E FREE
-1 1qhbA 457 D FREE
-1 1qhbA 477 H FREE
-1 1qhbA 484 H FREE
-1 1qhbA 491 C FREE
-1 1qhbA 515 E FREE
-1 1qhbA 516 D FREE
-1 1qhbA 532 E FREE
-1 1qhbA 550 H FREE
-1 1qhbA 554 D FREE
-1 1qhbA 563 E FREE
-1 1qhbA 579 E FREE
-1 1qjtA 54 D FREE
-1 1qjtA 75 C FREE
-1 1qjtA 97 H FREE
-1 1qjtA 98 D FREE
-1 1qkwA 0 D FREE
-1 1qkwA 21 E FREE
-1 1qkwA 28 D FREE
-1 1qkwA 61 D FREE
-1 1qo0E 11 E FREE
-1 1qo0E 36 C FREE
-1 1qo0E 41 C FREE
-1 1qo0E 46 E FREE
-1 1qo0E 53 D FREE
-1 1qo0E 64 H FREE
-1 1qo0E 65 H FREE
-1 1qo0E 101 C FREE
-1 1qo0E 102 H FREE
-1 1qo0E 112 H FREE
-1 1qo0E 159 H FREE
-1 1qo0E 163 E FREE
-1 1qo0E 165 E FREE
-1 1qo0E 167 H FREE
-1 1qo0E 169 H FREE
-1 1qydA 28 H FREE
-1 1qydA 66 H FREE
-1 1qydA 77 D FREE
-1 1qydA 90 H FREE
-1 1qydA 91 H FREE
-1 1qydA 125 H FREE
-1 1qydA 173 H FREE
-1 1qydA 198 D FREE
-1 1qydA 230 E FREE
-1 1qydA 236 E FREE
-1 1qydA 269 C FREE
-1 1qydA 270 H FREE
-1 1qydA 291 E FREE
-1 1qydA 298 E FREE
-1 1qydA 305 D FREE
-1 1ri6A 17 H FREE
-1 1ri6A 23 H FREE
-1 1ri6A 87 H FREE
-1 1ri6A 92 H FREE
-1 1ri6A 130 C FREE
-1 1ri6A 131 H FREE
-1 1ri6A 150 D FREE
-1 1ri6A 153 C FREE
-1 1ri6A 162 H FREE
-1 1ri6A 181 H FREE
-1 1ri6A 185 H FREE
-1 1ri6A 193 C FREE
-1 1ri6A 196 E FREE
-1 1ri6A 210 H FREE
-1 1ri6A 215 C FREE
-1 1ri6A 236 H FREE
-1 1ri6A 243 H FREE
-1 1ri6A 247 C FREE
-1 1ri6A 285 H FREE
-1 1ri6A 298 H FREE
-1 1ri6A 299 H FREE
-1 1ri6A 313 H FREE
-1 1ri6A 332 H FREE
-1 1scjB 62 E FREE
-1 1scjB 63 E FREE
-1 1scjB 65 H FREE
-1 1scjB 68 H FREE
-1 1semA 17 E FREE
-1 1semA 24 D FREE
-1 1semA 54 C FREE
-1 1sftA 4 H FREE
-1 1sftA 32 H FREE
-1 1sftA 44 H FREE
-1 1sftA 68 E FREE
-1 1sftA 124 H FREE
-1 1sftA 126 H FREE
-1 1sftA 130 D FREE
-1 1sftA 154 H FREE
-1 1sftA 156 H FREE
-1 1sftA 165 H FREE
-1 1sftA 170 D FREE
-1 1sftA 186 H FREE
-1 1sftA 199 H FREE
-1 1sftA 200 C FREE
-1 1sftA 247 H FREE
-1 1sftA 252 H FREE
-1 1sftA 285 D FREE
-1 1sftA 293 H FREE
-1 1sftA 295 H FREE
-1 1sftA 310 C FREE
-1 1sftA 312 D FREE
-1 1sftA 314 C FREE
-1 1sftA 347 H FREE
-1 1sftA 354 E FREE
-1 1sftA 357 C FREE
-1 1sftA 370 H FREE
-1 1shsA 4 D FREE
-1 1shsA 48 E FREE
-1 1shsA 52 H FREE
-1 1sknP 19 D FREE
-1 1sknP 20 E FREE
-1 1sknP 54 E FREE
-1 1sknP 76 C FREE
-1 1sknP 82 D FREE
-1 1skz_ 7 C FREE
-1 1skz_ 8 E FREE
-1 1skz_ 12 C FREE
-1 1skz_ 18 C FREE
-1 1skz_ 23 D FREE
-1 1skz_ 25 C FREE
-1 1skz_ 27 C FREE
-1 1skz_ 32 C FREE
-1 1skz_ 35 H FREE
-1 1skz_ 36 C FREE
-1 1skz_ 38 H FREE
-1 1skz_ 47 C FREE
-1 1skz_ 48 E FREE
-1 1skz_ 50 C FREE
-1 1skz_ 52 C FREE
-1 1skz_ 61 C FREE
-1 1skz_ 65 E FREE
-1 1skz_ 66 C FREE
-1 1skz_ 72 C FREE
-1 1skz_ 79 C FREE
-1 1skz_ 81 C FREE
-1 1skz_ 84 D FREE
-1 1skz_ 87 C FREE
-1 1skz_ 91 C FREE
-1 1skz_ 98 D FREE
-1 1skz_ 102 C FREE
-1 1skz_ 105 C FREE
-1 1skz_ 107 C FREE
-1 1sra_ 2 C FREE
-1 1sra_ 4 D FREE
-1 1sra_ 6 E FREE
-1 1sra_ 16 D FREE
-1 1sra_ 47 H FREE
-1 1sra_ 58 H FREE
-1 1sra_ 79 H FREE
-1 1sra_ 86 D FREE
-1 1sra_ 88 H FREE
-1 1sra_ 96 H FREE
-1 1sra_ 98 E FREE
-1 1sra_ 111 H FREE
-1 1sra_ 112 C FREE
-1 1sra_ 120 C FREE
-1 1sra_ 121 D FREE
-1 1sra_ 125 D FREE
-1 1sra_ 132 E FREE
-1 1sra_ 136 C FREE
-1 1sra_ 143 D FREE
-1 1tc3C 9 E FREE
-1 1tc3C 14 D FREE
-1 1tc3C 24 H FREE
-1 1tc3C 25 E FREE
-1 1tc3C 35 H FREE
-1 1tc3C 36 C FREE
-1 1tif_ 43 D FREE
-1 1tif_ 56 C FREE
-1 1tif_ 60 D FREE
-1 1tif_ 74 E FREE
-1 1tiiD 9 C FREE
-1 1tiiD 28 D FREE
-1 1tiiD 53 D FREE
-1 1tiiD 56 D FREE
-1 1tiiD 62 E FREE
-1 1tiiD 80 C FREE
-1 1tiiD 94 E FREE
-1 1tiiD 96 E FREE
-1 1tiiD 98 E FREE
-1 1tyfA 17 D FREE
-1 1tyfA 37 H FREE
-1 1tyfA 90 C FREE
-1 1tyfA 112 C FREE
-1 1tyfA 121 H FREE
-1 1tyfA 133 D FREE
-1 1tyfA 137 H FREE
-1 1tyfA 155 H FREE
-1 1tyfA 170 D FREE
-1 1tyfA 185 D FREE
-1 1tyfA 190 H FREE
-1 1ub1A 27 D FREE
-1 1ub1A 33 D FREE
-1 1ub1A 58 D FREE
-1 1ub1A 93 D FREE
-1 1ud2A 13 H FREE
-1 1ud2A 20 H FREE
-1 1ud2A 25 H FREE
-1 1ud2A 99 D FREE
-1 1ud2A 104 H FREE
-1 1ud2A 158 H FREE
-1 1ud2A 172 H FREE
-1 1ud2A 204 H FREE
-1 1ud2A 225 D FREE
-1 1ud2A 230 D FREE
-1 1ud2A 234 H FREE
-1 1ud2A 246 H FREE
-1 1ud2A 260 E FREE
-1 1ud2A 315 H FREE
-1 1ud2A 318 H FREE
-1 1ud2A 326 H FREE
-1 1ud2A 327 D FREE
-1 1ud2A 396 H FREE
-1 1ud2A 401 H FREE
-1 1ud2A 447 D FREE
-1 1ue9A 62 H FREE
-1 1uf2B 1 D FREE
-1 1uf2B 20 E FREE
-1 1uf2B 24 H FREE
-1 1uf2B 29 E FREE
-1 1uf2B 35 D FREE
-1 1uf2B 36 E FREE
-1 1uf2B 48 E FREE
-1 1uf2B 66 D FREE
-1 1uf2B 72 D FREE
-1 1uf2B 78 C FREE
-1 1uf2B 86 D FREE
-1 1uf2B 106 C FREE
-1 1uf2B 108 E FREE
-1 1uf2B 109 H FREE
-1 1uf2B 114 E FREE
-1 1uf2B 120 H FREE
-1 1uf2B 133 C FREE
-1 1uf2B 139 E FREE
-1 1uf2B 162 D FREE
-1 1uf2B 170 E FREE
-1 1uf2B 171 H FREE
-1 1uf2B 175 E FREE
-1 1uf2B 176 H FREE
-1 1uf2B 177 D FREE
-1 1uf2B 184 E FREE
-1 1uf2B 203 D FREE
-1 1uf2B 204 D FREE
-1 1uf2B 211 E FREE
-1 1uf2B 217 H FREE
-1 1uf2B 224 H FREE
-1 1uf2B 227 E FREE
-1 1uf2B 231 H FREE
-1 1uf2B 243 C FREE
-1 1uf2B 244 H FREE
-1 1uf2B 264 D FREE
-1 1uf2B 288 D FREE
-1 1uf2B 313 H FREE
-1 1uf2B 328 E FREE
-1 1uf2B 343 C FREE
-1 1uf2B 379 D FREE
-1 1uf2B 380 C FREE
-1 1uf2B 389 C FREE
-1 1uf2B 421 C FREE
-1 1uf2B 422 H FREE
-1 1uf2B 452 D FREE
-1 1uf2B 465 E FREE
-1 1uf2B 500 E FREE
-1 1uf2B 520 D FREE
-1 1uf2B 556 H FREE
-1 1uf2B 592 D FREE
-1 1uf2B 602 E FREE
-1 1uf2B 617 C FREE
-1 1uf2B 618 D FREE
-1 1uf2B 632 H FREE
-1 1uf2B 636 D FREE
-1 1uf2B 639 D FREE
-1 1uf2B 656 E FREE
-1 1uf2B 660 D FREE
-1 1uf2B 666 E FREE
-1 1uf2B 667 D FREE
-1 1uf2B 679 D FREE
-1 1uf2B 694 H FREE
-1 1uf2B 696 E FREE
-1 1uf2B 697 E FREE
-1 1uf2B 704 E FREE
-1 1uf2B 715 D FREE
-1 1uf2B 722 E FREE
-1 1uf2B 735 D FREE
-1 1uf2B 758 D FREE
-1 1uf2B 759 H FREE
-1 1uf2B 769 H FREE
-1 1uf2B 775 D FREE
-1 1uf2B 776 C FREE
-1 1uf2B 809 H FREE
-1 1uf2B 813 D FREE
-1 1uf2B 828 D FREE
-1 1uf2B 850 E FREE
-1 1uf2B 863 E FREE
-1 1uf2B 867 D FREE
-1 1uf2B 878 D FREE
-1 1uf2B 884 E FREE
-1 1uf2B 901 D FREE
-1 1uf2B 909 H FREE
-1 1uf2B 931 E FREE
-1 1uf2B 945 D FREE
-1 1uf2B 946 E FREE
-1 1uf2B 973 E FREE
-1 1uf2B 993 D FREE
-1 1uf2B 1005 H FREE
-1 1uf2B 1010 D FREE
-1 1uf3A 18 E FREE
-1 1uf3A 29 D FREE
-1 1uf3A 33 D FREE
-1 1uf3A 50 D FREE
-1 1uf3A 60 E FREE
-1 1uf3A 62 H FREE
-1 1uf3A 73 D FREE
-1 1uf3A 87 E FREE
-1 1uf3A 90 H FREE
-1 1uf3A 97 H FREE
-1 1uf3A 98 E FREE
-1 1uf3A 119 E FREE
-1 1uf3A 121 E FREE
-1 1uf3A 123 E FREE
-1 1uf3A 124 E FREE
-1 1uf3A 125 H FREE
-1 1uf3A 136 E FREE
-1 1uf3A 144 E FREE
-1 1uf3A 155 H FREE
-1 1uf3A 160 H FREE
-1 1uf3A 169 H FREE
-1 1uf3A 173 H FREE
-1 1uf3A 178 H FREE
-1 1uf3A 192 H FREE
-1 1uf3A 193 E FREE
-1 1uf3A 205 D FREE
-1 1uf3A 208 E FREE
-1 1uf3A 215 D FREE
-1 1uhnA 0 D FREE
-1 1uhnA 2 E FREE
-1 1uhnA 14 E FREE
-1 1uhnA 66 H FREE
-1 1uhnA 74 E FREE
-1 1uhnA 83 H FREE
-1 1uhnA 93 H FREE
-1 1uhnA 100 D FREE
-1 1uhnA 111 E FREE
-1 1uhnA 144 D FREE
-1 1uhnA 147 H FREE
-1 1uhnA 148 D FREE
-1 1uhnA 155 E FREE
-1 1uhnA 163 H FREE
-1 1uhnA 177 D FREE
-1 1uhnA 188 H FREE
-1 1ujlA 5 E FREE
-1 1ujlA 8 H FREE
-1 1ujlA 17 H FREE
-1 1urfA 19 E FREE
-1 1urfA 27 E FREE
-1 1urfA 40 D FREE
-1 1urfA 53 D FREE
-1 1vib_ 11 C FREE
-1 1vib_ 12 E FREE
-1 1vib_ 15 C FREE
-1 1vib_ 20 D FREE
-1 1vib_ 22 C FREE
-1 1vib_ 25 C FREE
-1 1vib_ 36 C FREE
-1 1vib_ 39 H FREE
-1 1vib_ 40 C FREE
-1 1vib_ 47 C FREE
-1 1vib_ 51 C FREE
-1 1vubA 18 D FREE
-1 1vubA 22 D FREE
-1 1vubA 54 H FREE
-1 1vubA 84 H FREE
-1 1wq1G 1 E FREE
-1 1wq1G 22 H FREE
-1 1wq1G 29 H FREE
-1 1wq1G 31 C FREE
-1 1wq1G 48 H FREE
-1 1wq1G 57 C FREE
-1 1wq1G 97 H FREE
-1 1wq1G 98 H FREE
-1 1wq1G 114 C FREE
-1 1wq1G 115 E FREE
-1 1wq1G 133 H FREE
-1 1wq1G 162 C FREE
-1 1wq1G 169 H FREE
-1 1wq1G 192 C FREE
-1 1wq1G 251 H FREE
-1 1wq1G 272 H FREE
-1 1wq1G 285 H FREE
-1 1wq1G 288 C FREE
-1 1wq1G 291 H FREE
-1 1wq1G 307 H FREE
-1 1wq1G 317 E FREE
-1 1wq1G 331 D FREE
-1 1xnaA 7 H FREE
-1 1xnaA 11 C FREE
-1 1xnaA 15 D FREE
-1 1xnaA 18 H FREE
-1 1xnaA 19 C FREE
-1 1xnaA 49 E FREE
-1 1xnaA 55 H FREE
-1 1xnaA 58 D FREE
-1 1xnaA 97 E FREE
-1 1xnaA 125 D FREE
-1 1xnaA 131 C FREE
-1 1xnaA 149 H FREE
-1 1xnaA 177 E FREE
-1 1yacA 18 D FREE
-1 1yacA 19 H FREE
-1 1yacA 117 C FREE
-1 1yacA 137 D FREE
-1 1yacA 148 H FREE
-1 1yacA 169 C FREE
-1 1yacA 170 E FREE
-1 1yacA 172 H FREE
-1 1yacA 174 D FREE
-1 1yacA 189 H FREE
-1 2bidA 3 D FREE
-1 2bidA 4 C FREE
-1 2bidA 5 E FREE
-1 2bidA 15 E FREE
-1 2bidA 16 C FREE
-1 2bidA 29 C FREE
-1 2bidA 43 H FREE
-1 2bidA 53 E FREE
-1 2bidA 57 E FREE
-1 2bidA 61 D FREE
-1 2bidA 67 H FREE
-1 2bidA 76 D FREE
-1 2bidA 78 E FREE
-1 2bidA 81 E FREE
-1 2bidA 90 H FREE
-1 2bidA 96 D FREE
-1 2bidA 99 D FREE
-1 2bidA 122 E FREE
-1 2bidA 123 D FREE
-1 2bidA 133 E FREE
-1 2bidA 142 D FREE
-1 2bidA 144 E FREE
-1 2bidA 146 E FREE
-1 2bidA 163 H FREE
-1 2bidA 173 H FREE
-1 2bidA 196 D FREE
-1 2btvB 9 E FREE
-1 2btvB 25 D FREE
-1 2btvB 37 E FREE
-1 2btvB 55 E FREE
-1 2btvB 62 D FREE
-1 2btvB 91 H FREE
-1 2btvB 104 D FREE
-1 2btvB 145 H FREE
-1 2btvB 152 H FREE
-1 2btvB 161 E FREE
-1 2btvB 166 E FREE
-1 2btvB 178 H FREE
-1 2btvB 202 D FREE
-1 2btvB 208 C FREE
-1 2btvB 210 E FREE
-1 2btvB 256 D FREE
-1 2btvB 261 D FREE
-1 2btvB 295 C FREE
-1 2btvB 338 D FREE
-1 2btvB 355 D FREE
-1 2btvB 359 D FREE
-1 2btvB 365 D FREE
-1 2btvB 377 H FREE
-1 2btvB 398 D FREE
-1 2btvB 425 D FREE
-1 2btvB 434 D FREE
-1 2btvB 435 C FREE
-1 2btvB 455 D FREE
-1 2btvB 466 H FREE
-1 2btvB 474 C FREE
-1 2btvB 477 D FREE
-1 2btvB 480 E FREE
-1 2btvB 494 H FREE
-1 2btvB 495 C FREE
-1 2btvB 511 E FREE
-1 2btvB 522 H FREE
-1 2btvB 536 D FREE
-1 2btvB 538 H FREE
-1 2btvB 545 D FREE
-1 2btvB 560 H FREE
-1 2btvB 569 D FREE
-1 2btvB 587 H FREE
-1 2btvB 599 E FREE
-1 2btvB 615 H FREE
-1 2btvB 634 H FREE
-1 2btvB 655 H FREE
-1 2btvB 657 H FREE
-1 2btvB 664 D FREE
-1 2btvB 692 D FREE
-1 2btvB 705 H FREE
-1 2btvB 715 D FREE
-1 2btvB 836 D FREE
-1 2btvB 884 D FREE
-1 2eboA 21 E FREE
-1 2eboA 34 D FREE
-1 2eboA 44 C FREE
-1 2eboA 45 H FREE
-1 2eboA 50 D FREE
-1 2eboA 51 C FREE
-1 2eboA 56 H FREE
-1 2eboA 57 D FREE
-1 2eboA 64 D FREE
-1 2eboA 71 H FREE
-1 2eboA 72 D FREE
-1 2ezi_ 6 E FREE
-1 2ezi_ 9 E FREE
-1 2ezi_ 23 E FREE
-1 2ezi_ 30 C FREE
-1 2ezi_ 41 H FREE
-1 2ezi_ 66 C FREE
-1 2ezi_ 71 H FREE
-1 2ezl_ 9 H FREE
-1 2ezl_ 14 E FREE
-1 2ezl_ 25 D FREE
-1 2ezl_ 61 H FREE
-1 2ezl_ 83 D FREE
-1 2ligA 10 H FREE
-1 2ligA 11 C FREE
-1 2ligA 78 H FREE
-1 2ligA 111 E FREE
-1 2ligA 160 H FREE
-1 2pth_ 19 H FREE
-1 2pth_ 27 D FREE
-1 2pth_ 91 H FREE
-1 2pth_ 92 D FREE
-1 2pth_ 93 E FREE
-1 2pth_ 109 H FREE
-1 2pth_ 112 H FREE
-1 2pth_ 129 H FREE
-1 2pth_ 137 H FREE
-1 2pth_ 156 E FREE
-1 2pth_ 170 C FREE
-1 2pth_ 187 H FREE
-1 2sas_ 18 D FREE
-1 2sas_ 21 H FREE
-1 2sas_ 29 D FREE
-1 2sas_ 69 D FREE
-1 2sas_ 73 D FREE
-1 2sas_ 79 E FREE
-1 2sas_ 80 E FREE
-1 2sas_ 92 C FREE
-1 2sas_ 102 C FREE
-1 2sas_ 114 D FREE
-1 2sas_ 118 D FREE
-1 2sas_ 125 E FREE
-1 2sas_ 130 C FREE
-1 2sas_ 137 C FREE
-1 2sas_ 139 D FREE
-1 2sicI 28 C FREE
-1 2sicI 36 H FREE
-1 2sicI 43 C FREE
-1 2sicI 64 C FREE
-1 2sicI 94 C FREE
-1 2sicI 99 H FREE
-1 2vsgA 1 H FREE
-1 2vsgA 13 C FREE
-1 2vsgA 41 E FREE
-1 2vsgA 110 H FREE
-1 2vsgA 119 C FREE
-1 2vsgA 138 C FREE
-1 2vsgA 180 C FREE
-1 2vsgA 243 H FREE
-1 6paxA 1 H FREE
-1 6paxA 30 H FREE
-1 6paxA 36 C FREE
-1 6paxA 48 C FREE
-1 6paxA 90 C FREE
-1 6paxA 97 E FREE
-1 6paxA 108 C FREE
-1 6paxA 129 E FREE
-1 9antA 16 E FREE
-1 9antA 18 E FREE
-1 9antA 20 E FREE
-1 9antA 22 H FREE
-1 9antA 34 E FREE
-1 9antA 37 H FREE
-1 9antA 43 E FREE
