# Supplementary material for: Predicting zinc binding at the proteome level
Source: BMC Bioinformatics. 2007 Feb 5;8:39. doi: 10.1186/1471-2105-8-39 (PMC1800866; doi:10.1186/1471-2105-8-39)
Supplement: Additional File 1 — SVM evaluation data. List of protein chains employed in the experiments, splits of the 5-fold cross validation procedure, model parameters obtained in the tuning phase. [file 1471-2105-8-39-S1.tgz › SVM_evaluation_data/README]

"Predicting Zinc Binding at the Proteome Level"

Andrea Passerini(1), Claudia Andreini(2), Sauro Menchetti(1), 
Antonio Rosato(2), Paolo Frasconi(1)

(1) Machine Learning and Neural Networks Group, 
    Dipartimento di Sistemi e Informatica, 
    Universita' degli Studi di Firenze, Italy

(2) Magnetic Resonance Center (CERM), 
    Dipartimento di Chimica,
    Universita' degli Studi di Firenze, Italy


Model parameters obtained in the preliminary (4fold CV) tuning phase: 

			    	CH-SVM					CHDE-SVM
			Local		Semipattern		Local		Semipattern
Gaussian gamma (g)	0.1		0.05			0.1		0.05
Regularization (C)	5		5			5		5
Window size (k)		5		6			5		6	
Sigmoid Slope (A)	2.6343		3.2717			2.77445		3.35236	
Sigmoid Offset (B)	-0.495946	-0.077639		-0.533157 	-0.12628


Details of the data employed for the leave-one-out procedure are reported 
in files CH_loo and CHDE_loo.

Details of the data employed for the 5folds cross validation procedure
are reported in files CH_split_X and CHDE_split_X for X in [0,4].

Each row has the following format:
<class>	<PDBID>	<residue_position> <residue_type> <cofactor(if class=1)> 

where:
class            = either free(-1) or zinc binding(1). 
PDBID            = PDB id of the protein chain.
residue_position = position of the residue with respect to the beginning of the chain 
		   (the PDB SEQRES field was employed to get the chain sequence).
residue_type	 = residue type in one letter code (C,H,D or E).
cofactor	 = either FREE (is class=-1) or an identifier of the cofactor 
                   (type_position_chain(if specified))

NOTE: the number of chains and residues within each chain actually employed in the 
procedure vary because of the filtering procedure on the relative weight of the 
profile (0.015 threshold), for which a subset of residues was discarded. 
