# Supplementary material for: Predicting zinc binding at the proteome level
Source: BMC Bioinformatics. 2007 Feb 5;8:39. doi: 10.1186/1471-2105-8-39 (PMC1800866; doi:10.1186/1471-2105-8-39)
Supplement: Additional File 1 — SVM evaluation data. List of protein chains employed in the experiments, splits of the 5-fold cross validation procedure, model parameters obtained in the tuning phase. [file 1471-2105-8-39-S1.tgz › SVM_evaluation_data/CHDE_loo]

-1 12ca_ 2 H FREE
-1 12ca_ 3 H FREE
-1 12ca_ 9 H FREE
-1 12ca_ 14 H FREE
-1 12ca_ 16 H FREE
-1 12ca_ 35 H FREE
-1 12ca_ 63 H FREE
1 12ca_ 93 H ZN_1
1 12ca_ 95 H ZN_1
-1 12ca_ 105 E FREE
-1 12ca_ 106 H FREE
1 12ca_ 118 H ZN_1
-1 12ca_ 121 H FREE
-1 12ca_ 204 C FREE
-1 132l_ 5 C FREE
-1 132l_ 14 H FREE
-1 132l_ 29 C FREE
-1 132l_ 63 C FREE
-1 132l_ 75 C FREE
-1 132l_ 79 C FREE
-1 132l_ 93 C FREE
-1 132l_ 114 C FREE
-1 132l_ 126 C FREE
-1 152l_ 2 C FREE
-1 152l_ 8 C FREE
-1 152l_ 10 E FREE
-1 152l_ 19 D FREE
-1 152l_ 20 C FREE
-1 152l_ 30 H FREE
-1 152l_ 69 D FREE
-1 152l_ 96 C FREE
-1 152l_ 141 C FREE
-1 153l_ 3 C FREE
-1 153l_ 11 D FREE
-1 153l_ 17 C FREE
-1 153l_ 28 C FREE
-1 153l_ 38 E FREE
-1 153l_ 40 D FREE
-1 153l_ 59 C FREE
-1 153l_ 61 E FREE
-1 153l_ 72 E FREE
-1 153l_ 74 H FREE
-1 153l_ 96 D FREE
-1 153l_ 100 H FREE
-1 153l_ 111 H FREE
-1 153l_ 165 H FREE
-1 153l_ 167 D FREE
-1 153l_ 171 D FREE
-1 153l_ 182 H FREE
-1 1a0b_ 12 D FREE
-1 1a0b_ 21 E FREE
-1 1a0b_ 54 D FREE
-1 1a0b_ 63 H FREE
1 1a0b_ 76 H ZN_800
-1 1a0b_ 98 E FREE
-1 1a0b_ 109 H FREE
-1 1a0b_ 110 D FREE
-1 1a0i_ 34 D FREE
-1 1a0i_ 41 C FREE
-1 1a0i_ 62 E FREE
-1 1a0i_ 63 H FREE
-1 1a0i_ 80 C FREE
-1 1a0i_ 84 D FREE
-1 1a0i_ 89 D FREE
-1 1a0i_ 91 E FREE
-1 1a0i_ 119 H FREE
-1 1a0i_ 138 H FREE
-1 1a0i_ 141 H FREE
-1 1a0i_ 143 H FREE
-1 1a0i_ 153 H FREE
-1 1a0i_ 160 D FREE
-1 1a0i_ 161 C FREE
-1 1a0i_ 171 H FREE
-1 1a0i_ 185 E FREE
-1 1a0i_ 214 H FREE
-1 1a0i_ 215 E FREE
-1 1a0i_ 224 C FREE
-1 1a0i_ 244 D FREE
-1 1a0i_ 271 E FREE
-1 1a0i_ 287 D FREE
-1 1a0i_ 288 E FREE
-1 1a0i_ 315 C FREE
-1 1a0i_ 325 C FREE
-1 1a0i_ 331 E FREE
-1 1a0i_ 335 D FREE
-1 1a0i_ 340 H FREE
-1 1a0oB 5 E FREE
-1 1a0oB 9 E FREE
-1 1a0oB 27 D FREE
-1 1a0oB 47 E FREE
-1 1a0oB 53 E FREE
-1 1a0oB 54 E FREE
-1 1a0oB 57 H FREE
-1 1a0oB 82 D FREE
-1 1a0oB 83 D FREE
-1 1a0oB 89 C FREE
-1 1a0oB 93 E FREE
-1 1a0oB 100 E FREE
-1 1a0sP 5 H FREE
-1 1a0sP 45 D FREE
-1 1a0sP 49 E FREE
-1 1a0sP 54 H FREE
-1 1a0sP 123 D FREE
-1 1a0sP 125 H FREE
-1 1a0sP 128 D FREE
-1 1a0sP 180 H FREE
-1 1a0sP 218 H FREE
-1 1a0sP 224 H FREE
-1 1a0sP 244 H FREE
-1 1a0sP 293 D FREE
-1 1a0sP 323 E FREE
-1 1a0sP 409 E FREE
-1 1a15A 8 C FREE
-1 1a15A 10 C FREE
-1 1a15A 16 H FREE
-1 1a15A 24 H FREE
-1 1a15A 33 C FREE
-1 1a15A 49 C FREE
-1 1a1fA 1 E FREE
1 1a1fA 6 C ZN_201_A
1 1a1fA 11 C ZN_201_A
1 1a1fA 24 H ZN_201_A
1 1a1fA 28 H ZN_201_A
1 1a1fA 36 C ZN_202_A
1 1a1fA 39 C ZN_202_A
-1 1a1fA 48 H FREE
1 1a1fA 52 H ZN_202_A
1 1a1fA 56 H ZN_202_A
-1 1a1fA 59 E FREE
1 1a1fA 64 C ZN_203_A
1 1a1fA 67 C ZN_203_A
1 1a1fA 80 H ZN_203_A
1 1a1fA 84 H ZN_203_A
-1 1a1mB 12 H FREE
-1 1a1mB 24 C FREE
-1 1a1mB 30 H FREE
-1 1a1mB 50 H FREE
-1 1a1mB 58 D FREE
-1 1a1mB 79 C FREE
-1 1a1mB 83 H FREE
-1 1a1mB 95 D FREE
1 1a1tA 14 C ZN_56_A
1 1a1tA 17 C ZN_56_A
-1 1a1tA 20 E FREE
1 1a1tA 22 H ZN_56_A
1 1a1tA 27 C ZN_56_A
1 1a1tA 35 C ZN_57_A
1 1a1tA 38 C ZN_57_A
-1 1a1tA 41 E FREE
1 1a1tA 43 H ZN_57_A
-1 1a1tA 47 D FREE
1 1a1tA 48 C ZN_57_A
-1 1a1tA 50 E FREE
-1 1a1vA 2 D FREE
-1 1a1vA 7 E FREE
-1 1a1vA 10 E FREE
-1 1a1vA 35 H FREE
-1 1a1vA 37 H FREE
-1 1a1vA 80 H FREE
-1 1a1vA 123 C FREE
-1 1a1vA 124 D FREE
-1 1a1vA 125 E FREE
-1 1a1vA 126 C FREE
-1 1a1vA 127 H FREE
-1 1a1vA 167 H FREE
-1 1a1vA 198 H FREE
-1 1a1vA 202 C FREE
-1 1a1vA 203 H FREE
-1 1a1vA 208 C FREE
-1 1a1vA 262 C FREE
-1 1a1vA 326 C FREE
-1 1a1vA 328 C FREE
-1 1a1vA 359 C FREE
-1 1a1vA 362 H FREE
-1 1a1vA 375 H FREE
-1 1a1vA 379 H FREE
-1 1a1vA 402 C FREE
-1 1a1vA 418 C FREE
-1 1a1vA 427 H FREE
-1 1a1vA 442 E FREE
-1 1a1vA 447 H FREE
-1 1a1vA 456 C FREE
-1 1a1vA 460 D FREE
-1 1a1vA 462 E FREE
-1 1a1w_ 1 D FREE
-1 1a1w_ 8 H FREE
-1 1a1w_ 18 E FREE
-1 1a1w_ 26 C FREE
-1 1a1w_ 36 E FREE
-1 1a1w_ 50 E FREE
-1 1a1w_ 55 E FREE
-1 1a1w_ 58 H FREE
-1 1a1w_ 64 E FREE
-1 1a1w_ 72 H FREE
-1 1a1w_ 73 D FREE
-1 1a1w_ 80 D FREE
-1 1a1w_ 82 E FREE
-1 1a26_ 88 H FREE
-1 1a26_ 116 D FREE
-1 1a26_ 156 E FREE
-1 1a26_ 168 H FREE
-1 1a26_ 172 H FREE
-1 1a26_ 201 H FREE
-1 1a26_ 208 H FREE
-1 1a26_ 245 D FREE
-1 1a26_ 254 C FREE
-1 1a26_ 255 H FREE
-1 1a26_ 283 H FREE
-1 1a26_ 292 H FREE
-1 1a26_ 329 C FREE
-1 1a26_ 334 E FREE
-1 1a2cL 5 E FREE
-1 1a2cL 7 D FREE
-1 1a2cL 8 C FREE
-1 1a2cL 15 E FREE
-1 1a2cL 21 D FREE
-1 1a2cL 24 E FREE
-1 1a2cL 26 E FREE
-1 1a2t_ 7 H FREE
-1 1a2t_ 18 D FREE
-1 1a2t_ 20 D FREE
-1 1a2t_ 39 D FREE
-1 1a2t_ 42 E FREE
-1 1a2t_ 45 H FREE
-1 1a2t_ 82 D FREE
-1 1a2t_ 120 H FREE
-1 1a2t_ 123 H FREE
-1 1a2t_ 145 D FREE
-1 1a2xB 1 D FREE
-1 1a2xB 2 E FREE
-1 1a2xB 3 E FREE
-1 1a2xB 15 H FREE
-1 1a2xB 27 E FREE
-1 1a2xB 29 E FREE
-1 1a2xB 31 E FREE
-1 1a2xB 36 E FREE
-1 1a2xB 38 E FREE
-1 1a2xB 46 H FREE
-1 1a2yB 5 E FREE
-1 1a2yB 21 C FREE
-1 1a2yB 45 E FREE
-1 1a2yB 71 D FREE
-1 1a2yB 85 H FREE
-1 1a2yB 88 D FREE
-1 1a2yB 94 C FREE
-1 1a2yB 103 D FREE
-1 1a2zA 79 E FREE
-1 1a2zA 92 D FREE
-1 1a2zA 142 C FREE
-1 1a2zA 151 H FREE
-1 1a2zA 166 H FREE
-1 1a2zA 189 C FREE
-1 1a2zA 214 D FREE
-1 1a39_ 7 E FREE
-1 1a39_ 9 H FREE
-1 1a39_ 17 C FREE
-1 1a39_ 23 C FREE
-1 1a39_ 33 D FREE
-1 1a39_ 37 H FREE
-1 1a39_ 40 H FREE
-1 1a39_ 50 C FREE
-1 1a39_ 62 C FREE
-1 1a39_ 68 C FREE
-1 1a39_ 72 C FREE
-1 1a39_ 75 E FREE
-1 1a39_ 96 H FREE
-1 1a39_ 122 H FREE
-1 1a39_ 127 E FREE
-1 1a39_ 133 D FREE
-1 1a39_ 139 C FREE
-1 1a39_ 151 H FREE
-1 1a39_ 171 C FREE
-1 1a39_ 172 D FREE
-1 1a39_ 175 C FREE
-1 1a39_ 193 C FREE
-1 1a39_ 194 C FREE
-1 1a39_ 196 E FREE
-1 1a39_ 198 D FREE
-1 1a39_ 201 E FREE
-1 1a39_ 208 H FREE
-1 1a39_ 212 H FREE
-1 1a39_ 214 C FREE
-1 1a39_ 222 C FREE
-1 1a39_ 227 C FREE
-1 1a39_ 233 C FREE
-1 1a39_ 234 D FREE
-1 1a39_ 238 C FREE
-1 1a39_ 283 H FREE
-1 1a39_ 314 C FREE
-1 1a39_ 357 D FREE
-1 1a39_ 358 H FREE
-1 1a39_ 364 C FREE
-1 1a3c_ 21 H FREE
-1 1a3c_ 33 C FREE
-1 1a3c_ 73 D FREE
-1 1a3c_ 74 D FREE
-1 1a3c_ 104 D FREE
-1 1a3c_ 105 D FREE
-1 1a3c_ 136 D FREE
-1 1a3c_ 139 H FREE
-1 1a3c_ 147 D FREE
-1 1a3c_ 159 E FREE
-1 1a3c_ 169 D FREE
-1 1a3c_ 180 E FREE
-1 1a3k_ 44 H FREE
-1 1a3k_ 59 C FREE
-1 1a3k_ 70 E FREE
-1 1a3k_ 94 H FREE
-1 1a3k_ 103 H FREE
-1 1a3k_ 109 H FREE
-1 1a3p_ 7 D FREE
-1 1a3p_ 10 C FREE
-1 1a3p_ 18 H FREE
-1 1a3p_ 20 E FREE
-1 1a3p_ 27 C FREE
-1 1a3p_ 29 C FREE
-1 1a3p_ 36 D FREE
-1 1a3p_ 38 C FREE
-1 1a3p_ 42 D FREE
-1 1a40_ 112 D FREE
-1 1a40_ 260 H FREE
-1 1a41_ 19 C FREE
-1 1a41_ 58 E FREE
-1 1a41_ 71 H FREE
-1 1a41_ 91 H FREE
-1 1a41_ 96 H FREE
-1 1a41_ 130 C FREE
-1 1a41_ 184 H FREE
-1 1a41_ 200 E FREE
-1 1a41_ 218 E FREE
-1 1a41_ 226 H FREE
-1 1a44_ 2 D FREE
-1 1a44_ 21 H FREE
-1 1a44_ 70 D FREE
-1 1a44_ 83 H FREE
-1 1a44_ 84 H FREE
-1 1a44_ 116 H FREE
-1 1a44_ 131 C FREE
-1 1a44_ 143 H FREE
-1 1a44_ 166 C FREE
-1 1a44_ 172 D FREE
-1 1a48_ 36 D FREE
-1 1a48_ 74 H FREE
-1 1a48_ 109 H FREE
-1 1a48_ 111 H FREE
-1 1a48_ 117 E FREE
-1 1a48_ 139 H FREE
-1 1a48_ 169 H FREE
-1 1a48_ 201 C FREE
-1 1a48_ 214 D FREE
-1 1a48_ 218 E FREE
-1 1a48_ 232 D FREE
-1 1a48_ 233 E FREE
-1 1a48_ 238 D FREE
-1 1a48_ 282 D FREE
-1 1a48_ 305 H FREE
-1 1a4rA 5 C FREE
-1 1a4rA 10 D FREE
-1 1a4rA 17 C FREE
-1 1a4rA 80 C FREE
-1 1a4rA 102 H FREE
-1 1a4rA 103 H FREE
-1 1a4rA 104 C FREE
-1 1a4rA 117 D FREE
-1 1a4rA 155 E FREE
-1 1a4rA 156 C FREE
-1 1a4rA 187 C FREE
-1 1a50A 45 D FREE
-1 1a50A 48 E FREE
-1 1a50A 55 D FREE
-1 1a50A 59 D FREE
-1 1a50A 80 C FREE
-1 1a50A 91 H FREE
-1 1a50A 117 C FREE
-1 1a50A 129 D FREE
-1 1a50A 145 H FREE
-1 1a50A 153 C FREE
-1 1a50A 193 H FREE
-1 1a50A 194 H FREE
-1 1a50A 203 H FREE
-1 1a5nA 6 E FREE
-1 1a5nA 8 D FREE
-1 1a5nA 33 E FREE
-1 1a5nA 44 E FREE
-1 1a5nA 48 D FREE
-1 1a5nA 61 H FREE
-1 1a5nA 82 E FREE
-1 1a5nA 87 D FREE
-1 1a5nA 95 H FREE
-1 1a5nB 6 H FREE
-1 1a5nB 21 C FREE
-1 1a5nB 28 H FREE
-1 1a5nB 30 D FREE
-1 1a5nB 38 H FREE
-1 1a5nB 40 H FREE
-1 1a5nB 43 E FREE
-1 1a5nB 51 D FREE
-1 1a5nB 71 E FREE
-1 1a5nB 86 H FREE
-1 1a67_ 62 C FREE
-1 1a67_ 72 C FREE
-1 1a67_ 75 H FREE
-1 1a67_ 86 C FREE
-1 1a67_ 106 C FREE
-1 1a6bB 10 D FREE
1 1a6bB 12 C ZN_55
1 1a6bB 15 C ZN_55
-1 1a6bB 17 E FREE
1 1a6bB 20 H ZN_55
1 1a6bB 25 C ZN_55
-1 1a6cA 6 D FREE
-1 1a6cA 9 C FREE
-1 1a6cA 10 C FREE
-1 1a6cA 26 H FREE
-1 1a6cA 43 H FREE
-1 1a6cA 48 C FREE
-1 1a6cA 62 H FREE
-1 1a6cA 75 C FREE
-1 1a6cA 78 D FREE
-1 1a6cA 92 C FREE
-1 1a6cA 113 H FREE
-1 1a6cA 125 H FREE
-1 1a6cA 128 C FREE
-1 1a6cA 157 C FREE
-1 1a6cA 162 H FREE
-1 1a6cA 220 H FREE
-1 1a6cA 224 H FREE
-1 1a6cA 255 C FREE
-1 1a6cA 266 C FREE
-1 1a6cA 280 H FREE
-1 1a6cA 284 H FREE
-1 1a6cA 298 H FREE
-1 1a6cA 324 H FREE
-1 1a6cA 333 H FREE
-1 1a6cA 344 H FREE
-1 1a6cA 380 H FREE
-1 1a6cA 406 H FREE
-1 1a6cA 413 C FREE
-1 1a6cA 496 C FREE
-1 1a6jA 4 D FREE
-1 1a6jA 17 C FREE
-1 1a6jA 23 H FREE
-1 1a6jA 24 C FREE
-1 1a6jA 57 E FREE
-1 1a6jA 72 H FREE
-1 1a6jA 99 D FREE
-1 1a6jA 119 H FREE
-1 1a6jA 121 H FREE
-1 1a6jA 136 C FREE
-1 1a6jA 161 E FREE
-1 1a6r_ 39 H FREE
-1 1a6r_ 122 D FREE
-1 1a6r_ 125 E FREE
-1 1a6r_ 157 D FREE
-1 1a6r_ 181 D FREE
-1 1a6r_ 263 H FREE
-1 1a6r_ 293 H FREE
-1 1a6r_ 342 H FREE
-1 1a6r_ 379 H FREE
-1 1a6r_ 385 H FREE
-1 1a6r_ 392 C FREE
-1 1a6r_ 393 H FREE
-1 1a6r_ 395 D FREE
-1 1a6r_ 407 E FREE
-1 1a6r_ 431 C FREE
-1 1a6r_ 463 D FREE
-1 1a6s_ 1 E FREE
-1 1a6s_ 11 C FREE
-1 1a6s_ 15 C FREE
-1 1a6s_ 24 E FREE
-1 1a6s_ 69 E FREE
-1 1a6s_ 85 E FREE
-1 1a6s_ 86 E FREE
-1 1a6x_ 1 E FREE
-1 1a6x_ 11 H FREE
-1 1a6x_ 46 C FREE
-1 1a6x_ 49 E FREE
-1 1a71A 8 C FREE
-1 1a71A 33 H FREE
1 1a71A 45 C ZN_401_A
-1 1a71A 48 D FREE
-1 1a71A 50 H FREE
1 1a71A 66 H ZN_401_A
-1 1a71A 67 E FREE
-1 1a71A 86 D FREE
1 1a71A 96 C ZN_402_A
1 1a71A 99 C ZN_402_A
1 1a71A 102 C ZN_402_A
-1 1a71A 104 H FREE
1 1a71A 110 C ZN_402_A
-1 1a71A 131 C FREE
-1 1a71A 137 H FREE
-1 1a71A 138 H FREE
-1 1a71A 169 C FREE
1 1a71A 173 C ZN_401_A
-1 1a71A 194 C FREE
-1 1a71A 210 C FREE
-1 1a71A 239 C FREE
-1 1a71A 280 C FREE
-1 1a71A 281 C FREE
-1 1a71A 347 H FREE
-1 1a73A 97 H FREE
1 1a73A 99 C ZN_202
-1 1a73A 100 H FREE
1 1a73A 104 C ZN_202
-1 1a73A 105 H FREE
1 1a73A 109 H ZN_202
-1 1a73A 111 C FREE
-1 1a73A 113 E FREE
1 1a73A 124 C ZN_201
1 1a73A 131 C ZN_201
1 1a73A 133 H ZN_201
1 1a73A 137 C ZN_201
-1 1a79A 25 H FREE
-1 1a79A 40 E FREE
-1 1a79A 77 C FREE
-1 1a79A 116 H FREE
-1 1a79A 143 H FREE
-1 1a7aA 2 D FREE
-1 1a7aA 10 D FREE
-1 1a7aA 52 C FREE
-1 1a7aA 54 H FREE
-1 1a7aA 78 C FREE
-1 1a7aA 86 H FREE
-1 1a7aA 112 C FREE
-1 1a7aA 129 D FREE
-1 1a7aA 139 H FREE
-1 1a7aA 161 H FREE
-1 1a7aA 189 D FREE
-1 1a7aA 194 C FREE
-1 1a7aA 227 C FREE
-1 1a7aA 265 C FREE
-1 1a7aA 277 C FREE
-1 1a7aA 285 H FREE
-1 1a7aA 296 C FREE
-1 1a7aA 300 H FREE
-1 1a7aA 348 C FREE
-1 1a7aA 352 H FREE
-1 1a7aA 374 H FREE
-1 1a7aA 383 H FREE
-1 1a7aA 390 D FREE
-1 1a7aA 397 H FREE
-1 1a7aA 420 C FREE
-1 1a7aA 428 H FREE
1 1a7i_ 9 C ZN_1
1 1a7i_ 12 C ZN_1
-1 1a7i_ 18 H FREE
-1 1a7i_ 20 E FREE
-1 1a7i_ 24 C FREE
1 1a7i_ 30 H ZN_1
-1 1a7i_ 32 C FREE
1 1a7i_ 33 C ZN_1
1 1a7i_ 36 C ZN_2
1 1a7i_ 39 C ZN_2
-1 1a7i_ 51 H FREE
1 1a7i_ 57 C ZN_2
1 1a7i_ 60 C ZN_2
-1 1a7j_ 4 H FREE
-1 1a7j_ 22 H FREE
-1 1a7j_ 39 E FREE
-1 1a7j_ 41 D FREE
-1 1a7j_ 44 H FREE
-1 1a7j_ 68 H FREE
-1 1a7j_ 72 E FREE
-1 1a7j_ 80 E FREE
-1 1a7j_ 99 H FREE
-1 1a7j_ 103 E FREE
-1 1a7j_ 125 H FREE
-1 1a7j_ 130 E FREE
-1 1a7j_ 133 H FREE
-1 1a7j_ 148 D FREE
-1 1a7j_ 160 E FREE
-1 1a7j_ 166 H FREE
-1 1a7j_ 168 D FREE
-1 1a7j_ 177 E FREE
-1 1a7j_ 181 D FREE
-1 1a7j_ 188 H FREE
-1 1a7j_ 192 H FREE
-1 1a7j_ 193 C FREE
-1 1a7j_ 212 D FREE
-1 1a7j_ 226 D FREE
-1 1a7j_ 227 E FREE
-1 1a7j_ 241 D FREE
-1 1a7j_ 250 H FREE
-1 1a7kA 21 C FREE
-1 1a7kA 37 D FREE
-1 1a7kA 51 H FREE
-1 1a7kA 52 D FREE
-1 1a7kA 55 H FREE
-1 1a7kA 82 H FREE
-1 1a7kA 86 C FREE
-1 1a7kA 104 D FREE
-1 1a7kA 108 E FREE
-1 1a7kA 122 H FREE
-1 1a7kA 150 H FREE
-1 1a7kA 157 H FREE
-1 1a7kA 158 H FREE
-1 1a7kA 165 C FREE
-1 1a7kA 169 C FREE
-1 1a7kA 175 H FREE
-1 1a7kA 180 E FREE
-1 1a7kA 193 H FREE
-1 1a7kA 203 D FREE
-1 1a7kA 258 D FREE
-1 1a7kA 271 E FREE
-1 1a7kA 292 D FREE
-1 1a7kA 310 D FREE
-1 1a7kA 333 D FREE
-1 1a7kA 335 E FREE
-1 1a7kA 340 H FREE
-1 1a7kA 353 D FREE
-1 1a7s_ 23 H FREE
-1 1a7s_ 25 C FREE
-1 1a7s_ 31 H FREE
-1 1a7s_ 41 C FREE
-1 1a7s_ 84 D FREE
-1 1a7s_ 118 C FREE
-1 1a7s_ 149 C FREE
-1 1a7s_ 155 C FREE
-1 1a7s_ 166 C FREE
-1 1a7s_ 169 D FREE
-1 1a7s_ 176 C FREE
-1 1a7s_ 181 H FREE
-1 1a7s_ 191 C FREE
1 1a85A 62 H ZN_998
1 1a85A 77 H ZN_998
1 1a85A 90 H ZN_998
1 1a85A 112 H ZN_999
1 1a85A 116 H ZN_999
1 1a85A 122 H ZN_999
-1 1a85A 147 D FREE
-1 1a85A 148 D FREE
-1 1a87_ 59 E FREE
-1 1a87_ 70 H FREE
-1 1a87_ 83 D FREE
-1 1a87_ 145 E FREE
-1 1a87_ 157 E FREE
-1 1a87_ 166 H FREE
-1 1a87_ 175 E FREE
-1 1a87_ 195 D FREE
-1 1a87_ 255 E FREE
-1 1a8a_ 16 D FREE
-1 1a8a_ 31 E FREE
-1 1a8a_ 94 H FREE
-1 1a8a_ 108 E FREE
-1 1a8a_ 171 D FREE
-1 1a8a_ 201 H FREE
-1 1a8a_ 263 H FREE
-1 1a8a_ 276 D FREE
-1 1a8a_ 299 D FREE
-1 1a8a_ 312 C FREE
-1 1a8a_ 317 D FREE
-1 1a8o_ 1 D FREE
-1 1a8o_ 8 E FREE
-1 1a8o_ 12 D FREE
-1 1a8o_ 15 D FREE
-1 1a8o_ 24 E FREE
-1 1a8o_ 29 E FREE
-1 1a8o_ 36 E FREE
-1 1a8o_ 46 D FREE
-1 1a8o_ 47 C FREE
-1 1a8o_ 61 E FREE
-1 1a8o_ 62 E FREE
-1 1a8o_ 67 C FREE
-1 1a8p_ 12 H FREE
-1 1a8p_ 13 H FREE
-1 1a8p_ 62 H FREE
-1 1a8p_ 81 H FREE
-1 1a8p_ 108 H FREE
-1 1a8p_ 141 H FREE
-1 1a8p_ 158 H FREE
-1 1a8p_ 185 H FREE
-1 1a8p_ 218 C FREE
-1 1a8p_ 228 C FREE
-1 1a8p_ 251 E FREE
-1 1a8p_ 256 E FREE
-1 1a8y_ 0 E FREE
-1 1a8y_ 1 E FREE
-1 1a8y_ 9 D FREE
-1 1a8y_ 12 D FREE
-1 1a8y_ 30 E FREE
-1 1a8y_ 37 H FREE
-1 1a8y_ 43 D FREE
-1 1a8y_ 75 D FREE
-1 1a8y_ 79 D FREE
-1 1a8y_ 104 E FREE
-1 1a8y_ 134 E FREE
-1 1a8y_ 155 D FREE
-1 1a8y_ 158 H FREE
-1 1a8y_ 170 H FREE
-1 1a8y_ 215 E FREE
-1 1a8y_ 224 H FREE
-1 1a8y_ 235 E FREE
-1 1a8y_ 249 H FREE
-1 1a8y_ 287 D FREE
-1 1a8y_ 289 D FREE
-1 1a8y_ 318 D FREE
-1 1a8y_ 320 D FREE
-1 1a8y_ 336 E FREE
-1 1a8y_ 353 E FREE
-1 1a91_ 36 E FREE
-1 1a91_ 43 D FREE
-1 1a91_ 60 D FREE
-1 1a92A 2 E FREE
-1 1a92A 3 D FREE
-1 1a92A 6 E FREE
-1 1a92A 16 E FREE
-1 1a92A 17 E FREE
-1 1a92A 19 E FREE
-1 1a92A 21 D FREE
-1 1a92A 33 E FREE
-1 1a92A 34 E FREE
-1 1a92A 35 D FREE
-1 1a93A 7 E FREE
-1 1a93A 8 E FREE
-1 1a93A 14 E FREE
-1 1a93A 16 D FREE
-1 1a93A 23 E FREE
-1 1a93A 27 H FREE
-1 1a93A 30 E FREE
-1 1a93B 11 H FREE
-1 1a93B 14 D FREE
-1 1a93B 16 D FREE
-1 1a93B 17 D FREE
-1 1a93B 26 E FREE
-1 1a95A 9 D FREE
-1 1a95A 14 H FREE
-1 1a95A 53 H FREE
-1 1a95A 58 C FREE
-1 1a95A 64 H FREE
-1 1a95A 87 D FREE
-1 1a95A 88 D FREE
-1 1a95A 91 D FREE
-1 1a95A 107 H FREE
-1 1a95A 122 D FREE
-1 1a9nA 76 C FREE
-1 1a9nA 118 C FREE
-1 1a9nA 129 H FREE
-1 1a9nA 145 D FREE
-1 1a9nA 153 E FREE
-1 1a9nB 6 H FREE
-1 1a9nB 35 H FREE
-1 1aa1C 12 E FREE
-1 1aa1C 40 C FREE
-1 1aa1C 47 H FREE
-1 1aa1C 54 H FREE
-1 1aa1C 55 H FREE
-1 1aa1C 76 C FREE
-1 1aa1C 85 E FREE
-1 1aa1C 89 C FREE
-1 1aa1C 104 D FREE
-1 1aa1C 111 C FREE
-1 1aa2_ 10 C FREE
-1 1aa2_ 23 H FREE
-1 1aa2_ 40 H FREE
-1 1aa2_ 42 H FREE
-1 1aa2_ 58 H FREE
-1 1aa2_ 71 H FREE
-1 1aa2_ 82 D FREE
-1 1aa2_ 87 H FREE
-1 1aa2_ 89 D FREE
-1 1aa2_ 102 H FREE
-1 1aa7A 5 E FREE
-1 1aa7A 22 E FREE
-1 1aa7A 37 D FREE
-1 1aa7A 39 E FREE
-1 1aa7A 43 E FREE
-1 1aa7A 70 E FREE
-1 1aa7A 109 H FREE
-1 1aa7A 113 E FREE
-1 1aa7A 126 C FREE
-1 1aa7A 147 C FREE
-1 1aa7A 150 C FREE
-1 1aa7A 151 E FREE
-1 1aa7A 155 D FREE
-1 1aa8A 17 C FREE
-1 1aa8A 19 H FREE
-1 1aa8A 23 H FREE
-1 1aa8A 77 H FREE
-1 1aa8A 120 E FREE
-1 1aa8A 180 C FREE
-1 1aa8A 191 D FREE
-1 1aa8A 216 H FREE
-1 1aa8A 255 H FREE
-1 1aa8A 262 C FREE
-1 1aa8A 263 C FREE
-1 1aa8A 291 E FREE
-1 1aa8A 306 H FREE
-1 1aa8A 310 H FREE
-1 1aa8A 318 H FREE
-1 1aa8A 321 C FREE
-1 1aa8A 345 H FREE
-1 1aab_ 3 D FREE
-1 1aab_ 25 H FREE
-1 1aab_ 29 H FREE
-1 1aab_ 43 C FREE
-1 1aab_ 82 E FREE
-1 1aalA 4 C FREE
-1 1aalA 13 C FREE
-1 1aalA 37 C FREE
-1 1aalA 54 C FREE
-1 1ab9C 19 C FREE
-1 1ab9C 33 C FREE
-1 1ab9C 42 C FREE
-1 1ab9C 45 D FREE
-1 1ab9C 52 C FREE
-1 1ab9C 71 C FREE
-1 1abv_ 1 E FREE
-1 1abv_ 20 H FREE
-1 1abv_ 63 C FREE
-1 1abv_ 80 E FREE
-1 1abv_ 96 H FREE
-1 1ac0_ 0 C FREE
-1 1ac0_ 95 C FREE
-1 1acbI 5 E FREE
-1 1acbI 11 E FREE
-1 1acbI 18 D FREE
-1 1acbI 27 H FREE
-1 1acbI 45 D FREE
-1 1acbI 64 H FREE
-1 1acbI 67 H FREE
-1 1acmA 7 H FREE
-1 1acmA 40 H FREE
-1 1acmA 46 C FREE
-1 1acmA 63 H FREE
-1 1acmA 85 E FREE
-1 1acmA 89 D FREE
-1 1acmA 99 D FREE
-1 1acmA 105 H FREE
-1 1acmA 133 H FREE
-1 1acmA 140 D FREE
-1 1acmA 155 H FREE
-1 1acmA 169 H FREE
-1 1acmA 211 H FREE
-1 1acmA 222 D FREE
-1 1acmA 254 H FREE
-1 1acmA 264 H FREE
-1 1acmA 271 E FREE
-1 1acmA 281 H FREE
-1 1ad1A 13 D FREE
-1 1ad1A 43 D FREE
-1 1ad1A 53 H FREE
-1 1ad1A 61 E FREE
-1 1ad1A 82 D FREE
-1 1ad1A 92 C FREE
-1 1ad1A 102 D FREE
-1 1ad1A 110 H FREE
-1 1ad1A 127 H FREE
-1 1ad1A 150 H FREE
-1 1ad1A 165 D FREE
-1 1ad1A 239 H FREE
-1 1ad1A 262 H FREE
-1 1adn_ 5 C FREE
-1 1adn_ 19 D FREE
-1 1adn_ 23 D FREE
1 1adn_ 37 C ZN_93
1 1adn_ 41 C ZN_93
-1 1adn_ 45 H FREE
1 1adn_ 68 C ZN_93
1 1adn_ 71 C ZN_93
-1 1adn_ 81 H FREE
-1 1adn_ 88 H FREE
-1 1adn_ 90 C FREE
-1 1adoA 1 H FREE
-1 1adoA 3 H FREE
-1 1adoA 13 E FREE
-1 1adoA 19 H FREE
-1 1adoA 32 D FREE
-1 1adoA 33 E FREE
-1 1adoA 48 E FREE
-1 1adoA 71 C FREE
-1 1adoA 79 H FREE
-1 1adoA 108 D FREE
-1 1adoA 133 C FREE
-1 1adoA 148 C FREE
-1 1adoA 155 H FREE
-1 1adoA 176 C FREE
-1 1adoA 195 H FREE
-1 1adoA 200 C FREE
-1 1adoA 218 H FREE
-1 1adoA 219 H FREE
-1 1adoA 236 H FREE
-1 1adoA 238 C FREE
-1 1adoA 244 H FREE
-1 1adoA 288 C FREE
-1 1adoA 337 C FREE
-1 1adoA 360 H FREE
-1 1adr_ 38 E FREE
-1 1adr_ 58 C FREE
-1 1adr_ 67 D FREE
-1 1adt_ 12 E FREE
-1 1adt_ 22 H FREE
-1 1adt_ 24 D FREE
-1 1adt_ 39 E FREE
-1 1adt_ 45 C FREE
-1 1adt_ 53 H FREE
-1 1adt_ 88 H FREE
-1 1adt_ 89 H FREE
-1 1adt_ 94 C FREE
-1 1adt_ 99 H FREE
-1 1adt_ 101 C FREE
1 1adt_ 110 C ZN_600
1 1adt_ 112 H ZN_600
-1 1adt_ 121 H FREE
-1 1adt_ 124 E FREE
-1 1adt_ 130 E FREE
-1 1adt_ 138 E FREE
-1 1adt_ 164 C FREE
1 1adt_ 165 C ZN_600
-1 1adt_ 167 H FREE
-1 1adt_ 168 D FREE
-1 1adt_ 171 C FREE
1 1adt_ 181 C ZN_600
-1 1adt_ 187 E FREE
-1 1adt_ 213 H FREE
-1 1adt_ 215 H FREE
1 1adt_ 222 C ZN_601
1 1adt_ 224 C ZN_601
-1 1adt_ 230 H FREE
-1 1adt_ 267 H FREE
-1 1adt_ 268 H FREE
1 1adt_ 276 C ZN_601
-1 1adt_ 277 C FREE
1 1adt_ 293 C ZN_601
-1 1adt_ 294 D FREE
-1 1adt_ 301 D FREE
-1 1adt_ 334 H FREE
-1 1adt_ 345 H FREE
-1 1adt_ 354 D FREE
-1 1adx_ 3 C FREE
-1 1adx_ 8 C FREE
-1 1adx_ 11 D FREE
-1 1adx_ 12 C FREE
-1 1adx_ 13 D FREE
-1 1adx_ 20 C FREE
-1 1adx_ 22 C FREE
-1 1adx_ 24 E FREE
-1 1adx_ 29 D FREE
-1 1adx_ 30 D FREE
-1 1adx_ 34 C FREE
-1 1adx_ 36 D FREE
-1 1adx_ 39 E FREE
-1 1afa1 26 H FREE
-1 1afa1 43 H FREE
-1 1afa1 55 C FREE
-1 1afa1 88 D FREE
-1 1afa1 119 H FREE
-1 1afa1 125 E FREE
-1 1afa1 127 C FREE
-1 1afa1 138 D FREE
-1 1afa1 141 C FREE
-1 1afa1 145 H FREE
-1 1afa1 149 C FREE
-1 1afh_ 3 C FREE
-1 1afh_ 13 C FREE
-1 1afh_ 28 C FREE
-1 1afh_ 29 C FREE
-1 1afh_ 44 D FREE
-1 1afh_ 49 C FREE
-1 1afh_ 51 C FREE
-1 1afh_ 74 C FREE
-1 1afh_ 88 C FREE
-1 1afoA 4 H FREE
-1 1afoA 5 H FREE
-1 1ag1O 13 C FREE
-1 1ag1O 34 H FREE
-1 1ag1O 38 C FREE
-1 1ag1O 46 H FREE
-1 1ag1O 56 H FREE
-1 1ag1O 76 E FREE
-1 1ag1O 94 H FREE
-1 1ag1O 125 C FREE
-1 1ag1O 128 E FREE
-1 1ag1O 186 H FREE
-1 1ag1O 240 E FREE
-1 1ag2_ 16 H FREE
-1 1ag2_ 22 E FREE
-1 1ag2_ 28 E FREE
-1 1ag2_ 53 H FREE
-1 1ag2_ 54 D FREE
-1 1ag2_ 55 C FREE
-1 1ag2_ 63 H FREE
-1 1ag2_ 78 D FREE
-1 1ag2_ 90 C FREE
-1 1agg_ 3 C FREE
-1 1agg_ 7 D FREE
-1 1agg_ 11 C FREE
-1 1agg_ 18 C FREE
-1 1agg_ 19 C FREE
-1 1agg_ 24 C FREE
-1 1agg_ 26 C FREE
-1 1agg_ 33 C FREE
-1 1agg_ 34 E FREE
-1 1agg_ 35 C FREE
-1 1agg_ 42 E FREE
-1 1agm_ 46 D FREE
-1 1agm_ 54 D FREE
-1 1agm_ 79 H FREE
-1 1agm_ 104 E FREE
-1 1agm_ 124 D FREE
-1 1agm_ 160 D FREE
-1 1agm_ 174 D FREE
-1 1agm_ 177 E FREE
-1 1agm_ 178 E FREE
-1 1agm_ 191 H FREE
-1 1agm_ 208 C FREE
-1 1agm_ 211 C FREE
-1 1agm_ 220 C FREE
-1 1agm_ 243 D FREE
-1 1agm_ 252 H FREE
-1 1agm_ 260 C FREE
-1 1agm_ 268 C FREE
-1 1agm_ 276 H FREE
-1 1agm_ 307 D FREE
-1 1agm_ 318 C FREE
-1 1agm_ 324 E FREE
-1 1agm_ 380 D FREE
-1 1agm_ 389 H FREE
-1 1agm_ 398 E FREE
-1 1agm_ 447 C FREE
-1 1agqA 3 D FREE
-1 1agqA 13 E FREE
-1 1agqA 41 C FREE
-1 1agqA 47 H FREE
-1 1agqA 61 E FREE
-1 1agqA 68 C FREE
-1 1agqA 72 C FREE
-1 1agqA 80 D FREE
-1 1agqA 101 C FREE
-1 1agqA 102 C FREE
-1 1agqA 109 D FREE
-1 1agqA 115 D FREE
-1 1agqA 121 H FREE
-1 1agqA 126 H FREE
-1 1agqA 131 C FREE
-1 1agqA 133 C FREE
-1 1agt_ 7 C FREE
-1 1agt_ 13 C FREE
-1 1agt_ 17 C FREE
-1 1agt_ 19 D FREE
-1 1agt_ 27 C FREE
-1 1agt_ 32 C FREE
-1 1agt_ 33 H FREE
-1 1agt_ 34 C FREE
-1 1agy_ 7 D FREE
-1 1agy_ 16 C FREE
-1 1agy_ 29 E FREE
-1 1agy_ 94 C FREE
-1 1agy_ 156 C FREE
-1 1agy_ 160 D FREE
-1 1agy_ 163 C FREE
-1 1agy_ 173 H FREE
-1 1agy_ 179 D FREE
-1 1ah1_ 2 H FREE
-1 1ah1_ 21 C FREE
-1 1ah1_ 31 E FREE
-1 1ah1_ 46 E FREE
-1 1ah1_ 48 C FREE
-1 1ah1_ 66 C FREE
-1 1ah1_ 92 C FREE
-1 1ah1_ 95 E FREE
-1 1ah1_ 120 C FREE
-1 1ahjB 4 H FREE
-1 1ahjB 5 D FREE
-1 1ahjB 17 H FREE
-1 1ahjB 28 H FREE
-1 1ahjB 30 E FREE
-1 1ahjB 32 E FREE
-1 1ahjB 33 H FREE
-1 1ahjB 52 D FREE
-1 1ahjB 59 E FREE
-1 1ahjB 65 H FREE
-1 1ahjB 93 E FREE
-1 1ahjB 138 H FREE
-1 1ahjB 145 C FREE
-1 1ahjB 154 H FREE
-1 1ahjB 164 D FREE
-1 1ahjB 168 H FREE
-1 1ahjB 180 H FREE
-1 1ahjB 187 E FREE
-1 1ahjB 201 D FREE
-1 1ahjB 204 E FREE
-1 1ahjB 208 E FREE
-1 1ahl_ 3 C FREE
-1 1ahl_ 5 C FREE
-1 1ahl_ 8 D FREE
-1 1ahl_ 28 C FREE
-1 1ahl_ 33 H FREE
-1 1ahl_ 35 C FREE
-1 1ahl_ 38 H FREE
-1 1ahl_ 45 C FREE
-1 1ahl_ 46 C FREE
-1 1ai4A 0 E FREE
-1 1ai4A 17 H FREE
-1 1ai4A 25 H FREE
-1 1ai4A 65 D FREE
-1 1ai4A 132 D FREE
-1 1ai4A 193 E FREE
-1 1ai4B 37 H FREE
-1 1ai4B 58 H FREE
-1 1ai4B 91 H FREE
-1 1ai4B 122 H FREE
-1 1ai4B 155 H FREE
-1 1ai4B 191 H FREE
-1 1ai4B 202 H FREE
-1 1ai4B 471 H FREE
-1 1ai4B 519 H FREE
-1 1ai4B 522 D FREE
-1 1ai4B 545 H FREE
-1 1ai4B 553 H FREE
-1 1aigH 10 D FREE
-1 1aigH 33 E FREE
-1 1aigH 37 E FREE
-1 1aigH 42 E FREE
-1 1aigH 67 H FREE
-1 1aigH 97 H FREE
-1 1aigH 118 D FREE
-1 1aigH 121 E FREE
-1 1aigH 125 H FREE
-1 1aigH 127 H FREE
-1 1aigH 140 H FREE
-1 1aigH 155 C FREE
-1 1aigH 156 D FREE
-1 1aigH 165 D FREE
-1 1aigH 169 D FREE
-1 1aigH 172 E FREE
-1 1aigH 179 E FREE
-1 1aigH 181 E FREE
-1 1aigH 203 H FREE
-1 1aigH 228 E FREE
-1 1aigH 229 E FREE
-1 1aigH 230 D FREE
-1 1aigH 233 C FREE
-1 1air_ 71 C FREE
-1 1air_ 130 D FREE
-1 1air_ 143 D FREE
-1 1air_ 144 H FREE
-1 1air_ 152 H FREE
-1 1air_ 154 C FREE
-1 1air_ 169 D FREE
-1 1air_ 185 H FREE
-1 1air_ 207 H FREE
-1 1air_ 208 H FREE
-1 1air_ 227 H FREE
-1 1air_ 328 C FREE
-1 1air_ 351 C FREE
-1 1aisB 5 E FREE
-1 1aisB 27 H FREE
-1 1aisB 30 E FREE
-1 1aisB 57 C FREE
-1 1aisB 62 C FREE
-1 1aisB 73 E FREE
-1 1aisB 178 E FREE
-1 1aisB 187 E FREE
-1 1aiw_ 3 C FREE
-1 1aiw_ 16 D FREE
-1 1aiw_ 24 H FREE
-1 1aiw_ 51 D FREE
-1 1aiw_ 60 C FREE
-1 1ajsA 26 D FREE
-1 1ajsA 44 C FREE
-1 1ajsA 67 H FREE
-1 1ajsA 81 C FREE
-1 1ajsA 142 H FREE
-1 1ajsA 188 H FREE
-1 1ajsA 190 C FREE
-1 1ajsA 192 H FREE
-1 1ajsA 221 D FREE
-1 1ajsA 235 D FREE
-1 1ajsA 251 C FREE
-1 1ajsA 264 E FREE
-1 1ajsA 316 H FREE
-1 1ajsA 351 H FREE
-1 1ajsA 377 H FREE
-1 1ajsA 389 C FREE
-1 1ajsA 404 H FREE
1 1ajyA 4 C ZN_101_A ZN_102_A
1 1ajyA 7 C ZN_101_A
-1 1ajyA 11 H FREE
1 1ajyA 14 C ZN_101_A
1 1ajyA 20 C ZN_101_A ZN_102_A
1 1ajyA 23 C ZN_102_A
1 1ajyA 30 C ZN_102_A
1 1ak0_ 5 H ZN_273
1 1ak0_ 14 H ZN_274
1 1ak0_ 44 D ZN_271
1 1ak0_ 59 H ZN_271
-1 1ak0_ 71 C FREE
-1 1ak0_ 78 D FREE
-1 1ak0_ 79 C FREE
-1 1ak0_ 84 C FREE
-1 1ak0_ 106 H FREE
1 1ak0_ 115 H ZN_271
1 1ak0_ 119 D ZN_271 ZN_273
1 1ak0_ 125 H ZN_272
-1 1ak0_ 144 H FREE
1 1ak0_ 148 H ZN_272
1 1ak0_ 152 D ZN_272
-1 1ak0_ 163 H FREE
-1 1ak0_ 210 D FREE
-1 1ak0_ 216 C FREE
-1 1ak0_ 222 H FREE
-1 1ak0_ 263 H FREE
-1 1akhB 6 H FREE
-1 1akhB 17 E FREE
-1 1al04 5 E FREE
-1 1al04 27 D FREE
-1 1al04 30 E FREE
-1 1al04 31 D FREE
-1 1al04 32 D FREE
-1 1al04 34 D FREE
-1 1al04 46 D FREE
-1 1al04 53 C FREE
-1 1al04 55 E FREE
-1 1al04 57 C FREE
-1 1al04 63 D FREE
-1 1al04 75 E FREE
-1 1al04 86 H FREE
-1 1al04 94 C FREE
-1 1al04 98 E FREE
-1 1al04 101 E FREE
-1 1al04 104 E FREE
-1 1al04 111 E FREE
-1 1al04 118 E FREE
-1 1al04 132 D FREE
-1 1al04 138 E FREE
-1 1alu_ 7 E FREE
-1 1alu_ 8 D FREE
-1 1alu_ 16 H FREE
-1 1alu_ 43 E FREE
-1 1alu_ 45 C FREE
-1 1alu_ 51 C FREE
-1 1alu_ 72 D FREE
-1 1alu_ 74 C FREE
-1 1alu_ 82 E FREE
-1 1alu_ 84 C FREE
-1 1alu_ 94 E FREE
-1 1alu_ 165 H FREE
-1 1am9A 9 H FREE
-1 1am9A 13 E FREE
-1 1am9A 49 D FREE
-1 1am9A 56 H FREE
-1 1am9A 73 H FREE
-1 1amx_ 24 H FREE
-1 1amx_ 44 E FREE
-1 1amx_ 48 H FREE
-1 1amx_ 70 D FREE
-1 1amx_ 91 H FREE
-1 1amx_ 163 H FREE
-1 1amx_ 175 H FREE
-1 1amx_ 178 H FREE
-1 1an1I 3 C FREE
-1 1an1I 5 C FREE
-1 1an1I 13 C FREE
-1 1an1I 16 D FREE
-1 1an1I 24 C FREE
-1 1an1I 28 C FREE
-1 1an1I 39 C FREE
-1 1an4A 1 D FREE
-1 1an4A 8 H FREE
-1 1an4A 12 E FREE
-1 1an4A 53 D FREE
-1 1an4A 63 H FREE
-1 1aocA 1 D FREE
-1 1aocA 7 C FREE
-1 1aocA 9 C FREE
-1 1aocA 10 D FREE
-1 1aocA 11 E FREE
-1 1aocA 24 E FREE
-1 1aocA 27 D FREE
-1 1aocA 30 E FREE
-1 1aocA 52 H FREE
-1 1aocA 53 H FREE
-1 1aocA 58 E FREE
-1 1aocA 59 C FREE
-1 1aocA 63 E FREE
-1 1aocA 64 C FREE
-1 1aocA 70 E FREE
-1 1aocA 71 H FREE
-1 1aocA 74 C FREE
-1 1aocA 82 H FREE
-1 1aocA 86 E FREE
-1 1aocA 87 C FREE
-1 1aocA 94 C FREE
-1 1aocA 95 E FREE
-1 1aocA 105 E FREE
-1 1aocA 120 C FREE
-1 1aocA 124 H FREE
-1 1aocA 126 C FREE
-1 1aocA 133 C FREE
-1 1aocA 139 C FREE
-1 1aocA 154 E FREE
-1 1aocA 160 C FREE
-1 1aocA 161 E FREE
-1 1aocA 166 C FREE
-1 1aocA 167 C FREE
-1 1aocA 169 C FREE
-1 1aocA 171 C FREE
-1 1aod_ 38 H FREE
-1 1aod_ 75 D FREE
-1 1aod_ 86 H FREE
-1 1aod_ 112 E FREE
-1 1aod_ 172 H FREE
-1 1aod_ 197 D FREE
-1 1aod_ 229 H FREE
-1 1aod_ 271 D FREE
-1 1aoiA 19 H FREE
-1 1aoiA 90 C FREE
-1 1aoiA 93 H FREE
-1 1aoiA 103 D FREE
-1 1aoiA 113 E FREE
-1 1aoiB 2 H FREE
-1 1aoiB 37 E FREE
-1 1aoiB 59 H FREE
-1 1aoiB 69 D FREE
-1 1aoiC 27 H FREE
-1 1aoiC 78 H FREE
-1 1aoiD 22 H FREE
-1 1aoiD 55 H FREE
-1 1aoiD 66 E FREE
-1 1aoiD 82 H FREE
-1 1aonO 6 H FREE
-1 1aonO 7 D FREE
-1 1aonO 62 D FREE
-1 1aonO 89 D FREE
-1 1aoy_ 27 E FREE
-1 1aoy_ 67 C FREE
-1 1aoy_ 71 E FREE
-1 1ap4_ 2 D FREE
-1 1ap4_ 34 C FREE
-1 1ap4_ 64 D FREE
-1 1ap4_ 75 E FREE
-1 1ap4_ 83 C FREE
-1 1apj_ 9 C FREE
-1 1apj_ 18 C FREE
-1 1apj_ 26 H FREE
-1 1apj_ 31 C FREE
-1 1apj_ 32 C FREE
-1 1apj_ 33 C FREE
-1 1apj_ 44 C FREE
-1 1apj_ 47 C FREE
-1 1apj_ 59 C FREE
-1 1apj_ 71 D FREE
-1 1apq_ 2 D FREE
-1 1apq_ 4 D FREE
-1 1apq_ 5 E FREE
-1 1apq_ 6 C FREE
-1 1apq_ 21 C FREE
-1 1apq_ 23 H FREE
-1 1apq_ 25 C FREE
-1 1apq_ 26 H FREE
-1 1apq_ 34 C FREE
-1 1apq_ 36 C FREE
-1 1apq_ 47 H FREE
-1 1apq_ 49 C FREE
-1 1apq_ 52 E FREE
-1 1apyA 31 D FREE
-1 1apyA 37 C FREE
-1 1apyA 40 C FREE
-1 1apyA 41 E FREE
-1 1apyA 45 C FREE
-1 1apyA 64 D FREE
-1 1apyA 69 D FREE
-1 1apyA 97 H FREE
-1 1apyA 100 H FREE
-1 1apyA 131 H FREE
-1 1apyA 139 C FREE
-1 1apyA 155 C FREE
-1 1apyB 7 H FREE
-1 1apyB 11 H FREE
-1 1apyB 26 H FREE
-1 1apyB 31 D FREE
-1 1apyB 55 D FREE
-1 1apyB 80 C FREE
-1 1apyB 90 H FREE
-1 1apyB 100 C FREE
-1 1apyB 111 C FREE
-1 1apyB 135 E FREE
-1 1apyB 139 C FREE
-1 1aq5A 4 E FREE
-1 1aq5A 5 E FREE
-1 1aq5A 6 D FREE
-1 1aq5A 8 C FREE
-1 1aq5A 10 C FREE
-1 1aq5A 21 E FREE
-1 1aq5A 32 E FREE
-1 1aq5A 42 E FREE
-1 1aqzA 4 C FREE
-1 1aqzA 17 E FREE
-1 1aqzA 29 E FREE
-1 1aqzA 33 H FREE
-1 1aqzA 34 H FREE
-1 1aqzA 39 D FREE
-1 1aqzA 48 H FREE
-1 1aqzA 55 D FREE
-1 1aqzA 73 D FREE
-1 1aqzA 74 C FREE
-1 1aqzA 75 D FREE
-1 1aqzA 80 H FREE
-1 1aqzA 89 D FREE
-1 1aqzA 90 H FREE
-1 1aqzA 94 E FREE
-1 1aqzA 100 D FREE
-1 1aqzA 102 H FREE
-1 1aqzA 103 D FREE
-1 1aqzA 107 D FREE
-1 1aqzA 113 E FREE
-1 1aqzA 130 C FREE
-1 1aqzA 135 H FREE
-1 1aqzA 142 D FREE
-1 1aqzA 146 C FREE
-1 1aqzA 148 H FREE
-1 1arb_ 5 C FREE
-1 1arb_ 8 D FREE
-1 1arb_ 11 C FREE
-1 1arb_ 35 C FREE
-1 1arb_ 55 H FREE
-1 1arb_ 56 H FREE
-1 1arb_ 57 C FREE
-1 1arb_ 79 C FREE
-1 1arb_ 112 D FREE
-1 1arb_ 117 E FREE
-1 1arb_ 147 H FREE
-1 1arb_ 148 H FREE
-1 1arb_ 176 H FREE
-1 1arb_ 189 E FREE
-1 1arb_ 209 H FREE
-1 1arb_ 215 C FREE
-1 1arb_ 224 D FREE
-1 1arb_ 245 D FREE
-1 1arb_ 248 D FREE
-1 1arb_ 258 D FREE
-1 1arb_ 261 D FREE
-1 1ast_ 41 C FREE
-1 1ast_ 63 C FREE
-1 1ast_ 83 C FREE
-1 1ast_ 86 H FREE
1 1ast_ 91 H ZN_999
-1 1ast_ 92 E FREE
1 1ast_ 95 H ZN_999
1 1ast_ 101 H ZN_999
-1 1ast_ 103 H FREE
-1 1ast_ 147 H FREE
-1 1ast_ 180 H FREE
-1 1ast_ 185 D FREE
-1 1ast_ 197 C FREE
-1 1at0_ 0 C FREE
-1 1at0_ 24 D FREE
-1 1at0_ 58 H FREE
-1 1at0_ 71 H FREE
-1 1at0_ 142 C FREE
-1 1ata_ 0 E FREE
-1 1ata_ 2 E FREE
-1 1ata_ 4 C FREE
-1 1ata_ 14 C FREE
-1 1ata_ 17 C FREE
-1 1ata_ 21 C FREE
-1 1ata_ 28 C FREE
-1 1ata_ 32 C FREE
-1 1ata_ 37 C FREE
-1 1ata_ 39 C FREE
-1 1ata_ 48 D FREE
-1 1ata_ 53 C FREE
-1 1ata_ 58 D FREE
-1 1ata_ 59 C FREE
-1 1au1B 16 C FREE
-1 1au1B 30 C FREE
1 1au1B 92 H ZN_1
1 1au1B 96 H ZN_1
-1 1au1B 120 H FREE
-1 1au1B 130 H FREE
-1 1au1B 139 H FREE
-1 1au1B 140 C FREE
-1 1au1B 148 E FREE
-1 1aun_ 6 H FREE
-1 1aun_ 9 C FREE
-1 1aun_ 51 C FREE
-1 1aun_ 61 C FREE
-1 1aun_ 65 D FREE
-1 1aun_ 66 C FREE
-1 1aun_ 72 C FREE
-1 1aun_ 120 C FREE
-1 1aun_ 121 H FREE
-1 1aun_ 125 C FREE
-1 1aun_ 133 C FREE
-1 1aun_ 143 C FREE
-1 1aun_ 147 C FREE
-1 1aun_ 156 C FREE
-1 1aun_ 157 C FREE
-1 1aun_ 162 C FREE
-1 1aun_ 175 C FREE
-1 1aun_ 184 D FREE
-1 1aun_ 192 C FREE
-1 1aun_ 204 C FREE
-1 1auuA 8 H FREE
-1 1auuA 19 E FREE
-1 1auuA 35 D FREE
-1 1auuA 43 E FREE
-1 1auuA 53 D FREE
-1 1auyB 3 D FREE
-1 1auyB 67 H FREE
-1 1auyB 78 H FREE
-1 1auyB 93 C FREE
-1 1auyB 116 C FREE
-1 1auyB 131 C FREE
-1 1auyB 148 D FREE
-1 1auyB 168 C FREE
-1 1auyB 179 H FREE
-1 1avaC 6 H FREE
-1 1avaC 7 D FREE
-1 1avaC 11 H FREE
-1 1avaC 28 H FREE
-1 1avaC 38 H FREE
-1 1avaC 41 H FREE
-1 1avaC 42 C FREE
-1 1avaC 54 H FREE
-1 1avaC 89 C FREE
-1 1avaC 96 H FREE
-1 1avaC 107 H FREE
-1 1avaC 136 H FREE
-1 1avaC 143 C FREE
-1 1avaC 147 C FREE
-1 1avaC 155 D FREE
-1 1avaC 170 H FREE
-1 1avdA 3 C FREE
-1 1avdA 49 H FREE
-1 1avdA 82 C FREE
-1 1avdA 90 E FREE
-1 1avdA 127 E FREE
-1 1avgI 3 D FREE
-1 1avgI 4 D FREE
-1 1avgI 5 C FREE
-1 1avgI 28 H FREE
-1 1avgI 38 C FREE
-1 1avgI 68 C FREE
-1 1avgI 83 C FREE
-1 1avgI 109 C FREE
-1 1avgI 139 E FREE
-1 1avoA 5 E FREE
-1 1avoA 11 D FREE
-1 1avoA 18 C FREE
-1 1avoA 22 E FREE
-1 1avoA 42 E FREE
-1 1avpA 4 E FREE
-1 1avpA 6 E FREE
-1 1avpA 16 C FREE
-1 1avpA 25 D FREE
-1 1avpA 35 H FREE
-1 1avpA 39 C FREE
-1 1avpA 53 H FREE
-1 1avpA 66 C FREE
-1 1avpA 70 E FREE
-1 1avpA 76 D FREE
-1 1avpA 101 D FREE
-1 1avpA 103 C FREE
-1 1avpA 121 C FREE
-1 1avpA 125 C FREE
-1 1avpA 126 C FREE
-1 1avpA 130 H FREE
-1 1avpA 142 H FREE
-1 1avpA 180 H FREE
-1 1avpA 187 H FREE
-1 1avpA 198 C FREE
-1 1avpA 199 H FREE
-1 1awj_ 27 D FREE
-1 1awj_ 35 E FREE
-1 1awj_ 40 C FREE
-1 1awj_ 42 E FREE
-1 1awj_ 53 H FREE
-1 1awj_ 63 H FREE
-1 1ax4A 6 E FREE
-1 1ax4A 14 E FREE
-1 1ax4A 46 D FREE
-1 1ax4A 50 D FREE
-1 1ax4A 59 H FREE
-1 1ax4A 68 D FREE
-1 1ax4A 69 E FREE
-1 1ax4A 86 E FREE
-1 1ax4A 97 H FREE
-1 1ax4A 103 E FREE
-1 1ax4A 130 H FREE
-1 1ax4A 137 H FREE
-1 1ax4A 143 C FREE
-1 1ax4A 167 D FREE
-1 1ax4A 178 H FREE
-1 1ax4A 192 C FREE
-1 1ax4A 215 H FREE
-1 1ax4A 222 D FREE
-1 1ax4A 227 C FREE
-1 1ax4A 228 E FREE
-1 1ax4A 237 D FREE
-1 1ax4A 247 E FREE
-1 1ax4A 251 D FREE
-1 1ax4A 257 D FREE
-1 1ax4A 266 D FREE
-1 1ax4A 279 D FREE
-1 1ax4A 291 C FREE
-1 1ax4A 295 E FREE
-1 1ax4A 317 E FREE
-1 1ax4A 325 H FREE
-1 1ax4A 352 H FREE
-1 1ax4A 357 D FREE
-1 1ax4A 358 C FREE
-1 1ax4A 389 E FREE
-1 1ax4A 406 H FREE
-1 1ax4A 410 E FREE
-1 1ax4A 425 H FREE
-1 1ax4A 427 D FREE
-1 1ax4A 451 E FREE
-1 1ax4A 457 H FREE
-1 1ax8_ 7 D FREE
-1 1ax8_ 8 D FREE
-1 1ax8_ 22 D FREE
-1 1ax8_ 39 D FREE
-1 1ax8_ 45 H FREE
-1 1ax8_ 54 D FREE
-1 1ax8_ 78 D FREE
-1 1ax8_ 80 E FREE
-1 1ax8_ 84 D FREE
-1 1ax8_ 87 H FREE
-1 1ax8_ 95 C FREE
-1 1ax8_ 96 H FREE
-1 1ax8_ 107 D FREE
-1 1ax8_ 114 E FREE
-1 1ax8_ 121 E FREE
-1 1ax8_ 134 D FREE
-1 1ax8_ 140 D FREE
-1 1ax8_ 145 C FREE
-1 1axr_ 5 D FREE
-1 1axr_ 33 H FREE
-1 1axr_ 35 H FREE
-1 1axr_ 56 H FREE
-1 1axr_ 61 H FREE
-1 1axr_ 72 H FREE
-1 1axr_ 87 E FREE
-1 1axr_ 107 C FREE
-1 1axr_ 125 E FREE
-1 1axr_ 127 D FREE
-1 1axr_ 141 C FREE
-1 1axr_ 170 C FREE
-1 1axr_ 176 E FREE
-1 1axr_ 200 H FREE
-1 1axr_ 207 H FREE
-1 1axr_ 282 D FREE
-1 1axr_ 317 C FREE
-1 1axr_ 338 D FREE
-1 1axr_ 340 H FREE
-1 1axr_ 347 E FREE
-1 1axr_ 371 C FREE
-1 1axr_ 376 H FREE
-1 1axr_ 384 E FREE
-1 1axr_ 389 H FREE
-1 1axr_ 398 H FREE
-1 1axr_ 442 H FREE
-1 1axr_ 444 C FREE
-1 1axr_ 449 H FREE
-1 1axr_ 458 H FREE
-1 1axr_ 476 H FREE
-1 1axr_ 494 C FREE
-1 1axr_ 555 H FREE
-1 1axr_ 570 H FREE
-1 1axr_ 579 C FREE
-1 1axr_ 581 H FREE
-1 1axr_ 613 H FREE
-1 1axr_ 631 H FREE
-1 1axr_ 660 D FREE
-1 1axr_ 671 E FREE
-1 1axr_ 692 D FREE
-1 1axr_ 697 E FREE
-1 1axr_ 766 H FREE
-1 1axr_ 767 H FREE
-1 1axr_ 768 D FREE
-1 1axr_ 775 D FREE
-1 1axr_ 782 C FREE
-1 1axr_ 813 D FREE
-1 1axr_ 838 E FREE
-1 1ay2_ 5 E FREE
-1 1ay2_ 54 H FREE
-1 1ay2_ 121 C FREE
-1 1ay2_ 146 H FREE
-1 1ay2_ 151 C FREE
-1 1ay2_ 153 D FREE
-1 1ay7A 0 D FREE
-1 1ay7A 6 C FREE
-1 1ay7A 32 D FREE
-1 1ay7A 52 H FREE
-1 1ay7A 83 D FREE
-1 1ay7A 84 H FREE
-1 1ay7A 95 C FREE
-1 1ay7B 16 H FREE
-1 1ay7B 34 D FREE
-1 1ay7B 38 D FREE
-1 1ay7B 39 C FREE
-1 1ay7B 75 E FREE
-1 1ay7B 81 C FREE
-1 1ay7B 82 D FREE
-1 1aye_ 30 H FREE
-1 1aye_ 47 H FREE
-1 1aye_ 105 H FREE
-1 1aye_ 121 H FREE
1 1aye_ 160 H ZN_400
1 1aye_ 163 E ZN_400
-1 1aye_ 229 C FREE
-1 1aye_ 233 D FREE
-1 1aye_ 252 C FREE
-1 1aye_ 257 H FREE
-1 1aye_ 266 E FREE
-1 1aye_ 277 H FREE
1 1aye_ 287 H ZN_400
-1 1aye_ 301 C FREE
-1 1aye_ 325 H FREE
-1 1aye_ 335 C FREE
-1 1aye_ 347 D FREE
-1 1aye_ 383 E FREE
-1 1aye_ 394 H FREE
-1 1aye_ 398 H FREE
-1 1ayj_ 3 C FREE
-1 1ayj_ 14 C FREE
-1 1ayj_ 20 C FREE
-1 1ayj_ 24 C FREE
-1 1ayj_ 28 E FREE
-1 1ayj_ 32 H FREE
-1 1ayj_ 35 C FREE
-1 1ayj_ 42 H FREE
-1 1ayj_ 44 C FREE
-1 1ayj_ 46 C FREE
-1 1ayj_ 50 C FREE
-1 1aym4 11 H FREE
-1 1aym4 43 D FREE
-1 1aym4 47 D FREE
-1 1aym4 57 D FREE
-1 1ayoA 14 C FREE
-1 1ayoA 20 H FREE
-1 1ayoA 44 D FREE
-1 1ayoA 70 E FREE
-1 1ayoA 75 H FREE
-1 1ayoA 112 D FREE
-1 1ayoA 128 C FREE
-1 1az6_ 3 H FREE
-1 1az6_ 7 C FREE
-1 1az6_ 18 C FREE
-1 1az6_ 24 C FREE
-1 1az6_ 34 C FREE
-1 1azpA 10 E FREE
-1 1azpA 11 E FREE
-1 1azpA 15 D FREE
-1 1azpA 34 D FREE
-1 1azpA 35 D FREE
-1 1azpA 46 E FREE
-1 1azpA 48 D FREE
-1 1azpA 52 E FREE
-1 1azvA 5 C FREE
-1 1azvA 42 H FREE
-1 1azvA 45 H FREE
-1 1azvA 47 H FREE
-1 1azvA 56 C FREE
1 1azvA 62 H ZN_155_A
1 1azvA 70 H ZN_155_A
1 1azvA 79 H ZN_155_A
-1 1azvA 109 H FREE
-1 1azvA 110 C FREE
-1 1azvA 119 H FREE
-1 1azvA 145 C FREE
-1 1b09A 2 D FREE
-1 1b09A 35 C FREE
-1 1b09A 37 H FREE
-1 1b09A 94 H FREE
-1 1b09A 96 C FREE
-1 1b09A 137 E FREE
-1 1b09A 139 D FREE
-1 1b0o_ 65 C FREE
-1 1b0o_ 105 C FREE
-1 1b0o_ 118 C FREE
-1 1b0o_ 120 C FREE
-1 1b0o_ 145 H FREE
-1 1b0o_ 157 E FREE
-1 1b0o_ 159 C FREE
-1 1b0o_ 160 H FREE
-1 1b12A 23 D FREE
-1 1b12A 48 H FREE
-1 1b12A 77 D FREE
-1 1b12A 94 C FREE
-1 1b12A 100 C FREE
-1 1b12A 159 H FREE
-1 1b12A 197 D FREE
-1 1b12A 204 D FREE
-1 1b12A 247 H FREE
-1 1b1cA 42 H FREE
-1 1b1cA 75 C FREE
-1 1b1cA 83 D FREE
-1 1b1cA 119 H FREE
-1 1b1cA 128 D FREE
-1 1b1cA 146 D FREE
-1 1b1cA 167 C FREE
-1 1b1cA 169 H FREE
-1 1b1gA 26 E FREE
-1 1b1gA 34 E FREE
-1 1b1gA 53 D FREE
-1 1b1gA 57 D FREE
-1 1b1gA 64 E FREE
-1 1b1uA 5 C FREE
-1 1b1uA 13 H FREE
-1 1b1uA 19 C FREE
-1 1b1uA 28 C FREE
-1 1b1uA 43 C FREE
-1 1b1uA 44 C FREE
-1 1b1uA 54 C FREE
-1 1b1uA 56 C FREE
-1 1b1uA 73 H FREE
-1 1b1uA 84 C FREE
-1 1b1uA 102 C FREE
-1 1b1uA 108 H FREE
-1 1b1uA 113 C FREE
-1 1b1yA 46 D FREE
-1 1b1yA 53 E FREE
-1 1b1yA 86 H FREE
-1 1b1yA 88 C FREE
-1 1b1yA 120 H FREE
-1 1b1yA 126 E FREE
-1 1b1yA 133 D FREE
-1 1b1yA 139 H FREE
-1 1b1yA 149 D FREE
-1 1b1yA 189 H FREE
-1 1b1yA 201 C FREE
-1 1b1yA 219 H FREE
-1 1b1yA 266 H FREE
-1 1b1yA 293 H FREE
-1 1b1yA 301 H FREE
-1 1b1yA 304 E FREE
-1 1b1yA 313 H FREE
-1 1b1yA 328 H FREE
-1 1b1yA 336 C FREE
-1 1b1yA 338 E FREE
-1 1b1yA 372 C FREE
-1 1b1yA 373 E FREE
-1 1b1yA 394 H FREE
-1 1b1yA 404 H FREE
-1 1b1yA 435 H FREE
-1 1b1yA 460 E FREE
-1 1b1yA 478 H FREE
-1 1b1yA 480 D FREE
-1 1b1yA 494 E FREE
-1 1b1yA 498 C FREE
-1 1b22A 30 C FREE
-1 1b22A 46 H FREE
-1 1b22A 67 E FREE
-1 1b22A 92 H FREE
-1 1b22A 109 D FREE
-1 1b2iA 4 C FREE
-1 1b2iA 6 H FREE
-1 1b2iA 25 C FREE
-1 1b2iA 34 H FREE
-1 1b2iA 36 H FREE
-1 1b2iA 53 C FREE
-1 1b2iA 64 C FREE
-1 1b2iA 74 E FREE
-1 1b2iA 76 C FREE
-1 1b2iA 81 C FREE
-1 1b2mA 1 C FREE
-1 1b2mA 5 C FREE
-1 1b2mA 9 C FREE
-1 1b2mA 26 H FREE
-1 1b2mA 39 H FREE
-1 1b2mA 45 E FREE
-1 1b2mA 57 E FREE
-1 1b2mA 75 D FREE
-1 1b2mA 91 H FREE
-1 1b2mA 102 C FREE
-1 1b2pA 12 H FREE
-1 1b2pA 17 H FREE
-1 1b2pA 29 H FREE
-1 1b2pA 38 D FREE
-1 1b2pA 39 C FREE
-1 1b2pA 62 C FREE
-1 1b2pA 93 H FREE
-1 1b33N 8 C FREE
-1 1b33N 20 E FREE
-1 1b33N 38 E FREE
-1 1b34B 9 E FREE
-1 1b34B 19 E FREE
-1 1b34B 20 E FREE
-1 1b34B 45 C FREE
-1 1b34B 59 D FREE
-1 1b34B 61 H FREE
-1 1b34B 62 C FREE
-1 1b34B 71 E FREE
-1 1b34B 103 D FREE
-1 1b35A 3 E FREE
-1 1b35A 4 D FREE
-1 1b35A 11 E FREE
-1 1b35A 14 H FREE
-1 1b35A 17 H FREE
-1 1b35A 22 D FREE
-1 1b35A 24 H FREE
-1 1b35A 36 C FREE
-1 1b35A 39 E FREE
-1 1b35A 174 E FREE
-1 1b35A 178 E FREE
-1 1b35A 188 H FREE
-1 1b35A 209 H FREE
-1 1b35A 213 C FREE
-1 1b35A 228 H FREE
-1 1b35A 240 D FREE
-1 1b35A 241 D FREE
-1 1b35B 3 H FREE
-1 1b35B 5 E FREE
-1 1b35B 8 D FREE
-1 1b35B 20 H FREE
-1 1b35B 35 D FREE
-1 1b35B 54 H FREE
-1 1b35B 154 C FREE
-1 1b35B 177 H FREE
-1 1b35B 201 H FREE
-1 1b35B 217 H FREE
-1 1b35C 11 C FREE
-1 1b35C 23 D FREE
-1 1b35C 26 D FREE
-1 1b35C 29 H FREE
-1 1b35C 103 C FREE
-1 1b35C 105 H FREE
-1 1b35C 132 H FREE
-1 1b35C 165 D FREE
-1 1b35C 187 C FREE
-1 1b35C 208 C FREE
-1 1b35C 235 C FREE
-1 1b35C 250 C FREE
-1 1b35C 275 E FREE
-1 1b35C 280 E FREE
-1 1b35C 281 D FREE
-1 1b35D 3 E FREE
-1 1b35D 22 E FREE
-1 1b35D 29 H FREE
-1 1b3cA 1 D FREE
-1 1b3cA 10 C FREE
-1 1b3cA 14 C FREE
-1 1b3cA 23 C FREE
-1 1b3cA 26 E FREE
-1 1b3cA 27 C FREE
-1 1b3cA 31 H FREE
-1 1b3cA 39 C FREE
-1 1b3cA 44 C FREE
-1 1b3cA 46 C FREE
-1 1b3cA 51 D FREE
-1 1b3cA 63 C FREE
-1 1b41B 2 C FREE
-1 1b41B 5 H FREE
-1 1b41B 16 C FREE
-1 1b41B 18 E FREE
-1 1b41B 21 C FREE
-1 1b41B 28 H FREE
-1 1b41B 38 C FREE
-1 1b41B 40 C FREE
-1 1b41B 51 C FREE
-1 1b41B 52 C FREE
-1 1b41B 56 D FREE
-1 1b41B 58 C FREE
-1 1b49A 20 E FREE
-1 1b49A 26 D FREE
-1 1b49A 59 E FREE
-1 1b49A 111 C FREE
-1 1b49A 147 C FREE
-1 1b49A 170 D FREE
-1 1b49A 215 H FREE
-1 1b49A 220 H FREE
-1 1b49A 226 H FREE
-1 1b49A 232 E FREE
-1 1b49A 234 H FREE
-1 1b49A 239 D FREE
-1 1b4fB 47 D FREE
-1 1b4fB 58 H FREE
-1 1b4sA 8 E FREE
-1 1b4sA 17 D FREE
-1 1b4sA 54 H FREE
-1 1b4sA 58 H FREE
-1 1b4sA 132 E FREE
-1 1b4sA 141 E FREE
-1 1b4sA 154 E FREE
-1 1b4uA 10 H FREE
-1 1b4uA 55 D FREE
-1 1b4uA 77 D FREE
-1 1b4uA 116 E FREE
-1 1b54_ 33 H FREE
-1 1b54_ 61 H FREE
-1 1b54_ 68 E FREE
-1 1b54_ 73 E FREE
-1 1b54_ 88 H FREE
-1 1b54_ 98 C FREE
-1 1b54_ 133 C FREE
-1 1b54_ 138 C FREE
-1 1b54_ 146 H FREE
-1 1b54_ 147 E FREE
-1 1b54_ 171 C FREE
-1 1b54_ 189 H FREE
-1 1b54_ 225 D FREE
-1 1b55A 5 E FREE
-1 1b55A 33 H FREE
-1 1b55A 61 C FREE
-1 1b55A 63 E FREE
-1 1b55A 124 H FREE
1 1b55A 141 H ZN_1
-1 1b55A 143 C FREE
1 1b55A 152 C ZN_1
1 1b55A 153 C ZN_1
1 1b55A 163 C ZN_1
-1 1b55A 167 E FREE
-1 1b65A 13 D FREE
-1 1b65A 30 D FREE
-1 1b65A 64 H FREE
-1 1b65A 78 H FREE
-1 1b65A 90 H FREE
-1 1b65A 94 D FREE
-1 1b65A 108 H FREE
-1 1b65A 114 H FREE
-1 1b65A 115 H FREE
-1 1b65A 143 E FREE
-1 1b65A 146 D FREE
-1 1b65A 151 D FREE
-1 1b65A 179 C FREE
-1 1b65A 218 H FREE
-1 1b65A 234 H FREE
-1 1b65A 257 D FREE
-1 1b65A 263 H FREE
-1 1b65A 289 D FREE
-1 1b65A 304 H FREE
-1 1b65A 329 D FREE
-1 1b65A 332 E FREE
-1 1b65A 333 E FREE
-1 1b65A 360 H FREE
-1 1b65A 361 E FREE
1 1b66A 18 H ZN_401
-1 1b66A 21 H FREE
-1 1b66A 37 C FREE
1 1b66A 43 H ZN_401
1 1b66A 45 H ZN_401
-1 1b66A 54 H FREE
-1 1b66A 83 D FREE
-1 1b66A 84 H FREE
-1 1b66A 90 D FREE
-1 1b66A 102 E FREE
-1 1b66A 128 E FREE
-1 1b66A 139 E FREE
-1 1b6cA 21 C FREE
-1 1b6cA 24 H FREE
-1 1b6cA 86 H FREE
-1 1b6cA 93 H FREE
-1 1b6cB 0 E FREE
-1 1b6cB 1 D FREE
-1 1b6cB 94 H FREE
-1 1b6cB 121 H FREE
-1 1b6cB 123 H FREE
-1 1b6cB 153 H FREE
-1 1b6cB 155 H FREE
-1 1b6cB 169 H FREE
-1 1b6cB 171 D FREE
-1 1b6cB 185 C FREE
-1 1b6cB 186 C FREE
-1 1b6cB 189 D FREE
-1 1b6cB 196 H FREE
-1 1b6cB 209 H FREE
-1 1b6cB 230 H FREE
-1 1b6cB 238 D FREE
-1 1b6cB 248 E FREE
-1 1b6cB 253 C FREE
-1 1b6cB 259 H FREE
-1 1b6cB 284 C FREE
-1 1b6cB 299 C FREE
-1 1b6cB 312 C FREE
-1 1b6g_ 36 H FREE
-1 1b6g_ 51 C FREE
-1 1b6g_ 53 H FREE
-1 1b6g_ 80 D FREE
-1 1b6g_ 101 H FREE
-1 1b6g_ 259 D FREE
-1 1b6g_ 277 C FREE
-1 1b6g_ 288 H FREE
-1 1b6g_ 304 H FREE
-1 1b6rA 4 C FREE
-1 1b6rA 50 E FREE
-1 1b6rA 64 H FREE
-1 1b6rA 90 H FREE
-1 1b6rA 145 C FREE
-1 1b6rA 149 C FREE
-1 1b6rA 152 E FREE
-1 1b6rA 160 E FREE
-1 1b6rA 180 H FREE
-1 1b6rA 183 H FREE
-1 1b6rA 225 E FREE
-1 1b6rA 226 C FREE
-1 1b6rA 243 H FREE
-1 1b6rA 247 H FREE
-1 1b6rA 261 H FREE
-1 1b6rA 300 H FREE
-1 1b6rA 302 H FREE
-1 1b6rA 316 H FREE
-1 1b6tA 11 D FREE
-1 1b6tA 17 H FREE
-1 1b6tA 19 D FREE
-1 1b6tA 29 D FREE
-1 1b6tA 30 H FREE
-1 1b6tA 60 H FREE
-1 1b6tA 81 H FREE
-1 1b6tA 94 D FREE
-1 1b6tA 96 E FREE
-1 1b6tA 98 E FREE
-1 1b6tA 103 H FREE
-1 1b6tA 107 H FREE
-1 1b6tA 113 E FREE
-1 1b6tA 137 H FREE
-1 1b6tA 143 H FREE
-1 1b6tA 150 H FREE
-1 1b7fA 32 C FREE
-1 1b7tZ 18 D FREE
-1 1b7tZ 36 C FREE
-1 1b7tZ 38 C FREE
-1 1b7tZ 55 H FREE
-1 1b7tZ 77 C FREE
-1 1b7tZ 93 D FREE
-1 1b7tZ 107 H FREE
-1 1b7tZ 133 D FREE
-1 1b7tZ 154 D FREE
-1 1b8fA 18 H FREE
-1 1b8fA 40 C FREE
-1 1b8fA 69 H FREE
-1 1b8fA 82 H FREE
-1 1b8fA 132 H FREE
-1 1b8fA 144 D FREE
-1 1b8fA 150 H FREE
-1 1b8fA 188 E FREE
-1 1b8fA 220 C FREE
-1 1b8fA 226 E FREE
-1 1b8fA 240 H FREE
-1 1b8fA 254 C FREE
-1 1b8fA 269 H FREE
-1 1b8fA 283 C FREE
-1 1b8fA 291 C FREE
-1 1b8fA 305 E FREE
-1 1b8fA 311 D FREE
-1 1b8fA 329 H FREE
-1 1b8fA 338 D FREE
-1 1b8fA 362 H FREE
-1 1b8fA 399 H FREE
-1 1b8fA 401 H FREE
-1 1b8fA 414 D FREE
-1 1b8fA 415 H FREE
-1 1b8fA 445 C FREE
-1 1b8fA 449 D FREE
-1 1b8fA 473 H FREE
-1 1b8fA 477 D FREE
-1 1b8fA 483 D FREE
-1 1b8kA 2 E FREE
-1 1b8kA 3 H FREE
-1 1b8kA 6 H FREE
-1 1b8kA 9 E FREE
-1 1b8kA 13 C FREE
-1 1b8kA 14 D FREE
-1 1b8kA 28 D FREE
-1 1b8kA 32 H FREE
-1 1b8kA 53 E FREE
-1 1b8kA 56 C FREE
-1 1b8kA 66 C FREE
-1 1b8kA 70 D FREE
-1 1b8kA 73 H FREE
-1 1b8kA 78 C FREE
-1 1b8kA 107 C FREE
-1 1b8kA 109 C FREE
-1 1b8uA 17 C FREE
-1 1b8uA 42 E FREE
-1 1b8uA 62 C FREE
-1 1b8uA 73 H FREE
-1 1b8uA 161 D FREE
-1 1b8uA 162 H FREE
-1 1b8uA 189 H FREE
-1 1b8uA 251 H FREE
-1 1b8uA 253 H FREE
-1 1b8uA 325 H FREE
-1 1b9gA 5 C FREE
-1 1b9gA 11 D FREE
-1 1b9gA 17 C FREE
-1 1b9gA 31 D FREE
-1 1b9gA 33 C FREE
-1 1b9gA 34 C FREE
-1 1b9gA 38 C FREE
-1 1b9gA 47 C FREE
-1 1b9lA 24 E FREE
-1 1b9lA 38 H FREE
-1 1b9lA 66 H FREE
-1 1b9lA 76 E FREE
-1 1b9lA 89 H FREE
-1 1b9lA 90 H FREE
-1 1b9lA 103 H FREE
-1 1b9uA 20 C FREE
-1 1b9wA 4 H FREE
-1 1b9wA 6 C FREE
-1 1b9wA 17 C FREE
-1 1b9wA 25 E FREE
-1 1b9wA 26 E FREE
-1 1b9wA 29 C FREE
-1 1b9wA 36 D FREE
-1 1b9wA 40 C FREE
-1 1b9wA 48 C FREE
-1 1b9wA 55 C FREE
-1 1b9wA 61 C FREE
-1 1b9wA 71 C FREE
-1 1b9wA 73 C FREE
-1 1b9wA 83 E FREE
-1 1b9wA 87 C FREE
-1 1b9xB 7 D FREE
-1 1b9xB 10 E FREE
-1 1b9xB 12 D FREE
-1 1b9xB 17 E FREE
-1 1b9xB 19 D FREE
-1 1b9xB 24 E FREE
-1 1b9xB 35 C FREE
-1 1b9xB 36 C FREE
-1 1b9xB 38 E FREE
-1 1b9xB 44 E FREE
-1 1b9xB 50 D FREE
-1 1b9xB 65 E FREE
-1 1bal_ 21 E FREE
-1 1bal_ 22 H FREE
-1 1bal_ 25 D FREE
-1 1bal_ 42 D FREE
-1 1bal_ 46 H FREE
-1 1bb8_ 0 E FREE
-1 1bb8_ 4 D FREE
-1 1bb8_ 14 E FREE
-1 1bb8_ 19 D FREE
-1 1bb8_ 28 D FREE
-1 1bb8_ 45 D FREE
-1 1bb8_ 53 D FREE
-1 1bb8_ 54 C FREE
-1 1bb8_ 59 E FREE
-1 1bb8_ 63 E FREE
-1 1bb8_ 67 D FREE
-1 1bb8_ 69 H FREE
-1 1bb8_ 70 D FREE
-1 1bba_ 9 D FREE
-1 1bba_ 14 E FREE
-1 1bbn_ 4 H FREE
-1 1bbn_ 6 C FREE
-1 1bbn_ 7 D FREE
-1 1bbn_ 12 E FREE
-1 1bbn_ 27 C FREE
-1 1bbn_ 34 D FREE
-1 1bbn_ 44 E FREE
-1 1bbn_ 46 E FREE
-1 1bbn_ 49 C FREE
-1 1bbn_ 61 H FREE
-1 1bbn_ 62 H FREE
-1 1bbn_ 68 C FREE
-1 1bbn_ 77 H FREE
-1 1bbn_ 79 H FREE
-1 1bbn_ 102 C FREE
-1 1bbn_ 106 E FREE
-1 1bbn_ 117 E FREE
-1 1bbn_ 130 C FREE
1 1bbo_ 3 C ZN_60
1 1bbo_ 6 C ZN_60
1 1bbo_ 19 H ZN_60
1 1bbo_ 23 H ZN_60
-1 1bbo_ 30 H FREE
1 1bbo_ 31 C ZN_61
1 1bbo_ 34 C ZN_61
1 1bbo_ 47 H ZN_61
1 1bbo_ 53 H ZN_61
-1 1bby_ 7 H FREE
-1 1bby_ 17 E FREE
-1 1bby_ 19 H FREE
-1 1bby_ 40 E FREE
-1 1bby_ 54 H FREE
-1 1bby_ 63 E FREE
-1 1bby_ 66 H FREE
-1 1bbzA 22 E FREE
-1 1bbzA 31 H FREE
-1 1bbzA 36 C FREE
-1 1bc2B 27 H FREE
-1 1bc2B 55 D FREE
1 1bc2B 85 H ZN_1_B
1 1bc2B 87 H ZN_1_B
1 1bc2B 89 D ZN_2_B
-1 1bc2B 105 H FREE
1 1bc2B 148 H ZN_1_B
1 1bc2B 167 C ZN_2_B
1 1bc2B 209 H ZN_2_B
-1 1bc2B 220 H FREE
-1 1bc4_ 9 H FREE
-1 1bc4_ 18 C FREE
-1 1bc4_ 33 C FREE
-1 1bc4_ 51 C FREE
-1 1bc4_ 70 C FREE
-1 1bc4_ 80 C FREE
-1 1bc4_ 92 C FREE
-1 1bc4_ 95 C FREE
-1 1bc4_ 96 E FREE
-1 1bc4_ 102 H FREE
-1 1bc4_ 109 C FREE
-1 1bcg_ 8 D FREE
-1 1bcg_ 16 C FREE
-1 1bcg_ 25 H FREE
-1 1bcg_ 27 C FREE
-1 1bcg_ 31 C FREE
-1 1bcg_ 42 C FREE
-1 1bcg_ 43 C FREE
-1 1bcg_ 47 C FREE
-1 1bcg_ 49 C FREE
-1 1bcg_ 54 D FREE
-1 1bcg_ 63 D FREE
-1 1bcg_ 69 C FREE
-1 1bcg_ 70 D FREE
-1 1bci_ 8 H FREE
-1 1bci_ 12 E FREE
-1 1bci_ 13 H FREE
-1 1bci_ 17 H FREE
-1 1bci_ 36 D FREE
-1 1bci_ 42 D FREE
-1 1bci_ 61 H FREE
-1 1bci_ 72 E FREE
-1 1bci_ 92 D FREE
-1 1bci_ 99 E FREE
-1 1bci_ 136 E FREE
-1 1bcmA 0 H FREE
-1 1bcmA 11 H FREE
-1 1bcmA 21 D FREE
-1 1bcmA 25 H FREE
-1 1bcmA 35 D FREE
-1 1bcmA 46 D FREE
-1 1bcmA 57 C FREE
-1 1bcmA 58 D FREE
-1 1bcmA 61 E FREE
-1 1bcmA 64 D FREE
-1 1bcmA 72 D FREE
-1 1bcmA 84 H FREE
-1 1bcmA 88 D FREE
-1 1bcmA 112 E FREE
-1 1bcmA 114 D FREE
-1 1bcmA 127 H FREE
-1 1bcmA 144 E FREE
-1 1bcmA 154 E FREE
-1 1bcmA 157 D FREE
-1 1bcmA 159 H FREE
-1 1bcmA 176 D FREE
-1 1bcmA 184 D FREE
-1 1bcmA 208 E FREE
-1 1bcmA 210 C FREE
-1 1bcmA 221 E FREE
-1 1bcmA 245 E FREE
-1 1bcmA 288 D FREE
-1 1bcmA 293 H FREE
-1 1bcmA 298 C FREE
-1 1bcmA 307 C FREE
-1 1bcmA 310 E FREE
-1 1bcmA 311 C FREE
-1 1bcmA 319 D FREE
-1 1bcmA 325 E FREE
-1 1bcpA 10 D FREE
-1 1bcpA 16 D FREE
-1 1bcpA 33 E FREE
-1 1bcpA 34 H FREE
-1 1bcpA 40 C FREE
-1 1bcpA 65 H FREE
-1 1bcpA 82 H FREE
-1 1bcpA 128 E FREE
-1 1bcpA 132 H FREE
-1 1bcpA 148 H FREE
-1 1bcpA 200 C FREE
-1 1bcpA 220 E FREE
-1 1bcpB 15 H FREE
-1 1bcpB 22 C FREE
-1 1bcpB 33 E FREE
-1 1bcpB 39 D FREE
-1 1bcpB 46 H FREE
-1 1bcpB 58 D FREE
-1 1bcpB 72 D FREE
-1 1bcpB 86 C FREE
-1 1bcpB 99 D FREE
-1 1bcpB 100 H FREE
-1 1bcpB 119 C FREE
-1 1bcpB 133 C FREE
-1 1bcpB 165 H FREE
-1 1bcpB 169 E FREE
-1 1bcpB 170 E FREE
-1 1bcpB 174 D FREE
-1 1bcpB 176 E FREE
-1 1bcpB 177 D FREE
-1 1bcpB 191 C FREE
-1 1bcpB 198 C FREE
-1 1bcrB 4 D FREE
-1 1bcrB 6 C FREE
-1 1bcrB 25 H FREE
-1 1bcrB 39 C FREE
-1 1bcrB 46 H FREE
-1 1bcrB 48 H FREE
-1 1bcrB 74 D FREE
-1 1bcrB 76 D FREE
-1 1bcrB 128 H FREE
-1 1bcrB 133 H FREE
-1 1bd3A 18 D FREE
-1 1bd3A 21 E FREE
-1 1bd3A 74 E FREE
-1 1bd3A 95 H FREE
-1 1bd3A 104 C FREE
-1 1bd3A 123 C FREE
-1 1bd3A 165 C FREE
-1 1bd3A 172 C FREE
-1 1bd3A 218 D FREE
-1 1bd3A 220 C FREE
-1 1bd3A 236 D FREE
-1 1bd7A 1 H FREE
-1 1bd7A 7 E FREE
-1 1bd7A 17 E FREE
-1 1bd7A 27 H FREE
-1 1bd7A 29 H FREE
-1 1bd7A 75 H FREE
-1 1bd7A 97 E FREE
-1 1bd7A 104 H FREE
-1 1bd7A 106 H FREE
-1 1bd7A 107 E FREE
-1 1bd7A 112 C FREE
-1 1bd7A 141 C FREE
-1 1bd7A 152 E FREE
-1 1bdg_ 29 C FREE
-1 1bdg_ 65 E FREE
-1 1bdg_ 101 C FREE
-1 1bdg_ 146 C FREE
-1 1bdg_ 153 H FREE
-1 1bdg_ 171 H FREE
-1 1bdg_ 190 C FREE
-1 1bdg_ 196 D FREE
-1 1bdg_ 204 C FREE
-1 1bdg_ 211 C FREE
-1 1bdg_ 227 E FREE
-1 1bdg_ 248 E FREE
-1 1bdg_ 260 C FREE
-1 1bdg_ 266 D FREE
-1 1bdg_ 270 D FREE
-1 1bdg_ 275 H FREE
-1 1bdg_ 282 E FREE
-1 1bdg_ 292 E FREE
-1 1bdg_ 296 H FREE
-1 1bdg_ 333 D FREE
-1 1bdg_ 336 H FREE
-1 1bdg_ 342 H FREE
-1 1bdg_ 350 H FREE
-1 1bdg_ 366 C FREE
-1 1bdg_ 383 C FREE
-1 1bdg_ 405 H FREE
-1 1bdg_ 409 C FREE
-1 1bdg_ 427 C FREE
-1 1bdg_ 433 D FREE
-1 1bdg_ 446 C FREE
-1 1bdyA 27 C FREE
-1 1bdyA 33 E FREE
-1 1bdyA 59 D FREE
-1 1bdyA 61 H FREE
-1 1bdyA 82 E FREE
-1 1bdyA 94 C FREE
-1 1bdyA 116 C FREE
-1 1bdyA 122 E FREE
-1 1be3H 1 D FREE
-1 1be3H 8 E FREE
-1 1be3H 9 E FREE
-1 1be3H 10 E FREE
-1 1be3H 11 E FREE
-1 1be3H 14 D FREE
-1 1be3H 21 E FREE
-1 1be3H 23 C FREE
-1 1be3H 29 C FREE
-1 1be3H 39 C FREE
-1 1be3H 51 E FREE
-1 1be3H 53 C FREE
-1 1be3H 56 E FREE
-1 1be3H 59 D FREE
-1 1be3H 62 H FREE
-1 1be3H 65 D FREE
-1 1be3H 66 H FREE
-1 1be3H 67 C FREE
-1 1be3H 70 H FREE
-1 1be3I 38 E FREE
-1 1be3I 43 D FREE
-1 1be3I 50 C FREE
-1 1be3I 52 E FREE
-1 1be3K 36 D FREE
-1 1be3K 42 D FREE
-1 1be3K 54 D FREE
-1 1beg_ 2 C FREE
-1 1beg_ 26 C FREE
-1 1beg_ 29 D FREE
-1 1beg_ 50 C FREE
-1 1beg_ 55 C FREE
-1 1beg_ 70 C FREE
-1 1beg_ 94 C FREE
-1 1bev1 1 D FREE
-1 1bev1 27 H FREE
-1 1bev1 41 E FREE
-1 1bev1 63 H FREE
-1 1bev1 66 H FREE
-1 1bev1 67 E FREE
-1 1bev1 71 E FREE
-1 1bev1 93 H FREE
-1 1bev1 117 D FREE
-1 1bev1 119 E FREE
-1 1bev1 137 H FREE
-1 1bev1 164 C FREE
-1 1bev1 195 D FREE
-1 1bev1 229 H FREE
-1 1bev1 241 H FREE
-1 1bev1 244 C FREE
-1 1bev1 271 C FREE
-1 1bf0_ 6 C FREE
-1 1bf0_ 15 C FREE
-1 1bf0_ 31 C FREE
-1 1bf0_ 39 C FREE
-1 1bf0_ 52 C FREE
-1 1bf0_ 56 C FREE
-1 1bf2_ 118 D FREE
-1 1bf2_ 184 H FREE
-1 1bf2_ 273 E FREE
-1 1bf2_ 282 H FREE
-1 1bf2_ 291 D FREE
-1 1bf2_ 296 H FREE
-1 1bf2_ 369 D FREE
-1 1bf2_ 374 D FREE
-1 1bf2_ 383 C FREE
-1 1bf2_ 395 C FREE
-1 1bf2_ 508 H FREE
-1 1bf2_ 509 D FREE
-1 1bf2_ 515 D FREE
-1 1bf2_ 519 C FREE
-1 1bf2_ 582 E FREE
-1 1bf2_ 589 C FREE
-1 1bf2_ 628 H FREE
-1 1bf2_ 709 D FREE
-1 1bf2_ 711 C FREE
-1 1bf2_ 739 C FREE
-1 1bf9_ 1 D FREE
-1 1bf9_ 5 C FREE
-1 1bf9_ 10 C FREE
-1 1bf9_ 16 C FREE
-1 1bf9_ 25 C FREE
-1 1bf9_ 27 C FREE
-1 1bf9_ 36 C FREE
-1 1bf9_ 37 E FREE
-1 1bf9_ 39 H FREE
-1 1bff_ 7 C FREE
-1 1bff_ 17 H FREE
-1 1bff_ 32 H FREE
-1 1bff_ 51 C FREE
-1 1bff_ 69 C FREE
-1 1bff_ 74 C FREE
-1 1bff_ 78 E FREE
-1 1bg8A 17 C FREE
-1 1bg8A 18 E FREE
-1 1bg8A 19 D FREE
-1 1bg8A 24 D FREE
-1 1bg8A 25 E FREE
-1 1bg8A 45 E FREE
-1 1bg8A 46 D FREE
-1 1bg8A 50 D FREE
-1 1bg8A 65 C FREE
-1 1bg8A 68 D FREE
-1 1bg8A 80 E FREE
-1 1bgc_ 16 C FREE
-1 1bgc_ 18 E FREE
-1 1bgc_ 35 C FREE
-1 1bgc_ 38 H FREE
-1 1bgc_ 41 C FREE
-1 1bgc_ 42 H FREE
-1 1bgc_ 44 E FREE
-1 1bgc_ 45 E FREE
-1 1bgc_ 51 H FREE
-1 1bgc_ 63 C FREE
-1 1bgc_ 73 C FREE
-1 1bgc_ 78 H FREE
-1 1bgc_ 103 D FREE
-1 1bgc_ 108 D FREE
-1 1bgc_ 121 E FREE
-1 1bgc_ 122 D FREE
-1 1bgc_ 157 H FREE
-1 1bgc_ 161 E FREE
-1 1bgw_ 0 E FREE
-1 1bgw_ 22 D FREE
-1 1bgw_ 34 C FREE
-1 1bgw_ 40 E FREE
-1 1bgw_ 42 D FREE
-1 1bgw_ 62 C FREE
-1 1bgw_ 97 H FREE
-1 1bgw_ 111 H FREE
-1 1bgw_ 117 D FREE
-1 1bgw_ 119 D FREE
-1 1bgw_ 120 H FREE
-1 1bgw_ 121 D FREE
-1 1bgw_ 124 H FREE
-1 1bgw_ 184 H FREE
-1 1bgw_ 214 H FREE
-1 1bgw_ 219 H FREE
-1 1bgw_ 288 D FREE
-1 1bgw_ 301 C FREE
-1 1bgw_ 322 C FREE
-1 1bgw_ 326 H FREE
-1 1bgw_ 327 H FREE
-1 1bgw_ 329 E FREE
-1 1bgw_ 387 H FREE
-1 1bgw_ 446 H FREE
-1 1bgw_ 457 H FREE
-1 1bgw_ 493 E FREE
-1 1bgw_ 528 H FREE
-1 1bgw_ 572 H FREE
-1 1bgw_ 602 H FREE
-1 1bgw_ 687 H FREE
-1 1bgw_ 749 D FREE
-1 1bgw_ 790 D FREE
-1 1bgw_ 791 E FREE
-1 1bgw_ 792 D FREE
-1 1bh5A 1 E FREE
-1 1bh5A 17 C FREE
-1 1bh5A 18 C FREE
-1 1bh5A 22 D FREE
-1 1bh5A 39 D FREE
-1 1bh5A 59 C FREE
-1 1bh5A 60 D FREE
1 1bh5A 98 E ZN_201_B
-1 1bh5A 101 H FREE
-1 1bh5A 114 H FREE
1 1bh5A 125 H ZN_201_A
-1 1bh5A 137 C FREE
-1 1bh5A 164 D FREE
-1 1bh5A 166 D FREE
-1 1bh7_ 4 D FREE
-1 1bh7_ 16 H FREE
-1 1bh7_ 31 H FREE
-1 1bh8A 4 E FREE
-1 1bh8A 7 C FREE
-1 1bh8A 14 D FREE
-1 1bh8A 15 D FREE
-1 1bh8A 21 E FREE
-1 1bh8A 27 E FREE
-1 1bh8A 28 D FREE
-1 1bh8A 32 E FREE
-1 1bh8A 36 E FREE
-1 1bh8A 39 H FREE
-1 1bh8B 3 E FREE
-1 1bh8B 9 E FREE
-1 1bh8B 51 E FREE
-1 1bh8B 54 E FREE
-1 1bh8B 60 C FREE
-1 1bh8B 65 E FREE
-1 1bh8B 73 H FREE
-1 1bhe_ 1 D FREE
-1 1bhe_ 14 C FREE
-1 1bhe_ 35 C FREE
-1 1bhe_ 88 C FREE
-1 1bhe_ 98 C FREE
-1 1bhe_ 175 H FREE
-1 1bhe_ 201 D FREE
-1 1bhe_ 222 D FREE
-1 1bhe_ 223 D FREE
-1 1bhe_ 243 H FREE
-1 1bhe_ 250 H FREE
-1 1bhp_ 2 C FREE
-1 1bhp_ 3 C FREE
-1 1bhp_ 11 C FREE
-1 1bhp_ 15 C FREE
-1 1bhp_ 24 C FREE
-1 1bhp_ 28 C FREE
-1 1bhp_ 30 C FREE
-1 1bhp_ 38 C FREE
-1 1bix_ 4 E FREE
-1 1bix_ 33 C FREE
-1 1bix_ 58 D FREE
-1 1bix_ 61 C FREE
-1 1bix_ 64 E FREE
-1 1bix_ 67 C FREE
-1 1bix_ 84 H FREE
-1 1bix_ 106 C FREE
-1 1bix_ 119 H FREE
-1 1bix_ 176 C FREE
-1 1bix_ 178 D FREE
-1 1bix_ 183 H FREE
-1 1bix_ 187 D FREE
-1 1bix_ 219 D FREE
-1 1bix_ 223 H FREE
-1 1bix_ 251 D FREE
-1 1bix_ 257 H FREE
-1 1bix_ 264 C FREE
-1 1bix_ 276 D FREE
-1 1bix_ 277 H FREE
-1 1bix_ 278 C FREE
-1 1bjoA 35 E FREE
-1 1bjoA 38 H FREE
-1 1bjoA 69 C FREE
-1 1bjoA 70 H FREE
-1 1bjoA 111 C FREE
-1 1bjoA 144 H FREE
-1 1bjoA 146 C FREE
-1 1bjoA 171 D FREE
-1 1bjoA 219 C FREE
-1 1bjoA 278 D FREE
-1 1bjoA 320 H FREE
-1 1bjoA 325 H FREE
-1 1bjoA 358 H FREE
-1 1bjx_ 74 D FREE
-1 1bjx_ 75 E FREE
-1 1bjx_ 95 H FREE
-1 1bjyA 42 H FREE
-1 1bjyA 61 H FREE
-1 1bjyA 62 H FREE
-1 1bjyA 98 H FREE
-1 1bjyA 137 H FREE
-1 1bjyA 149 H FREE
-1 1bjyA 181 E FREE
-1 1bjyA 186 H FREE
-1 1bk1_ 78 E FREE
-1 1bk1_ 83 E FREE
-1 1bk1_ 91 C FREE
-1 1bk1_ 103 D FREE
-1 1bk1_ 110 C FREE
-1 1bk1_ 147 H FREE
-1 1bk1_ 154 H FREE
-1 1bk1_ 169 E FREE
-1 1bk7A 1 D FREE
-1 1bk7A 14 C FREE
-1 1bk7A 22 C FREE
-1 1bk7A 33 H FREE
-1 1bk7A 47 C FREE
-1 1bk7A 59 H FREE
-1 1bk7A 82 H FREE
-1 1bk7A 87 H FREE
-1 1bk7A 90 C FREE
-1 1bk7A 120 H FREE
-1 1bk7A 150 C FREE
-1 1bk7A 167 C FREE
-1 1bk7A 178 C FREE
-1 1bk7A 183 C FREE
-1 1bkb_ 26 C FREE
-1 1bkb_ 30 E FREE
-1 1bkb_ 39 H FREE
-1 1bkb_ 91 D FREE
-1 1bkjA 10 H FREE
-1 1bkjA 79 C FREE
-1 1bkjA 85 H FREE
-1 1bkjA 114 C FREE
-1 1bkjA 155 C FREE
-1 1bkjA 158 H FREE
-1 1bkjA 172 H FREE
-1 1bkjA 176 H FREE
-1 1bkjA 226 H FREE
-1 1bku_ 0 C FREE
-1 1bku_ 6 C FREE
-1 1bku_ 14 E FREE
-1 1bku_ 16 H FREE
-1 1bl8A 2 H FREE
-1 1bl8A 57 D FREE
-1 1bl8A 67 C FREE
-1 1bllE 58 H FREE
-1 1bllE 83 H FREE
-1 1bllE 97 C FREE
-1 1bllE 113 C FREE
-1 1bllE 146 H FREE
-1 1bllE 233 H FREE
-1 1bllE 281 C FREE
-1 1bllE 303 C FREE
-1 1bllE 304 E FREE
-1 1bllE 316 D FREE
1 1bllE 332 D ZN_488
1 1bllE 334 E ZN_488 ZN_489
-1 1bllE 341 D FREE
-1 1bllE 344 C FREE
-1 1bllE 347 H FREE
-1 1bllE 395 D FREE
-1 1bllE 405 H FREE
-1 1bllE 413 C FREE
-1 1bllE 417 D FREE
-1 1bllE 430 C FREE
-1 1bllE 442 H FREE
-1 1bllE 447 H FREE
-1 1bllE 449 D FREE
-1 1bm4A 12 E FREE
-1 1bm4A 19 E FREE
-1 1bm4A 23 E FREE
-1 1bmp_ 37 C FREE
-1 1bmp_ 40 H FREE
-1 1bmp_ 66 C FREE
-1 1bmp_ 70 C FREE
-1 1bmp_ 83 H FREE
-1 1bmp_ 91 H FREE
-1 1bmp_ 102 C FREE
-1 1bmp_ 103 C FREE
-1 1bmp_ 135 C FREE
-1 1bmp_ 137 C FREE
-1 1bmp_ 138 H FREE
-1 1bmv2 1 E FREE
-1 1bmv2 10 D FREE
-1 1bmv2 11 D FREE
-1 1bmv2 65 H FREE
-1 1bmv2 89 C FREE
-1 1bmv2 107 C FREE
-1 1bmv2 111 C FREE
-1 1bmv2 118 C FREE
-1 1bmv2 131 C FREE
-1 1bmv2 146 H FREE
-1 1bmv2 147 C FREE
-1 1bmv2 151 C FREE
-1 1bmv2 162 D FREE
-1 1bmv2 176 C FREE
-1 1bmv2 182 C FREE
-1 1bmv2 244 D FREE
-1 1bmv2 248 E FREE
-1 1bmv2 259 C FREE
-1 1bmv2 278 E FREE
-1 1bmv2 282 H FREE
-1 1bmv2 320 D FREE
-1 1bmv2 322 C FREE
-1 1bmv2 330 H FREE
-1 1bmv2 340 D FREE
-1 1bmv2 354 C FREE
-1 1bnb_ 4 C FREE
-1 1bnb_ 11 C FREE
-1 1bnb_ 16 C FREE
-1 1bnb_ 26 C FREE
-1 1bnb_ 33 C FREE
-1 1bnb_ 34 C FREE
-1 1bo8A 2 E FREE
-1 1bo8A 17 H FREE
-1 1bo8A 24 H FREE
-1 1bo8A 33 H FREE
-1 1bo8A 59 E FREE
-1 1bo8A 65 H FREE
-1 1bo8A 76 H FREE
-1 1bo8A 79 H FREE
-1 1bo8A 96 H FREE
-1 1bo8A 105 H FREE
-1 1bo8A 118 H FREE
-1 1bo8A 130 H FREE
-1 1bo8A 153 H FREE
-1 1bo8A 161 D FREE
-1 1bo8A 173 H FREE
-1 1bo8A 197 C FREE
-1 1bo8A 198 H FREE
-1 1bo8A 220 D FREE
-1 1bo8A 237 H FREE
-1 1bo8A 241 H FREE
-1 1bo8A 243 C FREE
-1 1bo8A 252 H FREE
-1 1bo8A 258 H FREE
-1 1bo8A 263 H FREE
-1 1bo8A 288 H FREE
-1 1bo8A 297 D FREE
-1 1boeA 7 C FREE
-1 1boeA 14 C FREE
-1 1boeA 20 C FREE
-1 1boeA 31 H FREE
-1 1boeA 35 H FREE
-1 1boeA 40 C FREE
-1 1boqA 16 C FREE
-1 1boqA 35 H FREE
-1 1boqA 36 C FREE
-1 1boqA 62 D FREE
-1 1boqA 100 C FREE
-1 1boqA 110 C FREE
-1 1boqA 136 C FREE
-1 1boqA 141 D FREE
-1 1boqA 169 C FREE
-1 1bor_ 1 E FREE
-1 1bor_ 2 E FREE
1 1bor_ 8 C ZN_57
1 1bor_ 11 C ZN_57
-1 1bor_ 17 C FREE
1 1bor_ 23 C ZN_58
1 1bor_ 25 H ZN_58
1 1bor_ 28 C ZN_57
1 1bor_ 31 C ZN_57
1 1bor_ 39 C ZN_58
1 1bor_ 42 C ZN_58
-1 1bosA 2 D FREE
-1 1bosA 3 C FREE
-1 1bosA 9 E FREE
-1 1bosA 15 D FREE
-1 1bosA 27 E FREE
-1 1bosA 56 C FREE
-1 1bosA 57 H FREE
-1 1bosA 64 E FREE
1 1bp3A 17 H ZN_500
-1 1bp3A 20 H FREE
-1 1bp3A 52 C FREE
-1 1bp3A 150 H FREE
-1 1bp3A 164 C FREE
-1 1bp3A 168 D FREE
1 1bp3A 173 E ZN_500
-1 1bp3A 181 C FREE
-1 1bp3A 188 C FREE
-1 1bp3B 11 C FREE
-1 1bp3B 21 C FREE
-1 1bp3B 40 H FREE
-1 1bp3B 48 H FREE
-1 1bp3B 50 C FREE
-1 1bp3B 61 C FREE
-1 1bp3B 62 H FREE
-1 1bp3B 158 H FREE
-1 1bp3B 172 H FREE
-1 1bp3B 183 C FREE
1 1bp3B 187 H ZN_500
-1 1bp3B 209 D FREE
-1 1bp7A 16 D FREE
-1 1bp7A 18 D FREE
-1 1bp7A 35 H FREE
-1 1bp7A 83 H FREE
-1 1bp7A 124 C FREE
-1 1bp7A 128 D FREE
-1 1bp7A 151 D FREE
-1 1bpoB 10 E FREE
-1 1bpoB 11 H FREE
-1 1bpoB 34 D FREE
-1 1bpoB 38 C FREE
-1 1bpoB 41 E FREE
-1 1bpoB 68 D FREE
-1 1bpoB 93 E FREE
-1 1bpoB 101 H FREE
-1 1bpoB 105 D FREE
-1 1bpoB 128 H FREE
-1 1bpoB 144 H FREE
-1 1bpoB 150 C FREE
-1 1bpoB 194 E FREE
-1 1bpoB 196 H FREE
-1 1bpoB 216 C FREE
-1 1bpoB 228 H FREE
-1 1bpoB 231 E FREE
-1 1bpoB 248 D FREE
-1 1bpoB 258 D FREE
-1 1bpoB 269 H FREE
-1 1bpoB 282 H FREE
-1 1bpoB 285 D FREE
-1 1bpoB 291 C FREE
-1 1bpoB 300 E FREE
-1 1bpoB 308 H FREE
-1 1bpoB 327 C FREE
-1 1bpoB 360 E FREE
-1 1bpoB 430 E FREE
-1 1bpoB 433 E FREE
-1 1bpoB 435 C FREE
-1 1bpoB 458 C FREE
-1 1bpoB 460 E FREE
-1 1bpoB 464 D FREE
-1 1bpoB 490 C FREE
-1 1bpoB 493 E FREE
-1 1bq6A 28 C FREE
-1 1bq6A 36 D FREE
-1 1bq6A 46 H FREE
-1 1bq6A 58 C FREE
-1 1bq6A 82 C FREE
-1 1bq6A 124 H FREE
-1 1bq6A 128 C FREE
-1 1bq6A 188 C FREE
-1 1bq6A 190 E FREE
-1 1bq6A 203 H FREE
-1 1bq6A 255 H FREE
-1 1bq6A 264 H FREE
-1 1bq6A 301 H FREE
-1 1bq6A 339 C FREE
-1 1bqhG 22 D FREE
-1 1bqhG 25 C FREE
-1 1bqhG 35 C FREE
-1 1bqhG 59 H FREE
-1 1bqhG 101 C FREE
-1 1bqqT 0 C FREE
-1 1bqqT 2 C FREE
-1 1bqqT 6 H FREE
-1 1bqqT 12 C FREE
-1 1bqqT 71 C FREE
-1 1bqqT 96 H FREE
-1 1bqqT 100 C FREE
-1 1bqqT 119 H FREE
-1 1bqqT 125 C FREE
-1 1bqqT 127 C FREE
-1 1bqqT 132 C FREE
-1 1bqqT 137 C FREE
-1 1bqqT 145 C FREE
-1 1bqqT 149 D FREE
-1 1bqqT 159 H FREE
-1 1bqqT 166 C FREE
-1 1bqqT 174 C FREE
-1 1br2A 6 D FREE
-1 1br2A 40 H FREE
-1 1br2A 86 D FREE
-1 1br2A 92 C FREE
-1 1br2A 100 H FREE
-1 1br2A 119 C FREE
-1 1br2A 145 H FREE
-1 1br2A 150 H FREE
-1 1br2A 173 C FREE
-1 1br2A 176 E FREE
-1 1br2A 199 H FREE
-1 1br2A 271 E FREE
-1 1br2A 286 H FREE
-1 1br2A 318 H FREE
-1 1br2A 326 D FREE
-1 1br2A 386 C FREE
-1 1br2A 387 H FREE
-1 1br2A 479 C FREE
-1 1br2A 493 H FREE
-1 1br2A 522 C FREE
-1 1br2A 541 E FREE
-1 1br2A 543 C FREE
-1 1br2A 564 H FREE
-1 1br2A 580 C FREE
-1 1br2A 583 H FREE
-1 1br2A 682 C FREE
-1 1br2A 687 H FREE
-1 1br2A 697 H FREE
-1 1br2A 705 C FREE
-1 1br2A 715 C FREE
-1 1br2A 751 C FREE
-1 1br2A 781 H FREE
-1 1br2A 783 E FREE
-1 1brv_ 1 H FREE
-1 1brv_ 3 D FREE
-1 1brv_ 4 H FREE
-1 1brv_ 15 C FREE
-1 1brv_ 18 C FREE
-1 1brv_ 19 E FREE
-1 1brv_ 24 C FREE
-1 1brv_ 28 C FREE
-1 1brv_ 29 H FREE
-1 1brv_ 31 E FREE
-1 1brwA 4 D FREE
-1 1brwA 19 E FREE
-1 1brwA 53 E FREE
-1 1brwA 79 D FREE
-1 1brwA 81 H FREE
-1 1brwA 115 H FREE
-1 1brwA 121 D FREE
-1 1brwA 130 H FREE
-1 1brwA 168 D FREE
-1 1brwA 198 D FREE
-1 1brwA 251 E FREE
-1 1brwA 254 E FREE
-1 1brwA 265 H FREE
-1 1brwA 271 C FREE
-1 1brwA 277 H FREE
-1 1brwA 380 H FREE
-1 1brwA 385 D FREE
-1 1brwA 397 H FREE
-1 1bs0A 53 H FREE
-1 1bs0A 54 H FREE
-1 1bs0A 77 H FREE
-1 1bs0A 85 H FREE
-1 1bs0A 89 E FREE
-1 1bs0A 128 D FREE
-1 1bs0A 132 H FREE
-1 1bs0A 151 H FREE
-1 1bs0A 156 H FREE
-1 1bs0A 165 C FREE
-1 1bs0A 174 E FREE
-1 1bs0A 196 H FREE
-1 1bs0A 203 D FREE
-1 1bs0A 204 D FREE
-1 1bs0A 206 H FREE
-1 1bs0A 219 C FREE
-1 1bs0A 246 C FREE
-1 1bs0A 260 H FREE
-1 1bs0A 316 C FREE
-1 1bs0A 342 C FREE
-1 1bs0A 367 H FREE
-1 1bs0A 380 H FREE
-1 1bs9_ 1 C FREE
-1 1bs9_ 5 H FREE
-1 1bs9_ 45 C FREE
-1 1bs9_ 51 C FREE
-1 1bs9_ 78 C FREE
-1 1bs9_ 100 C FREE
-1 1bs9_ 146 C FREE
-1 1bs9_ 160 C FREE
-1 1bs9_ 170 C FREE
-1 1bs9_ 174 D FREE
-1 1bs9_ 177 C FREE
-1 1bs9_ 178 C FREE
-1 1bs9_ 186 H FREE
-1 1bshA 4 H FREE
-1 1bshA 37 H FREE
-1 1bshA 55 H FREE
-1 1bshA 57 H FREE
-1 1bshA 103 H FREE
-1 1bshA 108 H FREE
-1 1bswA 5 E FREE
-1 1bswA 11 D FREE
-1 1bswA 12 H FREE
-1 1bswA 84 H FREE
-1 1bswA 88 H FREE
-1 1bswA 89 D FREE
-1 1bswA 113 C FREE
-1 1bswA 125 H FREE
1 1bswA 138 H ZN3_800_A
1 1bswA 142 H ZN3_800_A
1 1bswA 148 H ZN3_800_A
-1 1bswA 149 D FREE
-1 1bswA 153 C FREE
-1 1bswA 155 C FREE
-1 1bswA 160 C FREE
-1 1bswA 177 C FREE
-1 1bswA 182 C FREE
-1 1bswA 193 C FREE
-1 1bteA 1 E FREE
-1 1bteA 5 C FREE
-1 1bteA 15 D FREE
-1 1bteA 23 E FREE
-1 1bteA 25 C FREE
-1 1bteA 28 D FREE
-1 1bteA 30 D FREE
-1 1bteA 34 H FREE
-1 1bteA 35 C FREE
-1 1bteA 53 C FREE
-1 1bteA 56 D FREE
-1 1bteA 60 C FREE
-1 1bteA 65 D FREE
-1 1bteA 66 C FREE
-1 1bteA 78 C FREE
-1 1bteA 79 C FREE
-1 1bteA 80 C FREE
-1 1bteA 85 C FREE
-1 1bteA 94 E FREE
-1 1bteA 96 E FREE
-1 1btn_ 8 H FREE
-1 1btn_ 13 H FREE
-1 1btn_ 23 H FREE
-1 1btn_ 27 C FREE
-1 1btn_ 39 D FREE
-1 1btn_ 50 H FREE
-1 1btn_ 62 C FREE
-1 1btn_ 73 H FREE
-1 1bu6O 9 D FREE
-1 1bu6O 22 H FREE
-1 1bu6O 45 E FREE
-1 1bu6O 46 H FREE
-1 1bu6O 104 C FREE
-1 1bu6O 111 C FREE
-1 1bu6O 113 H FREE
-1 1bu6O 146 H FREE
-1 1bu6O 178 H FREE
-1 1bu6O 181 D FREE
-1 1bu6O 194 H FREE
-1 1bu6O 244 D FREE
-1 1bu6O 254 C FREE
-1 1bu6O 268 C FREE
-1 1bu6O 291 C FREE
-1 1bu6O 374 H FREE
-1 1bu6O 381 E FREE
-1 1bu6O 403 H FREE
-1 1bu6O 498 H FREE
-1 1bu6O 499 D FREE
-1 1bu6O 500 E FREE
-1 1buiC 10 E FREE
-1 1buiC 34 H FREE
-1 1buiC 79 E FREE
-1 1buiC 106 D FREE
-1 1buiC 110 H FREE
-1 1bunB 3 H FREE
-1 1bunB 6 C FREE
-1 1bunB 15 C FREE
-1 1bunB 31 C FREE
-1 1bunB 39 C FREE
-1 1bunB 45 H FREE
-1 1bunB 50 H FREE
-1 1bunB 52 C FREE
-1 1bunB 54 C FREE
-1 1bunB 56 C FREE
-1 1bus_ 5 D FREE
-1 1bus_ 6 C FREE
-1 1bus_ 16 C FREE
-1 1bus_ 19 E FREE
-1 1bus_ 23 H FREE
-1 1bus_ 24 C FREE
-1 1bus_ 35 C FREE
-1 1bus_ 38 C FREE
-1 1bus_ 52 H FREE
-1 1bus_ 56 C FREE
-1 1buyA 6 C FREE
-1 1buyA 7 D FREE
-1 1buyA 12 E FREE
-1 1buyA 17 E FREE
-1 1buyA 20 E FREE
-1 1buyA 22 E FREE
-1 1buyA 28 C FREE
-1 1buyA 30 E FREE
-1 1buyA 31 H FREE
-1 1buyA 32 C FREE
-1 1buyA 36 E FREE
-1 1buyA 42 D FREE
-1 1buyA 54 E FREE
-1 1buyA 61 E FREE
-1 1buyA 71 E FREE
-1 1buyA 88 E FREE
-1 1buyA 93 H FREE
-1 1buyA 95 D FREE
-1 1buyA 116 E FREE
-1 1buyA 122 D FREE
-1 1buyA 135 D FREE
-1 1buyA 158 E FREE
-1 1buyA 160 C FREE
-1 1buyA 164 D FREE
-1 1bvnP 14 H FREE
-1 1bvnP 27 C FREE
-1 1bvnP 69 C FREE
-1 1bvnP 85 C FREE
-1 1bvnP 95 D FREE
-1 1bvnP 100 H FREE
-1 1bvnP 102 C FREE
-1 1bvnP 114 C FREE
-1 1bvnP 118 C FREE
-1 1bvnP 140 C FREE
-1 1bvnP 159 C FREE
-1 1bvnP 166 D FREE
-1 1bvnP 200 H FREE
-1 1bvnP 214 H FREE
-1 1bvnP 232 E FREE
-1 1bvnP 298 H FREE
-1 1bvnP 299 D FREE
-1 1bvnP 304 H FREE
-1 1bvnP 330 H FREE
-1 1bvnP 377 C FREE
-1 1bvnP 383 C FREE
-1 1bvnP 385 H FREE
-1 1bvnP 449 C FREE
-1 1bvnP 461 C FREE
-1 1bvnP 490 H FREE
-1 1bvnT 5 E FREE
-1 1bvnT 10 C FREE
-1 1bvnT 26 C FREE
-1 1bvnT 44 C FREE
-1 1bvnT 57 D FREE
-1 1bvnT 63 H FREE
-1 1bvnT 65 H FREE
-1 1bvnT 72 C FREE
-1 1bw5_ 15 H FREE
-1 1bw5_ 20 C FREE
-1 1bw5_ 55 C FREE
-1 1bwzA 6 H FREE
-1 1bwzA 11 D FREE
-1 1bwzA 36 H FREE
-1 1bwzA 37 C FREE
-1 1bwzA 42 D FREE
-1 1bwzA 58 H FREE
-1 1bwzA 65 D FREE
-1 1bwzA 72 C FREE
-1 1bwzA 78 C FREE
-1 1bwzA 149 C FREE
-1 1bwzA 158 H FREE
-1 1bwzA 159 C FREE
-1 1bwzA 181 H FREE
-1 1bwzA 200 H FREE
-1 1bwzA 207 E FREE
-1 1bwzA 216 C FREE
-1 1bwzA 221 C FREE
-1 1bwzA 255 H FREE
-1 1bwzA 265 H FREE
-1 1bx7_ 5 C FREE
-1 1bx7_ 10 C FREE
-1 1bx7_ 16 C FREE
-1 1bx7_ 21 C FREE
-1 1bx7_ 23 C FREE
-1 1bx7_ 27 H FREE
-1 1bx7_ 28 C FREE
-1 1bx7_ 32 C FREE
-1 1bx7_ 39 D FREE
-1 1bx7_ 40 E FREE
-1 1bx7_ 43 C FREE
-1 1bx7_ 44 E FREE
-1 1bx7_ 47 C FREE
-1 1bx7_ 49 C FREE
-1 1bxeA 61 H FREE
-1 1bxeA 101 H FREE
-1 1bxeA 110 H FREE
-1 1bxiA 8 D FREE
-1 1bxiA 11 E FREE
-1 1bxiA 13 E FREE
-1 1bxiA 22 C FREE
-1 1bxiA 38 H FREE
-1 1bxiA 45 H FREE
-1 1bxiA 50 D FREE
-1 1bxiA 60 D FREE
-1 1bxyA 38 D FREE
-1 1bxyA 51 H FREE
-1 1by2_ 23 E FREE
-1 1by2_ 34 C FREE
-1 1by2_ 35 D FREE
-1 1by2_ 47 C FREE
-1 1by2_ 78 C FREE
-1 1by2_ 82 E FREE
-1 1by2_ 88 C FREE
-1 1by2_ 98 C FREE
-1 1by2_ 100 H FREE
-1 1by2_ 103 D FREE
-1 1by2_ 108 C FREE
-1 1by2_ 116 H FREE
-1 1by4D 5 H FREE
1 1by4D 7 C ZN_2335
1 1by4D 10 C ZN_2335
-1 1by4D 12 D FREE
-1 1by4D 18 H FREE
1 1by4D 24 C ZN_2335
1 1by4D 27 C ZN_2335
1 1by4D 43 C ZN_2336
1 1by4D 49 C ZN_2336
1 1by4D 59 C ZN_2336
1 1by4D 62 C ZN_2336
-1 1by4D 67 C FREE
-1 1bykA 49 H FREE
-1 1bykA 59 D FREE
-1 1bykA 76 H FREE
-1 1bykA 95 C FREE
-1 1bykA 97 D FREE
-1 1bykA 114 H FREE
-1 1bykA 124 H FREE
-1 1bykA 134 H FREE
-1 1bykA 141 C FREE
-1 1bykA 144 H FREE
-1 1bykA 147 H FREE
-1 1bykA 177 C FREE
-1 1bykA 180 D FREE
-1 1bykA 213 H FREE
-1 1bykA 232 C FREE
-1 1bywA 13 C FREE
-1 1bywA 18 C FREE
-1 1bywA 23 C FREE
-1 1bywA 26 C FREE
-1 1bywA 32 E FREE
-1 1bywA 38 C FREE
-1 1bywA 40 C FREE
-1 1bywA 44 H FREE
-1 1bywA 47 C FREE
-1 1bywA 79 C FREE
-1 1bywA 82 C FREE
-1 1bywA 108 E FREE
-1 1bzg_ 4 H FREE
-1 1bzg_ 8 H FREE
-1 1bzg_ 9 D FREE
-1 1bzg_ 16 D FREE
-1 1bzg_ 24 H FREE
-1 1bzg_ 25 H FREE
-1 1bzg_ 31 H FREE
-1 1bzkA 8 D FREE
-1 1bzkA 11 D FREE
-1 1bzkA 41 E FREE
-1 1c02A 19 D FREE
-1 1c02A 20 D FREE
-1 1c02A 21 D FREE
-1 1c02A 22 D FREE
-1 1c02A 62 H FREE
-1 1c02A 80 C FREE
-1 1c02A 92 H FREE
-1 1c02A 99 E FREE
-1 1c02A 106 D FREE
-1 1c02A 117 E FREE
-1 1c02A 128 D FREE
-1 1c07A 47 H FREE
-1 1c07A 52 C FREE
-1 1c07A 53 D FREE
-1 1c07A 57 C FREE
-1 1c07A 70 H FREE
-1 1c07A 84 H FREE
-1 1c0eA 1 E FREE
-1 1c0eA 11 C FREE
-1 1c0eA 16 C FREE
-1 1c0eA 22 E FREE
-1 1c0eA 61 C FREE
-1 1c0eA 65 H FREE
-1 1c0eA 71 H FREE
-1 1c0eA 85 D FREE
-1 1c0eA 89 C FREE
-1 1c0eA 91 D FREE
-1 1c0eA 108 C FREE
-1 1c0eA 128 D FREE
-1 1c0eA 144 C FREE
-1 1c0eA 147 C FREE
-1 1c0eA 148 C FREE
-1 1c0fA 0 D FREE
-1 1c0fA 2 E FREE
-1 1c0fA 10 D FREE
-1 1c0fA 16 C FREE
-1 1c0fA 39 H FREE
-1 1c0fA 43 D FREE
-1 1c0fA 48 D FREE
-1 1c0fA 72 D FREE
-1 1c0fA 73 D FREE
-1 1c0fA 75 E FREE
-1 1c0fA 79 H FREE
-1 1c0fA 80 H FREE
-1 1c0fA 92 E FREE
-1 1c0fA 93 H FREE
-1 1c0fA 99 E FREE
-1 1c0fA 109 E FREE
-1 1c0fA 117 E FREE
-1 1c0fA 146 D FREE
-1 1c0fA 149 D FREE
-1 1c0fA 153 H FREE
-1 1c0fA 165 H FREE
-1 1c0fA 176 D FREE
-1 1c0fA 197 E FREE
-1 1c0fA 199 E FREE
-1 1c0fA 206 E FREE
-1 1c0fA 214 D FREE
-1 1c0fA 218 E FREE
-1 1c0fA 236 D FREE
-1 1c0fA 249 C FREE
-1 1c0fA 251 E FREE
-1 1c0fA 262 E FREE
-1 1c0fA 267 H FREE
-1 1c0fA 277 C FREE
-1 1c0fA 278 D FREE
-1 1c0fA 280 D FREE
-1 1c0fA 308 E FREE
-1 1c0fA 326 E FREE
-1 1c0fA 353 E FREE
-1 1c0fA 356 E FREE
-1 1c0fA 363 H FREE
-1 1c0fA 366 C FREE
-1 1c0fS 6 H FREE
-1 1c0fS 34 C FREE
-1 1c0fS 63 H FREE
-1 1c0fS 70 C FREE
-1 1c0fS 96 H FREE
-1 1c0fS 103 E FREE
-1 1c17M 0 H FREE
-1 1c17M 37 H FREE
-1 1c17M 90 H FREE
-1 1c17M 150 H FREE
-1 1c17M 176 H FREE
-1 1c1kA 28 H FREE
-1 1c1kA 34 D FREE
-1 1c1kA 41 C FREE
-1 1c1kA 46 D FREE
-1 1c1kA 54 D FREE
-1 1c1kA 63 E FREE
-1 1c1kA 69 E FREE
-1 1c1kA 83 D FREE
-1 1c1kA 88 D FREE
-1 1c1kA 91 D FREE
-1 1c1kA 93 D FREE
-1 1c1kA 100 E FREE
-1 1c1kA 113 E FREE
-1 1c1kA 114 E FREE
-1 1c1kA 115 D FREE
-1 1c1kA 133 E FREE
-1 1c1kA 158 E FREE
-1 1c1kA 164 D FREE
-1 1c1kA 171 D FREE
-1 1c1kA 173 H FREE
-1 1c1kA 174 D FREE
-1 1c1kA 199 D FREE
-1 1c1kA 214 C FREE
-1 1c1yB 24 H FREE
-1 1c1yB 25 D FREE
-1 1c1yB 26 C FREE
-1 1c1yB 39 E FREE
-1 1c1yB 40 C FREE
-1 1c1yB 41 C FREE
-1 1c1yB 48 H FREE
-1 1c1yB 50 H FREE
-1 1c1yB 69 E FREE
-1 1c1yB 70 E FREE
-1 1c2aA 5 C FREE
-1 1c2aA 6 C FREE
-1 1c2aA 7 D FREE
-1 1c2aA 11 C FREE
-1 1c2aA 19 C FREE
-1 1c2aA 21 C FREE
-1 1c2aA 23 D FREE
-1 1c2aA 28 C FREE
-1 1c2aA 32 C FREE
-1 1c2aA 35 C FREE
-1 1c2aA 47 C FREE
-1 1c2aA 59 C FREE
-1 1c2aA 64 C FREE
-1 1c2aA 65 C FREE
-1 1c2aA 66 D FREE
-1 1c2aA 70 C FREE
-1 1c2aA 78 C FREE
-1 1c2aA 80 C FREE
-1 1c2aA 82 D FREE
-1 1c2aA 87 C FREE
-1 1c2aA 91 C FREE
-1 1c2aA 94 C FREE
-1 1c2aA 106 C FREE
-1 1c2aA 108 D FREE
-1 1c2aA 118 C FREE
-1 1c39A 0 E FREE
-1 1c39A 3 C FREE
-1 1c39A 8 E FREE
-1 1c39A 32 E FREE
-1 1c39A 40 D FREE
-1 1c39A 49 C FREE
-1 1c39A 51 E FREE
-1 1c39A 55 H FREE
-1 1c39A 97 D FREE
-1 1c39A 102 H FREE
-1 1c39A 103 C FREE
-1 1c39A 116 C FREE
-1 1c39A 119 H FREE
-1 1c39A 137 D FREE
-1 1c39A 138 C FREE
-1 1c39A 145 D FREE
-1 1c39A 150 C FREE
-1 1c3aA 0 D FREE
-1 1c3aA 3 C FREE
-1 1c3aA 14 C FREE
-1 1c3aA 26 D FREE
-1 1c3aA 31 C FREE
-1 1c3aA 39 H FREE
-1 1c3aA 48 E FREE
-1 1c3aA 80 C FREE
-1 1c3aA 86 D FREE
-1 1c3aA 103 C FREE
-1 1c3aA 120 C FREE
-1 1c3aA 128 C FREE
-1 1c3aA 134 C FREE
-1 1c3d_ 8 H FREE
-1 1c3d_ 18 E FREE
-1 1c3d_ 32 H FREE
-1 1c3d_ 107 C FREE
-1 1c3d_ 132 H FREE
-1 1c3d_ 164 C FREE
-1 1c3d_ 237 E FREE
-1 1c3gA 11 E FREE
-1 1c3gA 12 D FREE
-1 1c3gA 29 H FREE
-1 1c3gA 78 H FREE
-1 1c3gA 169 D FREE
-1 1c3qA 8 C FREE
-1 1c3qA 15 H FREE
-1 1c3qA 20 H FREE
-1 1c3qA 50 E FREE
-1 1c3qA 53 D FREE
-1 1c3qA 86 H FREE
-1 1c3qA 93 D FREE
-1 1c3qA 125 E FREE
-1 1c3qA 128 H FREE
-1 1c3qA 141 D FREE
-1 1c3qA 171 D FREE
-1 1c3qA 178 H FREE
-1 1c3qA 183 H FREE
-1 1c3qA 186 H FREE
-1 1c3qA 197 C FREE
-1 1c3qA 207 C FREE
-1 1c3yA 0 E FREE
-1 1c3yA 4 E FREE
-1 1c3yA 9 H FREE
-1 1c3yA 13 C FREE
-1 1c3yA 16 E FREE
-1 1c3yA 31 E FREE
-1 1c3yA 34 D FREE
-1 1c3yA 41 H FREE
-1 1c3yA 44 C FREE
-1 1c3yA 61 D FREE
-1 1c3yA 62 H FREE
-1 1c3yA 72 E FREE
-1 1c3yA 73 H FREE
-1 1c3yA 84 C FREE
-1 1c3yA 93 H FREE
-1 1c3yA 101 C FREE
-1 1c3yA 103 H FREE
-1 1c3yA 104 D FREE
-1 1c44A 69 D FREE
-1 1c44A 70 C FREE
-1 1c4rG 1 H FREE
-1 1c4rG 56 D FREE
-1 1c4rG 61 H FREE
-1 1c4rG 63 H FREE
-1 1c4rG 89 D FREE
-1 1c4rG 93 H FREE
-1 1c4rG 109 D FREE
-1 1c4tA 55 H FREE
-1 1c4tA 91 H FREE
-1 1c4tA 142 D FREE
-1 1c4tA 176 H FREE
-1 1c4tA 202 D FREE
-1 1c4tA 203 H FREE
-1 1c4tA 207 D FREE
-1 1c4tA 231 D FREE
-1 1c5a_ 7 E FREE
-1 1c5a_ 20 C FREE
-1 1c5a_ 21 C FREE
-1 1c5a_ 23 D FREE
-1 1c5a_ 33 C FREE
-1 1c5a_ 46 C FREE
-1 1c5a_ 53 C FREE
-1 1c5a_ 54 C FREE
-1 1c5a_ 66 H FREE
-1 1c5eA 1 D FREE
-1 1c5eA 4 H FREE
-1 1c5eA 25 D FREE
-1 1c5eA 35 D FREE
-1 1c5eA 51 D FREE
-1 1c5eA 68 E FREE
-1 1c5eA 78 D FREE
-1 1c5kA 20 H FREE
-1 1c5kA 61 D FREE
-1 1c5kA 120 D FREE
-1 1c5kA 146 H FREE
-1 1c5kA 150 D FREE
-1 1c5kA 196 H FREE
-1 1c5kA 245 H FREE
-1 1c5kA 298 D FREE
-1 1c5kA 357 H FREE
-1 1c7yA 19 E FREE
-1 1c7yA 28 H FREE
-1 1c7yA 33 C FREE
-1 1c7yA 49 H FREE
-1 1c7yA 54 E FREE
-1 1c7yA 67 E FREE
-1 1c7yA 126 E FREE
-1 1c7yA 135 H FREE
-1 1c7yA 161 E FREE
-1 1c82A 4 D FREE
-1 1c82A 109 H FREE
-1 1c82A 111 H FREE
-1 1c82A 166 H FREE
-1 1c82A 184 D FREE
-1 1c82A 220 E FREE
-1 1c82A 225 D FREE
-1 1c82A 231 H FREE
-1 1c82A 272 H FREE
-1 1c82A 304 H FREE
-1 1c82A 315 H FREE
-1 1c82A 409 E FREE
-1 1c82A 410 H FREE
-1 1c82A 414 E FREE
-1 1c82A 435 H FREE
-1 1c82A 499 H FREE
-1 1c82A 618 H FREE
-1 1c82A 717 E FREE
-1 1c8dA 2 D FREE
-1 1c8dA 69 H FREE
-1 1c8dA 101 H FREE
-1 1c8dA 112 D FREE
-1 1c8dA 124 D FREE
-1 1c8dA 136 H FREE
-1 1c8dA 177 D FREE
-1 1c8dA 221 H FREE
-1 1c8dA 233 H FREE
-1 1c8dA 246 E FREE
-1 1c8dA 252 H FREE
-1 1c8dA 269 C FREE
-1 1c8dA 272 C FREE
-1 1c8dA 276 H FREE
-1 1c8dA 383 H FREE
-1 1c8dA 402 H FREE
-1 1c8dA 476 D FREE
-1 1c8dA 482 H FREE
-1 1c8dA 489 C FREE
-1 1c8dA 493 C FREE
-1 1c8dA 542 H FREE
-1 1c8zA 5 E FREE
-1 1c8zA 25 C FREE
-1 1c8zA 45 H FREE
-1 1c8zA 103 D FREE
-1 1c8zA 129 C FREE
-1 1c8zA 154 H FREE
-1 1c8zA 158 C FREE
-1 1c8zA 165 H FREE
-1 1c8zA 202 H FREE
-1 1c8zA 217 H FREE
-1 1c8zA 239 D FREE
-1 1c8zA 245 C FREE
-1 1c8zA 263 C FREE
-1 1c8zA 264 E FREE
-1 1c9kA 14 H FREE
-1 1c9kA 16 E FREE
-1 1c9kA 35 D FREE
-1 1c9kA 37 E FREE
-1 1c9kA 44 H FREE
-1 1c9kA 45 H FREE
-1 1c9kA 52 H FREE
-1 1c9kA 57 E FREE
-1 1c9kA 58 C FREE
-1 1c9kA 61 H FREE
-1 1c9kA 79 E FREE
-1 1c9kA 80 C FREE
-1 1c9kA 121 C FREE
-1 1c9kA 124 C FREE
-1 1c9kA 134 E FREE
-1 1c9kA 148 H FREE
-1 1c9kA 151 D FREE
-1 1c9oA 20 E FREE
-1 1c9oA 24 D FREE
-1 1c9oA 28 H FREE
-1 1c9sV 5 D FREE
-1 1c9sV 13 E FREE
-1 1c9sV 26 D FREE
-1 1c9sV 30 H FREE
-1 1c9sV 31 H FREE
-1 1c9sV 33 E FREE
-1 1c9sV 36 D FREE
-1 1c9sV 39 E FREE
-1 1c9sV 47 E FREE
-1 1c9sV 48 H FREE
-1 1c9sV 64 H FREE
-1 1c9sV 70 E FREE
-1 1ca1_ 1 D FREE
-1 1ca1_ 5 D FREE
1 1ca1_ 10 H ZN_371
-1 1ca1_ 45 H FREE
-1 1ca1_ 55 D FREE
-1 1ca1_ 57 D FREE
-1 1ca1_ 67 H FREE
-1 1ca1_ 125 H FREE
1 1ca1_ 129 D ZN_371
-1 1ca1_ 135 H FREE
-1 1ca1_ 147 H FREE
-1 1ca1_ 151 E FREE
-1 1ca1_ 155 E FREE
-1 1ca1_ 168 C FREE
-1 1ca1_ 206 H FREE
-1 1ca1_ 211 H FREE
-1 1ca1_ 215 D FREE
-1 1ca1_ 240 H FREE
-1 1ca1_ 241 D FREE
-1 1ca1_ 272 D FREE
-1 1ca1_ 273 D FREE
-1 1ca1_ 288 E FREE
-1 1ca1_ 292 D FREE
-1 1ca1_ 297 D FREE
-1 1ca1_ 304 D FREE
-1 1ca1_ 312 D FREE
-1 1ca1_ 335 D FREE
-1 1cb7B 10 E FREE
-1 1cb7B 11 E FREE
-1 1cb7B 13 H FREE
-1 1cb7B 28 E FREE
-1 1cb7B 30 D FREE
-1 1cb7B 74 H FREE
-1 1cb7B 95 D FREE
-1 1cb7B 106 C FREE
-1 1cb7B 134 C FREE
-1 1cb7B 149 H FREE
-1 1cb7B 162 H FREE
-1 1cb7B 170 E FREE
-1 1cb7B 196 C FREE
-1 1cb7B 197 D FREE
-1 1cb7B 209 H FREE
-1 1cb7B 213 E FREE
-1 1cb7B 235 E FREE
-1 1cb7B 254 C FREE
-1 1cb7B 260 D FREE
-1 1cb7B 266 C FREE
-1 1cb7B 273 E FREE
-1 1cb7B 290 H FREE
-1 1cb7B 328 H FREE
-1 1cb7B 329 E FREE
-1 1cb7B 367 E FREE
-1 1cb7B 374 E FREE
-1 1cb7B 377 C FREE
-1 1cb7B 389 D FREE
-1 1cb7B 404 D FREE
-1 1cb7B 422 D FREE
-1 1cb7B 426 C FREE
-1 1cb7B 431 E FREE
-1 1cb7B 456 E FREE
-1 1cb7B 467 D FREE
-1 1cb7B 468 D FREE
-1 1cb9A 2 C FREE
-1 1cb9A 13 C FREE
-1 1cb9A 20 C FREE
-1 1cb9A 30 H FREE
-1 1cb9A 37 C FREE
-1 1cb9A 41 C FREE
-1 1cb9A 52 C FREE
-1 1cb9A 53 C FREE
-1 1cb9A 56 D FREE
-1 1cb9A 58 C FREE
-1 1cbg_ 17 C FREE
-1 1cbg_ 34 E FREE
-1 1cbg_ 48 D FREE
-1 1cbg_ 52 H FREE
-1 1cbg_ 72 H FREE
-1 1cbg_ 77 D FREE
-1 1cbg_ 136 H FREE
-1 1cbg_ 166 C FREE
-1 1cbg_ 176 H FREE
-1 1cbg_ 182 E FREE
-1 1cbg_ 201 C FREE
-1 1cbg_ 209 C FREE
-1 1cbg_ 223 H FREE
-1 1cbg_ 229 H FREE
-1 1cbg_ 255 H FREE
-1 1cbg_ 283 H FREE
-1 1cbg_ 318 D FREE
-1 1cbg_ 355 H FREE
-1 1cbg_ 370 C FREE
-1 1cbg_ 386 H FREE
-1 1cbg_ 396 E FREE
-1 1cbg_ 415 D FREE
-1 1cbg_ 425 H FREE
-1 1cbg_ 475 H FREE
-1 1cbg_ 481 H FREE
-1 1cbkA 19 H FREE
-1 1cbkA 32 H FREE
-1 1cbkA 77 E FREE
-1 1cbkA 94 D FREE
-1 1cbkA 96 D FREE
-1 1cbkA 114 H FREE
-1 1cbkA 118 H FREE
-1 1cbkA 129 E FREE
-1 1cbkA 152 H FREE
-1 1cc7A 5 H FREE
-1 1cc7A 14 C FREE
-1 1cc7A 17 C FREE
-1 1cc7A 36 D FREE
-1 1ccm_ 2 C FREE
-1 1ccm_ 3 C FREE
-1 1ccm_ 15 C FREE
-1 1ccm_ 25 C FREE
-1 1ccm_ 31 C FREE
-1 1ccm_ 39 C FREE
-1 1cd1A 8 C FREE
-1 1cd1A 30 D FREE
-1 1cd1A 34 H FREE
-1 1cd1A 64 H FREE
-1 1cd1A 100 C FREE
-1 1cd1A 101 E FREE
-1 1cd1A 113 H FREE
-1 1cd1A 164 C FREE
-1 1cd1A 197 H FREE
-1 1cd1A 199 H FREE
-1 1cd1A 204 C FREE
-1 1cd1A 205 H FREE
-1 1cd1A 229 H FREE
-1 1cd1A 238 D FREE
-1 1cd1A 259 C FREE
-1 1cd1A 263 H FREE
-1 1cd3B 1 E FREE
-1 1cd3B 14 E FREE
-1 1cd3B 30 H FREE
-1 1cd3B 36 H FREE
-1 1cd3B 57 E FREE
-1 1cd3B 59 E FREE
-1 1cd3B 67 E FREE
-1 1cd3B 73 C FREE
-1 1cd3B 82 C FREE
-1 1cd3B 84 D FREE
-1 1cd3B 94 D FREE
-1 1cd3B 104 E FREE
-1 1cd3B 109 H FREE
-1 1cd3B 110 D FREE
-1 1cd3F 7 E FREE
-1 1cd3F 11 H FREE
-1 1cd3F 12 D FREE
-1 1cd3F 15 H FREE
-1 1cd3F 38 D FREE
-1 1cd3F 41 E FREE
-1 1cd3F 43 D FREE
-1 1cd3F 60 D FREE
-1 1cd3F 64 D FREE
-1 1cd3F 72 H FREE
-1 1cd3F 74 H FREE
-1 1cd3F 86 D FREE
-1 1cd3F 103 D FREE
-1 1cd3F 104 H FREE
-1 1cd3F 121 H FREE
-1 1cd3F 141 D FREE
-1 1cd3F 153 D FREE
-1 1cd3F 154 D FREE
-1 1cd3F 161 C FREE
-1 1cd3F 162 C FREE
-1 1cd3F 163 H FREE
-1 1cd3F 175 E FREE
-1 1cd3F 190 D FREE
-1 1cd3F 202 H FREE
-1 1cd3F 204 D FREE
-1 1cd3F 206 E FREE
-1 1cd3F 216 D FREE
-1 1cd3F 228 D FREE
-1 1cd3F 230 D FREE
-1 1cd3F 247 D FREE
-1 1cd3F 249 D FREE
-1 1cd3F 252 D FREE
-1 1cd3F 269 H FREE
-1 1cd3F 278 E FREE
-1 1cd3F 279 H FREE
-1 1cd3F 297 E FREE
-1 1cd3F 311 D FREE
-1 1cd3F 315 D FREE
-1 1cd3F 326 E FREE
-1 1cd3F 331 D FREE
-1 1cd3F 346 E FREE
-1 1cd3F 362 H FREE
-1 1cd3F 365 E FREE
-1 1cd3F 377 D FREE
-1 1cd3F 380 E FREE
-1 1cd3F 386 H FREE
-1 1cd3F 387 H FREE
-1 1cd3F 390 D FREE
-1 1cd3F 392 C FREE
-1 1cd3F 420 D FREE
-1 1cd5A 18 H FREE
-1 1cd5A 55 H FREE
-1 1cd5A 64 H FREE
-1 1cd5A 71 D FREE
-1 1cd5A 72 E FREE
-1 1cd5A 80 H FREE
-1 1cd5A 89 H FREE
-1 1cd5A 95 H FREE
-1 1cd5A 117 C FREE
-1 1cd5A 131 H FREE
-1 1cd5A 142 H FREE
-1 1cd5A 163 H FREE
-1 1cd5A 218 C FREE
-1 1cd5A 221 H FREE
-1 1cd5A 227 C FREE
-1 1cd5A 231 H FREE
-1 1cd5A 238 C FREE
-1 1cd5A 239 D FREE
-1 1cd5A 258 E FREE
-1 1cdq_ 2 C FREE
-1 1cdq_ 5 C FREE
-1 1cdq_ 12 C FREE
-1 1cdq_ 18 C FREE
-1 1cdq_ 23 D FREE
-1 1cdq_ 25 C FREE
-1 1cdq_ 38 C FREE
-1 1cdq_ 43 H FREE
-1 1cdq_ 44 C FREE
-1 1cdq_ 62 C FREE
-1 1cdq_ 63 C FREE
-1 1cdq_ 68 C FREE
-1 1cdq_ 75 E FREE
-1 1cdzA 0 E FREE
-1 1cdzA 9 H FREE
-1 1cdzA 20 E FREE
-1 1cdzA 77 C FREE
-1 1cdzA 86 H FREE
-1 1ce3A 3 C FREE
-1 1ce3A 7 C FREE
-1 1ce3A 16 C FREE
-1 1ce3A 28 C FREE
-1 1ce3A 31 C FREE
-1 1ce3A 32 C FREE
-1 1ce3A 38 C FREE
-1 1ce3A 49 C FREE
-1 1ce3A 50 E FREE
-1 1ce3A 52 E FREE
-1 1ce4A 0 C FREE
-1 1ce4A 12 H FREE
-1 1ce4A 24 E FREE
-1 1ce4A 28 D FREE
-1 1ce4A 33 H FREE
-1 1ce4A 34 C FREE
-1 1ceeB 7 D FREE
-1 1ceeB 16 H FREE
-1 1ceeB 19 H FREE
-1 1ceeB 23 D FREE
-1 1ceeB 29 D FREE
-1 1ceeB 36 D FREE
-1 1ceeB 55 E FREE
1 1cesA 7 E ZN_1_A
1 1cesA 9 D ZN_1_A
1 1cesA 23 H ZN_1_A
-1 1cesA 50 H FREE
-1 1cesA 120 H FREE
-1 1cesA 126 H FREE
-1 1cesA 179 H FREE
-1 1cesA 182 E FREE
-1 1cesA 204 H FREE
-1 1cf7A 7 H FREE
-1 1cf7A 49 D FREE
-1 1cf7A 55 E FREE
-1 1cfb_ 15 C FREE
-1 1cfb_ 23 H FREE
-1 1cfb_ 36 H FREE
-1 1cfb_ 92 H FREE
-1 1cfb_ 96 C FREE
-1 1cfb_ 132 H FREE
-1 1cfb_ 138 H FREE
-1 1cfb_ 202 E FREE
-1 1cfb_ 203 D FREE
-1 1cfe_ 10 H FREE
-1 1cfe_ 43 C FREE
-1 1cfe_ 47 H FREE
-1 1cfe_ 73 E FREE
-1 1cfe_ 84 C FREE
-1 1cfe_ 90 C FREE
-1 1cfe_ 92 H FREE
-1 1cfe_ 106 C FREE
-1 1cfe_ 111 C FREE
-1 1cfe_ 120 C FREE
-1 1cfh_ 6 E FREE
-1 1cfh_ 7 E FREE
-1 1cfh_ 14 E FREE
-1 1cfh_ 16 E FREE
-1 1cfh_ 17 C FREE
-1 1cfh_ 19 E FREE
-1 1cfh_ 20 E FREE
-1 1cfh_ 22 C FREE
-1 1cfh_ 25 E FREE
-1 1cfh_ 26 E FREE
-1 1cfh_ 29 E FREE
-1 1cfh_ 46 D FREE
-1 1cgiI 0 D FREE
-1 1cgiI 8 C FREE
-1 1cgiI 15 C FREE
-1 1cgiI 23 C FREE
-1 1cgiI 26 D FREE
-1 1cgiI 33 E FREE
-1 1cgiI 34 C FREE
-1 1cgiI 37 C FREE
-1 1cgiI 55 C FREE
1 1chc_ 7 C ZN_71
1 1chc_ 10 C ZN_71
1 1chc_ 23 C ZN_70
1 1chc_ 25 H ZN_70
1 1chc_ 28 C ZN_71
1 1chc_ 31 C ZN_71
1 1chc_ 42 C ZN_70
1 1chc_ 45 C ZN_70
-1 1chc_ 54 H FREE
-1 1chpD 6 D FREE
-1 1chpD 8 C FREE
-1 1chpD 10 E FREE
-1 1chpD 12 H FREE
-1 1chpD 17 H FREE
-1 1chpD 28 E FREE
-1 1chpD 35 E FREE
-1 1chpD 50 E FREE
-1 1chpD 56 H FREE
-1 1chpD 58 D FREE
-1 1chpD 65 E FREE
-1 1chpD 69 D FREE
-1 1chpD 85 C FREE
-1 1chpD 93 H FREE
-1 1ci4A 6 H FREE
-1 1ci4A 12 E FREE
-1 1ci4A 16 E FREE
-1 1ci4A 55 E FREE
-1 1ci4A 66 C FREE
-1 1ci4A 76 C FREE
-1 1ci4A 79 C FREE
-1 1ci4A 82 E FREE
-1 1ci4A 84 C FREE
-1 1ci6A 23 E FREE
-1 1ci6A 25 E FREE
-1 1ci6A 30 E FREE
-1 1ci6A 31 C FREE
-1 1ci6A 51 E FREE
-1 1ci6A 61 E FREE
-1 1ci6B 1 E FREE
-1 1ci6B 7 E FREE
-1 1ci6B 26 E FREE
-1 1ci6B 29 H FREE
-1 1ci6B 37 E FREE
-1 1ci6B 39 E FREE
-1 1ci6B 51 E FREE
-1 1cid_ 23 E FREE
-1 1cid_ 118 C FREE
-1 1cid_ 160 C FREE
-1 1cid_ 164 E FREE
-1 1cid_ 171 D FREE
-1 1cjvA 16 H FREE
-1 1cjvA 23 H FREE
1 1cjvA 32 D ZN_502
-1 1cjvA 43 C FREE
-1 1cjvA 67 H FREE
-1 1cjvA 68 C FREE
1 1cjvA 76 D ZN_502
-1 1cjvA 77 C FREE
-1 1cjvA 80 C FREE
-1 1cjvA 91 H FREE
-1 1cjvA 93 H FREE
-1 1cjvA 94 C FREE
-1 1cjvA 95 C FREE
-1 1cjvA 124 H FREE
-1 1cjvA 129 H FREE
-1 1cjvA 130 C FREE
-1 1cjvA 152 H FREE
-1 1cjvA 163 H FREE
-1 1cjvA 182 C FREE
-1 1cjvA 193 H FREE
-1 1cjvA 203 C FREE
-1 1ck1A 0 E FREE
-1 1ck1A 4 D FREE
-1 1ck1A 11 H FREE
-1 1ck1A 30 H FREE
-1 1ck1A 46 H FREE
1 1ck1A 82 D ZN_300
-1 1ck1A 92 C FREE
-1 1ck1A 109 C FREE
1 1ck1A 117 H ZN_300
1 1ck1A 121 H ZN_300
-1 1ck1A 157 E FREE
-1 1ck1A 159 D FREE
-1 1ck1A 198 D FREE
-1 1ck1A 218 D FREE
-1 1ck1A 230 E FREE
-1 1ck1A 232 H FREE
-1 1ck2A 74 E FREE
-1 1ck2A 92 E FREE
-1 1ck2A 95 D FREE
-1 1ckeA 10 D FREE
-1 1ckeA 21 C FREE
-1 1ckeA 31 H FREE
-1 1ckeA 48 H FREE
-1 1ckeA 49 H FREE
-1 1ckeA 50 H FREE
-1 1ckeA 65 H FREE
-1 1ckeA 128 D FREE
-1 1ckeA 131 D FREE
-1 1ckeA 155 H FREE
-1 1ckeA 181 D FREE
-1 1ckeA 184 D FREE
-1 1ckeA 202 D FREE
-1 1cl1A 43 H FREE
-1 1cl1A 63 H FREE
-1 1cl1A 71 C FREE
-1 1cl1A 74 E FREE
-1 1cl1A 79 C FREE
-1 1cl1A 84 C FREE
-1 1cl1A 102 H FREE
-1 1cl1A 117 C FREE
-1 1cl1A 142 H FREE
-1 1cl1A 153 E FREE
-1 1cl1A 163 H FREE
-1 1cl1A 214 H FREE
-1 1cl1A 224 C FREE
-1 1cl1A 228 C FREE
-1 1cl1A 265 H FREE
-1 1cl1A 266 H FREE
-1 1cl1A 279 H FREE
-1 1cl1A 287 H FREE
-1 1cl1A 296 H FREE
-1 1cl1A 353 H FREE
-1 1cl1A 373 H FREE
-1 1cl1A 377 E FREE
-1 1cl1A 381 D FREE
-1 1cl1A 385 D FREE
-1 1cl7I 6 C FREE
-1 1cl7I 30 H FREE
-1 1cl7I 61 C FREE
-1 1cl7I 65 H FREE
-1 1cl7I 81 C FREE
-1 1clc_ 35 E FREE
-1 1clc_ 54 H FREE
-1 1clc_ 64 C FREE
-1 1clc_ 98 D FREE
1 1clc_ 144 C ZN_594
-1 1clc_ 156 H FREE
-1 1clc_ 159 H FREE
1 1clc_ 162 C ZN_594
1 1clc_ 163 H ZN_594
-1 1clc_ 176 H FREE
1 1clc_ 186 H ZN_594
-1 1clc_ 187 D FREE
-1 1clc_ 190 D FREE
-1 1clc_ 211 H FREE
-1 1clc_ 242 D FREE
-1 1clc_ 258 H FREE
-1 1clc_ 275 H FREE
-1 1clc_ 306 D FREE
-1 1clc_ 313 C FREE
-1 1clc_ 350 D FREE
-1 1clc_ 351 D FREE
-1 1clc_ 434 H FREE
-1 1clc_ 448 C FREE
-1 1clc_ 481 H FREE
-1 1clc_ 505 H FREE
-1 1clc_ 535 D FREE
-1 1clc_ 574 D FREE
-1 1clc_ 585 D FREE
-1 1clc_ 610 D FREE
-1 1clc_ 614 D FREE
-1 1clc_ 621 D FREE
-1 1cliA 14 D FREE
-1 1cliA 48 C FREE
-1 1cliA 64 D FREE
-1 1cliA 79 H FREE
-1 1cliA 85 D FREE
-1 1cliA 90 C FREE
-1 1cliA 93 D FREE
-1 1cliA 129 C FREE
-1 1cliA 134 C FREE
-1 1cliA 140 E FREE
-1 1cliA 149 H FREE
-1 1cliA 154 D FREE
-1 1cliA 159 C FREE
-1 1cliA 178 D FREE
-1 1cliA 189 H FREE
-1 1cliA 205 C FREE
-1 1cliA 220 H FREE
-1 1cliA 242 H FREE
-1 1cliA 246 H FREE
-1 1cliA 290 H FREE
-1 1cliA 291 H FREE
-1 1cliA 292 E FREE
-1 1cliA 299 C FREE
-1 1clqA 2 E FREE
-1 1clqA 8 E FREE
-1 1clqA 16 E FREE
-1 1clqA 20 D FREE
-1 1clqA 25 E FREE
-1 1clqA 31 E FREE
-1 1clqA 39 H FREE
-1 1clqA 40 C FREE
-1 1clqA 50 D FREE
-1 1clqA 56 C FREE
-1 1clqA 66 D FREE
-1 1clqA 76 D FREE
-1 1clqA 80 E FREE
-1 1clqA 86 D FREE
-1 1clqA 94 D FREE
-1 1clqA 103 D FREE
-1 1clqA 104 H FREE
-1 1clqA 113 D FREE
-1 1clqA 115 E FREE
-1 1clqA 130 H FREE
-1 1clqA 137 H FREE
-1 1clqA 193 E FREE
-1 1clqA 221 D FREE
-1 1clqA 244 H FREE
-1 1clqA 316 H FREE
-1 1clqA 326 D FREE
-1 1clqA 385 H FREE
-1 1clqA 410 D FREE
-1 1clqA 439 H FREE
-1 1clqA 455 C FREE
-1 1clqA 484 H FREE
-1 1clqA 503 H FREE
-1 1clqA 608 C FREE
-1 1clqA 620 D FREE
-1 1clqA 622 D FREE
-1 1clqA 645 H FREE
-1 1clqA 670 C FREE
-1 1clqA 678 H FREE
-1 1clqA 730 E FREE
-1 1clqA 747 C FREE
-1 1clqA 791 D FREE
-1 1clqA 800 C FREE
-1 1clqA 803 H FREE
-1 1clqA 825 E FREE
-1 1clqA 842 D FREE
-1 1clqA 844 C FREE
-1 1clqA 860 D FREE
-1 1clqA 863 H FREE
-1 1clqA 866 D FREE
-1 1clqA 891 E FREE
-1 1clqA 901 D FREE
-1 1cm9A 8 H FREE
-1 1cm9A 13 C FREE
-1 1cm9A 14 C FREE
-1 1cm9A 37 C FREE
-1 1cm9A 53 C FREE
-1 1cmxA 11 E FREE
-1 1cmxA 22 H FREE
-1 1cmxA 34 D FREE
-1 1cmxA 89 C FREE
-1 1cmxA 96 H FREE
-1 1cmxA 165 H FREE
-1 1cmxA 178 E FREE
-1 1cmxA 180 D FREE
-1 1cnqA 37 C FREE
-1 1cnqA 54 H FREE
1 1cnqA 67 D ZN_343_A
-1 1cnqA 73 D FREE
-1 1cnqA 91 C FREE
1 1cnqA 96 E ZN_341_A ZN_343_A
-1 1cnqA 97 E FREE
-1 1cnqA 115 C FREE
1 1cnqA 117 D ZN_341_A ZN_342_A
1 1cnqA 120 D ZN_342_A
-1 1cnqA 127 C FREE
-1 1cnqA 182 C FREE
-1 1cnqA 250 D FREE
-1 1cnqA 252 H FREE
-1 1cnqA 280 C FREE
-1 1cnqA 288 E FREE
-1 1cnqA 303 D FREE
-1 1cnqA 310 H FREE
-1 1cnqA 322 D FREE
-1 1cnqA 333 H FREE
-1 1cnsA 16 H FREE
-1 1cnsA 22 C FREE
-1 1cnsA 65 H FREE
-1 1cnsA 84 C FREE
-1 1cnsA 96 C FREE
-1 1cnsA 104 C FREE
-1 1cnsA 120 H FREE
-1 1cnsA 168 H FREE
-1 1cnsA 203 C FREE
-1 1cnsA 205 H FREE
-1 1cnsA 222 C FREE
-1 1cnsA 235 C FREE
-1 1cnt1 4 E FREE
-1 1cnt1 5 H FREE
-1 1cnt1 11 H FREE
-1 1cnt1 14 D FREE
-1 1cnt1 16 C FREE
-1 1cnt1 29 D FREE
-1 1cnt1 35 E FREE
-1 1cnt1 40 H FREE
-1 1cnt1 53 D FREE
-1 1cnt1 61 D FREE
-1 1cnt1 65 E FREE
-1 1cnt1 74 E FREE
-1 1cnt1 83 H FREE
-1 1cnt1 91 E FREE
-1 1cnt1 92 D FREE
-1 1cnt1 96 H FREE
-1 1cnt1 101 E FREE
-1 1cnt1 103 D FREE
-1 1cnt1 105 H FREE
-1 1cnt1 109 H FREE
-1 1cnt1 123 E FREE
-1 1cnt1 124 E FREE
-1 1cnt1 137 E FREE
-1 1cnt1 152 E FREE
-1 1cnt1 163 E FREE
-1 1cnt1 173 H FREE
-1 1cnt1 174 D FREE
-1 1cnt1 181 H FREE
-1 1cnv_ 0 D FREE
-1 1cnv_ 22 C FREE
-1 1cnv_ 40 C FREE
-1 1cnv_ 53 C FREE
-1 1cnv_ 61 C FREE
-1 1cnv_ 71 C FREE
-1 1cnv_ 92 C FREE
-1 1cnv_ 105 H FREE
-1 1cnv_ 123 D FREE
-1 1cnv_ 126 H FREE
-1 1cnv_ 164 C FREE
-1 1cnv_ 168 D FREE
-1 1cnv_ 179 H FREE
-1 1cnv_ 181 D FREE
-1 1cnv_ 193 C FREE
1 1co4A 10 C ZN_43_A
1 1co4A 13 C ZN_43_A
-1 1co4A 17 H FREE
1 1co4A 22 C ZN_43_A
1 1co4A 24 H ZN_43_A
-1 1cof_ 61 C FREE
-1 1cof_ 67 D FREE
-1 1cof_ 125 E FREE
-1 1cof_ 142 H FREE
-1 1cokA 1 H FREE
-1 1cokA 3 D FREE
-1 1cokA 15 C FREE
-1 1cokA 18 C FREE
-1 1cokA 20 E FREE
-1 1cokA 32 H FREE
-1 1cokA 39 E FREE
-1 1cokA 40 D FREE
-1 1cokA 60 D FREE
-1 1cokA 65 H FREE
-1 1cokA 66 D FREE
-1 1coo_ 1 D FREE
-1 1coo_ 26 D FREE
-1 1coo_ 29 E FREE
-1 1coo_ 37 C FREE
-1 1coo_ 44 H FREE
-1 1coo_ 48 D FREE
-1 1coo_ 56 E FREE
-1 1coo_ 70 E FREE
-1 1coo_ 96 D FREE
-1 1coo_ 97 E FREE
-1 1cozA 10 D FREE
-1 1cozA 13 H FREE
-1 1cozA 16 H FREE
-1 1cozA 37 D FREE
-1 1cozA 49 H FREE
-1 1cozA 53 H FREE
-1 1cozA 65 D FREE
-1 1cozA 83 H FREE
-1 1cozA 93 D FREE
-1 1cozA 105 C FREE
-1 1cq3A 16 C FREE
-1 1cq3A 20 E FREE
-1 1cq3A 23 H FREE
-1 1cq3A 24 H FREE
-1 1cq3A 28 D FREE
-1 1cq3A 43 D FREE
-1 1cq3A 46 C FREE
-1 1cq3A 54 E FREE
-1 1cq3A 87 C FREE
-1 1cq3A 95 E FREE
-1 1cq3A 124 E FREE
-1 1cq3A 132 C FREE
-1 1cq3A 133 E FREE
-1 1cq3A 140 C FREE
-1 1cq3A 152 H FREE
-1 1cq3A 161 H FREE
-1 1cq3A 176 D FREE
-1 1cq3A 179 C FREE
-1 1cq3A 184 E FREE
-1 1cq3A 191 D FREE
-1 1cq3A 193 C FREE
-1 1cq3A 198 E FREE
-1 1cq3A 203 D FREE
-1 1cq3A 214 E FREE
-1 1cq3A 218 D FREE
-1 1cq3A 219 D FREE
-1 1cq3A 231 C FREE
-1 1cq4A 6 E FREE
-1 1cq4A 22 D FREE
-1 1cq4A 25 E FREE
-1 1cqkA 13 E FREE
-1 1cqkA 24 C FREE
-1 1cqkA 82 C FREE
-1 1cqkA 86 H FREE
-1 1cqkA 87 E FREE
-1 1cqkA 90 H FREE
-1 1cqkA 92 H FREE
-1 1cqkA 93 H FREE
-1 1cqkA 100 H FREE
-1 1cr0A 2 E FREE
-1 1cr0A 7 H FREE
-1 1cr0A 21 C FREE
-1 1cr0A 35 E FREE
-1 1cr0A 72 E FREE
-1 1cr0A 86 H FREE
-1 1cr0A 121 H FREE
-1 1cr0A 147 C FREE
-1 1cr0A 153 D FREE
-1 1cr0A 154 H FREE
-1 1cr0A 193 C FREE
-1 1cr0A 194 H FREE
-1 1cr0A 204 H FREE
-1 1cr0A 226 D FREE
-1 1cr0A 250 C FREE
-1 1cr0A 279 E FREE
-1 1cr0A 280 E FREE
-1 1cr0A 281 E FREE
-1 1cr0A 283 H FREE
-1 1cr0A 288 D FREE
-1 1cr0A 294 D FREE
-1 1csbA 5 D FREE
-1 1csbA 13 C FREE
-1 1csbA 25 C FREE
-1 1csbA 28 C FREE
-1 1csbA 42 C FREE
-1 1csbA 44 H FREE
-1 1csgA 14 H FREE
-1 1csgA 20 E FREE
-1 1csgA 30 D FREE
-1 1csgA 37 E FREE
-1 1csgA 40 E FREE
-1 1csgA 53 C FREE
-1 1csgA 82 H FREE
-1 1csgA 86 H FREE
-1 1csgA 87 C FREE
-1 1csgA 92 E FREE
-1 1csgA 95 C FREE
-1 1csgA 107 E FREE
-1 1csgA 119 D FREE
-1 1csgA 120 C FREE
-1 1csmA 22 E FREE
-1 1csmA 23 D FREE
-1 1csmA 31 E FREE
-1 1csmA 34 H FREE
-1 1csmA 38 C FREE
-1 1csmA 46 H FREE
-1 1csmA 60 D FREE
-1 1csmA 67 E FREE
-1 1csmA 70 H FREE
-1 1csmA 80 D FREE
-1 1csmA 81 E FREE
-1 1csmA 134 D FREE
-1 1csmA 146 D FREE
-1 1csmA 149 C FREE
-1 1csmA 158 H FREE
-1 1csmA 165 E FREE
-1 1csmA 183 D FREE
-1 1csmA 197 E FREE
-1 1csmA 214 D FREE
-1 1csmA 235 E FREE
-1 1csmA 247 E FREE
-1 1csmA 254 E FREE
-1 1csmA 255 E FREE
-1 1cv8_ 15 E FREE
-1 1cv8_ 23 C FREE
-1 1cv8_ 42 H FREE
-1 1cv8_ 51 H FREE
-1 1cv8_ 93 D FREE
-1 1cv8_ 110 E FREE
-1 1cv8_ 116 H FREE
-1 1cv8_ 119 H FREE
-1 1cv8_ 134 E FREE
-1 1cv8_ 143 D FREE
-1 1cv8_ 150 D FREE
-1 1cv8_ 163 H FREE
-1 1cviA 11 H FREE
-1 1cviA 45 H FREE
-1 1cviA 66 H FREE
-1 1cviA 111 H FREE
-1 1cviA 128 C FREE
-1 1cviA 149 H FREE
-1 1cviA 165 H FREE
-1 1cviA 182 C FREE
-1 1cviA 186 H FREE
-1 1cviA 217 H FREE
-1 1cviA 237 H FREE
-1 1cviA 256 H FREE
-1 1cviA 257 D FREE
-1 1cviA 280 C FREE
-1 1cviA 281 H FREE
-1 1cviA 284 E FREE
-1 1cviA 304 H FREE
-1 1cviA 314 C FREE
-1 1cviA 318 C FREE
-1 1cviA 339 C FREE
-1 1cvwL 1 C FREE
-1 1cvwL 8 C FREE
-1 1cvwL 12 C FREE
-1 1cvwL 15 H FREE
-1 1cvwL 22 C FREE
-1 1cvwL 24 C FREE
-1 1cvwL 25 H FREE
-1 1cvwL 33 D FREE
-1 1cvwL 37 C FREE
-1 1cvwL 45 C FREE
-1 1cw0A 1 D FREE
-1 1cw0A 3 H FREE
-1 1cw0A 23 E FREE
-1 1cw0A 49 D FREE
-1 1cw0A 57 C FREE
-1 1cw0A 62 H FREE
1 1cw0A 64 C ZN_201
-1 1cw0A 67 H FREE
-1 1cw0A 68 H FREE
1 1cw0A 69 H ZN_201
-1 1cw0A 70 H FREE
1 1cw0A 71 C ZN_201
-1 1cw0A 95 D FREE
-1 1cw0A 114 E FREE
1 1cw0A 115 C ZN_201
-1 1cw0A 137 C FREE
-1 1cw0A 139 E FREE
-1 1cw0A 146 D FREE
-1 1cw0A 151 H FREE
-1 1cwxA 19 D FREE
-1 1cx8A 64 H FREE
-1 1cx8A 112 H FREE
-1 1cx8A 120 D FREE
-1 1cx8A 162 D FREE
-1 1cx8A 178 H FREE
-1 1cx8A 180 H FREE
-1 1cx8A 185 D FREE
-1 1cx8A 196 H FREE
-1 1cx8A 231 C FREE
-1 1cx8A 241 C FREE
-1 1cx8A 278 D FREE
-1 1cx8A 279 H FREE
-1 1cx8A 335 D FREE
-1 1cx8A 346 E FREE
-1 1cx8A 353 H FREE
-1 1cx8A 393 H FREE
-1 1cx8A 434 C FREE
-1 1cx8A 436 C FREE
-1 1cx8A 449 D FREE
-1 1cx8A 481 H FREE
-1 1cx8A 560 E FREE
-1 1cx8A 562 H FREE
-1 1cx8A 577 H FREE
-1 1cx8A 585 H FREE
-1 1cx8A 630 D FREE
-1 1cx8A 635 D FREE
-1 1cxwA 14 C FREE
-1 1cxwA 28 C FREE
-1 1cxwA 40 C FREE
-1 1cxwA 47 D FREE
-1 1cxwA 49 D FREE
-1 1cxwA 55 C FREE
-1 1cxzB 12 D FREE
-1 1cxzB 32 E FREE
-1 1cxzB 36 E FREE
-1 1cxzB 41 E FREE
-1 1cxzB 44 E FREE
-1 1cxzB 75 H FREE
-1 1cxzB 80 E FREE
-1 1cxzB 82 H FREE
-1 1cxzB 84 H FREE
-1 1cy1A 10 E FREE
-1 1cy1A 34 H FREE
-1 1cy1A 78 H FREE
-1 1cy1A 83 H FREE
-1 1cy1A 106 H FREE
-1 1cy1A 112 D FREE
-1 1cy1A 114 D FREE
-1 1cy1A 116 E FREE
-1 1cy1A 118 E FREE
-1 1cy1A 123 H FREE
-1 1cy1A 241 H FREE
-1 1cy1A 366 H FREE
-1 1cy1A 402 C FREE
-1 1cy1A 470 H FREE
-1 1cy1A 548 E FREE
-1 1cy1A 557 H FREE
-1 1cy1A 567 H FREE
-1 1cz3A 48 E FREE
-1 1cz3A 166 H FREE
-1 1d0cA 9 H FREE
-1 1d0cA 13 H FREE
-1 1d0cA 45 D FREE
-1 1d0cA 48 C FREE
1 1d0cA 57 C ZN_900
1 1d0cA 62 C ZN_900
-1 1d0cA 109 H FREE
-1 1d0cA 127 H FREE
-1 1d0cA 132 E FREE
-1 1d0cA 147 C FREE
-1 1d0cA 160 D FREE
-1 1d0cA 164 C FREE
-1 1d0cA 175 C FREE
-1 1d0cA 177 H FREE
-1 1d0cA 227 D FREE
-1 1d0cA 237 C FREE
-1 1d0cA 240 H FREE
-1 1d0cA 250 D FREE
-1 1d0cA 275 E FREE
-1 1d0cA 280 H FREE
-1 1d0cA 324 E FREE
-1 1d0cA 331 C FREE
-1 1d0cA 332 D FREE
-1 1d0cA 334 H FREE
-1 1d0cA 345 C FREE
-1 1d0cA 359 D FREE
-1 1d0cA 364 E FREE
-1 1d0cA 371 H FREE
-1 1d0cA 382 D FREE
-1 1d0cA 383 H FREE
-1 1d0cA 384 H FREE
-1 1d0cA 393 H FREE
-1 1d0cA 397 E FREE
-1 1d0cA 404 C FREE
-1 1d0cA 424 H FREE
-1 1d0dA 4 C FREE
-1 1d0dA 9 D FREE
-1 1d0dA 14 C FREE
-1 1d0dA 18 E FREE
-1 1d0dA 32 C FREE
-1 1d0dA 33 D FREE
-1 1d0dA 38 C FREE
-1 1d0dA 40 E FREE
-1 1d0dA 41 D FREE
-1 1d0dA 42 H FREE
-1 1d0dA 46 D FREE
-1 1d0dA 53 D FREE
-1 1d0dA 54 C FREE
-1 1d0dA 58 C FREE
-1 1d0gR 27 C FREE
-1 1d0gR 31 H FREE
-1 1d0gR 32 H FREE
-1 1d0gR 40 C FREE
-1 1d0gR 43 C FREE
-1 1d0gR 52 H FREE
-1 1d0gR 59 C FREE
-1 1d0gR 62 C FREE
-1 1d0gR 65 C FREE
-1 1d0gR 75 C FREE
-1 1d0gR 83 C FREE
-1 1d0gR 85 C FREE
-1 1d0gR 99 C FREE
-1 1d0gR 102 C FREE
-1 1d0gR 106 C FREE
-1 1d0gR 116 C FREE
-1 1d0gR 124 C FREE
-1 1d0gR 126 H FREE
-1 1d0iA 39 C FREE
-1 1d0iA 46 H FREE
-1 1d0iA 57 H FREE
-1 1d0iA 58 E FREE
-1 1d0iA 66 H FREE
-1 1d0iA 72 H FREE
-1 1d0iA 73 C FREE
-1 1d0iA 84 H FREE
-1 1d0iA 91 D FREE
-1 1d0iA 96 C FREE
-1 1d0iA 103 E FREE
-1 1d0iA 105 H FREE
-1 1d0iA 110 H FREE
-1 1d0iA 113 E FREE
-1 1d0iA 117 H FREE
-1 1d0iA 118 H FREE
-1 1d0iA 132 C FREE
-1 1d0kA 2 E FREE
-1 1d0kA 5 H FREE
-1 1d0kA 13 D FREE
-1 1d0kA 31 H FREE
-1 1d0kA 122 E FREE
-1 1d0kA 197 D FREE
-1 1d0kA 203 H FREE
-1 1d0kA 211 D FREE
-1 1d0kA 223 H FREE
-1 1d0kA 269 H FREE
-1 1d0kA 300 H FREE
-1 1d0kA 303 H FREE
-1 1d0qA 2 H FREE
1 1d0qA 39 C ZN_151_A
1 1d0qA 42 H ZN_151_A
-1 1d0qA 44 E FREE
-1 1d0qA 59 H FREE
1 1d0qA 60 C ZN_151_A
1 1d0qA 63 C ZN_151_A
-1 1d0qA 83 E FREE
-1 1d0qA 102 D FREE
-1 1d0rA 0 H FREE
-1 1d0rA 2 E FREE
-1 1d0rA 8 D FREE
-1 1d0rA 20 E FREE
-1 1d1lA 1 E FREE
-1 1d1lA 8 D FREE
-1 1d1lA 34 H FREE
-1 1d1lA 46 D FREE
-1 1d1lA 53 E FREE
-1 1d1nA 2 E FREE
-1 1d1nA 25 C FREE
-1 1d1nA 60 D FREE
-1 1d1nA 61 D FREE
-1 1d1nA 70 E FREE
-1 1d1nA 71 C FREE
-1 1d1nA 80 D FREE
-1 1d1nA 85 D FREE
-1 1d2jA 3 C FREE
-1 1d2jA 10 C FREE
-1 1d2jA 15 C FREE
-1 1d2jA 17 H FREE
-1 1d2jA 22 C FREE
-1 1d2jA 23 D FREE
-1 1d2jA 27 D FREE
-1 1d2jA 28 C FREE
-1 1d2jA 30 D FREE
-1 1d2jA 33 D FREE
-1 1d2jA 34 E FREE
-1 1d2jA 37 C FREE
-1 1d2lA 5 C FREE
-1 1d2lA 12 C FREE
-1 1d2lA 17 C FREE
-1 1d2lA 24 C FREE
-1 1d2lA 25 D FREE
-1 1d2lA 29 D FREE
-1 1d2lA 30 C FREE
-1 1d2lA 32 D FREE
-1 1d2lA 35 D FREE
-1 1d2lA 36 E FREE
-1 1d2lA 41 C FREE
-1 1d2lA 42 H FREE
-1 1d2lA 44 H FREE
-1 1d2nA 14 D FREE
-1 1d2nA 73 H FREE
-1 1d2nA 95 C FREE
-1 1d2nA 109 C FREE
-1 1d2nA 126 C FREE
-1 1d2nA 130 D FREE
-1 1d2nA 131 D FREE
-1 1d2nA 133 E FREE
-1 1d2nA 193 H FREE
-1 1d2nA 262 E FREE
-1 1d2nA 269 D FREE
-1 1d2tA 44 D FREE
-1 1d2tA 66 D FREE
-1 1d2tA 95 H FREE
-1 1d2tA 116 H FREE
-1 1d2tA 131 C FREE
-1 1d2tA 149 H FREE
-1 1d2tA 185 C FREE
-1 1d2tA 188 H FREE
-1 1d2tA 192 D FREE
-1 1d2tA 208 H FREE
-1 1d2tA 223 E FREE
-1 1d2tA 227 H FREE
-1 1d2zC 24 C FREE
-1 1d2zC 26 H FREE
-1 1d2zC 28 D FREE
-1 1d2zC 48 E FREE
-1 1d2zC 74 H FREE
-1 1d2zC 89 H FREE
-1 1d2zC 104 H FREE
-1 1d2zD 9 E FREE
-1 1d2zD 14 E FREE
-1 1d2zD 15 D FREE
-1 1d2zD 17 D FREE
-1 1d2zD 26 D FREE
-1 1d2zD 30 C FREE
-1 1d2zD 43 D FREE
-1 1d2zD 47 C FREE
-1 1d2zD 52 C FREE
-1 1d2zD 74 D FREE
-1 1d2zD 92 D FREE
-1 1d2zD 93 E FREE
-1 1d2zD 102 E FREE
-1 1d2zD 117 E FREE
-1 1d2zD 123 D FREE
-1 1d2zD 132 E FREE
-1 1d2zD 140 D FREE
-1 1d2zD 149 E FREE
-1 1d3bE 10 H FREE
-1 1d3bE 15 H FREE
-1 1d3bE 19 C FREE
-1 1d3bE 20 E FREE
-1 1d3bE 35 E FREE
-1 1d3bE 40 C FREE
-1 1d3bE 65 C FREE
-1 1d3bE 74 D FREE
-1 1d3bL 11 H FREE
-1 1d3bL 18 C FREE
-1 1d3bL 22 D FREE
-1 1d3bL 34 D FREE
-1 1d3bL 36 H FREE
-1 1d3bL 42 C FREE
-1 1d3bL 43 D FREE
-1 1d3bL 44 C FREE
-1 1d3bL 46 E FREE
-1 1d3bL 88 D FREE
-1 1d4bA 40 C FREE
-1 1d4bA 42 H FREE
-1 1d4bA 57 E FREE
-1 1d4bA 64 E FREE
-1 1d4bA 79 D FREE
-1 1d4bA 84 D FREE
-1 1d4bA 86 E FREE
-1 1d4bA 87 D FREE
-1 1d4bA 97 C FREE
-1 1d5tA 1 H FREE
-1 1d5tA 7 D FREE
-1 1d5tA 18 C FREE
-1 1d5tA 33 H FREE
-1 1d5tA 35 D FREE
-1 1d5tA 76 D FREE
-1 1d5tA 126 E FREE
-1 1d5tA 188 H FREE
-1 1d5tA 203 C FREE
-1 1d5tA 234 E FREE
-1 1d5tA 278 C FREE
-1 1d5tA 283 C FREE
-1 1d5tA 303 C FREE
-1 1d5tA 307 H FREE
-1 1d5tA 318 C FREE
-1 1d5tA 336 C FREE
-1 1d5tA 342 H FREE
-1 1d5tA 366 E FREE
-1 1d5tA 401 C FREE
-1 1d5tA 403 C FREE
-1 1d5tA 406 D FREE
-1 1d5tA 410 H FREE
-1 1d5tA 412 E FREE
-1 1d5tA 415 C FREE
-1 1d5tA 417 D FREE
-1 1d5tA 431 D FREE
-1 1d5wA 6 H FREE
-1 1d5wA 9 D FREE
-1 1d5wA 10 D FREE
-1 1d5wA 11 E FREE
-1 1d5wA 32 H FREE
-1 1d5wA 83 H FREE
-1 1d5wA 120 H FREE
-1 1d6gA 1 D FREE
-1 1d6gA 17 C FREE
-1 1d6gA 18 E FREE
-1 1d6gA 22 E FREE
-1 1d6gA 24 E FREE
-1 1d6gA 28 C FREE
-1 1d6gA 30 D FREE
-1 1d6gA 37 E FREE
-1 1d7lA 21 H FREE
-1 1d7lA 31 E FREE
-1 1d7lA 71 H FREE
-1 1d7lA 115 C FREE
-1 1d7lA 129 H FREE
-1 1d7lA 151 C FREE
-1 1d7lA 157 C FREE
-1 1d7lA 158 D FREE
-1 1d7lA 161 H FREE
-1 1d7lA 196 H FREE
-1 1d7lA 203 H FREE
-1 1d7lA 210 C FREE
-1 1d7lA 277 H FREE
-1 1d7lA 285 D FREE
-1 1d7lA 288 H FREE
-1 1d7lA 304 D FREE
-1 1d7lA 331 C FREE
-1 1d7lA 350 H FREE
-1 1d7lA 366 E FREE
-1 1d7lA 382 E FREE
-1 1d7lA 393 E FREE
-1 1d7qA 49 C FREE
-1 1d7qA 57 C FREE
-1 1d7qA 58 H FREE
-1 1d7qA 73 D FREE
-1 1d7qA 81 D FREE
-1 1d7qA 88 D FREE
-1 1d7qA 109 E FREE
-1 1d7qA 110 H FREE
-1 1d7qA 135 D FREE
-1 1d7qA 136 D FREE
-1 1d7qA 137 E FREE
-1 1d7qA 138 D FREE
-1 1d7qA 140 D FREE
-1 1d8dA 51 D FREE
-1 1d8dA 52 D FREE
-1 1d8dA 58 D FREE
-1 1d8dA 67 D FREE
-1 1d8dA 70 E FREE
-1 1d8dA 73 D FREE
-1 1d8dA 134 H FREE
-1 1d8dA 150 E FREE
-1 1d8dA 169 H FREE
-1 1d8dA 170 H FREE
-1 1d8dA 200 H FREE
-1 1d8dA 204 H FREE
-1 1d8dA 240 H FREE
-1 1d8dA 271 H FREE
-1 1d8dA 305 H FREE
-1 1d8dA 316 D FREE
-1 1d8dA 326 C FREE
-1 1d8dA 340 C FREE
-1 1d8dA 366 H FREE
-1 1d8dB 29 H FREE
-1 1d8dB 36 D FREE
-1 1d8dB 51 E FREE
-1 1d8dB 65 H FREE
-1 1d8dB 77 H FREE
-1 1d8dB 79 H FREE
-1 1d8dB 94 C FREE
-1 1d8dB 96 D FREE
-1 1d8dB 103 C FREE
-1 1d8dB 108 H FREE
-1 1d8dB 126 C FREE
-1 1d8dB 132 C FREE
-1 1d8dB 148 H FREE
-1 1d8dB 160 C FREE
-1 1d8dB 193 H FREE
-1 1d8dB 197 E FREE
-1 1d8dB 199 D FREE
-1 1d8dB 205 C FREE
-1 1d8dB 231 C FREE
-1 1d8dB 235 E FREE
-1 1d8dB 245 E FREE
-1 1d8dB 247 H FREE
-1 1d8dB 253 C FREE
-1 1d8dB 291 C FREE
1 1d8dB 296 D ZN_1001_A
1 1d8dB 298 C ZN_1001_A
-1 1d8dB 311 H FREE
-1 1d8dB 315 H FREE
-1 1d8dB 326 H FREE
-1 1d8dB 330 H FREE
-1 1d8dB 341 C FREE
-1 1d8dB 342 C FREE
-1 1d8dB 344 C FREE
-1 1d8dB 358 D FREE
1 1d8dB 361 H ZN_1001_A
-1 1d8dB 363 C FREE
-1 1d8dB 365 C FREE
-1 1d8dB 374 H FREE
-1 1d8dB 382 H FREE
-1 1d8dB 397 H FREE
-1 1d8dB 413 H FREE
-1 1d8jA 23 H FREE
-1 1d8jA 29 H FREE
-1 1d8jA 35 E FREE
-1 1d8jA 38 D FREE
-1 1d8jA 39 E FREE
-1 1d8jA 42 H FREE
-1 1d8jA 44 D FREE
-1 1d8jA 56 E FREE
-1 1d9kC 3 D FREE
-1 1d9kC 4 H FREE
-1 1d9kC 27 D FREE
-1 1d9kC 29 D FREE
-1 1d9kC 30 E FREE
-1 1d9kC 35 D FREE
-1 1d9kC 68 H FREE
-1 1d9kC 107 C FREE
-1 1d9kC 142 D FREE
-1 1d9kC 146 H FREE
-1 1d9kC 159 D FREE
-1 1d9kC 163 C FREE
-1 1d9kC 167 H FREE
-1 1d9kC 177 H FREE
-1 1danT 44 C FREE
-1 1danT 51 E FREE
-1 1danT 52 C FREE
-1 1danT 53 D FREE
-1 1danU 1 E FREE
-1 1danU 15 E FREE
-1 1danU 39 D FREE
-1 1danU 90 D FREE
-1 1danU 96 C FREE
-1 1danU 119 C FREE
-1 1dapA 26 D FREE
-1 1dapA 28 D FREE
-1 1dapA 54 H FREE
-1 1dapA 56 D FREE
-1 1dapA 59 D FREE
-1 1dapA 64 C FREE
-1 1dapA 83 C FREE
-1 1dapA 86 D FREE
-1 1dapA 89 D FREE
-1 1dapA 91 H FREE
-1 1dapA 97 H FREE
-1 1dapA 119 D FREE
-1 1dapA 137 H FREE
-1 1dapA 140 H FREE
-1 1dapA 151 H FREE
-1 1dapA 192 H FREE
-1 1dapA 196 C FREE
-1 1dapA 201 D FREE
-1 1dapA 205 H FREE
-1 1dapA 231 E FREE
-1 1dapA 238 H FREE
-1 1dapA 243 H FREE
-1 1dapA 246 H FREE
-1 1dapA 258 H FREE
-1 1dapA 261 E FREE
-1 1dapA 285 H FREE
-1 1dapA 300 E FREE
-1 1dapA 312 D FREE
-1 1dapA 313 D FREE
-1 1dapA 318 D FREE
-1 1dbfA 35 H FREE
-1 1dbfA 51 D FREE
-1 1dbfA 53 H FREE
-1 1dbfA 74 C FREE
-1 1dbfA 87 C FREE
-1 1dbfA 105 H FREE
-1 1dbfA 117 D FREE
-1 1dbfA 125 E FREE
-1 1dc1B 9 H FREE
-1 1dc1B 14 D FREE
-1 1dc1B 15 D FREE
-1 1dc1B 22 E FREE
-1 1dc1B 33 E FREE
-1 1dc1B 43 E FREE
-1 1dc1B 60 D FREE
-1 1dc1B 66 D FREE
-1 1dc1B 79 D FREE
-1 1dc1B 87 E FREE
-1 1dc1B 89 D FREE
-1 1dc1B 92 E FREE
-1 1dc1B 103 E FREE
-1 1dc1B 107 E FREE
-1 1dc1B 111 D FREE
-1 1dc1B 112 E FREE
-1 1dc1B 123 D FREE
-1 1dc1B 160 D FREE
-1 1dc1B 174 E FREE
-1 1dc1B 175 D FREE
-1 1dc1B 176 D FREE
-1 1dc1B 178 E FREE
-1 1dc1B 180 E FREE
-1 1dc1B 194 H FREE
-1 1dc1B 211 D FREE
-1 1dc1B 213 C FREE
-1 1dc1B 217 C FREE
-1 1dc1B 220 E FREE
-1 1dc1B 228 H FREE
-1 1dc1B 239 E FREE
-1 1dc1B 245 D FREE
-1 1dc1B 250 D FREE
-1 1dc1B 251 E FREE
-1 1dc1B 252 H FREE
-1 1dc1B 284 E FREE
-1 1dc1B 285 H FREE
-1 1dc1B 289 E FREE
-1 1dc1B 290 E FREE
-1 1dc1B 310 E FREE
-1 1dc1B 316 C FREE
-1 1dcfA 0 H FREE
-1 1dcfA 13 D FREE
-1 1dcfA 14 E FREE
-1 1dcfA 28 H FREE
-1 1dcfA 31 C FREE
-1 1dcfA 42 C FREE
-1 1dcfA 48 H FREE
-1 1dcfA 50 H FREE
-1 1dcfA 56 D FREE
-1 1dcfA 58 C FREE
-1 1dcfA 72 H FREE
-1 1dcfA 80 H FREE
-1 1dcfA 100 C FREE
-1 1dcjA 9 H FREE
-1 1dcjA 12 D FREE
-1 1dcjA 18 C FREE
-1 1dcjA 44 D FREE
-1 1dcjA 50 D FREE
-1 1dcjA 55 C FREE
-1 1dcjA 60 H FREE
-1 1dd1A 2 H FREE
-1 1dd1A 5 H FREE
-1 1dd1A 6 H FREE
-1 1dd1A 12 H FREE
-1 1dd1A 15 H FREE
-1 1dd1A 20 H FREE
-1 1dd1A 32 H FREE
-1 1dd1A 39 C FREE
-1 1dd1A 45 E FREE
-1 1dd1A 60 C FREE
-1 1dd1A 66 D FREE
-1 1dd1A 78 C FREE
-1 1dd1A 86 H FREE
-1 1dd1A 97 H FREE
-1 1dd1A 106 C FREE
-1 1dd1A 116 C FREE
-1 1dd1A 120 H FREE
-1 1dd1A 142 H FREE
-1 1dd1A 158 C FREE
-1 1dd1A 159 H FREE
-1 1dd1A 214 C FREE
-1 1dd1A 238 C FREE
-1 1dd1A 241 E FREE
-1 1dd1A 243 H FREE
-1 1dd1A 245 H FREE
-1 1dd1A 252 D FREE
-1 1dd1A 256 H FREE
-1 1dd1A 267 D FREE
-1 1dd3A 16 E FREE
-1 1dd3A 19 E FREE
-1 1dd3A 86 E FREE
-1 1dd3A 92 E FREE
-1 1dd3A 111 E FREE
-1 1dd9A 15 H FREE
-1 1dd9A 54 H FREE
-1 1dd9A 144 H FREE
-1 1dd9A 169 E FREE
-1 1dd9A 173 D FREE
-1 1dd9A 197 H FREE
-1 1dd9A 210 C FREE
-1 1dd9A 211 C FREE
-1 1dd9A 213 D FREE
-1 1dd9A 215 D FREE
-1 1dd9A 249 D FREE
-1 1ddf_ 1 E FREE
-1 1ddf_ 9 D FREE
-1 1ddf_ 39 E FREE
-1 1ddf_ 43 D FREE
-1 1ddf_ 44 E FREE
-1 1ddf_ 48 D FREE
-1 1ddf_ 52 D FREE
-1 1ddf_ 55 E FREE
-1 1ddf_ 65 H FREE
-1 1ddf_ 68 H FREE
-1 1ddf_ 87 C FREE
-1 1ddf_ 91 E FREE
-1 1ddf_ 100 D FREE
-1 1ddf_ 113 E FREE
-1 1ddgA 1 H FREE
-1 1ddgA 32 H FREE
-1 1ddgA 48 D FREE
-1 1ddgA 92 H FREE
-1 1ddgA 127 H FREE
-1 1ddgA 176 H FREE
-1 1ddgA 215 H FREE
-1 1ddgA 265 H FREE
-1 1ddgA 322 H FREE
-1 1ddgA 326 C FREE
-1 1ddgA 371 D FREE
-1 1debA 5 D FREE
-1 1debA 12 E FREE
-1 1debA 17 E FREE
-1 1debA 24 E FREE
-1 1debA 27 D FREE
-1 1debA 31 H FREE
-1 1debA 36 E FREE
-1 1debA 38 E FREE
-1 1debA 44 E FREE
-1 1deoA 7 D FREE
-1 1deoA 50 E FREE
-1 1deoA 64 D FREE
-1 1deoA 72 H FREE
-1 1deoA 74 D FREE
-1 1deoA 87 C FREE
-1 1deoA 95 C FREE
-1 1deoA 139 E FREE
-1 1deoA 167 D FREE
-1 1deoA 168 H FREE
-1 1deoA 191 D FREE
-1 1deoA 192 H FREE
-1 1deoA 194 H FREE
-1 1deoA 213 C FREE
-1 1deoA 228 E FREE
-1 1devB 10 E FREE
-1 1devB 12 C FREE
-1 1df3A 0 E FREE
-1 1df3A 1 E FREE
-1 1df3A 19 H FREE
-1 1df3A 45 H FREE
-1 1df3A 56 H FREE
-1 1df3A 63 C FREE
-1 1df3A 103 H FREE
-1 1df3A 137 C FREE
-1 1df3A 140 H FREE
-1 1df3A 156 C FREE
-1 1dfcA 18 C FREE
-1 1dfcA 26 E FREE
-1 1dfcA 60 C FREE
-1 1dfcA 64 H FREE
-1 1dfcA 72 D FREE
-1 1dfcA 79 C FREE
-1 1dfcA 88 C FREE
-1 1dfcA 95 H FREE
-1 1dfcA 107 H FREE
-1 1dfcA 116 D FREE
-1 1dfcA 120 C FREE
-1 1dfcA 134 H FREE
-1 1dfcA 138 H FREE
-1 1dfcA 153 H FREE
-1 1dfcA 165 D FREE
-1 1dfcA 173 D FREE
-1 1dfcA 192 H FREE
-1 1dfcA 197 H FREE
-1 1dfcA 224 D FREE
-1 1dfcA 225 C FREE
-1 1dfcA 250 D FREE
-1 1dfcA 251 E FREE
-1 1dfcA 259 C FREE
-1 1dfcA 285 D FREE
-1 1dfcA 296 E FREE
-1 1dfcA 304 C FREE
-1 1dfcA 309 H FREE
-1 1dfcA 333 C FREE
-1 1dfcA 391 H FREE
-1 1dfcA 396 C FREE
-1 1dfcA 411 D FREE
-1 1dfcA 453 E FREE
-1 1dfcA 455 C FREE
-1 1dfcA 473 H FREE
-1 1dfcA 491 E FREE
1 1dfeA 10 C ZN_38_A
-1 1dfeA 11 D FREE
1 1dfeA 13 C ZN_38_A
-1 1dfeA 19 H FREE
1 1dfeA 26 C ZN_38_A
1 1dfeA 31 H ZN_38_A
-1 1dfnA 1 C FREE
-1 1dfnA 3 C FREE
-1 1dfnA 8 C FREE
-1 1dfnA 12 E FREE
-1 1dfnA 18 C FREE
-1 1dfnA 28 C FREE
-1 1dfnA 29 C FREE
-1 1dfuP 43 H FREE
-1 1dfuP 79 H FREE
-1 1dfuP 87 H FREE
-1 1dfuP 89 D FREE
-1 1dfvA 1 D FREE
-1 1dfvA 75 C FREE
-1 1dfvA 86 C FREE
-1 1dfvA 117 H FREE
-1 1dfvA 162 E FREE
-1 1dfvA 164 H FREE
-1 1dfvA 172 D FREE
-1 1dfvA 174 C FREE
-1 1dfvA 176 D FREE
-1 1dgnA 1 D FREE
-1 1dgnA 13 H FREE
-1 1dgnA 25 D FREE
-1 1dgnA 26 C FREE
-1 1dgnA 37 D FREE
-1 1dgnA 57 D FREE
-1 1dgnA 67 C FREE
-1 1dgnA 68 C FREE
-1 1dgnA 73 H FREE
-1 1dgnA 75 C FREE
-1 1dgnA 88 H FREE
-1 1dgpA 10 C FREE
-1 1dgpA 11 H FREE
-1 1dgpA 16 E FREE
-1 1dgpA 20 E FREE
-1 1dgpA 22 D FREE
-1 1dgpA 50 C FREE
-1 1dgpA 58 D FREE
-1 1dgpA 59 D FREE
-1 1dgpA 62 H FREE
-1 1dgpA 65 C FREE
-1 1dgpA 75 D FREE
-1 1dgpA 76 D FREE
-1 1dgpA 79 E FREE
-1 1dgpA 80 H FREE
-1 1dgpA 85 D FREE
-1 1dgpA 100 D FREE
-1 1dgpA 104 D FREE
-1 1dgpA 110 E FREE
-1 1dgpA 115 D FREE
-1 1dgpA 118 E FREE
-1 1dgpA 123 H FREE
-1 1dgpA 124 D FREE
-1 1dgpA 126 E FREE
-1 1dgpA 130 E FREE
-1 1dgpA 133 E FREE
-1 1dgpA 144 D FREE
-1 1dgpA 151 H FREE
-1 1dgpA 155 H FREE
-1 1dgpA 158 E FREE
-1 1dgpA 161 E FREE
-1 1dgpA 163 D FREE
-1 1dgpA 185 E FREE
-1 1dgpA 193 E FREE
-1 1dgpA 196 C FREE
-1 1dgpA 205 D FREE
-1 1dgpA 210 D FREE
-1 1dgpA 212 E FREE
-1 1dgpA 220 H FREE
-1 1dgpA 222 E FREE
-1 1dgpA 227 C FREE
-1 1dgpA 236 E FREE
-1 1dgpA 254 E FREE
-1 1dgpA 256 E FREE
-1 1dgpA 259 H FREE
-1 1dgpA 273 C FREE
-1 1dgpA 285 E FREE
-1 1dgpA 292 E FREE
-1 1dgrA 18 H FREE
-1 1dgrA 46 C FREE
-1 1dgrA 56 H FREE
-1 1dgrA 57 H FREE
-1 1dgrA 59 D FREE
-1 1dgrM 51 H FREE
-1 1dgrM 76 E FREE
-1 1dgrN 0 D FREE
-1 1dgrN 21 E FREE
-1 1dgrN 39 C FREE
-1 1dgrN 51 H FREE
-1 1dgrN 70 E FREE
-1 1dh3A 27 E FREE
-1 1dh3A 53 H FREE
-1 1dhn_ 2 D FREE
-1 1dhn_ 15 H FREE
-1 1dhn_ 21 E FREE
-1 1dhn_ 31 D FREE
-1 1dhn_ 45 D FREE
-1 1dhn_ 52 H FREE
-1 1dhn_ 73 E FREE
-1 1dhn_ 74 H FREE
-1 1dhn_ 107 H FREE
-1 1dhs_ 11 H FREE
-1 1dhs_ 71 C FREE
-1 1dhs_ 96 H FREE
-1 1dhs_ 112 D FREE
-1 1dhs_ 116 C FREE
-1 1dhs_ 148 E FREE
-1 1dhs_ 151 C FREE
-1 1dhs_ 154 E FREE
-1 1dhs_ 202 H FREE
-1 1dhs_ 212 D FREE
-1 1dhs_ 222 H FREE
-1 1dhs_ 232 D FREE
-1 1dhs_ 236 D FREE
-1 1dhs_ 249 C FREE
-1 1dhs_ 262 H FREE
-1 1dhs_ 263 H FREE
-1 1dhs_ 275 D FREE
-1 1dhs_ 297 E FREE
-1 1dhs_ 316 D FREE
-1 1dhs_ 338 H FREE
-1 1dhs_ 343 D FREE
-1 1di2A 7 E FREE
-1 1di2A 29 H FREE
-1 1di2A 37 C FREE
-1 1di6A 12 D FREE
-1 1di6A 21 D FREE
-1 1di6A 48 D FREE
-1 1di6A 49 E FREE
-1 1di6A 58 C FREE
-1 1di6A 66 C FREE
-1 1di6A 67 H FREE
-1 1di6A 81 D FREE
-1 1di6A 85 D FREE
-1 1di6A 108 H FREE
-1 1di6A 155 H FREE
-1 1di6A 164 C FREE
-1 1di6A 174 E FREE
-1 1di6A 191 D FREE
-1 1di6A 194 E FREE
-1 1dil_ 10 E FREE
-1 1dil_ 13 H FREE
-1 1dil_ 40 C FREE
-1 1dil_ 52 D FREE
-1 1dil_ 55 H FREE
-1 1dil_ 101 C FREE
-1 1dil_ 160 H FREE
-1 1dil_ 223 C FREE
-1 1dil_ 229 E FREE
-1 1dil_ 234 E FREE
-1 1dil_ 256 D FREE
-1 1dil_ 276 H FREE
-1 1dil_ 295 H FREE
-1 1dil_ 315 H FREE
-1 1dil_ 342 C FREE
-1 1dil_ 359 E FREE
-1 1dil_ 372 H FREE
-1 1dioA 16 D FREE
-1 1dioA 21 E FREE
-1 1dioA 35 D FREE
-1 1dioA 51 D FREE
-1 1dioA 57 D FREE
-1 1dioA 59 D FREE
-1 1dioA 62 D FREE
-1 1dioA 63 H FREE
-1 1dioA 82 D FREE
-1 1dioA 91 C FREE
-1 1dioA 92 D FREE
-1 1dioA 114 E FREE
-1 1dioA 118 H FREE
-1 1dioA 123 E FREE
-1 1dioA 142 H FREE
-1 1dioA 148 D FREE
-1 1dioA 156 D FREE
-1 1dioA 159 E FREE
-1 1dioA 167 E FREE
-1 1dioA 169 E FREE
-1 1dioA 200 C FREE
-1 1dioA 203 E FREE
-1 1dioA 204 E FREE
-1 1dioA 207 E FREE
-1 1dioA 215 H FREE
-1 1dioA 217 C FREE
-1 1dioA 220 E FREE
-1 1dioA 228 E FREE
-1 1dioA 233 D FREE
-1 1dioA 235 D FREE
-1 1dioA 236 D FREE
-1 1dioA 264 E FREE
-1 1dioA 271 E FREE
-1 1dioA 279 E FREE
-1 1dioA 282 C FREE
-1 1dioA 301 C FREE
-1 1dioA 318 E FREE
-1 1dioA 322 C FREE
-1 1dioA 326 D FREE
-1 1dioA 328 E FREE
-1 1dioA 329 C FREE
-1 1dioA 334 D FREE
-1 1dioA 339 H FREE
-1 1dioA 341 D FREE
-1 1dioA 357 D FREE
-1 1dioA 370 D FREE
-1 1dioA 381 E FREE
-1 1dioA 382 D FREE
-1 1dioA 384 D FREE
-1 1dioA 385 D FREE
-1 1dioA 392 D FREE
-1 1dioA 396 D FREE
-1 1dioA 404 E FREE
-1 1dioA 432 D FREE
-1 1dioA 433 E FREE
-1 1dioA 434 E FREE
-1 1dioA 436 E FREE
-1 1dioA 442 H FREE
-1 1dioA 446 D FREE
-1 1dioA 455 D FREE
-1 1dioA 461 E FREE
-1 1dioA 471 E FREE
-1 1dioA 483 D FREE
-1 1dioA 499 D FREE
-1 1dioA 502 H FREE
-1 1dioA 519 D FREE
-1 1dioA 522 D FREE
-1 1dioA 535 E FREE
-1 1dioA 553 D FREE
-1 1dioB 1 E FREE
-1 1dioB 4 E FREE
-1 1dioB 17 E FREE
-1 1dioB 22 D FREE
-1 1dioB 60 D FREE
-1 1dioB 61 E FREE
-1 1dioB 83 H FREE
-1 1dioB 95 E FREE
-1 1dioB 96 E FREE
-1 1dioB 97 E FREE
-1 1dioB 106 C FREE
-1 1dioB 111 D FREE
-1 1dioB 118 E FREE
-1 1dioB 140 H FREE
-1 1dioB 151 E FREE
-1 1dioB 162 E FREE
-1 1dioB 178 E FREE
-1 1dioB 188 D FREE
-1 1dioB 203 H FREE
-1 1dioB 206 E FREE
-1 1dioG 3 D FREE
-1 1dioG 6 E FREE
-1 1dioG 41 D FREE
-1 1dioG 48 H FREE
-1 1dioG 62 D FREE
-1 1dioG 66 E FREE
-1 1dioG 77 D FREE
-1 1dioG 109 E FREE
-1 1dioG 115 D FREE
-1 1dioG 116 D FREE
-1 1dioG 134 E FREE
-1 1dioG 141 D FREE
-1 1dioG 151 C FREE
-1 1dioG 157 E FREE
-1 1dioG 171 D FREE
-1 1dipA 2 D FREE
-1 1dipA 7 H FREE
-1 1dipA 14 E FREE
-1 1dipA 15 E FREE
-1 1dipA 17 E FREE
-1 1dipA 25 E FREE
-1 1dipA 34 E FREE
-1 1dipA 36 E FREE
-1 1dipA 47 E FREE
-1 1div_ 16 E FREE
-1 1div_ 105 H FREE
-1 1div_ 133 H FREE
-1 1div_ 143 H FREE
-1 1dizA 27 E FREE
-1 1dizA 56 H FREE
-1 1dizA 59 H FREE
-1 1dizA 73 C FREE
-1 1dizA 82 D FREE
-1 1dizA 85 C FREE
-1 1dizA 109 C FREE
-1 1dizA 153 C FREE
-1 1dizA 183 H FREE
-1 1dizA 237 D FREE
-1 1dizA 269 H FREE
-1 1dizA 280 E FREE
-1 1dj7B 16 H FREE
-1 1dj7B 17 H FREE
-1 1dj7B 20 H FREE
-1 1dj7B 26 D FREE
-1 1dj7B 63 H FREE
-1 1dj7B 68 E FREE
-1 1dj7B 73 E FREE
-1 1djlA 29 H FREE
-1 1djlA 56 C FREE
-1 1djlA 66 D FREE
-1 1djlA 83 H FREE
-1 1djlA 99 E FREE
-1 1djlA 105 D FREE
-1 1djlA 109 E FREE
-1 1djlA 111 D FREE
-1 1djlA 112 E FREE
-1 1djlA 115 H FREE
-1 1djlA 116 D FREE
-1 1djlA 121 D FREE
-1 1djlA 130 D FREE
-1 1djlA 139 D FREE
-1 1djlA 188 D FREE
-1 1djlA 193 C FREE
-1 1dk1A 40 H FREE
-1 1dk1A 44 H FREE
-1 1dk1A 47 D FREE
-1 1dk1A 48 H FREE
-1 1dk1A 49 H FREE
-1 1dk1A 51 H FREE
-1 1dkcA 2 C FREE
-1 1dkcA 9 C FREE
-1 1dkcA 18 C FREE
-1 1dkcA 19 C FREE
-1 1dkcA 23 C FREE
-1 1dkcA 34 C FREE
-1 1dkiA 0 D FREE
-1 1dkiA 7 E FREE
-1 1dkiA 9 E FREE
-1 1dkiA 37 D FREE
-1 1dkiA 44 E FREE
-1 1dkiA 94 E FREE
-1 1dkiA 131 H FREE
-1 1dkiA 159 H FREE
-1 1dkiA 176 H FREE
-1 1dkiA 199 H FREE
-1 1dkiA 266 E FREE
-1 1dkiA 275 H FREE
-1 1dkiA 286 D FREE
-1 1dkiA 312 H FREE
-1 1dkiA 317 D FREE
-1 1dkiA 320 D FREE
-1 1dkiA 326 H FREE
-1 1dklA 16 H FREE
-1 1dklA 59 H FREE
-1 1dklA 76 C FREE
-1 1dklA 107 C FREE
-1 1dklA 112 H FREE
-1 1dklA 121 D FREE
-1 1dklA 132 C FREE
-1 1dklA 157 H FREE
-1 1dklA 177 C FREE
-1 1dklA 187 C FREE
-1 1dklA 218 E FREE
-1 1dklA 240 H FREE
-1 1dklA 249 H FREE
-1 1dklA 281 H FREE
-1 1dklA 302 H FREE
-1 1dklA 303 D FREE
-1 1dklA 381 C FREE
-1 1dklA 390 C FREE
-1 1dklA 407 C FREE
-1 1dkrA 35 C FREE
-1 1dkrA 44 E FREE
-1 1dkrA 56 C FREE
-1 1dkrA 58 C FREE
-1 1dkrA 71 H FREE
-1 1dkrA 133 D FREE
-1 1dkrA 135 H FREE
-1 1dkrA 149 H FREE
-1 1dkrA 174 D FREE
-1 1dkrA 175 H FREE
-1 1dkrA 223 D FREE
-1 1dkrA 224 D FREE
-1 1dkrA 250 C FREE
-1 1dkrA 251 C FREE
-1 1dkrA 253 H FREE
-1 1dkrA 306 H FREE
-1 1dl2A 22 H FREE
-1 1dl2A 27 D FREE
-1 1dl2A 34 H FREE
-1 1dl2A 37 H FREE
-1 1dl2A 52 D FREE
-1 1dl2A 55 D FREE
-1 1dl2A 80 H FREE
-1 1dl2A 98 E FREE
-1 1dl2A 112 H FREE
-1 1dl2A 155 H FREE
-1 1dl2A 163 H FREE
-1 1dl2A 180 E FREE
-1 1dl2A 255 H FREE
-1 1dl2A 273 H FREE
-1 1dl2A 294 H FREE
-1 1dl2A 303 H FREE
-1 1dl2A 306 C FREE
-1 1dl2A 323 H FREE
-1 1dl2A 346 C FREE
-1 1dl2A 360 E FREE
-1 1dl2A 390 H FREE
-1 1dl2A 396 E FREE
-1 1dl2A 399 E FREE
-1 1dl2A 406 H FREE
-1 1dl2A 409 H FREE
-1 1dl2A 411 H FREE
-1 1dl2A 429 C FREE
-1 1dl2A 432 C FREE
-1 1dl2A 446 C FREE
-1 1dl2A 464 E FREE
-1 1dl2A 475 D FREE
-1 1dl2A 487 E FREE
-1 1dl2A 489 H FREE
-1 1dl6A 6 D FREE
1 1dl6A 13 C ZN_60_A
1 1dl6A 16 H ZN_60_A
-1 1dl6A 24 D FREE
-1 1dl6A 29 D FREE
1 1dl6A 32 C ZN_60_A
1 1dl6A 35 C ZN_60_A
-1 1dl6A 45 D FREE
-1 1dl6A 49 E FREE
-1 1dl6A 56 D FREE
-1 1dm0A 1 E FREE
-1 1dm0A 96 H FREE
-1 1dm0A 132 H FREE
-1 1dm0A 144 H FREE
-1 1dm0A 166 E FREE
-1 1dm0A 211 D FREE
-1 1dm0A 213 H FREE
-1 1dm0A 241 C FREE
-1 1dm0A 242 H FREE
-1 1dm0A 243 H FREE
-1 1dm0A 244 H FREE
-1 1dm0A 260 C FREE
-1 1dm0A 271 H FREE
-1 1dm0A 277 D FREE
-1 1dm9A 11 D FREE
-1 1dm9A 36 H FREE
-1 1dm9A 110 H FREE
-1 1dm9A 128 H FREE
-1 1dm9A 132 E FREE
-1 1dmlB 21 E FREE
-1 1dmlB 22 E FREE
-1 1dmlB 28 H FREE
-1 1dmlB 32 D FREE
-1 1dmlE 15 D FREE
-1 1dmlE 30 C FREE
-1 1dmlE 62 D FREE
-1 1dmlE 68 H FREE
-1 1dmlE 82 H FREE
-1 1dmlE 102 D FREE
-1 1dmlE 160 E FREE
-1 1dmlE 174 D FREE
-1 1dmlE 217 C FREE
-1 1dmlE 261 H FREE
-1 1dmlE 269 D FREE
-1 1dmlE 271 C FREE
-1 1dmlE 299 C FREE
-1 1dn1A 15 H FREE
-1 1dn1A 33 D FREE
-1 1dn1A 43 C FREE
-1 1dn1A 44 C FREE
-1 1dn1A 84 H FREE
-1 1dn1A 89 D FREE
-1 1dn1A 102 H FREE
-1 1dn1A 109 C FREE
-1 1dn1A 159 H FREE
-1 1dn1A 179 C FREE
-1 1dn1A 233 D FREE
-1 1dn1A 237 D FREE
-1 1dn1A 244 H FREE
-1 1dn1A 254 D FREE
-1 1dn1A 284 D FREE
-1 1dn1A 292 H FREE
-1 1dn1A 294 H FREE
-1 1dn1A 346 H FREE
-1 1dn1A 348 H FREE
-1 1dn1A 353 C FREE
-1 1dn1A 356 H FREE
-1 1dn1A 365 C FREE
-1 1dn1A 368 E FREE
-1 1dn1A 428 H FREE
-1 1dn1A 444 H FREE
-1 1dn1A 497 H FREE
-1 1dn1A 520 H FREE
-1 1dn1A 522 H FREE
-1 1dn1A 548 E FREE
-1 1dn1A 551 C FREE
-1 1dn1A 570 H FREE
-1 1dn1A 589 E FREE
-1 1dnlA 23 C FREE
-1 1dnlA 29 D FREE
-1 1dnlA 41 H FREE
-1 1dnlA 53 H FREE
-1 1dnlA 71 H FREE
-1 1dnlA 86 H FREE
-1 1dnlA 111 H FREE
-1 1dnlA 169 E FREE
-1 1dnlA 176 H FREE
-1 1dnlA 179 H FREE
-1 1dnv_ 42 H FREE
-1 1dnv_ 71 C FREE
-1 1dnv_ 88 E FREE
-1 1dnv_ 100 E FREE
-1 1dnv_ 101 C FREE
-1 1dnv_ 203 H FREE
-1 1dnv_ 204 H FREE
-1 1dnv_ 217 C FREE
-1 1dnv_ 231 C FREE
-1 1dnv_ 234 E FREE
-1 1dnv_ 235 H FREE
-1 1dnv_ 240 D FREE
-1 1dnv_ 248 C FREE
-1 1dnv_ 308 H FREE
-1 1dnv_ 326 E FREE
-1 1dnv_ 332 H FREE
-1 1dnv_ 338 H FREE
-1 1dnv_ 348 H FREE
-1 1dnv_ 374 D FREE
-1 1dnv_ 380 D FREE
-1 1dnv_ 385 C FREE
-1 1dnv_ 394 H FREE
-1 1dnyA 15 E FREE
-1 1dnyA 43 H FREE
-1 1dnyA 55 H FREE
-1 1dowA 2 H FREE
-1 1dowA 20 D FREE
-1 1dowA 25 E FREE
-1 1dowA 32 E FREE
-1 1dowA 39 D FREE
-1 1dowA 57 D FREE
-1 1dowA 59 C FREE
-1 1dowA 86 D FREE
-1 1dowA 115 D FREE
-1 1dowA 171 C FREE
-1 1dowA 174 H FREE
-1 1dowA 185 D FREE
-1 1dowB 0 H FREE
-1 1dowB 9 E FREE
-1 1dowB 16 H FREE
-1 1dowB 26 D FREE
-1 1dowB 27 D FREE
-1 1dowB 29 E FREE
-1 1dp3A 24 E FREE
-1 1dp3A 30 D FREE
-1 1dp3A 42 E FREE
-1 1dp3A 53 E FREE
-1 1dp7P 24 H FREE
-1 1dp7P 28 H FREE
-1 1dp7P 67 H FREE
1 1dpmA 20 H ZN_800
-1 1dpmA 21 E FREE
1 1dpmA 22 H ZN_800
-1 1dpmA 24 C FREE
-1 1dpmA 65 D FREE
-1 1dpmA 88 H FREE
-1 1dpmA 109 E FREE
-1 1dpmA 118 E FREE
1 1dpmA 166 H ZN_801
-1 1dpmA 192 C FREE
1 1dpmA 195 H ZN_801
-1 1dpmA 201 D FREE
-1 1dpmA 218 D FREE
-1 1dpmA 219 H FREE
-1 1dpmA 222 H FREE
1 1dpmA 266 D ZN_800
-1 1dpuA 47 C FREE
-1 1dpuA 57 D FREE
-1 1dpuA 64 H FREE
-1 1dpuA 75 D FREE
-1 1dpuA 80 E FREE
-1 1dpuA 82 H FREE
-1 1dpuA 88 D FREE
-1 1dpuA 90 D FREE
-1 1dpuA 91 H FREE
-1 1dpuA 96 D FREE
-1 1dpuA 98 E FREE
-1 1dqcA 11 C FREE
-1 1dqcA 14 D FREE
-1 1dqcA 23 C FREE
-1 1dqcA 24 C FREE
-1 1dqcA 29 C FREE
-1 1dqcA 30 H FREE
-1 1dqcA 32 C FREE
-1 1dqcA 39 C FREE
-1 1dqcA 44 H FREE
-1 1dqcA 52 C FREE
-1 1dqcA 60 C FREE
-1 1dqcA 67 C FREE
-1 1dqeA 2 E FREE
-1 1dqeA 16 D FREE
-1 1dqeA 18 C FREE
-1 1dqeA 21 E FREE
-1 1dqeA 26 D FREE
-1 1dqeA 31 D FREE
-1 1dqeA 38 E FREE
-1 1dqeA 49 C FREE
-1 1dqeA 53 C FREE
-1 1dqeA 68 H FREE
-1 1dqeA 69 H FREE
-1 1dqeA 74 E FREE
-1 1dqeA 79 H FREE
-1 1dqeA 83 E FREE
-1 1dqeA 94 H FREE
-1 1dqeA 96 C FREE
-1 1dqeA 97 E FREE
-1 1dqeA 105 D FREE
-1 1dqeA 107 C FREE
-1 1dqeA 116 C FREE
-1 1dqeA 122 H FREE
-1 1dqeA 131 D FREE
-1 1dqeA 136 E FREE
-1 1dqgA 1 D FREE
-1 1dqgA 12 H FREE
-1 1dqgA 15 C FREE
-1 1dqgA 29 C FREE
-1 1dqgA 54 C FREE
-1 1dqgA 71 C FREE
-1 1dqgA 72 D FREE
-1 1dqgA 82 C FREE
-1 1dqgA 126 D FREE
-1 1dqgA 129 C FREE
-1 1dqgA 134 E FREE
-1 1dr9A 2 H FREE
-1 1dr9A 9 E FREE
-1 1dr9A 15 C FREE
-1 1dr9A 17 H FREE
-1 1dr9A 75 D FREE
-1 1dr9A 81 C FREE
-1 1dr9A 95 H FREE
-1 1dr9A 127 C FREE
-1 1dr9A 137 H FREE
-1 1dr9A 177 H FREE
-1 1dr9A 181 C FREE
-1 1dr9A 187 H FREE
-1 1drs_ 2 C FREE
-1 1drs_ 5 H FREE
-1 1drs_ 16 C FREE
-1 1drs_ 18 E FREE
-1 1drs_ 21 C FREE
-1 1drs_ 36 C FREE
-1 1drs_ 38 C FREE
-1 1drs_ 50 C FREE
-1 1drs_ 51 C FREE
-1 1drs_ 54 D FREE
-1 1drs_ 56 C FREE
1 1dsvA 4 C ZN_171_A
1 1dsvA 7 C ZN_171_A
1 1dsvA 12 H ZN_171_A
-1 1dsvA 16 E FREE
1 1dsvA 17 C ZN_171_A
-1 1dsvA 22 D FREE
-1 1dsyA 0 H FREE
-1 1dsyA 19 H FREE
-1 1dsyA 38 D FREE
-1 1dsyA 91 D FREE
-1 1dtwB 2 H FREE
-1 1dtwB 46 D FREE
-1 1dtwB 55 C FREE
-1 1dtwB 74 C FREE
-1 1dtwB 75 E FREE
-1 1dtwB 107 D FREE
-1 1dtwB 126 C FREE
-1 1dtwB 137 C FREE
-1 1dtwB 140 H FREE
-1 1dtwB 145 H FREE
-1 1dtwB 155 H FREE
-1 1dtwB 156 C FREE
-1 1dtwB 177 C FREE
-1 1dtwB 184 C FREE
-1 1dtwB 231 H FREE
-1 1dtwB 248 C FREE
-1 1dtwB 265 C FREE
-1 1dtwB 278 H FREE
-1 1dtwB 279 E FREE
-1 1dtwB 298 C FREE
-1 1dtwB 310 C FREE
-1 1dtwB 318 H FREE
-1 1dtwB 321 E FREE
-1 1dtwB 331 C FREE
-1 1dtyA 8 D FREE
-1 1dtyA 11 H FREE
-1 1dtyA 14 H FREE
-1 1dtyA 34 C FREE
-1 1dtyA 46 D FREE
-1 1dtyA 56 H FREE
-1 1dtyA 60 H FREE
-1 1dtyA 76 H FREE
-1 1dtyA 84 H FREE
-1 1dtyA 91 C FREE
-1 1dtyA 104 C FREE
-1 1dtyA 144 H FREE
-1 1dtyA 154 C FREE
-1 1dtyA 161 H FREE
-1 1dtyA 200 H FREE
-1 1dtyA 202 H FREE
-1 1dtyA 223 H FREE
-1 1dtyA 234 C FREE
-1 1dtyA 244 D FREE
-1 1dtyA 245 E FREE
-1 1dtyA 259 C FREE
-1 1dtyA 261 H FREE
-1 1dtyA 267 D FREE
-1 1dtyA 270 C FREE
-1 1dtyA 302 C FREE
-1 1dtyA 305 H FREE
-1 1dtyA 316 C FREE
-1 1dtyA 371 H FREE
-1 1dtyA 427 C FREE
-1 1du2A 13 D FREE
-1 1du2A 18 D FREE
-1 1du2A 28 E FREE
-1 1du2A 37 E FREE
-1 1du2A 45 E FREE
-1 1du2A 46 H FREE
-1 1du2A 58 H FREE
-1 1du2A 71 E FREE
-1 1duc_ 19 D FREE
-1 1duc_ 21 C FREE
-1 1duc_ 82 C FREE
-1 1duc_ 106 H FREE
-1 1duc_ 107 H FREE
-1 1dulA 1 D FREE
-1 1dulA 25 E FREE
-1 1dulA 50 D FREE
-1 1dv5A 19 D FREE
-1 1dv5A 26 D FREE
-1 1dv5A 31 E FREE
-1 1dv5A 36 D FREE
-1 1dv5A 59 E FREE
-1 1dv5A 64 E FREE
-1 1dviA 1 H FREE
-1 1dviA 46 H FREE
-1 1dviA 97 D FREE
-1 1dviA 108 E FREE
-1 1dviA 119 H FREE
-1 1dviA 123 H FREE
-1 1dviA 147 C FREE
-1 1dvkA 39 H FREE
-1 1dvkA 53 H FREE
-1 1dvkA 79 D FREE
-1 1dvkA 90 H FREE
-1 1dvkA 124 H FREE
-1 1dvkA 129 H FREE
-1 1dvkA 144 D FREE
-1 1dvkA 145 E FREE
-1 1dvoA 12 E FREE
-1 1dvoA 17 E FREE
-1 1dvoA 41 D FREE
-1 1dvoA 42 E FREE
-1 1dvoA 56 D FREE
-1 1dvoA 58 D FREE
-1 1dvoA 65 C FREE
-1 1dvoA 69 D FREE
-1 1dvoA 73 E FREE
-1 1dvoA 74 D FREE
-1 1dvoA 84 H FREE
-1 1dvoA 98 E FREE
-1 1dvoA 102 C FREE
-1 1dvoA 109 C FREE
-1 1dvoA 112 D FREE
-1 1dvoA 114 E FREE
-1 1dvoA 119 E FREE
-1 1dvoA 120 H FREE
-1 1dvoA 124 E FREE
-1 1dvoA 125 E FREE
-1 1dvoA 126 E FREE
-1 1dvoA 145 E FREE
-1 1dvpA 6 C FREE
-1 1dvpA 15 H FREE
-1 1dvpA 29 C FREE
-1 1dvpA 30 D FREE
-1 1dvpA 56 H FREE
-1 1dvpA 59 C FREE
-1 1dvpA 66 E FREE
-1 1dvpA 72 C FREE
-1 1dvpA 77 H FREE
-1 1dvpA 86 C FREE
-1 1dvpA 98 H FREE
-1 1dvpA 137 H FREE
1 1dvpA 163 C ZN_401_A
-1 1dvpA 164 H FREE
1 1dvpA 166 C ZN_401_A
-1 1dvpA 177 H FREE
-1 1dvpA 178 H FREE
1 1dvpA 179 C ZN_402_A
1 1dvpA 182 C ZN_402_A
1 1dvpA 187 C ZN_401_A
1 1dvpA 190 C ZN_401_A
-1 1dvpA 195 C FREE
1 1dvpA 209 C ZN_402_A
1 1dvpA 212 C ZN_402_A
-1 1dwmA 4 C FREE
-1 1dwmA 12 E FREE
-1 1dwmA 28 E FREE
-1 1dwmA 33 H FREE
-1 1dwmA 46 D FREE
-1 1dwmA 49 C FREE
-1 1dwmA 59 H FREE
-1 1dwmA 67 H FREE
-1 1dwpA 8 H FREE
-1 1dwpA 13 H FREE
-1 1dwpA 16 C FREE
-1 1dwpA 17 H FREE
-1 1dwpA 23 H FREE
-1 1dwpA 34 H FREE
-1 1dwpA 40 D FREE
-1 1dwpA 84 C FREE
-1 1dwpA 106 H FREE
-1 1dwpA 115 H FREE
-1 1dwpA 165 C FREE
-1 1dwpA 169 E FREE
-1 1dwpA 211 D FREE
-1 1dwpA 238 D FREE
-1 1dwpA 239 H FREE
-1 1dwpA 251 H FREE
-1 1dx7A 1 D FREE
-1 1dx7A 17 E FREE
-1 1dx7A 19 H FREE
-1 1dx7A 37 H FREE
-1 1dx9A 33 H FREE
-1 1dx9A 53 C FREE
-1 1dx9A 64 D FREE
-1 1dx9A 89 D FREE
-1 1dx9A 143 D FREE
-1 1dx9A 165 E FREE
-1 1dxmA 12 H FREE
-1 1dxmA 17 H FREE
-1 1dxmA 29 H FREE
-1 1dxmA 33 H FREE
-1 1dxmA 59 E FREE
-1 1dxmA 123 C FREE
-1 1dxmA 126 E FREE
-1 1dxmA 127 D FREE
-1 1dxmA 130 H FREE
-1 1dylA 0 C FREE
-1 1dylA 6 H FREE
-1 1dylA 7 E FREE
-1 1dylA 15 C FREE
-1 1dylA 26 H FREE
-1 1dylA 32 D FREE
-1 1dylA 48 D FREE
-1 1dylA 50 E FREE
-1 1dylA 51 C FREE
-1 1dylA 57 H FREE
-1 1dylA 67 H FREE
-1 1dylA 73 H FREE
-1 1dylA 77 H FREE
-1 1dylA 78 H FREE
-1 1dylA 99 D FREE
-1 1dylA 106 D FREE
-1 1dylA 121 E FREE
-1 1dylA 143 E FREE
-1 1dynA 49 E FREE
-1 1dynA 51 E FREE
-1 1dynA 59 D FREE
-1 1dynA 65 D FREE
-1 1dynA 67 E FREE
-1 1dynA 75 H FREE
-1 1dynA 83 E FREE
-1 1dynA 90 D FREE
-1 1dynA 95 E FREE
-1 1dynA 98 C FREE
-1 1dynA 99 E FREE
-1 1dynA 102 E FREE
-1 1dynA 103 E FREE
-1 1dynA 105 D FREE
-1 1dynA 119 E FREE
-1 1dyoA 11 H FREE
-1 1dyoA 15 E FREE
-1 1dyoA 71 C FREE
-1 1dyoA 88 C FREE
-1 1dyoA 117 H FREE
-1 1dyoA 137 E FREE
-1 1dyoA 148 D FREE
-1 1dyoA 149 E FREE
-1 1dytA 14 H FREE
-1 1dytA 22 C FREE
-1 1dytA 36 C FREE
-1 1dytA 54 C FREE
-1 1dytA 61 C FREE
-1 1dytA 63 H FREE
-1 1dytA 70 C FREE
-1 1dytA 71 H FREE
-1 1dytA 81 H FREE
-1 1dytA 82 C FREE
-1 1dytA 95 C FREE
-1 1dytA 110 C FREE
-1 1dytA 127 H FREE
-1 1dytA 129 D FREE
-1 1dz1A 40 D FREE
-1 1dz1A 54 C FREE
-1 1dz1A 69 H FREE
-1 1dz7A 6 C FREE
-1 1dz7A 8 E FREE
-1 1dz7A 9 C FREE
-1 1dz7A 27 C FREE
-1 1dz7A 30 C FREE
-1 1dz7A 31 C FREE
-1 1dz7A 55 E FREE
-1 1dz7A 58 C FREE
-1 1dz7A 59 C FREE
-1 1dz7A 78 H FREE
-1 1dz7A 81 C FREE
-1 1dz7A 82 H FREE
-1 1dz7A 83 C FREE
-1 1dz7A 86 C FREE
-1 1dz7A 89 H FREE
-1 1dzoA 26 E FREE
-1 1dzoA 102 D FREE
-1 1dzoA 107 C FREE
-1 1dzoA 112 D FREE
-1 1dzoA 120 C FREE
-1 1dzrA 21 D FREE
-1 1dzrA 50 H FREE
-1 1dzrA 62 H FREE
-1 1dzrA 76 C FREE
-1 1dzrA 87 D FREE
-1 1dzrA 119 H FREE
-1 1dzrA 150 D FREE
-1 1dzrA 169 D FREE
-1 1dzrA 182 E FREE
-1 1dzuP 13 C FREE
-1 1dzuP 53 H FREE
-1 1dzuP 63 H FREE
-1 1dzuP 76 H FREE
1 1dzuP 91 H ZN_999_P
1 1dzuP 93 H ZN_999_P
-1 1dzuP 96 H FREE
-1 1dzuP 97 C FREE
-1 1dzuP 111 H FREE
-1 1dzuP 124 C FREE
-1 1dzuP 138 H FREE
-1 1dzuP 153 H FREE
1 1dzuP 154 H ZN_999_P
-1 1dzuP 159 C FREE
-1 1dzuP 171 H FREE
-1 1dzuP 174 E FREE
-1 1dzuP 213 E FREE
-1 1dzuP 214 E FREE
-1 1e0aB 10 H FREE
-1 1e0aB 13 H FREE
-1 1e0aB 17 D FREE
-1 1e0aB 43 E FREE
-1 1e0bA 9 E FREE
-1 1e0bA 10 D FREE
-1 1e0bA 22 D FREE
-1 1e0bA 39 H FREE
-1 1e0bA 40 H FREE
-1 1e0bA 49 C FREE
-1 1e0bA 58 E FREE
-1 1e0bA 60 H FREE
-1 1e0eA 2 E FREE
-1 1e0eA 9 E FREE
-1 1e0eA 10 E FREE
1 1e0eA 11 H ZN_47_A
1 1e0eA 15 H ZN_47_A
-1 1e0eA 23 H FREE
1 1e0eA 39 C ZN_47_A
1 1e0eA 42 C ZN_47_A
-1 1e0eA 47 E FREE
-1 1e0eA 50 H FREE
-1 1e0mA 8 D FREE
-1 1e0mA 13 H FREE
-1 1e0mA 22 H FREE
-1 1e12A 73 H FREE
-1 1e12A 123 C FREE
-1 1e12A 147 C FREE
-1 1e12A 216 D FREE
-1 1e12A 252 D FREE
-1 1e1aA 1 E FREE
-1 1e1aA 20 E FREE
-1 1e1aA 61 C FREE
-1 1e1aA 75 C FREE
-1 1e1aA 77 C FREE
-1 1e1aA 118 C FREE
-1 1e1aA 120 D FREE
-1 1e1aA 121 C FREE
-1 1e1aA 156 C FREE
-1 1e1aA 180 H FREE
-1 1e1aA 218 H FREE
-1 1e1aA 223 H FREE
-1 1e1aA 228 D FREE
-1 1e1aA 233 D FREE
-1 1e1aA 247 H FREE
-1 1e1aA 264 C FREE
-1 1e1aA 273 H FREE
-1 1e1aA 286 H FREE
-1 1e1aA 305 C FREE
-1 1e1hA 19 E FREE
-1 1e1hA 26 E FREE
-1 1e1hA 29 H FREE
-1 1e1hA 31 D FREE
-1 1e1hA 34 D FREE
-1 1e1hA 75 H FREE
-1 1e1hA 83 E FREE
-1 1e1hA 110 D FREE
-1 1e1hA 119 E FREE
-1 1e1hA 121 D FREE
-1 1e1hA 170 C FREE
-1 1e1hA 201 C FREE
-1 1e1hA 206 H FREE
-1 1e1hA 252 D FREE
1 1e1hA 259 H ZN_501_A
1 1e1hA 263 H ZN_501_A
-1 1e1hA 266 H FREE
-1 1e20A 38 C FREE
-1 1e20A 39 H FREE
-1 1e20A 40 C FREE
-1 1e20A 57 H FREE
-1 1e20A 89 H FREE
-1 1e20A 117 C FREE
-1 1e20A 123 C FREE
-1 1e20A 153 H FREE
-1 1e20A 174 C FREE
-1 1e20A 184 E FREE
-1 1e20A 201 H FREE
-1 1e2hA 9 D FREE
-1 1e2hA 12 H FREE
-1 1e2hA 37 E FREE
-1 1e2hA 59 H FREE
-1 1e2hA 96 H FREE
-1 1e2hA 105 H FREE
-1 1e2hA 116 D FREE
-1 1e2hA 118 H FREE
-1 1e2hA 125 C FREE
-1 1e2hA 167 H FREE
-1 1e2hA 179 E FREE
-1 1e2hA 182 D FREE
-1 1e2hA 205 C FREE
-1 1e2hA 237 H FREE
-1 1e2hA 277 H FREE
-1 1e2hA 290 C FREE
-1 1e2hA 305 H FREE
-1 1e2hA 316 C FREE
-1 1e2hA 325 E FREE
-1 1e3uA 3 E FREE
-1 1e3uA 23 C FREE
-1 1e3uA 30 C FREE
-1 1e3uA 58 E FREE
-1 1e3uA 66 H FREE
-1 1e3uA 182 H FREE
-1 1e3yA 2 H FREE
-1 1e3yA 9 C FREE
-1 1e3yA 16 C FREE
-1 1e3yA 17 D FREE
-1 1e3yA 50 E FREE
-1 1e3yA 63 E FREE
-1 1e3yA 71 H FREE
-1 1e3yA 79 C FREE
-1 1e4jA 23 D FREE
-1 1e4jA 29 C FREE
-1 1e4jA 44 H FREE
-1 1e4jA 71 C FREE
-1 1e4jA 87 H FREE
-1 1e4jA 107 H FREE
-1 1e4jA 110 C FREE
-1 1e4jA 111 H FREE
-1 1e4jA 119 H FREE
-1 1e4jA 134 H FREE
-1 1e4jA 135 H FREE
-1 1e4jA 140 H FREE
-1 1e4jA 154 C FREE
-1 1e4sA 0 D FREE
-1 1e4sA 1 H FREE
-1 1e4sA 4 C FREE
-1 1e4sA 11 C FREE
-1 1e4sA 16 C FREE
-1 1e4sA 26 C FREE
-1 1e4sA 33 C FREE
-1 1e4sA 34 C FREE
-1 1e4uA 5 D FREE
-1 1e4uA 8 E FREE
-1 1e4uA 9 D FREE
1 1e4uA 13 C ZN_79_A
1 1e4uA 16 C ZN_79_A
-1 1e4uA 18 E FREE
-1 1e4uA 21 E FREE
-1 1e4uA 24 D FREE
1 1e4uA 30 C ZN_80_A
1 1e4uA 32 C ZN_80_A
1 1e4uA 37 C ZN_79_A
1 1e4uA 40 C ZN_79_A
-1 1e4uA 42 H FREE
1 1e4uA 52 C ZN_80_A
1 1e4uA 55 C ZN_80_A
-1 1e4uA 72 E FREE
-1 1e52A 8 E FREE
-1 1e52A 26 H FREE
-1 1e52A 29 E FREE
-1 1e52A 35 H FREE
-1 1e52A 40 E FREE
-1 1e52A 42 E FREE
-1 1e52A 49 D FREE
-1 1e52A 52 H FREE
-1 1e53A 5 E FREE
1 1e53A 17 C ZN_1_A
1 1e53A 20 C ZN_1_A
-1 1e53A 28 H FREE
1 1e53A 32 C ZN_2_A
1 1e53A 35 C ZN_2_A
1 1e53A 40 C ZN_1_A
-1 1e53A 42 D FREE
1 1e53A 43 C ZN_1_A
-1 1e53A 44 D FREE
1 1e53A 48 H ZN_2_A
-1 1e53A 49 D FREE
1 1e53A 52 H ZN_2_A
-1 1e53A 53 C FREE
-1 1e53A 54 C FREE
-1 1e53A 57 C FREE
-1 1e5bA 2 C FREE
-1 1e5bA 83 C FREE
-1 1e5pA 20 E FREE
-1 1e5pA 24 E FREE
-1 1e5pA 34 H FREE
-1 1e5pA 37 C FREE
-1 1e5pA 41 C FREE
-1 1e5pA 56 C FREE
-1 1e5pA 120 E FREE
-1 1e5pA 130 H FREE
-1 1e5pA 137 E FREE
-1 1e5pA 146 D FREE
-1 1e5pA 148 C FREE
-1 1e5pA 150 E FREE
-1 1e6fA 5 H FREE
-1 1e6fA 8 C FREE
-1 1e6fA 17 H FREE
-1 1e6fA 20 D FREE
-1 1e6fA 45 C FREE
-1 1e6fA 51 C FREE
-1 1e6fA 58 C FREE
-1 1e6fA 90 C FREE
-1 1e6fA 106 C FREE
-1 1e6fA 126 C FREE
-1 1e6fA 133 H FREE
-1 1e6fA 138 C FREE
-1 1e79H 50 H FREE
-1 1e79H 65 H FREE
-1 1e79I 17 C FREE
-1 1e79I 28 E FREE
-1 1e79I 49 E FREE
-1 1e7dA 9 E FREE
-1 1e7dA 10 E FREE
-1 1e7dA 16 D FREE
1 1e7dA 22 C ZN_1158_A
1 1e7dA 25 C ZN_1158_A
-1 1e7dA 37 H FREE
-1 1e7dA 39 D FREE
-1 1e7dA 40 H FREE
-1 1e7dA 41 D FREE
-1 1e7dA 42 H FREE
1 1e7dA 57 C ZN_1158_A
1 1e7dA 60 C ZN_1158_A
-1 1e7dA 69 H FREE
-1 1e7dA 88 E FREE
-1 1e7pA 5 C FREE
-1 1e7pA 6 D FREE
-1 1e7pA 42 H FREE
-1 1e7pA 63 D FREE
-1 1e7pA 68 H FREE
-1 1e7pA 71 D FREE
-1 1e7pA 80 C FREE
-1 1e7pA 110 H FREE
-1 1e7pA 132 H FREE
-1 1e7pA 136 H FREE
-1 1e7pA 149 C FREE
-1 1e7pA 157 H FREE
-1 1e7pA 167 C FREE
-1 1e7pA 185 H FREE
-1 1e7pA 190 C FREE
-1 1e7pA 231 C FREE
-1 1e7pA 251 E FREE
-1 1e7pA 256 H FREE
-1 1e7pA 271 C FREE
-1 1e7pA 284 H FREE
-1 1e7pA 310 H FREE
-1 1e7pA 324 H FREE
-1 1e7pA 336 H FREE
-1 1e7pA 348 C FREE
-1 1e7pA 368 H FREE
-1 1e7pA 392 E FREE
-1 1e7pA 395 C FREE
-1 1e7pA 399 H FREE
-1 1e7pA 426 H FREE
-1 1e7pA 427 C FREE
-1 1e7pA 485 H FREE
-1 1e7pA 511 H FREE
-1 1e7pA 531 C FREE
-1 1e7pA 541 E FREE
-1 1e7pA 546 H FREE
-1 1e7pA 550 D FREE
-1 1e7pA 556 D FREE
-1 1e7pA 630 H FREE
-1 1e7pA 640 E FREE
-1 1e7pA 654 D FREE
-1 1e8cA 26 D FREE
-1 1e8cA 42 H FREE
-1 1e8cA 78 H FREE
-1 1e8cA 101 H FREE
-1 1e8cA 165 H FREE
-1 1e8cA 178 C FREE
-1 1e8cA 185 H FREE
-1 1e8cA 190 H FREE
-1 1e8cA 209 H FREE
-1 1e8cA 211 D FREE
-1 1e8cA 213 H FREE
-1 1e8cA 218 H FREE
-1 1e8cA 230 H FREE
-1 1e8cA 231 H FREE
-1 1e8cA 232 C FREE
-1 1e8cA 240 D FREE
-1 1e8cA 262 H FREE
-1 1e8cA 267 C FREE
-1 1e8cA 268 H FREE
-1 1e8cA 280 H FREE
-1 1e8cA 300 H FREE
-1 1e8cA 338 C FREE
-1 1e8cA 355 D FREE
-1 1e8cA 358 H FREE
-1 1e8cA 373 H FREE
-1 1e8cA 374 C FREE
-1 1e8cA 380 C FREE
-1 1e8cA 384 C FREE
-1 1e8cA 412 D FREE
-1 1e8cA 417 E FREE
-1 1e8cA 435 H FREE
-1 1e8cA 448 C FREE
-1 1e8cA 457 D FREE
-1 1e8cA 466 H FREE
-1 1e8cA 467 E FREE
-1 1e8cA 481 D FREE
-1 1e8cA 496 H FREE
-1 1e8cA 497 H FREE
-1 1e8oA 6 E FREE
-1 1e8oA 7 E FREE
-1 1e8oA 31 H FREE
-1 1e8oA 37 C FREE
-1 1e8oA 42 D FREE
-1 1e8oA 46 C FREE
-1 1e8oA 52 D FREE
-1 1e8oA 56 D FREE
-1 1e8oA 61 E FREE
-1 1e8oA 64 H FREE
-1 1e8oA 75 E FREE
-1 1e8oA 82 E FREE
-1 1e8oA 84 E FREE
-1 1e8oB 18 C FREE
-1 1e8oB 48 E FREE
-1 1e8oB 54 C FREE
-1 1e8oB 73 E FREE
-1 1e8pA 2 C FREE
-1 1e8pA 11 C FREE
-1 1e8pA 12 C FREE
-1 1e8pA 24 D FREE
-1 1e8pA 37 C FREE
-1 1e8rA 5 C FREE
-1 1e8rA 15 C FREE
-1 1e8rA 25 E FREE
-1 1e8rA 30 C FREE
-1 1e8rA 36 C FREE
-1 1e8tA 4 H FREE
-1 1e8tA 5 D FREE
-1 1e8tA 35 H FREE
-1 1e8tA 48 C FREE
-1 1e8tA 60 H FREE
-1 1e8tA 62 C FREE
-1 1e8tA 65 H FREE
-1 1e8tA 72 C FREE
-1 1e8tA 75 H FREE
-1 1e8tA 77 H FREE
-1 1e8tA 79 H FREE
-1 1e8tA 114 C FREE
-1 1e8tA 123 C FREE
-1 1e8tA 127 C FREE
-1 1e8tA 134 E FREE
-1 1e8tA 148 H FREE
-1 1e8tA 158 H FREE
-1 1e8tA 220 C FREE
-1 1e8tA 277 E FREE
-1 1e8tA 287 H FREE
-1 1e8tA 315 H FREE
-1 1e8tA 331 C FREE
-1 1e8tA 337 C FREE
-1 1e8tA 341 C FREE
-1 1e8tA 348 D FREE
-1 1e8tA 358 H FREE
-1 1e8tA 407 C FREE
-1 1e8tA 418 C FREE
-1 1e8tA 423 E FREE
-1 1e8tA 449 E FREE
-1 1e96B 17 D FREE
-1 1e96B 35 H FREE
-1 1e96B 39 C FREE
-1 1e96B 44 C FREE
-1 1e96B 66 D FREE
-1 1e96B 68 H FREE
-1 1e96B 92 D FREE
-1 1e96B 107 D FREE
-1 1e96B 120 C FREE
-1 1e96B 121 E FREE
-1 1e96B 155 H FREE
-1 1e96B 164 C FREE
-1 1e96B 196 D FREE
-1 1e9tA 1 E FREE
-1 1e9tA 10 C FREE
-1 1e9tA 20 C FREE
-1 1e9tA 24 H FREE
-1 1e9tA 30 C FREE
-1 1e9tA 35 C FREE
-1 1e9tA 36 C FREE
-1 1e9tA 38 D FREE
-1 1e9tA 47 C FREE
-1 1e9tA 55 E FREE
-1 1e9tA 56 C FREE
-1 1eb6A 5 C FREE
-1 1eb6A 64 E FREE
-1 1eb6A 76 H FREE
-1 1eb6A 77 C FREE
-1 1eb6A 84 C FREE
-1 1eb6A 102 C FREE
-1 1eb6A 116 C FREE
-1 1eb6A 117 H FREE
1 1eb6A 127 H ZN_178_A
-1 1eb6A 128 E FREE
1 1eb6A 131 H ZN_178_A
1 1eb6A 142 D ZN_178_A
-1 1eb6A 163 D FREE
-1 1eb6A 176 C FREE
-1 1ebaA 18 C FREE
-1 1ebaA 24 E FREE
-1 1ebaA 28 C FREE
-1 1ebaA 57 C FREE
-1 1ebaA 60 H FREE
-1 1ebaA 73 C FREE
-1 1ebaA 100 H FREE
-1 1ebaA 104 H FREE
-1 1ebaA 127 H FREE
-1 1ebaA 143 H FREE
-1 1ebaA 171 C FREE
-1 1ebaA 213 D FREE
-1 1ebdC 11 E FREE
-1 1ebdC 32 D FREE
-1 1ebfA 77 H FREE
-1 1ebfA 89 D FREE
-1 1ebfA 140 H FREE
-1 1ebfA 206 E FREE
-1 1ebfA 208 D FREE
-1 1ebfA 212 D FREE
-1 1ebfA 217 D FREE
-1 1ebfA 307 H FREE
-1 1ebfA 349 D FREE
-1 1ebmA 4 H FREE
-1 1ebmA 19 C FREE
-1 1ebmA 45 H FREE
-1 1ebmA 65 H FREE
-1 1ebmA 66 C FREE
-1 1ebmA 102 H FREE
-1 1ebmA 103 H FREE
-1 1ebmA 110 H FREE
-1 1ebmA 127 D FREE
-1 1ebmA 130 E FREE
-1 1ebmA 131 C FREE
-1 1ebmA 137 C FREE
-1 1ebmA 154 C FREE
-1 1ebmA 170 H FREE
-1 1ebmA 184 E FREE
-1 1ebmA 186 H FREE
-1 1ebmA 228 H FREE
-1 1ebmA 232 C FREE
-1 1ebmA 244 C FREE
-1 1ebmA 246 C FREE
-1 1ebmA 259 D FREE
-1 1ebmA 261 H FREE
-1 1ebmA 264 H FREE
-1 1ebmA 273 H FREE
-1 1ebmA 313 D FREE
-1 1ecrA 4 D FREE
-1 1ecrA 7 D FREE
-1 1ecrA 17 E FREE
-1 1ecrA 26 H FREE
-1 1ecrA 30 H FREE
-1 1ecrA 48 E FREE
-1 1ecrA 49 H FREE
-1 1ecrA 60 H FREE
-1 1ecrA 72 H FREE
-1 1ecrA 75 H FREE
-1 1ecrA 98 C FREE
-1 1ecrA 112 H FREE
-1 1ecrA 115 H FREE
-1 1ecrA 124 E FREE
-1 1ecrA 125 H FREE
-1 1ecrA 143 H FREE
-1 1ecrA 145 H FREE
-1 1ecrA 162 H FREE
-1 1ecrA 175 H FREE
-1 1ecrA 181 H FREE
-1 1ecrA 252 H FREE
-1 1ecrA 254 C FREE
-1 1ecrA 272 D FREE
-1 1ecrA 280 D FREE
-1 1ecrA 286 H FREE
-1 1ecrA 303 H FREE
-1 1ecrA 308 D FREE
-1 1ecsA 2 D FREE
-1 1ecsA 31 D FREE
-1 1ecsA 49 H FREE
-1 1ecsA 53 D FREE
-1 1ecsA 61 C FREE
-1 1ecsA 62 C FREE
-1 1ecsA 67 D FREE
-1 1ecsA 75 C FREE
-1 1ecsA 91 H FREE
-1 1ecsA 107 D FREE
-1 1ecsA 119 E FREE
-1 1ed7A 22 C FREE
-1 1ed7A 26 H FREE
-1 1ee6A 5 H FREE
-1 1ee6A 17 D FREE
-1 1ee6A 62 D FREE
-1 1ee6A 65 H FREE
-1 1ee6A 66 C FREE
-1 1ee6A 70 C FREE
-1 1ee6A 82 E FREE
-1 1ee6A 83 D FREE
-1 1ee6A 105 D FREE
-1 1ee6A 147 C FREE
-1 1ee6A 160 D FREE
-1 1ee8B 1 E FREE
-1 1ee8B 4 E FREE
-1 1ee8B 26 H FREE
-1 1ee8B 66 H FREE
-1 1ee8B 80 H FREE
-1 1ee8B 95 H FREE
-1 1ee8B 96 D FREE
-1 1ee8B 123 E FREE
-1 1ee8B 165 E FREE
-1 1ee8B 227 H FREE
1 1ee8B 237 C ZN_502_B
1 1ee8B 240 C ZN_502_B
-1 1ee8B 255 H FREE
1 1ee8B 257 C ZN_502_B
1 1ee8B 260 C ZN_502_B
-1 1eejA 44 H FREE
-1 1eejA 87 H FREE
-1 1eejA 94 D FREE
-1 1eejA 97 C FREE
-1 1eejA 100 C FREE
-1 1eejA 101 H FREE
-1 1eejA 104 H FREE
-1 1eejA 140 C FREE
-1 1eejA 143 D FREE
-1 1eejA 162 C FREE
-1 1eejA 169 H FREE
-1 1eejA 208 H FREE
-1 1ef0A 15 D FREE
-1 1ef0A 20 C FREE
-1 1ef0A 22 E FREE
-1 1ef0A 34 D FREE
-1 1ef0A 59 H FREE
-1 1ef0A 62 H FREE
-1 1ef0A 78 C FREE
-1 1ef0A 82 H FREE
-1 1ef0A 163 E FREE
-1 1ef0A 166 D FREE
-1 1ef0A 173 H FREE
-1 1ef0A 191 H FREE
-1 1ef0A 202 H FREE
-1 1ef0A 252 C FREE
-1 1ef0A 313 D FREE
-1 1ef0A 319 E FREE
-1 1ef0A 327 D FREE
-1 1ef0A 336 H FREE
-1 1ef0A 346 H FREE
-1 1ef0A 380 H FREE
-1 1ef0A 401 C FREE
-1 1ef0A 419 C FREE
-1 1ef0A 444 D FREE
1 1ef0A 445 H ZN_2
1 1ef0A 456 H ZN_2
1 1ef0A 458 C ZN_2
-1 1ef0A 460 E FREE
-1 1ef1A 9 D FREE
-1 1ef1A 37 E FREE
-1 1ef1A 113 C FREE
-1 1ef1A 138 H FREE
-1 1ef1A 157 H FREE
-1 1ef1A 172 H FREE
-1 1ef1A 175 H FREE
-1 1ef1A 280 C FREE
-1 1ef1A 284 H FREE
-1 1ef1C 1 E FREE
-1 1ef1C 5 D FREE
-1 1ef1C 17 E FREE
-1 1ef1C 18 E FREE
-1 1ef1C 33 H FREE
-1 1ef1C 40 E FREE
-1 1ef1C 46 D FREE
-1 1ef1C 54 D FREE
-1 1ef1C 57 H FREE
-1 1ef1C 66 D FREE
-1 1ef1C 84 D FREE
-1 1ef1C 87 E FREE
1 1ef4A 5 C ZN_56_A
1 1ef4A 8 C ZN_56_A
-1 1ef4A 34 D FREE
1 1ef4A 42 C ZN_56_A
1 1ef4A 43 C ZN_56_A
-1 1ef4A 50 H FREE
-1 1ef4A 52 E FREE
-1 1efdN 16 E FREE
-1 1efdN 59 E FREE
-1 1efdN 123 H FREE
-1 1efdN 156 H FREE
-1 1efdN 206 C FREE
-1 1efdN 209 H FREE
-1 1efdN 252 H FREE
-1 1efzA 2 E FREE
-1 1efzA 72 H FREE
-1 1efzA 89 H FREE
-1 1efzA 126 H FREE
-1 1efzA 132 H FREE
-1 1efzA 144 H FREE
-1 1efzA 149 D FREE
-1 1efzA 155 D FREE
-1 1efzA 157 C FREE
-1 1efzA 256 H FREE
-1 1efzA 276 D FREE
-1 1efzA 279 D FREE
-1 1efzA 280 C FREE
1 1efzA 317 C ZN_500_A
-1 1efzA 318 H FREE
1 1efzA 319 C ZN_500_A
1 1efzA 322 C ZN_500_A
-1 1efzA 331 H FREE
-1 1efzA 332 H FREE
1 1efzA 348 H ZN_500_A
-1 1eg3A 5 H FREE
-1 1eg3A 30 H FREE
-1 1eg3A 36 C FREE
-1 1eg3A 38 D FREE
-1 1eg3A 39 H FREE
-1 1eg3A 44 E FREE
-1 1eg3A 74 C FREE
-1 1eg3A 84 C FREE
-1 1eg3A 90 H FREE
-1 1eg3A 107 C FREE
-1 1eg3A 119 H FREE
-1 1eg3A 128 C FREE
-1 1eg3A 132 C FREE
-1 1eg3A 141 D FREE
-1 1eg3A 161 C FREE
-1 1eg3A 164 H FREE
-1 1eg3A 167 D FREE
-1 1eg3A 183 C FREE
-1 1eg3A 193 H FREE
-1 1eg3A 204 E FREE
-1 1eg3A 220 C FREE
-1 1eg3A 242 E FREE
-1 1eg3A 253 H FREE
-1 1eg3A 259 E FREE
-1 1eg9B 6 E FREE
-1 1eg9B 7 D FREE
-1 1eg9B 13 H FREE
-1 1eg9B 14 D FREE
-1 1eg9B 16 E FREE
-1 1eg9B 17 E FREE
-1 1eg9B 24 C FREE
-1 1eg9B 25 H FREE
-1 1eg9B 26 D FREE
-1 1eg9B 40 E FREE
-1 1eg9B 42 H FREE
-1 1eg9B 45 D FREE
-1 1eg9B 55 H FREE
-1 1eg9B 56 C FREE
-1 1eg9B 60 E FREE
-1 1eg9B 89 E FREE
-1 1eg9B 100 H FREE
-1 1eg9B 135 H FREE
-1 1eg9B 143 H FREE
-1 1eg9B 160 D FREE
-1 1eg9B 187 H FREE
-1 1eghA 12 H FREE
-1 1eghA 18 H FREE
-1 1eghA 19 D FREE
-1 1eghA 20 H FREE
-1 1eghA 21 C FREE
-1 1eghA 32 H FREE
-1 1eghA 39 H FREE
-1 1eghA 70 D FREE
-1 1eghA 90 D FREE
-1 1eghA 97 H FREE
-1 1eghA 98 D FREE
-1 1eghA 100 D FREE
-1 1eghA 123 D FREE
-1 1eghA 130 H FREE
-1 1eghA 141 D FREE
-1 1egjA 14 D FREE
-1 1egjA 21 E FREE
-1 1egjA 29 H FREE
-1 1egjA 31 D FREE
-1 1egjA 32 H FREE
-1 1egjA 47 D FREE
-1 1egjA 51 E FREE
-1 1egjA 57 H FREE
-1 1egjA 65 E FREE
-1 1egjA 89 E FREE
-1 1egjA 99 E FREE
-1 1ego_ 10 C FREE
-1 1ego_ 13 C FREE
-1 1ego_ 67 H FREE
-1 1ego_ 73 D FREE
-1 1eh5A 0 D FREE
-1 1eh5A 11 H FREE
-1 1eh5A 17 C FREE
-1 1eh5A 18 C FREE
-1 1eh5A 38 H FREE
-1 1eh5A 68 C FREE
-1 1eh5A 100 C FREE
-1 1eh5A 115 H FREE
-1 1eh5A 124 C FREE
-1 1eh5A 130 H FREE
-1 1eh5A 132 C FREE
-1 1eh5A 159 H FREE
-1 1eh5A 170 H FREE
-1 1eh5A 180 E FREE
-1 1eh5A 205 D FREE
-1 1eh5A 239 D FREE
-1 1eh5A 261 H FREE
-1 1eh5A 272 H FREE
1 1eh6A 4 C ZN_200_A
1 1eh6A 23 C ZN_200_A
1 1eh6A 28 H ZN_200_A
-1 1eh6A 61 C FREE
-1 1eh6A 70 H FREE
1 1eh6A 84 H ZN_200_A
-1 1eh6A 85 H FREE
-1 1eh6A 144 C FREE
-1 1eh6A 145 H FREE
-1 1eh6A 149 C FREE
-1 1eh6A 170 H FREE
-1 1eh6A 171 E FREE
-1 1eh6A 173 H FREE
-1 1ehdA 2 C FREE
-1 1ehdA 11 C FREE
-1 1ehdA 16 C FREE
-1 1ehdA 17 C FREE
-1 1ehdA 23 C FREE
-1 1ehdA 30 C FREE
-1 1ehdA 34 C FREE
-1 1ehdA 38 C FREE
-1 1ehdA 46 H FREE
-1 1ehdA 48 C FREE
-1 1ehdA 57 C FREE
-1 1ehdA 62 C FREE
-1 1ehdA 63 C FREE
-1 1ehdA 66 H FREE
-1 1ehdA 69 C FREE
-1 1ehdA 76 C FREE
-1 1ehdA 81 C FREE
-1 1ehdA 85 C FREE
-1 1ehxA 2 D FREE
-1 1ehxA 19 D FREE
-1 1ehxA 88 D FREE
-1 1ei0A 0 D FREE
-1 1ei0A 2 C FREE
-1 1ei0A 8 E FREE
-1 1ei0A 12 C FREE
-1 1ei0A 20 E FREE
-1 1ei0A 23 C FREE
-1 1ei0A 29 E FREE
-1 1ei0A 33 C FREE
-1 1ei7A 26 C FREE
-1 1ei7A 87 D FREE
-1 1ei7A 94 E FREE
-1 1ei7A 96 E FREE
-1 1ei7A 105 E FREE
-1 1ei7A 114 D FREE
-1 1ei7A 115 D FREE
-1 1ei7A 144 E FREE
-1 1eigA 6 C FREE
-1 1eigA 7 C FREE
-1 1eigA 31 C FREE
-1 1eigA 47 C FREE
-1 1eijA 33 D FREE
-1 1eijA 39 E FREE
-1 1eijA 57 D FREE
-1 1eiwA 60 D FREE
-1 1eiwA 78 E FREE
-1 1eiwA 90 E FREE
-1 1eiwA 97 H FREE
-1 1eiwA 98 C FREE
-1 1eiwA 101 D FREE
-1 1ej1B 5 H FREE
-1 1ej1B 9 H FREE
-1 1ej1B 50 H FREE
-1 1ej1B 61 C FREE
-1 1ej1B 75 E FREE
-1 1ej1B 76 D FREE
-1 1ej1B 108 C FREE
-1 1ej1B 112 E FREE
-1 1ej1B 122 C FREE
-1 1ej1B 142 C FREE
-1 1ej1B 150 H FREE
-1 1ej1B 172 H FREE
-1 1ej2A 15 H FREE
-1 1ej2A 18 H FREE
-1 1ej2A 35 C FREE
-1 1ej2A 43 H FREE
-1 1ej2A 53 E FREE
-1 1ej2A 79 D FREE
-1 1ej2A 82 C FREE
-1 1ej2A 89 H FREE
-1 1ej2A 113 E FREE
-1 1ej2A 158 E FREE
-1 1ej2A 167 H FREE
-1 1ej2A 172 E FREE
-1 1ej6D 27 H FREE
-1 1ej6D 69 C FREE
-1 1ej6D 83 H FREE
-1 1ej6D 125 D FREE
-1 1ej6D 126 C FREE
-1 1ej6D 140 H FREE
-1 1ej6D 184 H FREE
-1 1ej6D 194 C FREE
-1 1ej6D 204 H FREE
-1 1ej6D 205 D FREE
-1 1ej6D 228 H FREE
-1 1ej6D 240 C FREE
-1 1ej6D 248 E FREE
-1 1ej6D 254 C FREE
-1 1ej6D 258 H FREE
-1 1ej6D 293 C FREE
-1 1ej6D 295 C FREE
-1 1ej6D 316 H FREE
-1 1ej6D 327 H FREE
-1 1ej6D 339 C FREE
-1 1ej6D 361 D FREE
-1 1ej8A 7 E FREE
-1 1ej8A 15 D FREE
-1 1ej8A 19 D FREE
-1 1ej8A 39 D FREE
-1 1ej8A 52 H FREE
-1 1ej8A 56 H FREE
-1 1ej8A 57 E FREE
-1 1ej8A 60 D FREE
-1 1ej8A 73 H FREE
-1 1ej8A 81 C FREE
-1 1ej8A 86 D FREE
-1 1ej8A 120 H FREE
-1 1ejbA 22 H FREE
-1 1ejbA 61 E FREE
-1 1ejbA 96 H FREE
-1 1ejbA 98 E FREE
-1 1ejbA 106 H FREE
-1 1ejbA 126 C FREE
-1 1ejbA 142 H FREE
-1 1ejbA 145 H FREE
-1 1ejbA 147 H FREE
-1 1ejbA 150 D FREE
-1 1ejbA 157 E FREE
-1 1ejfA 19 C FREE
-1 1ejfA 39 C FREE
-1 1ejfA 48 H FREE
-1 1ejfA 56 H FREE
-1 1ejfA 57 C FREE
-1 1ejfA 65 H FREE
-1 1ejfA 74 C FREE
-1 1ejfA 75 C FREE
-1 1ejfA 101 D FREE
-1 1ejfA 107 D FREE
-1 1ejfA 109 E FREE
-1 1ejfA 110 D FREE
-1 1ejfA 111 D FREE
-1 1ejfA 113 D FREE
-1 1ejfA 115 D FREE
-1 1ejfA 120 D FREE
-1 1ejfA 124 E FREE
-1 1ejiA 11 H FREE
-1 1ejiA 23 D FREE
-1 1ejiA 47 E FREE
-1 1ejiA 83 D FREE
-1 1ejiA 86 E FREE
-1 1ejiA 89 C FREE
-1 1ejiA 98 H FREE
-1 1ejiA 103 C FREE
-1 1ejiA 128 H FREE
-1 1ejiA 141 H FREE
-1 1ejiA 144 H FREE
-1 1ejiA 177 D FREE
-1 1ejiA 187 H FREE
-1 1ejiA 197 C FREE
-1 1ejiA 221 D FREE
-1 1ejiA 224 H FREE
-1 1ejiA 240 H FREE
-1 1ejiA 241 C FREE
-1 1ejiA 242 H FREE
-1 1ejiA 249 H FREE
-1 1ejiA 255 C FREE
-1 1ejiA 298 H FREE
-1 1ejiA 300 H FREE
-1 1ejiA 328 C FREE
-1 1ejiA 350 H FREE
-1 1ejiA 373 C FREE
-1 1ejiA 377 C FREE
-1 1ejiA 382 C FREE
-1 1ejiA 385 D FREE
-1 1ejiA 410 D FREE
-1 1ejiA 416 H FREE
-1 1ejiA 419 H FREE
-1 1ejiA 431 H FREE
-1 1ejiA 476 D FREE
-1 1ek8A 15 C FREE
-1 1ek8A 70 D FREE
-1 1ek8A 107 E FREE
-1 1ek8A 121 E FREE
-1 1ek8A 150 D FREE
-1 1ek8A 171 E FREE
-1 1ek8A 178 E FREE
-1 1ek8A 180 E FREE
-1 1ekfA 18 H FREE
-1 1ekfA 35 D FREE
-1 1ekfA 36 H FREE
-1 1ekfA 61 H FREE
-1 1ekfA 68 H FREE
-1 1ekfA 75 E FREE
-1 1ekfA 107 C FREE
-1 1ekfA 119 C FREE
-1 1ekfA 167 C FREE
-1 1ekfA 221 C FREE
-1 1ekfA 232 H FREE
-1 1ekfA 236 E FREE
-1 1ekfA 248 H FREE
-1 1ekfA 287 E FREE
-1 1ekfA 306 E FREE
-1 1ekfA 314 C FREE
-1 1ekfA 317 C FREE
-1 1ekfA 320 H FREE
-1 1ekfA 330 H FREE
-1 1ekfA 358 H FREE
-1 1ekrA 5 H FREE
-1 1ekrA 13 H FREE
-1 1ekrA 16 D FREE
-1 1ekrA 48 H FREE
-1 1ekrA 49 H FREE
-1 1ekrA 75 C FREE
-1 1ekrA 76 H FREE
-1 1ekrA 93 H FREE
-1 1ekrA 102 C FREE
-1 1ekrA 111 E FREE
-1 1ekrA 113 E FREE
-1 1ekrA 127 D FREE
-1 1ekrA 129 C FREE
-1 1ekrA 160 D FREE
-1 1ektA 10 D FREE
-1 1ektA 20 E FREE
-1 1ektA 31 D FREE
-1 1ektA 34 E FREE
-1 1ektA 38 D FREE
-1 1ektA 40 E FREE
-1 1ekuA 7 E FREE
-1 1ekuA 9 E FREE
-1 1ekuA 19 H FREE
-1 1ekuA 21 D FREE
-1 1ekuA 24 D FREE
-1 1ekuA 41 D FREE
-1 1ekuA 91 D FREE
-1 1ekuA 112 E FREE
-1 1ekuA 133 E FREE
-1 1ekuA 135 E FREE
-1 1ekuA 145 H FREE
-1 1ekuA 147 D FREE
-1 1ekuA 150 D FREE
-1 1ekuA 167 D FREE
-1 1ekuA 217 D FREE
-1 1ekuA 237 H FREE
-1 1ekuA 238 E FREE
-1 1ekzA 1 D FREE
-1 1ekzA 13 H FREE
-1 1ekzA 24 H FREE
-1 1ekzA 30 E FREE
-1 1ekzA 35 H FREE
-1 1ekzA 43 C FREE
-1 1el0A 10 C FREE
-1 1el0A 11 C FREE
-1 1el0A 26 C FREE
-1 1el0A 34 C FREE
-1 1el0A 50 C FREE
-1 1el0A 61 H FREE
-1 1el0A 67 H FREE
-1 1el0A 68 C FREE
-1 1el5A 2 H FREE
-1 1el5A 4 D FREE
-1 1el5A 32 D FREE
-1 1el5A 38 H FREE
-1 1el5A 43 H FREE
-1 1el5A 44 H FREE
-1 1el5A 52 H FREE
-1 1el5A 79 H FREE
-1 1el5A 80 H FREE
-1 1el5A 110 H FREE
-1 1el5A 151 C FREE
-1 1el5A 169 H FREE
-1 1el5A 261 C FREE
-1 1el5A 268 H FREE
-1 1el5A 314 C FREE
-1 1el5A 321 D FREE
-1 1el5A 323 H FREE
-1 1el5A 329 H FREE
-1 1el5A 332 H FREE
-1 1el5A 344 H FREE
-1 1el5A 367 H FREE
-1 1eljA 11 H FREE
-1 1eljA 60 D FREE
-1 1eljA 66 H FREE
-1 1eljA 106 H FREE
-1 1eljA 330 H FREE
-1 1em2A 2 D FREE
-1 1em2A 4 E FREE
-1 1em2A 6 D FREE
-1 1em2A 7 E FREE
-1 1em2A 8 E FREE
-1 1em2A 19 E FREE
-1 1em2A 28 E FREE
-1 1em2A 63 H FREE
-1 1em2A 75 C FREE
-1 1em2A 83 E FREE
-1 1em2A 89 E FREE
-1 1em2A 101 C FREE
-1 1em2A 130 D FREE
-1 1em2A 153 H FREE
-1 1em2A 160 H FREE
-1 1em2A 184 C FREE
-1 1em2A 193 D FREE
-1 1em2A 204 H FREE
-1 1em2A 217 H FREE
-1 1em8A 25 C FREE
-1 1em8A 42 C FREE
-1 1em8A 52 D FREE
-1 1em8A 61 E FREE
-1 1em8A 66 H FREE
-1 1em8A 114 D FREE
-1 1em8A 128 E FREE
-1 1em8D 10 H FREE
-1 1em8D 48 E FREE
-1 1em8D 58 H FREE
-1 1em8D 59 C FREE
-1 1em8D 100 C FREE
-1 1em8D 104 H FREE
-1 1em8D 105 D FREE
-1 1em8D 111 D FREE
-1 1emn_ 3 D FREE
-1 1emn_ 7 C FREE
-1 1emn_ 13 C FREE
-1 1emn_ 15 H FREE
-1 1emn_ 18 C FREE
-1 1emn_ 27 C FREE
-1 1emn_ 29 C FREE
-1 1emn_ 40 C FREE
-1 1emn_ 45 E FREE
-1 1emn_ 46 C FREE
-1 1emn_ 52 C FREE
-1 1emn_ 57 C FREE
-1 1emn_ 66 C FREE
-1 1emn_ 68 C FREE
-1 1emn_ 80 C FREE
-1 1eni_ 10 E FREE
-1 1eni_ 13 D FREE
-1 1eni_ 15 H FREE
-1 1eni_ 19 E FREE
-1 1eni_ 22 E FREE
-1 1eni_ 33 H FREE
-1 1eni_ 55 H FREE
-1 1eni_ 76 E FREE
-1 1eni_ 77 C FREE
-1 1eni_ 98 E FREE
-1 1eni_ 102 D FREE
-1 1eni_ 106 H FREE
-1 1eni_ 119 E FREE
-1 1eo2A 21 H FREE
-1 1eo2A 36 H FREE
-1 1eo2A 60 D FREE
-1 1eo2A 72 E FREE
-1 1eo2A 106 D FREE
-1 1eo2A 133 H FREE
-1 1eo2A 148 H FREE
-1 1eo2A 156 E FREE
-1 1eo2A 163 D FREE
-1 1eo2A 194 D FREE
-1 1eo2A 207 D FREE
-1 1ep7A 23 H FREE
-1 1ep7A 35 C FREE
-1 1ep7A 38 C FREE
-1 1ep7A 82 H FREE
-1 1ep7A 108 H FREE
-1 1epaA 30 H FREE
-1 1epaA 58 H FREE
-1 1epaA 59 C FREE
-1 1epaA 110 H FREE
-1 1epaA 137 H FREE
-1 1epaA 141 E FREE
-1 1epaA 149 H FREE
-1 1epaA 153 C FREE
-1 1eptA 6 C FREE
-1 1eptA 22 H FREE
-1 1eptA 24 C FREE
-1 1eptA 39 H FREE
-1 1eptA 40 C FREE
-1 1eptB 9 H FREE
-1 1eptB 29 H FREE
-1 1eptB 40 D FREE
-1 1eptB 65 C FREE
-1 1eptB 72 C FREE
-1 1eq1A 0 D FREE
-1 1eq1A 10 E FREE
-1 1eq1A 12 E FREE
-1 1eq1A 14 H FREE
-1 1eq1A 17 E FREE
-1 1eq1A 24 E FREE
-1 1eq1A 44 D FREE
-1 1eq1A 47 D FREE
-1 1eq1A 66 D FREE
-1 1eq1A 73 E FREE
-1 1eq1A 83 E FREE
-1 1eq1A 88 E FREE
-1 1eq1A 93 H FREE
-1 1eq1A 97 E FREE
-1 1eq1A 130 E FREE
-1 1eq1A 131 E FREE
-1 1eq1A 145 D FREE
-1 1eq1A 146 D FREE
-1 1eq1A 150 H FREE
-1 1eq1A 153 E FREE
-1 1eq1A 159 H FREE
-1 1eq1A 160 E FREE
-1 1eq2D 30 D FREE
-1 1eq2D 73 H FREE
-1 1eq2D 101 H FREE
-1 1eq2D 103 C FREE
-1 1eq2D 176 H FREE
-1 1eq2D 186 H FREE
-1 1eq2D 209 D FREE
-1 1eq2D 253 H FREE
-1 1eqkA 21 H FREE
-1 1eqkA 32 E FREE
-1 1eqkA 33 H FREE
-1 1eqkA 75 E FREE
-1 1erzA 45 E FREE
-1 1erzA 56 H FREE
-1 1erzA 127 H FREE
-1 1erzA 131 H FREE
-1 1erzA 142 H FREE
-1 1erzA 144 E FREE
-1 1erzA 170 C FREE
-1 1erzA 172 D FREE
-1 1erzA 191 C FREE
-1 1erzA 199 H FREE
-1 1erzA 206 H FREE
-1 1erzA 208 H FREE
-1 1erzA 213 H FREE
-1 1erzA 214 H FREE
-1 1erzA 241 C FREE
-1 1erzA 246 H FREE
-1 1erzA 248 C FREE
-1 1erzA 277 C FREE
-1 1erzA 283 H FREE
-1 1erzA 290 H FREE
-1 1erzA 295 H FREE
-1 1es7B 6 C FREE
-1 1es7B 8 C FREE
-1 1es7B 11 H FREE
-1 1es7B 12 C FREE
-1 1es7B 14 D FREE
-1 1es7B 21 C FREE
-1 1es7B 26 H FREE
-1 1es7B 27 C FREE
-1 1es7B 45 C FREE
-1 1es7B 55 C FREE
-1 1es7B 69 C FREE
-1 1es7B 70 C FREE
-1 1es7B 75 C FREE
-1 1esxA 1 E FREE
-1 1esxA 5 E FREE
-1 1esxA 6 D FREE
-1 1esxA 12 E FREE
-1 1esxA 20 E FREE
-1 1esxA 24 E FREE
-1 1esxA 28 E FREE
-1 1esxA 32 H FREE
-1 1esxA 39 H FREE
-1 1esxA 44 H FREE
-1 1esxA 70 H FREE
-1 1esxA 75 C FREE
-1 1esxA 77 H FREE
-1 1et1A 3 E FREE
-1 1et1A 8 H FREE
-1 1et1A 13 H FREE
-1 1et1A 18 E FREE
-1 1et1A 29 D FREE
-1 1et1A 31 H FREE
-1 1ethB 11 D FREE
-1 1ethB 14 E FREE
-1 1ethB 16 C FREE
-1 1ethB 22 C FREE
-1 1ethB 26 C FREE
-1 1ethB 27 C FREE
-1 1ethB 29 H FREE
-1 1ethB 38 C FREE
-1 1ethB 44 E FREE
-1 1ethB 48 C FREE
-1 1ethB 60 C FREE
-1 1ethB 62 C FREE
-1 1ethB 68 C FREE
-1 1ethB 86 C FREE
-1 1ethB 87 H FREE
-1 1ethB 93 D FREE
-1 1etoB 2 E FREE
-1 1etoB 8 D FREE
-1 1etoB 58 E FREE
-1 1euaA 27 H FREE
-1 1euaA 44 E FREE
-1 1euaA 51 C FREE
-1 1euaA 119 E FREE
-1 1euaA 158 C FREE
-1 1euaA 179 C FREE
-1 1ev0A 6 H FREE
-1 1ev0A 14 D FREE
-1 1ev0A 20 C FREE
-1 1ev0A 28 E FREE
-1 1ev0A 35 E FREE
-1 1ev0A 45 E FREE
-1 1ev0A 52 E FREE
-1 1evsA 5 C FREE
-1 1evsA 31 D FREE
-1 1evsA 47 H FREE
-1 1evsA 48 C FREE
-1 1evsA 58 E FREE
-1 1evsA 59 E FREE
-1 1evsA 79 C FREE
-1 1evsA 82 H FREE
-1 1evsA 126 C FREE
-1 1evsA 166 C FREE
-1 1evsA 170 H FREE
-1 1evsA 173 H FREE
-1 1evsA 177 H FREE
-1 1evuA 1 E FREE
-1 1evuA 50 H FREE
-1 1evuA 63 H FREE
-1 1evuA 64 H FREE
-1 1evuA 151 C FREE
-1 1evuA 187 C FREE
-1 1evuA 190 D FREE
-1 1evuA 197 E FREE
-1 1evuA 202 E FREE
-1 1evuA 230 E FREE
-1 1evuA 237 C FREE
-1 1evuA 313 C FREE
-1 1evuA 326 C FREE
-1 1evuA 341 H FREE
-1 1evuA 342 D FREE
-1 1evuA 350 D FREE
-1 1evuA 366 D FREE
-1 1evuA 372 H FREE
-1 1evuA 373 C FREE
-1 1evuA 383 D FREE
-1 1evuA 408 C FREE
-1 1evuA 418 H FREE
-1 1evuA 420 H FREE
-1 1evuA 422 C FREE
-1 1evuA 426 D FREE
-1 1evuA 433 E FREE
-1 1evuA 437 D FREE
-1 1evuA 449 H FREE
-1 1evuA 458 H FREE
-1 1evuA 475 D FREE
-1 1evuA 484 E FREE
-1 1evuA 489 E FREE
-1 1evuA 543 H FREE
-1 1evuA 604 H FREE
-1 1evuA 665 H FREE
-1 1evuA 667 D FREE
-1 1evuA 694 C FREE
-1 1evuA 701 H FREE
-1 1evuA 715 H FREE
-1 1ew4A 6 H FREE
-1 1ew4A 10 D FREE
-1 1ew4A 18 E FREE
-1 1ew4A 21 D FREE
-1 1ew4A 28 D FREE
-1 1ew4A 30 D FREE
-1 1ew4A 31 C FREE
-1 1ew4A 32 E FREE
-1 1ew4A 57 H FREE
-1 1ew4A 69 H FREE
-1 1ew4A 79 C FREE
-1 1ewfA 44 H FREE
-1 1ewfA 49 H FREE
-1 1ewfA 131 C FREE
-1 1ewfA 134 C FREE
-1 1ewfA 137 H FREE
-1 1ewfA 142 H FREE
-1 1ewfA 144 H FREE
-1 1ewfA 158 H FREE
-1 1ewfA 174 C FREE
-1 1ewfA 232 H FREE
-1 1ewfA 233 H FREE
-1 1ewfA 249 H FREE
-1 1ewfA 316 H FREE
-1 1ewfA 324 H FREE
-1 1ewfA 360 H FREE
-1 1ewfA 389 H FREE
-1 1ewfA 442 H FREE
-1 1ewfA 451 D FREE
-1 1ewiA 47 D FREE
-1 1ewiA 74 C FREE
-1 1ewiA 76 C FREE
-1 1ewiA 79 H FREE
-1 1ewwA 0 D FREE
-1 1ewwA 3 C FREE
-1 1ewwA 16 C FREE
-1 1ewwA 24 C FREE
-1 1ewwA 27 D FREE
-1 1ewwA 36 C FREE
-1 1ewwA 61 C FREE
-1 1ewwA 66 C FREE
-1 1ewwA 79 C FREE
-1 1ewwA 84 C FREE
-1 1ewxA 39 C FREE
-1 1ewxA 42 C FREE
-1 1ewxA 57 H FREE
-1 1ewxA 67 C FREE
-1 1ewxA 70 D FREE
-1 1ewxA 102 H FREE
-1 1ex2A 32 E FREE
-1 1ex2A 33 E FREE
-1 1ex2A 60 H FREE
-1 1ex2A 62 H FREE
-1 1ex2A 69 D FREE
-1 1ex2A 73 C FREE
-1 1ex2A 78 C FREE
-1 1ex2A 100 H FREE
-1 1ex2A 113 H FREE
-1 1ex2A 183 H FREE
-1 1ex9A 13 H FREE
-1 1ex9A 80 H FREE
-1 1ex9A 82 H FREE
-1 1ex9A 108 H FREE
-1 1ex9A 182 C FREE
-1 1ex9A 208 D FREE
-1 1ex9A 228 D FREE
-1 1ex9A 234 C FREE
-1 1ex9A 237 H FREE
-1 1ex9A 250 H FREE
-1 1ex9A 252 D FREE
-1 1ex9A 275 H FREE
-1 1exbA 15 C FREE
-1 1exbA 35 H FREE
-1 1exbA 49 D FREE
-1 1exbA 60 E FREE
-1 1exbA 99 H FREE
-1 1exbA 139 H FREE
-1 1exbA 176 C FREE
-1 1exbA 182 H FREE
-1 1exbA 198 H FREE
-1 1exbA 212 C FREE
-1 1exbA 265 C FREE
-1 1exbA 275 C FREE
-1 1exbA 313 H FREE
-1 1exdA 24 H FREE
-1 1exdA 28 H FREE
-1 1exdA 40 H FREE
-1 1exdA 43 H FREE
-1 1exdA 48 C FREE
-1 1exdA 61 C FREE
-1 1exdA 66 D FREE
-1 1exdA 67 D FREE
-1 1exdA 91 H FREE
-1 1exdA 107 H FREE
-1 1exdA 171 C FREE
-1 1exdA 187 D FREE
-1 1exdA 198 H FREE
-1 1exdA 199 H FREE
-1 1exdA 206 C FREE
-1 1exdA 215 H FREE
-1 1exdA 216 C FREE
-1 1exdA 219 D FREE
-1 1exdA 226 H FREE
-1 1exdA 229 C FREE
-1 1exdA 252 H FREE
-1 1exdA 281 H FREE
-1 1exdA 310 C FREE
-1 1exdA 330 C FREE
-1 1exdA 368 H FREE
-1 1exdA 391 D FREE
-1 1exdA 435 C FREE
-1 1exdA 457 H FREE
-1 1exdA 463 H FREE
-1 1exdA 504 E FREE
-1 1exdA 525 C FREE
-1 1exdA 527 D FREE
-1 1exdA 530 H FREE
-1 1exdA 546 D FREE
-1 1exg_ 7 C FREE
-1 1exg_ 89 H FREE
-1 1exg_ 106 C FREE
1 1exkA 13 C ZN_80_A
1 1exkA 16 C ZN_80_A
-1 1exkA 17 H FREE
1 1exkA 30 C ZN_81_A
1 1exkA 33 C ZN_81_A
-1 1exkA 34 H FREE
1 1exkA 52 C ZN_81_A
-1 1exkA 54 H FREE
1 1exkA 55 C ZN_81_A
1 1exkA 66 C ZN_80_A
1 1exkA 69 C ZN_80_A
-1 1exkA 70 H FREE
-1 1exkA 72 H FREE
-1 1exzA 3 C FREE
-1 1exzA 13 D FREE
-1 1exzA 24 D FREE
-1 1exzA 41 H FREE
-1 1exzA 42 C FREE
-1 1exzA 88 C FREE
-1 1exzA 113 E FREE
-1 1exzA 123 D FREE
-1 1exzA 127 D FREE
-1 1exzA 137 C FREE
-1 1eyvA 2 D FREE
-1 1eyvA 10 H FREE
-1 1eyvA 51 H FREE
-1 1eyvA 64 H FREE
-1 1eyvA 67 H FREE
-1 1eyvA 69 D FREE
-1 1eyvA 75 H FREE
-1 1eyvA 98 E FREE
-1 1eyvA 101 H FREE
-1 1eyvA 113 E FREE
-1 1eyxA 12 D FREE
-1 1eyxA 47 H FREE
-1 1eyxA 58 C FREE
-1 1eyxA 81 C FREE
-1 1eyxA 84 D FREE
-1 1eyxA 87 H FREE
-1 1eyxA 114 E FREE
-1 1eyxA 138 C FREE
-1 1eyxA 156 D FREE
-1 1ezfB 1 D FREE
-1 1ezfB 12 C FREE
-1 1ezfB 39 C FREE
-1 1ezfB 49 D FREE
-1 1ezfB 53 D FREE
-1 1ezfB 67 H FREE
-1 1ezfB 70 H FREE
-1 1ezfB 116 C FREE
-1 1ezfB 130 H FREE
-1 1ezfB 141 C FREE
-1 1ezfB 142 H FREE
-1 1ezfB 188 D FREE
-1 1ezfB 192 D FREE
-1 1ezfB 227 C FREE
-1 1ezfB 237 H FREE
-1 1ezfB 238 H FREE
-1 1ezfB 258 C FREE
-1 1ezfB 272 C FREE
-1 1ezfB 316 H FREE
-1 1ezfB 322 D FREE
-1 1ezgA 1 C FREE
-1 1ezgA 6 D FREE
-1 1ezgA 7 C FREE
-1 1ezgA 10 C FREE
-1 1ezgA 14 C FREE
-1 1ezgA 17 C FREE
-1 1ezgA 20 C FREE
-1 1ezgA 26 C FREE
-1 1ezgA 31 H FREE
-1 1ezgA 32 C FREE
-1 1ezgA 38 C FREE
-1 1ezgA 44 C FREE
-1 1ezgA 50 C FREE
-1 1ezgA 56 C FREE
-1 1ezgA 62 C FREE
-1 1ezgA 68 C FREE
-1 1ezgA 74 C FREE
-1 1ezgA 80 C FREE
-1 1ezgA 83 H FREE
-1 1ezjA 1 E FREE
-1 1ezjA 26 E FREE
-1 1ezjA 53 C FREE
-1 1ezjA 86 D FREE
-1 1ezjA 93 E FREE
-1 1ezjA 97 E FREE
-1 1ezjA 110 H FREE
-1 1ezjA 114 D FREE
-1 1ezvG 13 H FREE
-1 1ezvG 40 H FREE
-1 1ezvG 73 E FREE
-1 1ezvG 88 E FREE
-1 1ezvH 2 D FREE
-1 1ezvH 5 E FREE
-1 1ezvH 10 H FREE
-1 1ezvH 16 E FREE
-1 1ezvH 22 H FREE
-1 1ezvH 23 H FREE
-1 1ezvH 25 E FREE
-1 1ezvH 26 E FREE
-1 1ezvH 27 C FREE
-1 1ezvH 44 E FREE
-1 1ezvH 45 H FREE
-1 1ezvH 47 E FREE
-1 1ezvH 48 D FREE
-1 1ezvH 49 C FREE
-1 1ezvH 51 E FREE
-1 1ezvH 52 E FREE
-1 1ezvH 55 H FREE
-1 1ezvH 58 H FREE
-1 1f02I 4 E FREE
-1 1f02I 148 D FREE
-1 1f02I 170 D FREE
-1 1f02I 202 C FREE
-1 1f02I 248 D FREE
-1 1f02I 258 D FREE
-1 1f02I 279 C FREE
-1 1f02T 1 D FREE
-1 1f02T 8 E FREE
-1 1f02T 13 D FREE
-1 1f02T 18 E FREE
-1 1f02T 24 E FREE
-1 1f02T 31 D FREE
-1 1f02T 44 D FREE
-1 1f02T 45 D FREE
-1 1f02T 59 E FREE
-1 1f08A 17 C FREE
-1 1f08A 20 H FREE
-1 1f08A 21 D FREE
-1 1f08A 49 E FREE
-1 1f08A 59 C FREE
-1 1f08A 69 H FREE
-1 1f08A 74 C FREE
-1 1f08A 80 C FREE
-1 1f08A 104 C FREE
-1 1f08A 133 H FREE
-1 1f08A 138 E FREE
-1 1f09A 18 D FREE
-1 1f09A 24 H FREE
-1 1f09A 47 C FREE
-1 1f09A 67 C FREE
-1 1f09A 74 H FREE
-1 1f09A 78 H FREE
-1 1f09A 79 D FREE
-1 1f09A 99 D FREE
-1 1f09A 108 E FREE
-1 1f09A 136 H FREE
-1 1f09A 166 H FREE
-1 1f09A 178 H FREE
-1 1f09A 196 H FREE
-1 1f09A 214 H FREE
-1 1f09A 228 H FREE
-1 1f09A 232 E FREE
-1 1f0jA 13 H FREE
-1 1f0jA 36 H FREE
-1 1f0jA 42 C FREE
-1 1f0jA 74 H FREE
-1 1f0jA 76 H FREE
-1 1f0jA 82 H FREE
1 1f0jA 86 H ZN_1101_A
-1 1f0jA 95 H FREE
-1 1f0jA 111 E FREE
1 1f0jA 122 H ZN_1101_A
1 1f0jA 123 D ZN_1101_A
-1 1f0jA 126 H FREE
-1 1f0jA 152 E FREE
-1 1f0jA 154 H FREE
-1 1f0jA 155 H FREE
-1 1f0jA 167 H FREE
-1 1f0jA 168 C FREE
-1 1f0jA 194 D FREE
-1 1f0jA 198 H FREE
-1 1f0jA 237 H FREE
-1 1f0jA 238 C FREE
1 1f0jA 240 D ZN_1101_A
-1 1f0jA 261 E FREE
-1 1f0jA 280 C FREE
-1 1f0jA 281 D FREE
-1 1f0jA 283 H FREE
-1 1f0jA 300 H FREE
-1 1f0jA 347 C FREE
-1 1f0jA 352 E FREE
-1 1f0jA 364 D FREE
-1 1f0jA 375 H FREE
-1 1f0kA 18 H FREE
-1 1f0kA 27 H FREE
-1 1f0kA 28 H FREE
-1 1f0kA 53 H FREE
-1 1f0kA 124 H FREE
-1 1f0kA 125 E FREE
-1 1f0kA 216 H FREE
-1 1f0kA 238 H FREE
-1 1f0kA 259 C FREE
-1 1f0kA 268 E FREE
-1 1f0kA 283 H FREE
-1 1f0oA 2 H FREE
-1 1f0oA 4 D FREE
-1 1f0oA 14 H FREE
-1 1f0oA 17 E FREE
-1 1f0oA 25 H FREE
-1 1f0oA 29 D FREE
-1 1f0oA 33 D FREE
-1 1f0oA 54 E FREE
-1 1f0oA 57 D FREE
-1 1f0oA 60 D FREE
-1 1f0oA 65 E FREE
-1 1f0oA 67 E FREE
-1 1f0oA 74 D FREE
-1 1f0oA 82 H FREE
-1 1f0oA 83 H FREE
-1 1f0oA 84 H FREE
-1 1f0oA 118 D FREE
-1 1f0oA 120 E FREE
-1 1f0oA 124 D FREE
-1 1f0oA 127 E FREE
-1 1f0oA 135 H FREE
-1 1f0oA 137 D FREE
-1 1f0oA 150 E FREE
-1 1f0oA 151 H FREE
-1 1f0zA 11 C FREE
-1 1f0zA 18 H FREE
-1 1f0zA 48 H FREE
-1 1f0zA 54 D FREE
-1 1f2lA 1 H FREE
-1 1f2lA 2 H FREE
-1 1f2lA 7 C FREE
-1 1f2lA 11 C FREE
-1 1f2lA 25 H FREE
-1 1f2lA 33 C FREE
-1 1f2lA 45 H FREE
-1 1f2lA 49 C FREE
-1 1f2lA 51 D FREE
-1 1f2lA 63 H FREE
-1 1f2nA 57 H FREE
-1 1f2nA 79 C FREE
-1 1f2nA 93 C FREE
-1 1f2nA 121 C FREE
-1 1f2nA 125 D FREE
-1 1f2nA 128 D FREE
-1 1f2nA 155 C FREE
-1 1f2nA 156 H FREE
-1 1f2nA 172 D FREE
-1 1f2nA 173 C FREE
-1 1f2nA 229 D FREE
-1 1f2uB 87 D FREE
-1 1f2uB 88 E FREE
-1 1f2uB 120 H FREE
-1 1f2uB 130 H FREE
-1 1f2vA 11 E FREE
-1 1f2vA 51 H FREE
-1 1f2vA 53 C FREE
-1 1f2vA 84 C FREE
-1 1f2vA 85 D FREE
-1 1f2vA 91 H FREE
-1 1f2vA 106 C FREE
-1 1f32A 45 E FREE
-1 1f32A 47 C FREE
-1 1f32A 52 H FREE
-1 1f32A 53 D FREE
-1 1f32A 58 C FREE
-1 1f32A 65 C FREE
-1 1f32A 69 D FREE
-1 1f32A 78 C FREE
-1 1f32A 94 D FREE
-1 1f32A 99 D FREE
-1 1f32A 100 H FREE
-1 1f32A 128 H FREE
-1 1f32A 145 C FREE
-1 1f39A 44 C FREE
-1 1f39A 52 E FREE
-1 1f39A 61 D FREE
-1 1f39A 79 C FREE
-1 1f39A 83 C FREE
-1 1f39A 96 E FREE
-1 1f39A 97 E FREE
-1 1f3lA 0 D FREE
-1 1f3lA 15 H FREE
-1 1f3lA 19 H FREE
-1 1f3lA 41 H FREE
-1 1f3lA 50 D FREE
-1 1f3lA 53 C FREE
-1 1f3lA 74 D FREE
-1 1f3lA 113 D FREE
-1 1f3lA 152 C FREE
-1 1f3lA 165 H FREE
-1 1f3lA 182 C FREE
-1 1f3lA 198 H FREE
-1 1f3lA 206 C FREE
-1 1f3lA 210 H FREE
-1 1f3lA 213 C FREE
-1 1f3lA 214 H FREE
-1 1f3lA 237 C FREE
-1 1f3lA 252 C FREE
-1 1f3lA 253 H FREE
-1 1f3lA 268 H FREE
-1 1f3lA 295 H FREE
-1 1f3uA 1 E FREE
-1 1f3uA 4 E FREE
-1 1f3uA 6 D FREE
-1 1f3uA 64 H FREE
-1 1f3uA 78 E FREE
-1 1f3uA 79 H FREE
-1 1f3uA 105 E FREE
-1 1f3uA 113 E FREE
-1 1f3uA 114 C FREE
-1 1f3uF 11 E FREE
-1 1f3uF 128 C FREE
-1 1f3uF 139 H FREE
-1 1f3uF 150 H FREE
-1 1f3uF 156 E FREE
-1 1f3uF 157 E FREE
-1 1f3uF 159 E FREE
-1 1f3z_ 30 D FREE
1 1f3z_ 67 H ZN_300
1 1f3z_ 82 H ZN_300
-1 1f3z_ 86 D FREE
-1 1f3z_ 115 D FREE
-1 1f42A 2 E FREE
-1 1f42A 11 E FREE
-1 1f42A 13 D FREE
-1 1f42A 27 C FREE
-1 1f42A 31 E FREE
-1 1f42A 67 C FREE
-1 1f42A 68 H FREE
-1 1f42A 76 H FREE
-1 1f42A 82 H FREE
-1 1f42A 108 C FREE
-1 1f42A 119 C FREE
-1 1f42A 147 C FREE
-1 1f42A 170 C FREE
-1 1f42A 176 C FREE
-1 1f42A 193 H FREE
-1 1f42A 213 D FREE
-1 1f42A 243 H FREE
-1 1f42A 251 C FREE
-1 1f42A 277 C FREE
-1 1f42A 289 D FREE
-1 1f42A 304 C FREE
-1 1f43A 2 E FREE
-1 1f43A 20 E FREE
-1 1f43A 41 C FREE
-1 1f47B 1 D FREE
-1 1f47B 17 H FREE
-1 1f47B 18 H FREE
-1 1f47B 45 H FREE
-1 1f47B 47 H FREE
-1 1f47B 106 H FREE
-1 1f47B 117 D FREE
-1 1f47B 118 D FREE
-1 1f47B 137 E FREE
-1 1f4lA 11 C FREE
-1 1f4lA 21 H FREE
-1 1f4lA 24 H FREE
-1 1f4lA 28 H FREE
-1 1f4lA 32 D FREE
-1 1f4lA 43 H FREE
-1 1f4lA 49 C FREE
-1 1f4lA 52 D FREE
-1 1f4lA 54 H FREE
-1 1f4lA 80 H FREE
-1 1f4lA 95 H FREE
-1 1f4lA 98 H FREE
1 1f4lA 145 C ZN_701
1 1f4lA 148 C ZN_701
1 1f4lA 158 C ZN_701
1 1f4lA 161 C ZN_701
-1 1f4lA 189 H FREE
-1 1f4lA 255 D FREE
-1 1f4lA 268 C FREE
-1 1f4lA 291 H FREE
-1 1f4lA 296 D FREE
-1 1f4lA 301 H FREE
-1 1f4lA 323 H FREE
-1 1f4lA 349 H FREE
-1 1f4lA 353 D FREE
-1 1f4lA 477 C FREE
-1 1f4lA 522 H FREE
-1 1f4lA 535 D FREE
-1 1f4mA 23 E FREE
-1 1f4mA 29 D FREE
-1 1f4mA 31 D FREE
-1 1f4mA 32 E FREE
-1 1f4mA 38 E FREE
-1 1f4mA 41 H FREE
-1 1f4mA 42 D FREE
-1 1f4mA 43 H FREE
-1 1f4mA 45 D FREE
-1 1f4mA 58 D FREE
-1 1f4mA 60 E FREE
-1 1f51A 12 H FREE
-1 1f51A 16 H FREE
-1 1f51A 19 H FREE
-1 1f51A 20 D FREE
-1 1f51A 38 D FREE
-1 1f51A 53 H FREE
-1 1f51A 54 E FREE
-1 1f51A 64 H FREE
-1 1f51A 77 H FREE
-1 1f51A 84 E FREE
-1 1f51A 96 D FREE
-1 1f51A 108 H FREE
-1 1f51A 121 H FREE
-1 1f51A 130 H FREE
-1 1f51A 142 H FREE
-1 1f51A 168 E FREE
-1 1f51A 172 H FREE
-1 1f51A 173 E FREE
-1 1f51A 174 C FREE
-1 1f53A 26 C FREE
-1 1f53A 41 D FREE
-1 1f53A 54 D FREE
-1 1f53A 66 H FREE
-1 1f53A 81 E FREE
-1 1f5fA 10 H FREE
-1 1f5fA 16 H FREE
-1 1f5fA 80 H FREE
1 1f5fA 82 H ZN_251_A
-1 1f5fA 96 D FREE
1 1f5fA 100 H ZN_252_A
1 1f5fA 135 H ZN_251_A
-1 1f5fA 163 C FREE
-1 1f5fA 187 C FREE
-1 1f5fA 204 E FREE
-1 1f5mA 8 H FREE
-1 1f5mA 11 H FREE
-1 1f5mA 43 C FREE
-1 1f5mA 54 H FREE
-1 1f5mA 90 C FREE
-1 1f5mA 100 C FREE
-1 1f5mA 114 D FREE
-1 1f5mA 121 H FREE
-1 1f5mA 124 C FREE
-1 1f5mA 131 E FREE
-1 1f5mA 148 D FREE
-1 1f5mA 150 D FREE
-1 1f5mA 151 C FREE
-1 1f5mA 159 H FREE
-1 1f5mA 161 D FREE
-1 1f5mA 176 C FREE
-1 1f5qB 10 D FREE
-1 1f5qB 19 C FREE
-1 1f5qB 30 H FREE
-1 1f5qB 42 H FREE
-1 1f5qB 57 C FREE
-1 1f5qB 59 C FREE
-1 1f5qB 77 D FREE
-1 1f5qB 99 H FREE
-1 1f5qB 119 C FREE
-1 1f5qB 132 E FREE
-1 1f5qB 146 C FREE
-1 1f5qB 153 C FREE
-1 1f5qB 157 H FREE
-1 1f5qB 160 H FREE
-1 1f5qB 164 E FREE
-1 1f5qB 173 C FREE
-1 1f5qB 179 C FREE
-1 1f5qB 182 C FREE
-1 1f5qB 198 C FREE
-1 1f5qB 200 H FREE
1 1f62A 2 C ZN_52_A
1 1f62A 5 C ZN_52_A
1 1f62A 17 C ZN_53_A
1 1f62A 20 C ZN_53_A
1 1f62A 25 H ZN_52_A
1 1f62A 28 C ZN_52_A
1 1f62A 43 C ZN_53_A
1 1f62A 46 C ZN_53_A
-1 1f6vA 16 D FREE
-1 1f6vA 29 E FREE
-1 1f6vA 31 E FREE
-1 1f6vA 50 H FREE
-1 1f6vA 60 H FREE
-1 1f6vA 68 E FREE
-1 1f6vA 77 E FREE
-1 1f6vA 79 D FREE
-1 1f7lA 7 D FREE
-1 1f7lA 33 E FREE
-1 1f7lA 57 E FREE
-1 1f7lA 90 C FREE
-1 1f7lA 99 H FREE
-1 1f7lA 104 H FREE
-1 1f7lA 116 E FREE
-1 1f80D 35 D FREE
-1 1f80D 39 D FREE
-1 1f80D 45 E FREE
-1 1f80D 51 E FREE
-1 1f80D 52 D FREE
-1 1f80D 60 D FREE
-1 1f8vA 55 C FREE
-1 1f8vA 61 D FREE
-1 1f8vA 65 D FREE
-1 1f8vA 72 D FREE
-1 1f8vA 75 H FREE
-1 1f8vA 84 C FREE
-1 1f8vA 159 C FREE
-1 1f8vA 242 D FREE
-1 1f8vA 246 C FREE
-1 1f8vA 309 C FREE
-1 1f8vA 311 E FREE
-1 1f8vA 331 D FREE
-1 1f8vA 337 C FREE
-1 1f8vA 339 H FREE
-1 1f8xA 14 D FREE
-1 1f8xA 54 H FREE
-1 1f8xA 56 E FREE
-1 1f8xA 59 H FREE
-1 1f8xA 71 D FREE
-1 1f8xA 79 D FREE
-1 1f8xA 91 D FREE
-1 1f8xA 97 E FREE
-1 1f93A 5 H FREE
-1 1f93A 38 H FREE
-1 1f93A 57 E FREE
-1 1f93A 61 H FREE
-1 1f93A 62 H FREE
-1 1f93A 73 H FREE
-1 1f93A 79 H FREE
-1 1f93A 81 C FREE
-1 1f93A 88 D FREE
-1 1f94A 1 E FREE
-1 1f94A 2 C FREE
-1 1f94A 5 C FREE
-1 1f94A 10 C FREE
-1 1f94A 11 H FREE
-1 1f94A 16 C FREE
-1 1f94A 20 E FREE
-1 1f94A 23 C FREE
-1 1f94A 38 C FREE
-1 1f94A 42 C FREE
-1 1f94A 44 E FREE
-1 1f94A 46 D FREE
-1 1f94A 54 C FREE
-1 1f94A 55 C FREE
-1 1f94A 60 C FREE
-1 1f9dA 21 D FREE
-1 1f9dA 35 H FREE
-1 1f9dA 38 E FREE
-1 1f9dA 43 E FREE
-1 1f9dA 46 D FREE
-1 1f9dA 49 H FREE
-1 1f9dA 63 E FREE
-1 1f9dA 66 H FREE
-1 1f9dA 72 D FREE
-1 1f9dA 84 E FREE
-1 1f9dA 113 E FREE
-1 1f9dA 133 D FREE
-1 1f9dA 152 H FREE
-1 1f9dA 156 D FREE
-1 1f9dA 158 D FREE
-1 1f9dA 185 E FREE
-1 1f9dA 189 E FREE
-1 1f9dA 195 C FREE
-1 1f9dA 197 D FREE
-1 1f9dA 199 H FREE
-1 1f9dA 209 D FREE
-1 1f9dA 214 D FREE
-1 1f9dA 229 D FREE
-1 1f9dA 231 D FREE
-1 1f9dA 247 E FREE
-1 1f9dA 264 D FREE
-1 1f9dA 272 D FREE
-1 1f9dA 289 D FREE
-1 1f9dA 292 H FREE
-1 1f9dA 317 H FREE
-1 1f9dA 319 H FREE
-1 1f9dA 347 D FREE
-1 1f9dA 357 E FREE
-1 1f9dA 366 E FREE
-1 1f9dA 404 D FREE
-1 1f9dA 469 D FREE
-1 1f9dA 484 H FREE
-1 1f9dA 493 D FREE
-1 1f9dA 496 C FREE
-1 1f9dA 525 D FREE
-1 1f9dA 533 D FREE
-1 1f9dA 541 E FREE
-1 1f9dA 545 D FREE
-1 1f9dA 547 H FREE
-1 1f9dA 586 D FREE
-1 1f9dA 607 H FREE
-1 1f9dA 614 E FREE
-1 1f9dA 628 D FREE
-1 1f9fA 2 H FREE
-1 1f9fA 8 H FREE
-1 1f9fA 18 C FREE
-1 1f9fA 26 H FREE
-1 1f9fA 29 H FREE
-1 1f9fA 38 H FREE
-1 1f9fA 55 H FREE
-1 1f9nB 6 H FREE
-1 1f9nB 23 E FREE
-1 1f9nB 43 D FREE
-1 1f9nB 48 H FREE
-1 1f9nB 91 H FREE
-1 1f9nB 110 D FREE
-1 1f9nB 122 C FREE
-1 1f9nB 131 C FREE
-1 1fafA 1 D FREE
-1 1fafA 8 D FREE
-1 1fafA 41 H FREE
-1 1fafA 43 D FREE
-1 1fafA 48 H FREE
-1 1faoA 41 H FREE
-1 1faoA 65 C FREE
-1 1faoA 79 C FREE
-1 1faoA 81 C FREE
-1 1faoA 92 C FREE
-1 1fapB 6 H FREE
-1 1fapB 7 E FREE
-1 1fapB 10 H FREE
-1 1fapB 11 E FREE
-1 1fapB 14 E FREE
-1 1fapB 15 E FREE
-1 1fapB 23 E FREE
-1 1fapB 37 H FREE
-1 1fapB 49 E FREE
-1 1fapB 59 D FREE
-1 1fapB 67 C FREE
-1 1fapB 88 H FREE
1 1faq_ 3 H ZN_2
1 1faq_ 16 C ZN_1
1 1faq_ 19 C ZN_1
1 1faq_ 29 C ZN_2
1 1faq_ 32 C ZN_2
1 1faq_ 37 H ZN_1
-1 1faq_ 39 H FREE
1 1faq_ 40 C ZN_1
1 1faq_ 48 C ZN_2
-1 1fazA 3 D FREE
-1 1fazA 38 D FREE
-1 1fazA 42 D FREE
-1 1fazA 44 C FREE
-1 1fazA 49 D FREE
-1 1fazA 60 C FREE
-1 1fazA 63 H FREE
-1 1fazA 64 D FREE
-1 1fazA 84 D FREE
-1 1fazA 90 D FREE
-1 1fazA 95 C FREE
-1 1fazA 106 C FREE
-1 1fb1A 71 H FREE
1 1fb1A 86 C ZN_300_A
-1 1fb1A 88 H FREE
1 1fb1A 89 H ZN_300_A
-1 1fb1A 98 H FREE
-1 1fb1A 128 E FREE
-1 1fb1A 155 H FREE
1 1fb1A 157 C ZN_300_A
-1 1fbmA 1 D FREE
-1 1fbmA 19 D FREE
-1 1fbmA 22 E FREE
-1 1fbmA 30 E FREE
-1 1fbmA 40 E FREE
-1 1fbmA 41 C FREE
-1 1fbmA 44 C FREE
-1 1fbr_ 1 E FREE
-1 1fbr_ 3 C FREE
-1 1fbr_ 5 D FREE
-1 1fbr_ 6 H FREE
-1 1fbr_ 19 E FREE
-1 1fbr_ 30 C FREE
-1 1fbr_ 32 C FREE
-1 1fbr_ 42 C FREE
-1 1fbr_ 48 C FREE
-1 1fbr_ 50 D FREE
-1 1fbr_ 61 D FREE
-1 1fbr_ 75 C FREE
-1 1fbr_ 77 C FREE
-1 1fbr_ 87 C FREE
-1 1fbr_ 90 H FREE
-1 1fc3A 6 D FREE
-1 1fc3A 14 H FREE
-1 1fc3A 15 E FREE
-1 1fc3A 21 H FREE
-1 1fc3A 30 E FREE
-1 1fc3A 37 H FREE
-1 1fc3A 65 E FREE
-1 1fc3A 70 H FREE
-1 1fc3A 73 E FREE
-1 1fc3A 82 E FREE
-1 1fc3A 103 E FREE
-1 1fc3A 110 D FREE
-1 1fc3A 116 H FREE
-1 1fc7A 120 D FREE
-1 1fc7A 155 H FREE
-1 1fc7A 183 C FREE
-1 1fc7A 234 D FREE
-1 1fc7A 298 E FREE
-1 1fc7A 358 D FREE
-1 1fc7A 374 C FREE
-1 1fccC 18 E FREE
-1 1fccC 21 D FREE
-1 1fccC 26 E FREE
-1 1fccC 41 E FREE
-1 1fccC 45 D FREE
-1 1fccC 46 D FREE
-1 1fccC 55 E FREE
-1 1fcdA 41 C FREE
-1 1fcdA 59 H FREE
-1 1fcdA 67 H FREE
-1 1fcdA 73 H FREE
-1 1fcdA 80 D FREE
-1 1fcdA 97 D FREE
-1 1fcdA 99 C FREE
-1 1fcdA 125 H FREE
-1 1fcdA 160 C FREE
-1 1fcdA 178 H FREE
-1 1fcdA 219 H FREE
-1 1fcdA 247 D FREE
-1 1fcdA 273 C FREE
-1 1fcdA 285 H FREE
-1 1fcdA 289 H FREE
-1 1fcdA 293 D FREE
-1 1fcdA 336 C FREE
-1 1fcdA 396 H FREE
-1 1fcdA 397 D FREE
-1 1fcqA 21 C FREE
-1 1fcqA 22 H FREE
-1 1fcqA 86 H FREE
-1 1fcqA 93 H FREE
-1 1fcqA 110 D FREE
-1 1fcqA 112 E FREE
-1 1fcqA 140 H FREE
-1 1fcqA 157 E FREE
-1 1fcqA 188 C FREE
-1 1fcqA 200 C FREE
-1 1fcqA 246 E FREE
-1 1fcqA 281 D FREE
-1 1fcqA 312 C FREE
-1 1feaA 4 D FREE
-1 1feaA 25 H FREE
-1 1feaA 37 H FREE
-1 1feaA 38 H FREE
-1 1feaA 42 H FREE
-1 1feaA 50 C FREE
-1 1feaA 55 C FREE
-1 1feaA 121 H FREE
-1 1feaA 131 H FREE
-1 1feaA 164 H FREE
-1 1feaA 173 C FREE
-1 1feaA 191 C FREE
-1 1feaA 250 H FREE
-1 1feaA 265 H FREE
-1 1feaA 325 D FREE
-1 1feaA 357 H FREE
-1 1feaA 362 C FREE
-1 1feaA 373 C FREE
-1 1feaA 399 H FREE
-1 1feaA 417 H FREE
-1 1feaA 426 H FREE
-1 1feaA 434 E FREE
-1 1feaA 442 C FREE
-1 1feaA 459 H FREE
-1 1feaA 464 E FREE
-1 1feaA 467 C FREE
-1 1feaA 483 E FREE
-1 1fexA 8 D FREE
-1 1fexA 9 D FREE
-1 1fexA 43 H FREE
-1 1fexA 55 H FREE
-1 1ff3A 6 H FREE
-1 1ff3A 27 H FREE
-1 1ff3A 32 H FREE
-1 1ff3A 85 C FREE
-1 1ff3A 91 H FREE
-1 1ff3A 93 E FREE
-1 1ff3A 117 H FREE
-1 1ff3A 118 D FREE
-1 1ff3A 128 D FREE
-1 1ff3A 129 H FREE
-1 1ff3A 167 H FREE
-1 1ff3A 182 E FREE
-1 1ff3A 185 H FREE
-1 1ff3A 190 H FREE
-1 1ff3A 197 C FREE
-1 1ff3A 205 C FREE
-1 1fftC 7 H FREE
-1 1fftC 11 H FREE
-1 1fftC 13 H FREE
-1 1fftC 15 H FREE
-1 1fftC 17 H FREE
-1 1fftC 18 H FREE
-1 1fftC 35 D FREE
-1 1fftC 36 C FREE
-1 1fftC 118 E FREE
-1 1fftC 120 H FREE
-1 1fftC 121 H FREE
-1 1fftC 145 H FREE
-1 1fftC 148 H FREE
-1 1fftC 178 C FREE
-1 1fftC 184 H FREE
-1 1fftC 187 D FREE
-1 1fftC 192 C FREE
-1 1fg9C 5 D FREE
-1 1fg9C 59 C FREE
-1 1fg9C 64 H FREE
-1 1fg9C 65 H FREE
-1 1fg9C 67 C FREE
-1 1fg9C 72 H FREE
-1 1fg9C 104 C FREE
-1 1fg9C 129 H FREE
-1 1fg9C 149 C FREE
-1 1fg9C 177 C FREE
-1 1fg9C 182 C FREE
-1 1fg9C 196 C FREE
-1 1fg9C 204 H FREE
-1 1fg9C 217 C FREE
-1 1fgp_ 5 C FREE
-1 1fgp_ 10 H FREE
-1 1fgp_ 12 E FREE
-1 1fgp_ 34 C FREE
-1 1fgp_ 44 C FREE
-1 1fgp_ 51 C FREE
-1 1fgp_ 64 E FREE
-1 1fh1A 2 D FREE
-1 1fh1A 7 E FREE
-1 1fh1A 19 E FREE
-1 1fh1A 30 E FREE
-1 1fh1A 36 E FREE
-1 1fh1A 49 D FREE
-1 1fh1A 53 D FREE
-1 1fh1A 55 E FREE
-1 1fh1A 63 E FREE
-1 1fh1A 68 D FREE
-1 1fh1A 78 D FREE
-1 1fh6A 32 D FREE
-1 1fh6A 61 E FREE
-1 1fh6A 84 H FREE
-1 1fh6A 95 D FREE
-1 1fh6A 115 E FREE
-1 1fh6A 116 E FREE
-1 1fh6A 152 D FREE
-1 1fh6A 156 H FREE
-1 1fh6A 179 H FREE
-1 1fh6A 186 D FREE
-1 1fh6A 258 C FREE
-1 1fh6A 259 E FREE
-1 1fh6A 266 H FREE
-1 1fi5A 3 C FREE
-1 1fi5A 24 D FREE
-1 1fi5A 35 E FREE
-1 1fi5A 60 D FREE
-1 1fi5A 71 E FREE
-1 1fi8C 7 E FREE
-1 1fi8C 32 E FREE
-1 1fi8C 38 E FREE
-1 1fi8C 48 D FREE
-1 1fi8C 49 C FREE
-1 1fi8C 52 H FREE
-1 1fi8C 59 E FREE
-1 1fi8C 64 E FREE
-1 1fi8C 74 D FREE
-1 1fik_ 15 C FREE
-1 1fik_ 45 E FREE
-1 1fik_ 69 C FREE
-1 1fik_ 79 D FREE
-1 1fik_ 118 H FREE
-1 1fik_ 126 C FREE
-1 1fik_ 128 E FREE
-1 1fik_ 132 H FREE
-1 1fit_ 7 H FREE
-1 1fit_ 34 H FREE
-1 1fit_ 38 C FREE
-1 1fit_ 47 H FREE
-1 1fit_ 48 D FREE
-1 1fit_ 71 H FREE
-1 1fit_ 73 H FREE
-1 1fit_ 93 H FREE
-1 1fit_ 95 H FREE
-1 1fit_ 97 H FREE
-1 1fit_ 105 D FREE
-1 1fit_ 107 H FREE
-1 1fit_ 119 H FREE
-1 1fit_ 137 E FREE
-1 1fj1E 8 D FREE
-1 1fj1E 9 E FREE
-1 1fj1E 28 E FREE
-1 1fj1E 32 D FREE
-1 1fj1E 60 E FREE
-1 1fj1E 65 D FREE
-1 1fj1E 67 C FREE
-1 1fj1E 75 D FREE
-1 1fj1E 76 D FREE
-1 1fj1E 83 E FREE
-1 1fj1E 106 E FREE
-1 1fj1E 107 E FREE
-1 1fj1E 129 E FREE
-1 1fj1E 136 D FREE
-1 1fj1E 143 E FREE
-1 1fj1E 151 E FREE
-1 1fj1E 165 E FREE
-1 1fj1E 186 D FREE
-1 1fj1E 244 E FREE
-1 1fj2A 29 H FREE
-1 1fj2A 36 H FREE
-1 1fj2A 49 H FREE
-1 1fj2A 54 C FREE
-1 1fj2A 56 H FREE
-1 1fj2A 145 C FREE
-1 1fj2A 170 C FREE
-1 1fj2A 171 H FREE
-1 1fj2A 174 C FREE
-1 1fj2A 175 D FREE
-1 1fj2A 209 H FREE
-1 1fj2A 212 C FREE
-1 1fjgB 15 H FREE
-1 1fjgB 18 H FREE
-1 1fjgB 39 H FREE
-1 1fjgB 112 H FREE
-1 1fjgB 139 H FREE
-1 1fjgB 175 E FREE
-1 1fjgB 188 D FREE
-1 1fjgC 5 H FREE
-1 1fjgC 30 H FREE
-1 1fjgC 35 D FREE
-1 1fjgC 68 H FREE
-1 1fjgC 175 H FREE
-1 1fjgC 237 E FREE
-1 1fjgE 7 E FREE
-1 1fjgE 77 H FREE
-1 1fjgE 156 H FREE
-1 1fjgF 4 E FREE
-1 1fjgF 73 D FREE
-1 1fjgF 82 D FREE
-1 1fjgH 3 D FREE
-1 1fjgH 80 H FREE
-1 1fjgH 81 H FREE
-1 1fjgH 134 C FREE
-1 1fjgJ 12 H FREE
-1 1fjgJ 16 D FREE
-1 1fjgJ 55 H FREE
-1 1fjgJ 60 E FREE
-1 1fjgJ 61 H FREE
-1 1fjgJ 67 H FREE
-1 1fjgK 21 H FREE
-1 1fjgK 33 D FREE
-1 1fjgK 109 D FREE
-1 1fjgK 115 H FREE
-1 1fjgK 118 C FREE
-1 1fjgL 36 C FREE
-1 1fjgL 74 H FREE
-1 1fjgL 78 E FREE
-1 1fjgL 79 H FREE
-1 1fjgL 91 D FREE
-1 1fjgL 98 H FREE
-1 1fjgL 105 D FREE
-1 1fjgM 85 C FREE
-1 1fjgM 91 H FREE
-1 1fjgP 12 H FREE
-1 1fjgP 15 H FREE
-1 1fjgP 28 D FREE
-1 1fjgP 33 E FREE
-1 1fjgQ 28 H FREE
-1 1fjgQ 44 H FREE
-1 1fjgQ 54 D FREE
-1 1fjgQ 60 E FREE
-1 1fjgR 32 D FREE
-1 1fjgS 13 H FREE
-1 1fjgS 46 H FREE
-1 1fjgS 56 H FREE
-1 1fjgS 68 H FREE
-1 1fjgS 72 E FREE
-1 1fjgS 82 H FREE
-1 1fjgT 15 H FREE
-1 1fjgT 63 D FREE
-1 1fjgT 72 H FREE
-1 1fjnA 3 C FREE
-1 1fjnA 9 C FREE
-1 1fjnA 10 H FREE
-1 1fjnA 12 H FREE
-1 1fjnA 13 C FREE
-1 1fjnA 20 C FREE
-1 1fjnA 24 C FREE
-1 1fjnA 28 H FREE
-1 1fjnA 32 C FREE
-1 1fjnA 34 C FREE
-1 1fjnA 37 C FREE
-1 1fjrA 0 D FREE
-1 1fjrA 4 C FREE
-1 1fjrA 8 D FREE
-1 1fjrA 39 D FREE
-1 1fjrA 54 H FREE
-1 1fjrA 58 C FREE
-1 1fjrA 60 C FREE
-1 1fjrA 65 C FREE
-1 1fjrA 69 C FREE
-1 1fjrA 70 C FREE
-1 1fjrA 72 H FREE
-1 1fjrA 74 H FREE
-1 1fjrA 81 C FREE
-1 1fjrA 110 H FREE
-1 1fjrA 125 C FREE
-1 1fjrA 151 H FREE
-1 1fjrA 153 D FREE
-1 1fjrA 163 C FREE
-1 1fjrA 166 H FREE
-1 1fjrA 182 H FREE
-1 1fjrA 184 C FREE
-1 1fjsL 2 C FREE
-1 1fjsL 9 C FREE
-1 1fjsL 13 C FREE
-1 1fjsL 14 H FREE
-1 1fjsL 22 C FREE
-1 1fjsL 24 C FREE
-1 1fjsL 37 C FREE
-1 1fjsL 45 C FREE
-1 1fjsL 51 E FREE
-1 1fjxA 2 E FREE
-1 1fjxA 30 C FREE
-1 1fjxA 34 C FREE
-1 1fjxA 39 E FREE
-1 1fjxA 71 H FREE
-1 1fjxA 75 C FREE
-1 1fjxA 80 C FREE
-1 1fjxA 118 E FREE
-1 1fjxA 126 H FREE
-1 1fjxA 147 H FREE
-1 1fjxA 169 C FREE
-1 1fjxA 203 H FREE
-1 1fjxA 274 H FREE
-1 1fjxA 277 E FREE
-1 1fjxA 278 C FREE
-1 1fjxA 291 H FREE
-1 1fkmA 37 H FREE
-1 1fkmA 73 H FREE
-1 1fkmA 79 H FREE
-1 1fkmA 87 H FREE
-1 1fkmA 92 D FREE
-1 1fkmA 99 H FREE
-1 1fkmA 123 H FREE
-1 1fkmA 180 C FREE
-1 1fkmA 194 H FREE
-1 1fkmA 220 H FREE
-1 1fkmA 225 H FREE
-1 1fkmA 238 C FREE
-1 1fkmA 254 D FREE
-1 1fkmA 259 E FREE
-1 1fkmA 314 D FREE
-1 1fkmA 327 H FREE
-1 1fkmA 331 C FREE
-1 1fkmA 346 D FREE
-1 1fkmA 366 D FREE
-1 1fkmA 387 H FREE
-1 1fl7B 2 C FREE
-1 1fl7B 12 E FREE
-1 1fl7B 16 C FREE
-1 1fl7B 19 C FREE
-1 1fl7B 27 C FREE
-1 1fl7B 31 C FREE
-1 1fl7B 50 C FREE
-1 1fl7B 54 E FREE
-1 1fl7B 65 C FREE
-1 1fl7B 67 H FREE
-1 1fl7B 68 H FREE
-1 1fl7B 81 C FREE
-1 1fl7B 82 H FREE
-1 1fl7B 83 C FREE
-1 1fl7B 86 C FREE
-1 1fl7B 92 D FREE
-1 1fl7B 93 C FREE
-1 1fl7B 103 C FREE
-1 1fl7B 110 E FREE
-1 1fleI 15 C FREE
-1 1fleI 22 C FREE
-1 1fleI 31 C FREE
-1 1fleI 34 D FREE
-1 1fleI 37 C FREE
-1 1fleI 43 C FREE
-1 1fleI 44 C FREE
-1 1fleI 48 C FREE
-1 1fleI 52 C FREE
-1 1flgA 25 H FREE
-1 1flgA 95 H FREE
-1 1flgA 104 C FREE
-1 1flgA 105 C FREE
-1 1flgA 147 H FREE
-1 1flgA 172 H FREE
-1 1flgA 205 H FREE
-1 1flgA 241 H FREE
-1 1flgA 253 D FREE
-1 1flgA 282 H FREE
-1 1flgA 308 H FREE
-1 1flgA 312 D FREE
-1 1flgA 315 D FREE
-1 1flgA 326 D FREE
-1 1flgA 340 H FREE
-1 1flgA 351 D FREE
-1 1flgA 372 H FREE
-1 1flgA 397 H FREE
-1 1flgA 431 H FREE
-1 1flgA 463 H FREE
-1 1flgA 471 D FREE
-1 1flgA 481 H FREE
-1 1flgA 484 H FREE
-1 1flkA 24 E FREE
-1 1flkA 47 H FREE
-1 1flkA 54 H FREE
-1 1flkA 114 C FREE
-1 1flkA 129 H FREE
-1 1flkA 166 H FREE
-1 1flkA 193 C FREE
-1 1flkA 211 D FREE
-1 1flkA 220 D FREE
-1 1flkA 226 D FREE
-1 1fltX 15 H FREE
-1 1fltX 26 C FREE
-1 1fltX 48 D FREE
-1 1fltX 55 D FREE
-1 1fltX 75 C FREE
-1 1fltX 82 H FREE
-1 1fltX 91 H FREE
-1 1fm0D 11 E FREE
-1 1fm0D 33 H FREE
-1 1fm0D 63 H FREE
-1 1fm0E 40 H FREE
-1 1fm0E 53 H FREE
-1 1fm0E 82 H FREE
-1 1fm0E 91 D FREE
-1 1fm0E 102 H FREE
-1 1fm0E 115 D FREE
-1 1fm0E 127 E FREE
-1 1fm0E 142 D FREE
-1 1fn9A 1 E FREE
-1 1fn9A 3 C FREE
-1 1fn9A 8 H FREE
-1 1fn9A 12 D FREE
-1 1fn9A 32 D FREE
-1 1fn9A 40 D FREE
-1 1fn9A 44 C FREE
1 1fn9A 50 C ZN_1001_A
-1 1fn9A 52 H FREE
1 1fn9A 53 C ZN_1001_A
-1 1fn9A 66 H FREE
-1 1fn9A 69 H FREE
1 1fn9A 70 H ZN_1001_A
1 1fn9A 72 C ZN_1001_A
-1 1fn9A 78 H FREE
-1 1fn9A 80 D FREE
-1 1fn9A 93 H FREE
-1 1fn9A 106 H FREE
-1 1fn9A 123 E FREE
-1 1fn9A 145 H FREE
-1 1fn9A 157 D FREE
-1 1fn9A 174 D FREE
-1 1fn9A 189 H FREE
-1 1fn9A 229 H FREE
-1 1fn9A 250 H FREE
-1 1fn9A 255 H FREE
-1 1fn9A 279 C FREE
-1 1fn9A 303 H FREE
-1 1fn9A 308 E FREE
-1 1fnnA 20 H FREE
-1 1fnnA 22 E FREE
-1 1fnnA 41 H FREE
-1 1fnnA 42 H FREE
-1 1fnnA 118 H FREE
-1 1fnnA 131 D FREE
-1 1fnnA 132 D FREE
-1 1fnnA 166 H FREE
-1 1fnnA 260 H FREE
-1 1fnnA 288 H FREE
-1 1fnnA 304 H FREE
-1 1fnnA 321 C FREE
-1 1fnnA 331 H FREE
-1 1fntL 16 D FREE
-1 1fntL 50 D FREE
-1 1fntL 51 C FREE
-1 1fntL 62 C FREE
-1 1fntL 65 H FREE
-1 1fntL 101 C FREE
-1 1fntL 127 C FREE
-1 1fntL 165 H FREE
-1 1fntL 167 D FREE
-1 1fntL 178 H FREE
-1 1fntL 187 H FREE
-1 1fntL 190 H FREE
-1 1fntL 191 D FREE
-1 1fntM 25 D FREE
-1 1fntM 45 C FREE
-1 1fntM 59 D FREE
-1 1fntM 75 H FREE
-1 1fntM 78 H FREE
-1 1fntM 94 H FREE
-1 1fntM 107 H FREE
-1 1fntM 114 D FREE
-1 1fntM 125 D FREE
-1 1fntM 135 C FREE
-1 1fntM 150 D FREE
-1 1fntM 194 H FREE
-1 1fntM 221 D FREE
-1 1fntN 24 D FREE
-1 1fntN 58 D FREE
-1 1fntN 61 H FREE
-1 1fntN 148 H FREE
-1 1fntN 187 D FREE
-1 1fo0A 21 C FREE
-1 1fo0A 61 H FREE
-1 1fo0A 84 D FREE
-1 1fo0A 90 C FREE
-1 1fo0B 22 C FREE
-1 1fo0B 90 C FREE
-1 1fo0B 92 C FREE
-1 1fo8A 10 C FREE
-1 1fo8A 18 C FREE
-1 1fo8A 24 H FREE
-1 1fo8A 39 D FREE
-1 1fo8A 40 C FREE
-1 1fo8A 42 H FREE
-1 1fo8A 58 H FREE
-1 1fo8A 73 H FREE
-1 1fo8A 85 H FREE
-1 1fo8A 95 H FREE
-1 1fo8A 106 E FREE
-1 1fo8A 107 D FREE
-1 1fo8A 108 D FREE
-1 1fo8A 114 D FREE
-1 1fo8A 129 D FREE
-1 1fo8A 134 C FREE
-1 1fo8A 140 D FREE
-1 1fo8A 159 D FREE
-1 1fo8A 175 E FREE
-1 1fo8A 186 D FREE
-1 1fo8A 193 E FREE
-1 1fo8A 200 C FREE
-1 1fo8A 204 E FREE
-1 1fo8A 218 H FREE
-1 1fo8A 225 H FREE
-1 1fo8A 303 D FREE
-1 1fo8A 327 H FREE
-1 1foeA 16 C FREE
-1 1foeA 17 E FREE
-1 1foeA 22 E FREE
-1 1foeA 31 C FREE
-1 1foeA 116 C FREE
-1 1foeA 119 H FREE
-1 1foeA 148 H FREE
-1 1foeA 184 H FREE
-1 1foeA 186 H FREE
-1 1foeA 200 H FREE
-1 1foeA 208 H FREE
-1 1foeA 240 H FREE
-1 1foeA 288 H FREE
-1 1foeA 303 H FREE
-1 1foeA 326 C FREE
-1 1foeA 330 H FREE
-1 1foeA 344 H FREE
-1 1foeA 346 C FREE
-1 1foeA 347 C FREE
-1 1foeA 361 H FREE
-1 1foeA 368 H FREE
-1 1fokA 30 H FREE
-1 1fokA 44 E FREE
-1 1fokA 50 E FREE
-1 1fokA 58 H FREE
-1 1fokA 80 C FREE
-1 1fokA 99 D FREE
-1 1fokA 111 H FREE
-1 1fokA 129 D FREE
-1 1fokA 139 D FREE
-1 1fokA 150 E FREE
-1 1fokA 170 H FREE
-1 1fokA 175 D FREE
-1 1fokA 185 E FREE
-1 1fokA 207 D FREE
-1 1fokA 216 E FREE
-1 1fokA 220 D FREE
-1 1fokA 256 H FREE
-1 1fokA 282 E FREE
-1 1fokA 290 D FREE
-1 1fokA 292 E FREE
-1 1fokA 314 E FREE
-1 1fokA 326 D FREE
-1 1fokA 330 E FREE
-1 1fokA 335 D FREE
-1 1fokA 357 D FREE
-1 1fokA 358 H FREE
-1 1fokA 377 E FREE
-1 1fokA 379 E FREE
-1 1fokA 387 H FREE
-1 1fokA 394 H FREE
-1 1fokA 401 E FREE
-1 1fokA 413 E FREE
-1 1fokA 430 H FREE
-1 1fokA 438 D FREE
-1 1fokA 449 D FREE
-1 1fokA 455 D FREE
-1 1fokA 471 D FREE
-1 1fokA 486 H FREE
-1 1fokA 511 H FREE
-1 1fokA 525 H FREE
-1 1fokA 529 C FREE
-1 1fokA 555 E FREE
-1 1fosE 29 E FREE
-1 1fosE 34 E FREE
-1 1fosE 36 E FREE
-1 1fosE 43 E FREE
-1 1fosE 55 E FREE
-1 1fp3A 1 E FREE
-1 1fp3A 5 E FREE
-1 1fp3A 17 E FREE
-1 1fp3A 28 H FREE
-1 1fp3A 30 H FREE
-1 1fp3A 31 D FREE
-1 1fp3A 34 H FREE
-1 1fp3A 40 C FREE
-1 1fp3A 49 D FREE
-1 1fp3A 65 C FREE
-1 1fp3A 72 E FREE
-1 1fp3A 75 H FREE
-1 1fp3A 88 E FREE
-1 1fp3A 93 H FREE
-1 1fp3A 103 C FREE
-1 1fp3A 124 C FREE
-1 1fp3A 155 H FREE
-1 1fp3A 186 C FREE
-1 1fp3A 207 H FREE
-1 1fp3A 209 C FREE
-1 1fp3A 216 H FREE
-1 1fp3A 226 E FREE
-1 1fp3A 231 D FREE
-1 1fp3A 238 C FREE
-1 1fp3A 242 H FREE
-1 1fp3A 247 H FREE
-1 1fp3A 250 E FREE
-1 1fp3A 258 H FREE
-1 1fp3A 270 H FREE
-1 1fp3A 285 D FREE
-1 1fp3A 288 H FREE
-1 1fp3A 296 D FREE
-1 1fp3A 301 C FREE
-1 1fp3A 306 E FREE
-1 1fp3A 315 H FREE
-1 1fp3A 317 E FREE
-1 1fp3A 343 E FREE
-1 1fp3A 351 D FREE
-1 1fp3A 356 E FREE
-1 1fp3A 379 C FREE
-1 1fp3A 381 H FREE
-1 1fp3A 385 C FREE
-1 1fp3A 389 C FREE
-1 1fp8A 11 H FREE
-1 1fp8A 150 H FREE
-1 1fp8A 184 H FREE
-1 1fp8A 212 D FREE
-1 1fp8A 223 E FREE
-1 1fp8A 227 H FREE
-1 1fp8A 232 H FREE
-1 1fp8A 248 D FREE
-1 1fp8A 287 H FREE
-1 1fp8A 292 D FREE
-1 1fp8A 293 H FREE
-1 1fp8A 307 C FREE
-1 1fp8A 339 E FREE
-1 1fp8A 340 D FREE
-1 1fp8A 378 H FREE
-1 1fp8A 383 H FREE
-1 1fp8A 393 H FREE
-1 1fp8A 394 D FREE
-1 1fp8A 408 H FREE
-1 1fp8A 436 H FREE
-1 1fp8A 452 D FREE
-1 1fp8A 485 H FREE
-1 1fpoA 15 D FREE
-1 1fpoA 31 H FREE
-1 1fpoA 33 D FREE
-1 1fpoA 62 H FREE
-1 1fpoA 74 H FREE
-1 1fpoA 83 H FREE
-1 1fpoA 99 E FREE
-1 1fpoA 128 H FREE
-1 1fpoA 147 C FREE
-1 1fpoA 165 E FREE
-1 1fpoA 169 D FREE
-1 1fps_ 29 H FREE
-1 1fps_ 52 C FREE
-1 1fps_ 78 C FREE
-1 1fps_ 85 C FREE
-1 1fps_ 98 D FREE
-1 1fps_ 101 D FREE
-1 1fps_ 111 C FREE
-1 1fps_ 141 C FREE
-1 1fps_ 149 H FREE
-1 1fps_ 168 D FREE
-1 1fps_ 181 H FREE
-1 1fps_ 219 H FREE
-1 1fps_ 237 D FREE
-1 1fps_ 238 D FREE
-1 1fps_ 242 C FREE
-1 1fps_ 255 D FREE
-1 1fps_ 261 C FREE
-1 1fps_ 268 C FREE
-1 1fps_ 326 H FREE
-1 1fpzA 10 E FREE
-1 1fpzA 12 D FREE
-1 1fpzA 15 D FREE
-1 1fpzA 16 E FREE
-1 1fpzA 17 E FREE
-1 1fpzA 20 E FREE
-1 1fpzA 21 D FREE
-1 1fpzA 22 E FREE
-1 1fpzA 27 H FREE
-1 1fpzA 38 C FREE
-1 1fpzA 45 C FREE
-1 1fpzA 50 C FREE
-1 1fpzA 62 D FREE
-1 1fpzA 69 C FREE
-1 1fpzA 78 C FREE
-1 1fpzA 82 E FREE
-1 1fpzA 98 C FREE
-1 1fpzA 103 H FREE
-1 1fpzA 104 H FREE
-1 1fpzA 105 H FREE
-1 1fpzA 109 D FREE
-1 1fpzA 118 C FREE
-1 1fpzA 119 C FREE
-1 1fpzA 128 C FREE
-1 1fpzA 138 H FREE
-1 1fpzA 147 C FREE
-1 1fpzA 152 C FREE
-1 1fpzA 189 H FREE
-1 1fpzA 198 H FREE
-1 1fpzA 203 D FREE
-1 1fr2B 1 E FREE
-1 1fr2B 39 D FREE
-1 1fr2B 63 D FREE
1 1fr2B 101 H ZN_301_B
-1 1fr2B 102 H FREE
-1 1fr2B 116 D FREE
1 1fr2B 126 H ZN_301_B
-1 1fr2B 128 D FREE
1 1fr2B 130 H ZN_301_B
-1 1fre_ 3 E FREE
1 1fre_ 5 C ZN_43
1 1fre_ 8 H ZN_43
-1 1fre_ 10 E FREE
-1 1fre_ 16 C FREE
-1 1fre_ 19 D FREE
-1 1fre_ 24 C FREE
1 1fre_ 27 C ZN_43
1 1fre_ 33 H ZN_43
-1 1fre_ 36 H FREE
-1 1fsb_ 3 C FREE
-1 1fsb_ 8 C FREE
-1 1fsb_ 13 E FREE
-1 1fsb_ 14 C FREE
-1 1fsb_ 16 E FREE
-1 1fsb_ 23 C FREE
-1 1fsb_ 25 C FREE
-1 1fsb_ 34 C FREE
-1 1fseB 15 E FREE
-1 1fseB 45 H FREE
-1 1fshA 10 E FREE
-1 1fshA 19 D FREE
-1 1fshA 31 D FREE
-1 1fshA 54 D FREE
-1 1fshA 62 H FREE
-1 1fshA 82 H FREE
-1 1fshA 87 H FREE
-1 1fshA 96 E FREE
-1 1fshA 98 C FREE
-1 1fshA 104 D FREE
-1 1fskA 7 E FREE
-1 1fskA 24 D FREE
-1 1fskA 74 D FREE
-1 1fskA 75 H FREE
-1 1fskA 120 H FREE
-1 1fskA 125 H FREE
-1 1fskA 147 E FREE
-1 1fskA 153 H FREE
-1 1fswA 9 H FREE
-1 1fswA 104 H FREE
-1 1fswA 182 H FREE
-1 1fswA 206 H FREE
-1 1fswA 225 D FREE
-1 1fswA 310 H FREE
-1 1ftjA 22 H FREE
-1 1ftjA 35 C FREE
-1 1ftjA 37 D FREE
1 1ftjA 45 H ZN_269
-1 1ftjA 46 C FREE
-1 1ftjA 83 D FREE
-1 1ftjA 100 D FREE
-1 1ftjA 205 C FREE
-1 1ftjA 260 C FREE
-1 1fu5A 44 H FREE
-1 1fu5A 64 H FREE
-1 1fu5A 86 H FREE
1 1fu9A 10 C ZN_37_A
1 1fu9A 13 C ZN_37_A
-1 1fu9A 14 D FREE
1 1fu9A 26 H ZN_37_A
1 1fu9A 31 C ZN_37_A
1 1fv5A 10 C ZN_37_A
1 1fv5A 13 C ZN_37_A
-1 1fv5A 24 E FREE
1 1fv5A 26 H ZN_37_A
1 1fv5A 31 C ZN_37_A
-1 1fv5A 33 H FREE
-1 1fvl_ 1 E FREE
-1 1fvl_ 3 C FREE
-1 1fvl_ 4 D FREE
-1 1fvl_ 5 C FREE
-1 1fvl_ 12 C FREE
-1 1fvl_ 13 C FREE
-1 1fvl_ 18 C FREE
-1 1fvl_ 26 C FREE
-1 1fvl_ 31 C FREE
-1 1fvl_ 32 C FREE
-1 1fvl_ 35 C FREE
-1 1fvl_ 44 C FREE
-1 1fvl_ 50 D FREE
-1 1fvl_ 54 D FREE
-1 1fvl_ 56 C FREE
-1 1fvl_ 63 C FREE
-1 1fvzA 5 E FREE
-1 1fvzA 15 D FREE
-1 1fvzA 16 E FREE
-1 1fvzA 40 E FREE
-1 1fvzA 45 E FREE
-1 1fvzA 59 H FREE
-1 1fvzA 63 H FREE
-1 1fvzA 84 H FREE
-1 1fvzA 85 E FREE
-1 1fvzA 94 C FREE
-1 1fvzA 112 E FREE
-1 1fvzA 115 H FREE
-1 1fvzA 126 H FREE
-1 1fvzA 135 H FREE
-1 1fvzA 142 D FREE
-1 1fvzA 159 D FREE
-1 1fvzA 187 C FREE
-1 1fvzA 191 C FREE
-1 1fvzA 210 E FREE
-1 1fvzA 214 H FREE
-1 1fvzA 225 H FREE
-1 1fvzA 230 C FREE
-1 1fvzA 233 D FREE
-1 1fvzA 247 E FREE
-1 1fvzA 270 D FREE
-1 1fw9A 1 H FREE
-1 1fw9A 76 E FREE
-1 1fw9A 154 E FREE
-1 1fwqA 1 E FREE
-1 1fwqA 4 D FREE
-1 1fwqA 13 E FREE
1 1fwqA 22 C ZN_1_A
1 1fwqA 25 C ZN_1_A
-1 1fwqA 66 E FREE
-1 1fwqA 67 H FREE
-1 1fwqA 72 D FREE
-1 1fwqA 77 E FREE
1 1fwqA 93 C ZN_1_A
-1 1fwqA 95 D FREE
1 1fwqA 96 C ZN_1_A
-1 1fwqA 97 E FREE
-1 1fwqA 104 H FREE
-1 1fwqA 105 C FREE
-1 1fwqA 121 H FREE
-1 1fx2A 18 D FREE
-1 1fx2A 29 H FREE
-1 1fx2A 40 H FREE
-1 1fx2A 41 H FREE
-1 1fx2A 53 C FREE
-1 1fx2A 61 D FREE
-1 1fx2A 83 C FREE
-1 1fx2A 86 H FREE
-1 1fx2A 87 H FREE
-1 1fx2A 110 C FREE
-1 1fx2A 118 H FREE
-1 1fx2A 138 H FREE
-1 1fx2A 142 C FREE
-1 1fx2A 146 H FREE
-1 1fx2A 179 H FREE
-1 1fx2A 229 D FREE
-1 1fx2A 231 E FREE
-1 1fxkB 3 H FREE
-1 1fxkB 26 E FREE
-1 1fxkB 31 E FREE
-1 1fxkB 38 E FREE
-1 1fxkB 45 D FREE
-1 1fxkB 62 D FREE
-1 1fxkB 67 E FREE
-1 1fxkB 70 E FREE
-1 1fxkB 73 E FREE
-1 1fxkB 86 E FREE
-1 1fxkC 50 E FREE
-1 1fxkC 87 D FREE
-1 1fxkC 90 E FREE
-1 1fyc_ 8 H FREE
-1 1fyc_ 34 E FREE
-1 1fyc_ 40 D FREE
-1 1fyc_ 48 D FREE
-1 1fyc_ 81 C FREE
-1 1fyjA 13 D FREE
-1 1fyjA 49 E FREE
-1 1fyvA 13 H FREE
-1 1fyvA 21 H FREE
-1 1fyvA 22 D FREE
-1 1fyvA 35 E FREE
-1 1fyvA 42 C FREE
-1 1fyvA 44 H FREE
-1 1fyvA 61 C FREE
-1 1fyvA 82 C FREE
-1 1fyvA 83 H FREE
-1 1fyvA 90 H FREE
-1 1fyvA 91 H FREE
-1 1fyvA 95 H FREE
-1 1fyvA 119 H FREE
-1 1fyzC 12 D FREE
-1 1fyzC 14 E FREE
-1 1fyzC 29 D FREE
-1 1fyzC 49 E FREE
-1 1fyzC 60 D FREE
-1 1fyzC 70 D FREE
-1 1fyzC 76 H FREE
-1 1fyzC 85 E FREE
-1 1fyzC 97 H FREE
-1 1fyzC 105 H FREE
-1 1fyzC 155 E FREE
-1 1fyzC 162 H FREE
-1 1fyzC 231 E FREE
-1 1fyzC 239 D FREE
-1 1fyzC 242 E FREE
-1 1fyzC 248 H FREE
-1 1fyzC 252 D FREE
-1 1fyzC 273 D FREE
-1 1fyzC 301 C FREE
-1 1fyzC 305 D FREE
-1 1fyzC 361 D FREE
-1 1fyzE 6 H FREE
-1 1fyzE 38 H FREE
-1 1fyzE 47 E FREE
-1 1fyzE 51 D FREE
-1 1fyzE 56 E FREE
-1 1fyzE 60 E FREE
-1 1fyzE 75 D FREE
-1 1fyzE 78 H FREE
-1 1fyzE 105 E FREE
-1 1fyzE 107 E FREE
-1 1fyzE 110 H FREE
-1 1fyzE 131 E FREE
-1 1fyzE 152 E FREE
-1 1fyzE 164 H FREE
-1 1fzpB 6 D FREE
-1 1fzpB 7 C FREE
-1 1fzpB 34 E FREE
-1 1fzpB 53 D FREE
-1 1fzpB 57 H FREE
-1 1fzpB 85 H FREE
-1 1fzpB 86 D FREE
-1 1fzpB 87 E FREE
-1 1fzpB 119 E FREE
-1 1fzpB 121 E FREE
-1 1fzqA 42 H FREE
-1 1fzqA 65 D FREE
-1 1fzqA 116 C FREE
-1 1fzqA 127 D FREE
-1 1fzqA 144 H FREE
-1 1fzqA 156 C FREE
-1 1fzqA 172 C FREE
-1 1g0xA 0 H FREE
-1 1g0xA 24 C FREE
-1 1g0xA 67 H FREE
-1 1g0xA 73 C FREE
-1 1g0xA 120 C FREE
-1 1g0xA 132 C FREE
-1 1g0xA 134 E FREE
-1 1g0xA 139 H FREE
-1 1g0xA 142 C FREE
-1 1g0xA 148 H FREE
-1 1g0xA 172 C FREE
-1 1g10A 4 D FREE
-1 1g10A 8 H FREE
-1 1g10A 20 D FREE
-1 1g10A 27 E FREE
-1 1g10A 32 D FREE
-1 1g10A 63 E FREE
-1 1g10A 91 D FREE
-1 1g12A 4 C FREE
-1 1g12A 33 H FREE
-1 1g12A 52 H FREE
-1 1g12A 58 H FREE
-1 1g12A 74 C FREE
-1 1g12A 76 C FREE
-1 1g12A 96 C FREE
1 1g12A 116 H ZN_200_A
-1 1g12A 117 E FREE
1 1g12A 120 H ZN_200_A
1 1g12A 129 D ZN_200_A
-1 1g12A 153 D FREE
-1 1g12A 155 H FREE
-1 1g12A 160 E FREE
-1 1g1cA 23 H FREE
-1 1g1cA 36 C FREE
-1 1g1cA 61 C FREE
-1 1g1cA 72 D FREE
-1 1g1cA 90 H FREE
-1 1g1eB 8 E FREE
-1 1g1eB 11 H FREE
-1 1g1eB 35 E FREE
-1 1g1eB 38 H FREE
-1 1g1eB 62 E FREE
-1 1g1eB 76 D FREE
-1 1g1eB 80 E FREE
-1 1g1eB 87 D FREE
-1 1g1iA 1 E FREE
-1 1g1iA 5 D FREE
-1 1g1iA 10 E FREE
-1 1g1iA 16 E FREE
-1 1g1iA 19 D FREE
-1 1g1iA 25 E FREE
-1 1g1iA 27 E FREE
-1 1g1iA 30 E FREE
-1 1g1iA 37 D FREE
-1 1g25A 1 D FREE
-1 1g25A 2 D FREE
1 1g25A 5 C ZN_66_A
1 1g25A 8 C ZN_66_A
1 1g25A 25 C ZN_67_A
1 1g25A 27 H ZN_67_A
1 1g25A 30 C ZN_66_A
1 1g25A 33 C ZN_66_A
1 1g25A 45 C ZN_67_A
1 1g25A 48 C ZN_67_A
-1 1g25A 63 E FREE
-1 1g25A 64 D FREE
-1 1g26A 2 H FREE
-1 1g26A 3 C FREE
-1 1g26A 4 D FREE
-1 1g26A 6 E FREE
-1 1g26A 9 C FREE
-1 1g26A 11 D FREE
-1 1g26A 15 C FREE
-1 1g26A 16 C FREE
-1 1g26A 25 C FREE
-1 1g26A 26 C FREE
-1 1g2cA 1 H FREE
-1 1g2cA 3 E FREE
-1 1g2cA 5 E FREE
-1 1g2cA 36 D FREE
-1 1g2cB 2 D FREE
-1 1g2cB 9 D FREE
-1 1g2cB 12 D FREE
-1 1g2cB 33 D FREE
-1 1g2cB 37 H FREE
-1 1g2hA 21 E FREE
-1 1g2hA 46 H FREE
-1 1g2iA 14 E FREE
-1 1g2iA 20 H FREE
-1 1g2iA 27 H FREE
-1 1g2iA 43 H FREE
-1 1g2iA 62 D FREE
-1 1g2iA 99 C FREE
-1 1g2iA 100 H FREE
-1 1g2pA 14 H FREE
-1 1g2pA 28 D FREE
-1 1g2pA 49 H FREE
-1 1g2pA 66 E FREE
-1 1g2pA 97 C FREE
-1 1g2pA 128 D FREE
-1 1g2pA 129 D FREE
-1 1g2pA 182 E FREE
-1 1g2rA 2 H FREE
-1 1g2rA 24 D FREE
-1 1g2rA 33 E FREE
-1 1g2rA 39 D FREE
-1 1g2rA 89 H FREE
-1 1g2rA 95 E FREE
-1 1g2rA 99 E FREE
-1 1g2wA 31 E FREE
-1 1g2wA 46 H FREE
-1 1g2wA 69 H FREE
-1 1g2wA 73 H FREE
-1 1g2wA 85 H FREE
-1 1g2wA 99 H FREE
-1 1g2wA 141 C FREE
-1 1g2wA 159 H FREE
-1 1g2wA 163 C FREE
-1 1g2wA 169 H FREE
-1 1g2wA 193 H FREE
-1 1g2wA 211 C FREE
-1 1g2wA 227 H FREE
-1 1g2wA 234 E FREE
-1 1g2wA 280 H FREE
-1 1g31A 13 E FREE
-1 1g31A 27 E FREE
-1 1g31A 43 E FREE
-1 1g31A 48 C FREE
-1 1g31A 51 H FREE
-1 1g31A 62 C FREE
-1 1g31A 80 H FREE
-1 1g31A 92 E FREE
-1 1g31A 100 C FREE
-1 1g31A 101 H FREE
-1 1g31A 107 C FREE
-1 1g3gA 29 E FREE
-1 1g3gA 33 C FREE
-1 1g3gA 37 C FREE
-1 1g3gA 50 D FREE
-1 1g3gA 73 C FREE
-1 1g3gA 74 D FREE
-1 1g3gA 76 H FREE
-1 1g3gA 87 H FREE
-1 1g3gA 102 D FREE
-1 1g3gA 127 D FREE
-1 1g3gA 138 D FREE
-1 1g3gA 153 C FREE
-1 1g3jB 10 E FREE
-1 1g3jB 15 D FREE
-1 1g3jB 16 E FREE
-1 1g3jB 22 D FREE
-1 1g3jB 23 E FREE
-1 1g3jB 25 E FREE
-1 1g3jB 28 E FREE
-1 1g3jB 37 E FREE
-1 1g3jB 39 D FREE
-1 1g3jB 42 D FREE
-1 1g3jB 50 E FREE
-1 1g3jB 52 E FREE
-1 1g3jB 54 H FREE
-1 1g3jB 59 D FREE
-1 1g3kA 16 D FREE
-1 1g3kA 51 D FREE
-1 1g3kA 57 E FREE
-1 1g3kA 60 E FREE
-1 1g3kA 66 H FREE
-1 1g3kA 69 H FREE
-1 1g3kA 76 E FREE
-1 1g3kA 91 E FREE
-1 1g3kA 110 D FREE
-1 1g3kA 145 H FREE
-1 1g3kA 157 D FREE
-1 1g3kA 159 C FREE
-1 1g3kA 169 E FREE
-1 1g41A 15 H FREE
-1 1g41A 45 H FREE
-1 1g41A 128 E FREE
-1 1g41A 148 H FREE
-1 1g41A 151 H FREE
-1 1g41A 220 D FREE
-1 1g41A 228 D FREE
-1 1g41A 248 E FREE
-1 1g41A 256 D FREE
-1 1g41A 257 E FREE
-1 1g41A 259 D FREE
-1 1g41A 262 C FREE
-1 1g41A 275 E FREE
-1 1g41A 286 E FREE
-1 1g41A 294 H FREE
-1 1g41A 301 H FREE
-1 1g41A 317 D FREE
-1 1g41A 321 E FREE
-1 1g41A 348 H FREE
-1 1g41A 362 E FREE
-1 1g41A 396 H FREE
-1 1g41A 400 E FREE
1 1g47A 13 C ZN_998_A
1 1g47A 16 C ZN_998_A
1 1g47A 35 H ZN_998_A
1 1g47A 38 C ZN_998_A
1 1g47A 41 C ZN_999_A
1 1g47A 44 C ZN_999_A
1 1g47A 62 C ZN_999_A
1 1g47A 64 H ZN_999_A
-1 1g47A 73 C FREE
-1 1g4fA 4 C FREE
-1 1g4fA 24 E FREE
-1 1g4fA 32 H FREE
-1 1g4fA 40 C FREE
-1 1g4fA 44 E FREE
-1 1g4fA 47 C FREE
-1 1g4fA 55 C FREE
-1 1g4fA 57 D FREE
-1 1g4fA 65 C FREE
-1 1g4fA 68 E FREE
-1 1g4fA 69 H FREE
-1 1g4fA 78 D FREE
-1 1g4fA 81 D FREE
-1 1g4fA 85 C FREE
-1 1g4yB 12 H FREE
-1 1g4yB 14 H FREE
-1 1g4yB 19 D FREE
-1 1g4yB 36 E FREE
-1 1g4yB 52 H FREE
-1 1g4yB 58 H FREE
-1 1g4yB 67 H FREE
-1 1g4yB 81 D FREE
-1 1g4yB 88 D FREE
-1 1g4yB 95 E FREE
-1 1g57A 32 D FREE
-1 1g57A 37 E FREE
-1 1g57A 39 E FREE
-1 1g57A 41 D FREE
-1 1g57A 60 H FREE
-1 1g57A 66 C FREE
-1 1g57A 68 C FREE
-1 1g57A 112 D FREE
-1 1g57A 129 D FREE
-1 1g57A 135 H FREE
-1 1g57A 152 H FREE
-1 1g57A 154 E FREE
-1 1g57A 172 C FREE
-1 1g57A 173 E FREE
-1 1g57A 187 C FREE
-1 1g57A 194 H FREE
-1 1g57A 203 D FREE
-1 1g57A 211 H FREE
-1 1g57A 212 E FREE
-1 1g5cA 4 D FREE
-1 1g5cA 22 H FREE
-1 1g5cA 27 C FREE
1 1g5cA 31 C ZN_1001_A
-1 1g5cA 33 D FREE
-1 1g5cA 50 D FREE
1 1g5cA 86 H ZN_1001_A
1 1g5cA 89 C ZN_1001_A
-1 1g5cA 151 H FREE
-1 1g5cA 168 D FREE
-1 1g5hA 19 H FREE
-1 1g5hA 24 E FREE
-1 1g5hA 30 C FREE
-1 1g5hA 34 H FREE
-1 1g5hA 52 C FREE
-1 1g5hA 53 H FREE
-1 1g5hA 62 E FREE
-1 1g5hA 86 D FREE
-1 1g5hA 89 H FREE
-1 1g5hA 144 H FREE
-1 1g5hA 149 H FREE
-1 1g5hA 153 C FREE
-1 1g5hA 171 C FREE
-1 1g5hA 173 H FREE
-1 1g5hA 190 E FREE
-1 1g5hA 215 H FREE
-1 1g5hA 234 D FREE
-1 1g5hA 235 C FREE
-1 1g5hA 265 D FREE
-1 1g5hA 267 E FREE
-1 1g5hA 270 H FREE
-1 1g5hA 291 C FREE
-1 1g5hA 309 D FREE
-1 1g5hA 315 E FREE
-1 1g5hA 332 H FREE
-1 1g5hA 334 C FREE
-1 1g5hA 356 C FREE
-1 1g5hA 379 H FREE
-1 1g5hA 386 H FREE
-1 1g5hA 390 D FREE
-1 1g5hA 416 D FREE
-1 1g5hA 424 H FREE
-1 1g5rA 2 D FREE
-1 1g5rA 54 H FREE
-1 1g5rA 79 H FREE
-1 1g5rA 104 C FREE
-1 1g5rA 110 H FREE
-1 1g5rA 126 D FREE
-1 1g5rA 127 E FREE
-1 1g5rA 152 H FREE
-1 1g5rA 162 C FREE
-1 1g5rA 163 H FREE
-1 1g5rA 171 D FREE
-1 1g5rA 175 E FREE
-1 1g5rA 181 H FREE
-1 1g5rA 194 D FREE
-1 1g60A 7 H FREE
-1 1g60A 11 C FREE
-1 1g60A 45 H FREE
-1 1g60A 78 C FREE
-1 1g60A 82 C FREE
-1 1g60A 127 H FREE
-1 1g60A 146 H FREE
-1 1g60A 168 C FREE
-1 1g60A 173 H FREE
-1 1g60A 179 H FREE
-1 1g60A 192 H FREE
-1 1g60A 217 D FREE
-1 1g60A 218 C FREE
-1 1g60A 239 C FREE
-1 1g60A 240 D FREE
-1 1g6wD 2 H FREE
-1 1g6wD 25 H FREE
-1 1g6wD 44 H FREE
-1 1g6wD 57 H FREE
-1 1g6wD 76 D FREE
-1 1g6wD 77 H FREE
-1 1g6wD 86 E FREE
-1 1g6wD 93 H FREE
-1 1g6wD 129 H FREE
-1 1g6wD 138 H FREE
-1 1g6wD 143 H FREE
-1 1g6wD 216 D FREE
-1 1g6wD 246 H FREE
-1 1g6zA 11 E FREE
-1 1g6zA 42 E FREE
-1 1g6zA 50 C FREE
-1 1g6zA 56 E FREE
-1 1g72B 1 D FREE
-1 1g72B 5 C FREE
-1 1g72B 11 C FREE
-1 1g72B 13 E FREE
-1 1g72B 20 E FREE
-1 1g72B 28 D FREE
-1 1g72B 31 H FREE
-1 1g72B 32 D FREE
-1 1g72B 35 E FREE
-1 1g72B 66 D FREE
-1 1g73A 8 E FREE
-1 1g73A 10 H FREE
-1 1g73A 15 E FREE
-1 1g73A 27 D FREE
-1 1g73A 42 E FREE
-1 1g73A 72 E FREE
-1 1g73A 73 E FREE
-1 1g73A 74 D FREE
-1 1g73A 86 E FREE
-1 1g73A 91 H FREE
-1 1g73A 93 E FREE
-1 1g73A 98 E FREE
-1 1g73A 109 E FREE
-1 1g73A 113 E FREE
-1 1g73A 121 D FREE
-1 1g73A 130 H FREE
-1 1g73A 139 E FREE
-1 1g73A 140 E FREE
-1 1g73A 142 H FREE
-1 1g73A 149 E FREE
-1 1g73A 154 E FREE
-1 1g73A 158 E FREE
-1 1g73A 159 E FREE
-1 1g7dA 2 C FREE
-1 1g7dA 7 D FREE
-1 1g7dA 20 E FREE
-1 1g7dA 31 D FREE
-1 1g7dA 56 D FREE
-1 1g7dA 60 D FREE
-1 1g7dA 65 E FREE
-1 1g7dA 83 E FREE
-1 1g7dA 84 E FREE
-1 1g7dA 101 E FREE
-1 1g7dA 103 E FREE
-1 1g7dA 104 E FREE
-1 1g84A 20 H FREE
-1 1g84A 29 C FREE
-1 1g84A 78 H FREE
-1 1g84A 87 C FREE
-1 1g84A 94 H FREE
-1 1g86A 28 C FREE
-1 1g86A 40 H FREE
-1 1g86A 52 H FREE
-1 1g86A 56 C FREE
-1 1g86A 113 H FREE
-1 1g86A 128 D FREE
-1 1g8eA 1 H FREE
-1 1g8eA 8 H FREE
-1 1g8eA 11 D FREE
-1 1g8eA 27 D FREE
-1 1g8eA 64 C FREE
-1 1g8eA 65 H FREE
-1 1g8eA 71 H FREE
-1 1g8eA 90 H FREE
-1 1g8eA 107 E FREE
-1 1g8pA 77 C FREE
-1 1g8pA 150 D FREE
-1 1g8pA 151 E FREE
-1 1g8pA 152 C FREE
-1 1g8pA 158 H FREE
-1 1g8pA 183 H FREE
-1 1g8pA 275 C FREE
-1 1g8pA 279 C FREE
-1 1g8pA 313 H FREE
-1 1g8pA 324 H FREE
-1 1g8pA 346 E FREE
-1 1g8qA 4 D FREE
-1 1g8qA 9 D FREE
-1 1g8qA 38 H FREE
-1 1g8qA 43 C FREE
-1 1g8qA 44 C FREE
-1 1g8qA 62 C FREE
-1 1g8qA 77 C FREE
-1 1g8qA 78 H FREE
-1 1g99A 30 C FREE
-1 1g99A 31 E FREE
-1 1g99A 59 H FREE
-1 1g99A 89 H FREE
-1 1g99A 93 H FREE
-1 1g99A 115 C FREE
-1 1g99A 122 H FREE
-1 1g99A 133 C FREE
-1 1g99A 147 D FREE
-1 1g99A 151 H FREE
-1 1g99A 171 H FREE
-1 1g99A 179 H FREE
-1 1g99A 183 H FREE
-1 1g99A 206 C FREE
-1 1g99A 207 H FREE
-1 1g99A 224 E FREE
-1 1g99A 241 C FREE
-1 1g99A 282 D FREE
-1 1g99A 323 D FREE
-1 1g99A 333 E FREE
-1 1g99A 354 D FREE
-1 1g99A 383 E FREE
-1 1g99A 384 E FREE
-1 1g9mG 4 E FREE
-1 1g9mG 12 E FREE
-1 1g9mG 26 H FREE
-1 1g9mG 28 D FREE
-1 1g9mG 34 D FREE
-1 1g9mG 40 C FREE
-1 1g9mG 47 C FREE
-1 1g9mG 53 C FREE
-1 1g9mG 62 C FREE
-1 1g9mG 68 E FREE
-1 1g9mG 73 H FREE
-1 1g9mG 75 C FREE
-1 1g9mG 85 C FREE
-1 1g9mG 96 C FREE
-1 1g9mG 104 C FREE
-1 1g9mG 106 H FREE
-1 1g9mG 124 E FREE
-1 1g9mG 125 E FREE
-1 1g9mG 126 E FREE
-1 1g9mG 153 C FREE
-1 1g9mG 158 H FREE
-1 1g9mG 159 C FREE
-1 1g9mG 196 D FREE
-1 1g9mG 198 E FREE
-1 1g9mG 202 H FREE
-1 1g9mG 206 C FREE
-1 1g9mG 209 E FREE
-1 1g9mG 213 C FREE
-1 1g9mG 246 C FREE
-1 1g9mG 273 C FREE
-1 1g9mG 285 D FREE
-1 1g9mG 294 E FREE
-1 1g9mG 302 D FREE
-1 1g9mG 305 D FREE
-1 1g9mG 310 E FREE
-1 1g9mG 320 E FREE
-1 1ga3A 11 E FREE
-1 1ga3A 14 E FREE
-1 1ga3A 15 E FREE
-1 1ga3A 28 C FREE
-1 1ga3A 44 C FREE
-1 1ga3A 48 E FREE
-1 1ga3A 56 C FREE
-1 1ga3A 70 C FREE
-1 1ga3A 72 H FREE
-1 1ga3A 83 H FREE
-1 1ga3A 86 D FREE
-1 1ga3A 90 E FREE
-1 1ga3A 101 H FREE
-1 1ga7A 37 H FREE
-1 1ga7A 46 H FREE
-1 1ga7A 57 H FREE
-1 1ga7A 92 E FREE
-1 1ga7A 99 E FREE
-1 1ga7A 102 E FREE
-1 1ga7A 111 E FREE
-1 1ga7A 114 E FREE
-1 1ga7A 115 E FREE
-1 1ga7A 138 E FREE
-1 1ga7A 156 H FREE
-1 1ga7A 161 E FREE
-1 1ga7A 163 E FREE
-1 1ga7A 168 H FREE
-1 1ga7A 199 H FREE
-1 1ga7A 200 H FREE
-1 1gakA 22 D FREE
-1 1gakA 26 H FREE
-1 1gakA 59 C FREE
-1 1gakA 74 H FREE
-1 1gakA 133 C FREE
1 1gatA 6 C ZN_67
1 1gatA 9 C ZN_67
1 1gatA 27 C ZN_67
1 1gatA 30 C ZN_67
-1 1gatA 37 H FREE
-1 1gccA 1 H FREE
-1 1gccA 43 D FREE
-1 1gczA 39 H FREE
-1 1gczA 55 C FREE
-1 1gczA 58 C FREE
-1 1gczA 61 H FREE
-1 1gczA 79 C FREE
-1 1gd2E 4 D FREE
-1 1gd2E 27 E FREE
-1 1gd2E 29 H FREE
-1 1gd2E 34 E FREE
-1 1gd2E 44 H FREE
-1 1gd2E 50 E FREE
-1 1gd2E 64 E FREE
-1 1gd7A 4 E FREE
-1 1gd7A 10 D FREE
-1 1gd7A 22 H FREE
-1 1gd7A 35 D FREE
-1 1gd7A 55 E FREE
-1 1gd7A 64 C FREE
-1 1gdtA 35 D FREE
-1 1gdtA 58 D FREE
-1 1gdtA 117 E FREE
-1 1gdtA 162 H FREE
-1 1gefA 8 E FREE
-1 1gefA 10 E FREE
-1 1gefA 18 H FREE
-1 1gefA 32 D FREE
-1 1gefA 43 C FREE
-1 1gefA 45 E FREE
-1 1gefA 53 H FREE
-1 1gefA 109 E FREE
-1 1gefA 119 E FREE
-1 1gff2 8 H FREE
-1 1gff2 52 H FREE
-1 1gff2 56 C FREE
-1 1gff2 57 H FREE
-1 1gff2 69 H FREE
-1 1gff2 70 H FREE
-1 1gff2 93 E FREE
-1 1gff2 108 D FREE
-1 1gff2 113 E FREE
-1 1gff2 125 D FREE
-1 1gff2 130 D FREE
-1 1gff2 132 H FREE
-1 1gff2 168 E FREE
-1 1gglA 16 E FREE
-1 1gglA 43 H FREE
-1 1gglA 47 H FREE
-1 1gglA 70 E FREE
-1 1gglA 77 D FREE
-1 1gglA 81 C FREE
-1 1gglA 91 H FREE
-1 1gglA 94 C FREE
-1 1gglA 107 H FREE
-1 1gglA 125 C FREE
-1 1gglA 133 H FREE
-1 1gh6A 4 E FREE
-1 1gh6A 5 E FREE
-1 1gh6A 34 C FREE
-1 1gh6A 38 H FREE
-1 1gh6A 40 D FREE
-1 1gh6A 46 E FREE
-1 1gh6A 66 H FREE
-1 1gh6A 101 C FREE
-1 1gh6A 103 E FREE
-1 1gh6A 109 D FREE
-1 1gh6A 110 D FREE
-1 1gh6A 111 E FREE
-1 1gh8A 15 D FREE
-1 1gh8A 36 H FREE
-1 1gh8A 58 D FREE
-1 1gh8A 60 E FREE
-1 1gh8A 64 E FREE
-1 1gh8A 67 E FREE
-1 1ghhA 3 E FREE
-1 1ghhA 23 E FREE
-1 1ghhA 38 H FREE
-1 1ghhA 58 D FREE
-1 1ghhA 68 E FREE
-1 1ghhA 71 E FREE
-1 1ghhA 74 D FREE
-1 1ghhA 80 E FREE
-1 1ghj_ 21 H FREE
-1 1ghj_ 26 E FREE
-1 1ghj_ 32 E FREE
-1 1ghj_ 40 D FREE
-1 1ghj_ 45 E FREE
-1 1ghqB 3 C FREE
-1 1ghqB 31 C FREE
-1 1ghqB 45 C FREE
-1 1ghqB 62 C FREE
-1 1ghqB 71 C FREE
-1 1ghqB 90 H FREE
-1 1ghqB 98 C FREE
-1 1ghqB 112 C FREE
-1 1ghqB 126 C FREE
-1 1gjsA 11 D FREE
-1 1gjsA 12 E FREE
-1 1gjsA 21 E FREE
-1 1gjsA 29 E FREE
-1 1gjsA 37 D FREE
-1 1gjsA 50 E FREE
-1 1gk4A 0 C FREE
-1 1gk4A 1 E FREE
-1 1gk4A 18 E FREE
-1 1gk4A 51 H FREE
-1 1gk4A 66 D FREE
-1 1gk4A 68 E FREE
-1 1gk4A 77 E FREE
-1 1gk4A 79 E FREE
-1 1gk4A 80 E FREE
-1 1gk7A 3 E FREE
-1 1gk7A 19 D FREE
-1 1gk7A 25 E FREE
-1 1gkaA 10 C FREE
-1 1gkaA 49 C FREE
-1 1gkaA 90 H FREE
-1 1gkaA 109 D FREE
-1 1gkaA 115 C FREE
-1 1gkaA 119 C FREE
-1 1gkaA 127 H FREE
-1 1gkaA 129 D FREE
-1 1gkaA 148 C FREE
-1 1gkaA 158 D FREE
-1 1gkaA 171 C FREE
-1 1gkpA 43 D FREE
-1 1gkpA 55 D FREE
1 1gkpA 57 H ZN_1461_A
1 1gkpA 59 H ZN_1461_A
-1 1gkpA 73 H FREE
-1 1gkpA 92 C FREE
-1 1gkpA 93 C FREE
-1 1gkpA 117 C FREE
-1 1gkpA 122 H FREE
1 1gkpA 181 H ZN_1460_A
-1 1gkpA 182 C FREE
-1 1gkpA 206 H FREE
1 1gkpA 237 H ZN_1460_A
-1 1gkpA 240 C FREE
-1 1gkpA 265 H FREE
1 1gkpA 313 D ZN_1461_A
-1 1gkpA 314 H FREE
-1 1gkpA 315 C FREE
-1 1gkpA 359 H FREE
-1 1gkpA 389 D FREE
-1 1gkpA 407 H FREE
-1 1gl1I 0 E FREE
-1 1gl1I 3 C FREE
-1 1gl1I 4 E FREE
-1 1gl1I 11 D FREE
-1 1gl1I 13 C FREE
-1 1gl1I 16 C FREE
-1 1gl1I 18 C FREE
-1 1gl1I 21 D FREE
-1 1gl1I 27 C FREE
-1 1gl1I 32 C FREE
-1 1gl2A 2 H FREE
-1 1gl2A 29 E FREE
-1 1gl2A 36 E FREE
-1 1gl2A 39 D FREE
-1 1gl2A 40 H FREE
-1 1gl2A 54 H FREE
-1 1gl2C 2 H FREE
-1 1gl2C 14 H FREE
-1 1gl2C 19 E FREE
-1 1gl2C 21 D FREE
-1 1gl2C 36 D FREE
-1 1gl2D 11 D FREE
-1 1gl2D 30 E FREE
-1 1gl2D 32 D FREE
-1 1gl2D 39 D FREE
-1 1gl2D 46 E FREE
-1 1gl2D 49 D FREE
-1 1gl4B 31 C FREE
-1 1gl4B 48 H FREE
-1 1gl4B 72 D FREE
-1 1gl4B 78 C FREE
-1 1gl4B 94 H FREE
-1 1gmeA 54 H FREE
-1 1gmeA 96 H FREE
-1 1gmlA 2 D FREE
-1 1gmlA 4 C FREE
-1 1gmlA 17 H FREE
-1 1gmlA 67 H FREE
-1 1gmlA 70 C FREE
-1 1gmlA 93 H FREE
-1 1gmlA 118 C FREE
-1 1gmlA 157 C FREE
-1 1gmlA 163 C FREE
-1 1gmmA 9 E FREE
-1 1gmmA 38 D FREE
-1 1gmmA 99 C FREE
-1 1gmmA 108 H FREE
-1 1gngX 8 D FREE
-1 1gngX 9 D FREE
-1 1gngX 10 D FREE
-1 1gngX 12 H FREE
-1 1gngX 27 E FREE
-1 1gngX 33 H FREE
-1 1gnkA 41 H FREE
-1 1gnkA 87 D FREE
-1 1gnkA 105 E FREE
-1 1gnyA 7 D FREE
-1 1gnyA 22 H FREE
-1 1gnyA 30 D FREE
-1 1gnyA 39 D FREE
-1 1gnyA 46 D FREE
-1 1gnyA 54 E FREE
-1 1gnyA 55 D FREE
-1 1gnyA 67 E FREE
-1 1gnyA 89 E FREE
-1 1gnyA 92 C FREE
-1 1gnyA 104 D FREE
-1 1gnyA 109 C FREE
-1 1gnyA 113 E FREE
-1 1gnyA 115 D FREE
-1 1gnyA 124 D FREE
-1 1go4G 3 E FREE
-1 1go4G 11 E FREE
-1 1go4G 21 E FREE
-1 1go4G 26 E FREE
-1 1go4G 38 E FREE
-1 1go4G 49 D FREE
-1 1go4G 59 H FREE
-1 1go4G 76 H FREE
-1 1go4G 82 E FREE
-1 1go4G 83 C FREE
-1 1go4G 84 E FREE
-1 1go4G 94 E FREE
-1 1go5A 15 E FREE
-1 1go5A 32 E FREE
-1 1go5A 37 C FREE
-1 1go5A 40 D FREE
-1 1go5A 54 H FREE
-1 1go9A 1 E FREE
-1 1go9A 2 E FREE
-1 1go9A 8 D FREE
-1 1go9A 12 H FREE
-1 1go9A 16 E FREE
-1 1go9A 19 E FREE
-1 1go9A 24 E FREE
-1 1go9A 31 H FREE
-1 1go9A 38 E FREE
-1 1gp8A 17 D FREE
-1 1gp8A 24 D FREE
-1 1gp8A 26 E FREE
-1 1gpqA 25 H FREE
-1 1gpqA 56 C FREE
-1 1gpqA 59 H FREE
-1 1gpqA 60 D FREE
-1 1gpqA 61 C FREE
-1 1gpqA 86 E FREE
-1 1gpqA 91 E FREE
-1 1gps_ 2 C FREE
-1 1gps_ 13 C FREE
-1 1gps_ 19 C FREE
-1 1gps_ 23 C FREE
-1 1gps_ 26 E FREE
-1 1gps_ 33 C FREE
-1 1gps_ 40 C FREE
-1 1gps_ 42 C FREE
-1 1gps_ 46 C FREE
-1 1gpwA 8 C FREE
-1 1gpwA 50 D FREE
-1 1gpwA 83 H FREE
-1 1gpwA 129 D FREE
-1 1gpwA 175 D FREE
-1 1gpwA 208 H FREE
-1 1gpwA 227 H FREE
-1 1gpwA 243 H FREE
-1 1gpwA 250 E FREE
-1 1gpwB 52 H FREE
-1 1gpwB 72 H FREE
-1 1gpwB 83 C FREE
-1 1gpwB 95 E FREE
-1 1gpwB 119 H FREE
-1 1gpwB 140 H FREE
-1 1gpwB 146 C FREE
-1 1gpwB 150 H FREE
-1 1gpwB 177 H FREE
-1 1gpwB 179 E FREE
-1 1gpwB 195 C FREE
-1 1gq8A 111 H FREE
-1 1gq8A 121 D FREE
-1 1gq8A 128 C FREE
-1 1gq8A 135 D FREE
-1 1gq8A 140 H FREE
-1 1gq8A 149 C FREE
-1 1gq8A 156 D FREE
-1 1gq8A 169 C FREE
-1 1gq8A 172 H FREE
-1 1gq8A 264 E FREE
-1 1gqiA 0 E FREE
-1 1gqiA 27 H FREE
-1 1gqiA 29 H FREE
-1 1gqiA 43 E FREE
-1 1gqiA 94 E FREE
-1 1gqiA 107 H FREE
-1 1gqiA 125 H FREE
-1 1gqiA 134 H FREE
-1 1gqiA 149 H FREE
-1 1gqiA 154 H FREE
-1 1gqiA 156 D FREE
-1 1gqiA 163 E FREE
-1 1gqiA 253 D FREE
-1 1gqiA 256 D FREE
-1 1gqiA 276 D FREE
-1 1gqiA 287 E FREE
-1 1gqiA 299 H FREE
-1 1gqiA 301 E FREE
-1 1gqiA 325 H FREE
-1 1gqiA 330 D FREE
-1 1gqiA 343 D FREE
-1 1gqiA 348 D FREE
-1 1gqiA 360 D FREE
-1 1gqiA 365 E FREE
-1 1gqiA 382 E FREE
-1 1gqiA 388 E FREE
-1 1gqiA 395 H FREE
-1 1gqiA 410 E FREE
-1 1gqiA 412 H FREE
-1 1gqiA 433 H FREE
-1 1gqiA 451 H FREE
-1 1gqiA 468 H FREE
-1 1gqiA 478 E FREE
-1 1gqiA 516 H FREE
-1 1gqiA 523 H FREE
-1 1gqiA 544 H FREE
-1 1gqiA 582 E FREE
-1 1gqiA 589 H FREE
-1 1gqiA 590 H FREE
-1 1gqiA 595 H FREE
-1 1gqiA 609 H FREE
-1 1gqiA 633 D FREE
-1 1gqiA 658 C FREE
-1 1gqiA 679 H FREE
-1 1gqiA 682 E FREE
-1 1gqiA 698 H FREE
-1 1gqpA 15 D FREE
-1 1gqpA 23 E FREE
-1 1gqpA 37 H FREE
-1 1gqpA 40 H FREE
-1 1gqpA 56 H FREE
-1 1gqpA 91 H FREE
-1 1gqpA 104 C FREE
-1 1gqpA 115 D FREE
-1 1gqpA 116 E FREE
-1 1gqpA 129 H FREE
-1 1gqpA 165 C FREE
-1 1gqpA 176 H FREE
-1 1gqpA 181 D FREE
-1 1gqpA 183 H FREE
-1 1gqpA 197 H FREE
-1 1gqpA 201 H FREE
-1 1gr3A 60 H FREE
-1 1gr3A 70 C FREE
-1 1gr3A 81 H FREE
-1 1gr3A 83 H FREE
-1 1gr3A 88 H FREE
-1 1gr3A 127 D FREE
-1 1gr3A 148 H FREE
-1 1grqA 21 C FREE
-1 1grqA 36 D FREE
-1 1grqA 91 D FREE
-1 1grqA 120 C FREE
-1 1grqA 129 E FREE
-1 1grqA 134 D FREE
-1 1grqA 148 H FREE
-1 1grqA 154 D FREE
-1 1grqA 156 E FREE
-1 1grqA 158 D FREE
-1 1grqA 161 H FREE
-1 1grqA 166 E FREE
-1 1grqA 167 C FREE
-1 1grqA 174 H FREE
-1 1gs5A 33 H FREE
-1 1gs5A 41 H FREE
-1 1gs5A 45 C FREE
-1 1gs5A 94 H FREE
-1 1gs5A 120 H FREE
-1 1gs5A 161 D FREE
-1 1gs5A 238 H FREE
-1 1gsoA 0 E FREE
-1 1gsoA 13 E FREE
-1 1gsoA 14 H FREE
-1 1gsoA 74 E FREE
-1 1gsoA 116 H FREE
-1 1gsoA 170 H FREE
-1 1gsoA 183 H FREE
-1 1gsoA 188 E FREE
-1 1gsoA 195 E FREE
-1 1gsoA 206 H FREE
-1 1gsoA 216 H FREE
-1 1gsoA 221 D FREE
-1 1gsoA 245 H FREE
-1 1gsoA 287 E FREE
-1 1gsoA 290 C FREE
-1 1gsoA 294 D FREE
-1 1gsoA 296 E FREE
-1 1gsoA 312 C FREE
-1 1gsoA 316 C FREE
-1 1gsoA 353 H FREE
-1 1gsoA 367 H FREE
-1 1gsoA 387 C FREE
-1 1gsoA 393 H FREE
-1 1gsoA 410 H FREE
-1 1gsoA 414 C FREE
-1 1gsoA 416 C FREE
-1 1gsoA 419 D FREE
-1 1gt0C 0 E FREE
-1 1gt0C 1 E FREE
-1 1gt0C 7 E FREE
-1 1gt0C 9 E FREE
-1 1gt7A 26 E FREE
-1 1gt7A 45 H FREE
-1 1gt7A 49 H FREE
-1 1gt7A 102 H FREE
-1 1gt7A 116 E FREE
-1 1gt7A 120 H FREE
-1 1gt7A 124 H FREE
-1 1gt7A 125 C FREE
1 1gt7A 140 H ZN_275_A
-1 1gt7A 141 C FREE
1 1gt7A 142 H ZN_275_A
-1 1gt7A 170 E FREE
-1 1gt7A 171 C FREE
-1 1gt7A 203 H FREE
1 1gt7A 211 H ZN_275_A
-1 1gt7A 228 D FREE
-1 1gtdB 47 D FREE
-1 1gtdB 60 D FREE
-1 1gtdB 62 C FREE
-1 1gtdB 67 C FREE
-1 1gtdB 72 H FREE
-1 1gtdB 80 E FREE
-1 1gtdB 84 H FREE
-1 1gttA 11 H FREE
-1 1gttA 47 C FREE
-1 1gttA 93 D FREE
-1 1gttA 110 C FREE
-1 1gttA 112 D FREE
-1 1gttA 115 C FREE
-1 1gttA 142 H FREE
-1 1gttA 219 H FREE
-1 1gttA 221 H FREE
-1 1gttA 234 H FREE
-1 1gttA 237 E FREE
-1 1gttA 273 H FREE
-1 1gttA 275 E FREE
-1 1gttA 277 E FREE
-1 1gttA 304 C FREE
-1 1gttA 306 D FREE
-1 1gttA 346 H FREE
-1 1gttA 388 D FREE
-1 1gttA 405 D FREE
-1 1gubA 198 C FREE
-1 1gubA 226 D FREE
-1 1guiA 19 D FREE
-1 1guiA 59 H FREE
-1 1guiA 96 H FREE
-1 1guiA 122 H FREE
-1 1guiA 147 D FREE
-1 1guiA 148 D FREE
-1 1gupA 8 H FREE
-1 1gupA 10 H FREE
-1 1gupA 26 H FREE
-1 1gupA 47 H FREE
1 1gupA 51 C ZN_350_A
1 1gupA 54 C ZN_350_A
-1 1gupA 92 H FREE
-1 1gupA 98 C FREE
-1 1gupA 109 C FREE
1 1gupA 114 H ZN_350_A
-1 1gupA 159 C FREE
1 1gupA 163 H ZN_350_A
-1 1gupA 204 E FREE
-1 1gupA 217 H FREE
-1 1gupA 231 E FREE
-1 1gupA 239 H FREE
-1 1gupA 271 C FREE
-1 1gupA 280 H FREE
-1 1gupA 291 H FREE
-1 1gupA 295 H FREE
-1 1gupA 297 H FREE
-1 1gupA 324 D FREE
-1 1gupA 328 E FREE
-1 1gupA 341 H FREE
-1 1guuA 9 E FREE
-1 1guuA 10 D FREE
-1 1guuA 40 C FREE
-1 1guuA 42 H FREE
-1 1guuA 51 E FREE
-1 1gv9A 26 H FREE
-1 1gv9A 39 H FREE
-1 1gv9A 52 H FREE
-1 1gv9A 135 D FREE
-1 1gv9A 161 H FREE
-1 1gv9A 164 D FREE
-1 1gv9A 173 C FREE
-1 1gv9A 213 C FREE
-1 1gv9A 226 H FREE
-1 1gv9A 238 D FREE
-1 1gv9A 240 H FREE
-1 1gv9A 241 D FREE
-1 1gvnA 9 E FREE
-1 1gvnA 11 E FREE
-1 1gvnA 15 E FREE
-1 1gvnA 31 H FREE
-1 1gvnA 32 E FREE
-1 1gvnA 63 E FREE
-1 1gvnA 64 E FREE
-1 1gvnA 69 H FREE
-1 1gvnA 70 E FREE
-1 1gvnA 86 E FREE
-1 1gvp_ 29 E FREE
-1 1gvp_ 32 C FREE
-1 1gvp_ 50 E FREE
-1 1gvp_ 63 H FREE
-1 1gvyA 2 D FREE
1 1gvyA 32 H ZN_1423_A
-1 1gvyA 38 H FREE
-1 1gvyA 40 H FREE
-1 1gvyA 72 D FREE
-1 1gvyA 104 H FREE
1 1gvyA 172 H ZN_1425_A
-1 1gvyA 239 D FREE
1 1gvyA 244 D ZN_1425_A
1 1gvyA 281 E ZN_1425_A
-1 1gvyA 338 H FREE
-1 1gvyA 356 D FREE
-1 1gvyA 363 D FREE
-1 1gw5A 22 C FREE
-1 1gw5A 28 E FREE
-1 1gw5A 59 C FREE
-1 1gw5A 69 H FREE
-1 1gw5A 75 H FREE
-1 1gw5A 106 E FREE
-1 1gw5A 118 D FREE
-1 1gw5A 132 H FREE
-1 1gw5A 133 C FREE
-1 1gw5A 170 C FREE
-1 1gw5A 193 H FREE
-1 1gw5A 199 H FREE
-1 1gw5A 266 C FREE
-1 1gw5A 282 C FREE
-1 1gw5A 301 H FREE
-1 1gw5A 318 H FREE
-1 1gw5A 319 H FREE
-1 1gw5A 330 C FREE
-1 1gw5A 339 H FREE
-1 1gw5A 353 C FREE
-1 1gw5A 362 H FREE
-1 1gw5A 368 H FREE
-1 1gw5A 390 D FREE
-1 1gw5A 396 C FREE
-1 1gw5A 491 C FREE
-1 1gw5A 492 H FREE
-1 1gw5A 505 E FREE
-1 1gw5A 592 D FREE
-1 1gw5A 599 E FREE
-1 1gw5A 600 E FREE
-1 1gw5A 606 E FREE
-1 1gw5A 608 E FREE
-1 1gw5M 9 H FREE
-1 1gw5M 37 H FREE
-1 1gw5M 56 H FREE
-1 1gw5M 85 C FREE
-1 1gw5M 113 E FREE
-1 1gw5M 116 D FREE
-1 1gw5M 141 H FREE
-1 1gw5M 171 E FREE
-1 1gw5M 175 D FREE
-1 1gw5M 178 E FREE
-1 1gw5M 194 H FREE
-1 1gw5M 211 C FREE
-1 1gw5M 245 C FREE
-1 1gw5M 248 H FREE
-1 1gw5M 250 C FREE
-1 1gw5M 268 D FREE
-1 1gw5M 336 C FREE
-1 1gw5M 415 H FREE
-1 1gw5M 434 C FREE
-1 1gw5S 35 H FREE
-1 1gw5S 45 H FREE
-1 1gw5S 67 C FREE
-1 1gw5S 69 C FREE
-1 1gw5S 84 H FREE
-1 1gw5S 95 H FREE
-1 1gw5S 98 C FREE
-1 1gw5S 99 E FREE
-1 1gw5S 101 D FREE
-1 1gw5S 114 D FREE
-1 1gw5S 115 E FREE
-1 1gw5S 124 E FREE
-1 1gw5S 141 E FREE
-1 1gw6A 4 D FREE
-1 1gw6A 6 C FREE
-1 1gw6A 15 C FREE
-1 1gw6A 19 H FREE
-1 1gw6A 21 H FREE
-1 1gw6A 24 C FREE
-1 1gw6A 127 H FREE
-1 1gw6A 134 C FREE
-1 1gw6A 138 H FREE
-1 1gw6A 139 C FREE
-1 1gw6A 145 C FREE
-1 1gw6A 147 D FREE
-1 1gw6A 198 C FREE
-1 1gw6A 273 C FREE
1 1gw6A 294 H ZN_1615_A
-1 1gw6A 295 E FREE
1 1gw6A 298 H ZN_1615_A
-1 1gw6A 312 H FREE
-1 1gw6A 319 H FREE
-1 1gw6A 326 H FREE
-1 1gw6A 328 C FREE
-1 1gw6A 338 H FREE
-1 1gw6A 359 H FREE
-1 1gw6A 467 C FREE
-1 1gw6A 496 H FREE
-1 1gw6A 515 H FREE
-1 1gw6A 532 E FREE
-1 1gw6A 541 C FREE
-1 1gw6A 580 H FREE
-1 1gw6A 590 H FREE
-1 1gw6A 595 H FREE
-1 1gwyA 35 D FREE
-1 1gwyA 37 E FREE
-1 1gwyA 55 D FREE
-1 1gwyA 106 D FREE
-1 1gwyA 126 D FREE
-1 1gwyA 132 D FREE
-1 1gwyA 142 D FREE
-1 1gwyA 146 H FREE
-1 1gx1A 0 E FREE
-1 1gx1A 5 H FREE
1 1gx1A 8 D ZN_1157_A
1 1gx1A 10 H ZN_1157_A
-1 1gx1A 34 H FREE
-1 1gx1A 36 D FREE
-1 1gx1A 38 D FREE
1 1gx1A 42 H ZN_1157_A
-1 1gx1A 46 D FREE
-1 1gx1A 56 D FREE
-1 1gx1A 108 H FREE
-1 1gx1A 122 C FREE
-1 1gx1A 123 H FREE
-1 1gx1A 135 E FREE
-1 1gx1A 148 C FREE
-1 1gxcA 0 E FREE
-1 1gxcA 6 E FREE
-1 1gxcA 13 D FREE
-1 1gxcA 15 E FREE
-1 1gxcA 43 E FREE
-1 1gxcA 44 C FREE
-1 1gxcA 57 C FREE
-1 1gxcA 60 C FREE
-1 1gxcA 79 H FREE
-1 1gxcA 98 D FREE
-1 1gxcA 99 H FREE
-1 1gxcA 139 D FREE
-1 1gxlA 0 D FREE
-1 1gxlA 200 H FREE
-1 1gxoA 37 D FREE
-1 1gxoA 78 E FREE
-1 1gxoA 128 H FREE
-1 1gxoA 133 D FREE
-1 1gxoA 175 D FREE
-1 1gxoA 192 C FREE
-1 1gxoA 195 H FREE
-1 1gxoA 209 E FREE
-1 1gxoA 217 E FREE
-1 1gxoA 293 D FREE
-1 1gxoA 306 E FREE
-1 1gxqA 20 H FREE
-1 1gxqA 35 E FREE
-1 1gxqA 40 H FREE
-1 1gxqA 45 H FREE
-1 1gxqA 58 H FREE
-1 1gxqA 74 H FREE
-1 1gxqA 87 H FREE
-1 1gxrA 15 H FREE
-1 1gxrA 40 H FREE
-1 1gxrA 49 H FREE
-1 1gxrA 54 C FREE
-1 1gxrA 64 H FREE
-1 1gxrA 72 C FREE
-1 1gxrA 80 H FREE
-1 1gxrA 92 C FREE
-1 1gxrA 102 C FREE
-1 1gxrA 109 C FREE
-1 1gxrA 143 C FREE
-1 1gxrA 155 C FREE
-1 1gxrA 158 C FREE
-1 1gxrA 159 C FREE
-1 1gxrA 161 D FREE
-1 1gxrA 170 H FREE
-1 1gxrA 181 H FREE
-1 1gxrA 187 C FREE
-1 1gxrA 220 H FREE
-1 1gxrA 232 C FREE
-1 1gxrA 251 H FREE
-1 1gxrA 261 H FREE
-1 1gxrA 263 H FREE
-1 1gxrA 266 C FREE
-1 1gxrA 275 C FREE
-1 1gxrA 285 D FREE
-1 1gxrA 311 C FREE
-1 1gxrA 326 D FREE
-1 1gxtA 6 C FREE
-1 1gxtA 35 H FREE
-1 1gxtA 39 C FREE
-1 1gxtA 63 H FREE
-1 1gxtA 64 C FREE
-1 1gxyA 7 D FREE
-1 1gxyA 14 D FREE
-1 1gxyA 15 D FREE
-1 1gxyA 20 C FREE
-1 1gxyA 35 D FREE
-1 1gxyA 70 H FREE
-1 1gxyA 100 H FREE
-1 1gxyA 105 H FREE
-1 1gxyA 120 C FREE
-1 1gxyA 121 H FREE
-1 1gxyA 132 H FREE
-1 1gxyA 163 H FREE
-1 1gxyA 172 C FREE
-1 1gxyA 195 E FREE
-1 1gxyA 222 C FREE
-1 1gy3B 2 D FREE
-1 1gy3B 4 H FREE
-1 1gy3B 6 D FREE
-1 1gy3B 8 H FREE
-1 1gy3B 15 E FREE
-1 1gy3B 18 C FREE
-1 1gy3B 58 H FREE
-1 1gy3B 65 D FREE
-1 1gy3B 121 H FREE
-1 1gy3B 146 H FREE
-1 1gy3B 152 C FREE
-1 1gy3B 186 H FREE
-1 1gy3B 215 C FREE
-1 1gy3B 220 H FREE
-1 1gy3B 229 H FREE
-1 1gy3B 244 H FREE
-1 1gyfA 0 D FREE
-1 1gyfA 4 E FREE
-1 1gyfA 14 E FREE
-1 1gyfA 30 E FREE
-1 1gyfA 39 C FREE
-1 1gyfA 56 D FREE
-1 1gyfA 58 D FREE
-1 1gyjA 1 H FREE
-1 1gyjA 6 C FREE
-1 1gyjA 13 E FREE
-1 1gyjA 30 H FREE
-1 1gyjA 48 E FREE
-1 1gyjA 57 E FREE
-1 1gyjA 63 E FREE
-1 1gywA 107 H FREE
-1 1gywA 114 D FREE
-1 1gzhC 20 H FREE
-1 1gzhC 29 C FREE
-1 1gzhC 40 C FREE
-1 1gzhC 46 C FREE
-1 1gzhC 73 H FREE
1 1gzhC 81 C ZN_1290_C
-1 1gzhC 83 H FREE
1 1gzhC 84 H ZN_1290_C
-1 1gzhC 87 C FREE
-1 1gzhC 98 H FREE
-1 1gzhC 103 E FREE
-1 1gzhC 113 D FREE
-1 1gzhC 119 H FREE
-1 1gzhC 134 C FREE
-1 1gzhC 138 H FREE
1 1gzhC 143 C ZN_1290_C
1 1gzhC 147 C ZN_1290_C
-1 1gzhC 163 E FREE
-1 1gzhC 180 C FREE
-1 1gzhC 182 C FREE
-1 1gzhC 186 D FREE
-1 1gzhC 190 E FREE
-1 1gzhC 191 E FREE
-1 1gzjA 13 E FREE
-1 1gzjA 89 D FREE
-1 1gzjA 91 H FREE
-1 1gzjA 133 H FREE
-1 1gzjA 196 H FREE
-1 1gzjA 200 D FREE
-1 1gzjA 210 C FREE
-1 1gzjA 238 E FREE
-1 1gzjA 247 C FREE
-1 1gzsB 17 D FREE
-1 1gzsB 19 D FREE
-1 1gzsB 27 D FREE
-1 1gzsB 36 E FREE
-1 1gzsB 48 D FREE
-1 1gzsB 50 C FREE
-1 1gzsB 51 C FREE
-1 1gzsB 67 E FREE
-1 1gzsB 70 E FREE
-1 1gzsB 116 H FREE
-1 1gzsB 126 E FREE
-1 1gzsB 132 E FREE
-1 1gzsB 139 E FREE
-1 1gzsB 140 C FREE
-1 1gzsB 153 E FREE
-1 1gztA 104 D FREE
-1 1h0aA 14 H FREE
-1 1h0aA 25 E FREE
-1 1h0aA 30 D FREE
-1 1h0aA 66 H FREE
-1 1h0aA 72 H FREE
-1 1h0aA 95 C FREE
-1 1h0aA 112 D FREE
-1 1h0aA 117 D FREE
-1 1h0aA 135 D FREE
-1 1h0aA 145 H FREE
-1 1h0mD 2 H FREE
-1 1h0mD 9 D FREE
-1 1h0mD 16 D FREE
-1 1h0mD 17 E FREE
-1 1h0mD 18 C FREE
-1 1h0mD 30 H FREE
-1 1h0mD 40 H FREE
-1 1h0mD 43 H FREE
-1 1h0mD 45 H FREE
-1 1h0mD 53 H FREE
-1 1h0mD 69 D FREE
-1 1h0mD 80 H FREE
-1 1h0mD 88 H FREE
-1 1h0mD 103 H FREE
-1 1h0mD 155 H FREE
-1 1h0mD 177 E FREE
-1 1h0mD 192 E FREE
-1 1h0mD 222 H FREE
-1 1h0zA 0 E FREE
-1 1h0zA 11 C FREE
-1 1h0zA 13 E FREE
-1 1h0zA 25 C FREE
-1 1h0zA 28 E FREE
-1 1h0zA 36 D FREE
-1 1h0zA 40 H FREE
-1 1h0zA 44 C FREE
-1 1h0zA 47 C FREE
-1 1h0zA 54 E FREE
-1 1h0zA 55 E FREE
1 1h1zA 36 H ZN_1224_A
1 1h1zA 38 D ZN_1224_A
-1 1h1zA 41 D FREE
-1 1h1zA 43 H FREE
-1 1h1zA 61 H FREE
-1 1h1zA 67 D FREE
-1 1h1zA 68 C FREE
1 1h1zA 69 H ZN_1224_A
-1 1h1zA 93 H FREE
-1 1h1zA 95 E FREE
-1 1h1zA 139 E FREE
1 1h1zA 178 D ZN_1224_A
-1 1h1zA 196 C FREE
-1 1h20A 2 H FREE
-1 1h20A 4 D FREE
-1 1h20A 7 C FREE
-1 1h20A 11 C FREE
-1 1h20A 14 H FREE
-1 1h20A 15 D FREE
-1 1h20A 16 D FREE
-1 1h20A 17 C FREE
-1 1h20A 23 C FREE
-1 1h20A 26 C FREE
-1 1h20A 33 C FREE
-1 1h2dA 14 D FREE
-1 1h2dA 25 D FREE
-1 1h2dA 26 D FREE
-1 1h2dA 29 D FREE
-1 1h2dA 30 H FREE
-1 1h2dA 33 H FREE
-1 1h2dA 45 E FREE
-1 1h2dA 93 H FREE
-1 1h2dA 114 H FREE
-1 1h2dA 179 H FREE
-1 1h2kS 2 D FREE
-1 1h2kS 13 D FREE
-1 1h2kS 14 C FREE
-1 1h2kS 15 E FREE
-1 1h2kS 31 E FREE
-1 1h2kS 37 D FREE
-1 1h3fA 5 H FREE
-1 1h3fA 44 D FREE
-1 1h3fA 51 H FREE
-1 1h3fA 54 H FREE
-1 1h3fA 69 H FREE
-1 1h3fA 120 H FREE
-1 1h3fA 170 H FREE
-1 1h3fA 181 D FREE
-1 1h3fA 195 D FREE
-1 1h3fA 205 E FREE
-1 1h3fA 217 C FREE
-1 1h3fA 258 D FREE
-1 1h3fA 288 H FREE
-1 1h3fA 404 D FREE
-1 1h3fA 431 D FREE
-1 1h3lB 40 D FREE
-1 1h3lB 44 E FREE
-1 1h3lB 54 H FREE
-1 1h3mA 3 H FREE
-1 1h3mA 7 C FREE
-1 1h3mA 23 C FREE
-1 1h3mA 38 H FREE
-1 1h3mA 41 H FREE
-1 1h3mA 46 H FREE
-1 1h3mA 71 H FREE
-1 1h3mA 103 H FREE
-1 1h3mA 104 D FREE
-1 1h3mA 109 C FREE
-1 1h3mA 111 H FREE
-1 1h3mA 137 D FREE
-1 1h3mA 151 H FREE
-1 1h3mA 160 H FREE
-1 1h3mA 173 H FREE
-1 1h3mA 175 C FREE
-1 1h3mA 188 D FREE
-1 1h3mA 196 C FREE
-1 1h3mA 199 H FREE
-1 1h3mA 217 D FREE
-1 1h3mA 230 H FREE
-1 1h3oA 18 H FREE
-1 1h3oA 22 E FREE
-1 1h3oA 24 H FREE
-1 1h3oA 26 D FREE
-1 1h3oA 33 H FREE
-1 1h3oA 44 E FREE
-1 1h3oA 68 D FREE
-1 1h3oB 2 H FREE
-1 1h3oB 12 D FREE
-1 1h3oB 36 D FREE
-1 1h3oB 47 C FREE
-1 1h3oB 52 H FREE
-1 1h3oB 59 E FREE
-1 1h3oB 62 D FREE
-1 1h3oB 66 H FREE
-1 1h3qA 11 H FREE
-1 1h3qA 12 H FREE
-1 1h3qA 33 H FREE
-1 1h3qA 35 H FREE
-1 1h3qA 42 H FREE
-1 1h3qA 46 D FREE
-1 1h3qA 49 D FREE
-1 1h3qA 50 E FREE
-1 1h3qA 79 H FREE
-1 1h3qA 86 H FREE
-1 1h3qA 126 D FREE
-1 1h3qA 136 H FREE
-1 1h3zA 100 D FREE
-1 1h40A 36 E FREE
-1 1h40A 45 D FREE
-1 1h40A 56 E FREE
-1 1h4lD 3 E FREE
-1 1h4lD 7 C FREE
-1 1h4lD 13 C FREE
-1 1h4lD 16 C FREE
-1 1h4lD 21 H FREE
-1 1h4lD 35 D FREE
-1 1h4lD 45 D FREE
-1 1h4lD 61 C FREE
-1 1h4lD 63 D FREE
-1 1h4lD 68 E FREE
-1 1h4lD 73 H FREE
-1 1h4lD 74 E FREE
-1 1h4lD 82 C FREE
-1 1h4lD 93 E FREE
-1 1h4lD 106 C FREE
-1 1h4lD 114 C FREE
-1 1h4lD 133 H FREE
-1 1h4lD 141 D FREE
-1 1h4yA 5 E FREE
-1 1h4yA 10 E FREE
-1 1h4yA 19 E FREE
-1 1h4yA 21 D FREE
-1 1h4yA 22 H FREE
-1 1h4yA 23 H FREE
-1 1h4yA 55 D FREE
-1 1h4yA 108 D FREE
-1 1h5oA 3 C FREE
-1 1h5oA 4 H FREE
-1 1h5oA 9 H FREE
-1 1h5oA 10 C FREE
-1 1h5oA 14 E FREE
-1 1h5oA 17 C FREE
-1 1h5oA 23 D FREE
-1 1h5oA 28 D FREE
-1 1h5oA 29 C FREE
-1 1h5oA 35 C FREE
-1 1h5oA 36 C FREE
-1 1h5pA 1 D FREE
-1 1h5pA 2 E FREE
-1 1h5pA 15 C FREE
-1 1h5pA 35 C FREE
-1 1h5pA 48 E FREE
-1 1h5pA 67 C FREE
-1 1h67A 4 E FREE
-1 1h67A 34 C FREE
-1 1h67A 56 H FREE
-1 1h67A 70 H FREE
-1 1h67A 76 H FREE
-1 1h67A 83 D FREE
-1 1h67A 90 H FREE
-1 1h6dA 105 C FREE
-1 1h6dA 107 H FREE
-1 1h6dA 151 D FREE
-1 1h6dA 162 H FREE
-1 1h6dA 175 H FREE
-1 1h6dA 178 C FREE
-1 1h6dA 179 E FREE
-1 1h6dA 189 C FREE
-1 1h6dA 209 C FREE
-1 1h6dA 210 H FREE
-1 1h6dA 317 H FREE
-1 1h6dA 359 H FREE
-1 1h6dA 382 H FREE
-1 1h6dA 423 D FREE
-1 1h6gA 0 D FREE
-1 1h6gA 12 H FREE
-1 1h6gA 15 D FREE
-1 1h6gA 19 E FREE
-1 1h6gA 41 E FREE
-1 1h6gA 49 H FREE
-1 1h6gA 61 C FREE
-1 1h6gA 84 C FREE
-1 1h6gA 141 H FREE
-1 1h6gA 149 C FREE
-1 1h6gA 177 H FREE
-1 1h6gA 182 E FREE
-1 1h6gA 184 D FREE
-1 1h6gA 187 E FREE
-1 1h6qA 5 D FREE
-1 1h6qA 10 D FREE
-1 1h6qA 11 E FREE
-1 1h6qA 15 D FREE
-1 1h6qA 28 E FREE
-1 1h6qA 31 C FREE
-1 1h6qA 51 E FREE
-1 1h6qA 104 E FREE
-1 1h6qA 133 E FREE
-1 1h6qA 138 D FREE
-1 1h6qA 165 E FREE
-1 1h75A 10 C FREE
-1 1h75A 13 C FREE
-1 1h75A 14 H FREE
-1 1h75A 72 H FREE
-1 1h75A 76 H FREE
-1 1h79A 11 H FREE
-1 1h79A 20 E FREE
-1 1h79A 43 H FREE
-1 1h79A 57 H FREE
-1 1h79A 63 H FREE
-1 1h79A 65 H FREE
-1 1h79A 66 D FREE
-1 1h79A 68 D FREE
-1 1h79A 78 C FREE
-1 1h79A 79 C FREE
-1 1h79A 121 H FREE
-1 1h79A 132 D FREE
-1 1h79A 146 H FREE
-1 1h79A 251 D FREE
-1 1h79A 259 C FREE
-1 1h79A 289 C FREE
-1 1h79A 347 C FREE
-1 1h79A 353 C FREE
-1 1h79A 404 H FREE
-1 1h79A 405 E FREE
-1 1h79A 425 H FREE
-1 1h79A 445 E FREE
-1 1h79A 448 C FREE
-1 1h79A 452 C FREE
-1 1h79A 455 D FREE
-1 1h79A 476 H FREE
-1 1h79A 496 H FREE
-1 1h79A 503 H FREE
-1 1h79A 529 H FREE
1 1h79A 542 C ZN_1588_A
1 1h79A 545 C ZN_1588_A
-1 1h79A 549 H FREE
1 1h79A 560 C ZN_1588_A
1 1h79A 563 C ZN_1588_A
-1 1h79A 578 C FREE
-1 1h79A 596 E FREE
-1 1h79A 599 H FREE
-1 1h79A 603 H FREE
-1 1h7cA 2 D FREE
-1 1h7cA 21 E FREE
-1 1h7cA 28 E FREE
-1 1h7cA 45 E FREE
-1 1h7cA 58 E FREE
-1 1h7cA 65 D FREE
-1 1h7cA 66 C FREE
-1 1h7cA 76 D FREE
-1 1h7cA 86 D FREE
-1 1h7cA 89 E FREE
-1 1h7cA 101 D FREE
-1 1h7cA 106 E FREE
-1 1h7dA 10 C FREE
-1 1h7dA 37 C FREE
-1 1h7dA 47 C FREE
-1 1h8bA 9 E FREE
-1 1h8bA 28 E FREE
-1 1h8bA 29 E FREE
-1 1h8bA 37 D FREE
-1 1h8bA 42 C FREE
-1 1h8bA 60 D FREE
-1 1h8bA 71 E FREE
-1 1h8bA 73 D FREE
-1 1h8cA 2 E FREE
-1 1h8cA 66 E FREE
-1 1h8lA 9 H FREE
-1 1h8lA 10 H FREE
-1 1h8lA 11 H FREE
-1 1h8lA 56 H FREE
1 1h8lA 70 H ZN_999_A
1 1h8lA 73 E ZN_999_A
-1 1h8lA 88 C FREE
-1 1h8lA 107 H FREE
-1 1h8lA 115 D FREE
-1 1h8lA 138 D FREE
-1 1h8lA 157 E FREE
1 1h8lA 177 H ZN_999_A
-1 1h8lA 226 C FREE
-1 1h8lA 237 H FREE
-1 1h8lA 254 D FREE
-1 1h8lA 262 C FREE
-1 1h8lA 268 E FREE
-1 1h8lA 271 C FREE
-1 1h8lA 299 H FREE
-1 1h8lA 327 H FREE
-1 1h8lA 336 D FREE
-1 1h8mA 23 D FREE
-1 1h8mA 66 H FREE
-1 1h8mA 72 E FREE
-1 1h8mA 75 C FREE
-1 1h8mA 104 H FREE
-1 1h8mA 138 D FREE
-1 1h8pA 16 E FREE
-1 1h8pA 23 C FREE
-1 1h8pA 34 H FREE
-1 1h8pA 37 C FREE
-1 1h8pA 40 H FREE
-1 1h8pA 47 C FREE
-1 1h8pA 60 C FREE
-1 1h8pA 64 D FREE
-1 1h8pA 68 C FREE
-1 1h8pA 82 C FREE
-1 1h8pA 93 C FREE
-1 1h8pA 100 D FREE
-1 1h8pA 102 D FREE
-1 1h8pA 108 C FREE
-1 1h8vA 3 C FREE
-1 1h8vA 31 C FREE
-1 1h8vA 44 H FREE
-1 1h8vA 98 D FREE
-1 1h8vA 107 H FREE
-1 1h8vA 115 E FREE
-1 1h8vA 199 E FREE
-1 1ha6A 4 D FREE
-1 1ha6A 5 C FREE
-1 1ha6A 6 C FREE
-1 1ha6A 31 C FREE
-1 1ha6A 39 H FREE
-1 1ha6A 47 C FREE
-1 1hae_ 1 H FREE
-1 1hae_ 5 C FREE
-1 1hae_ 13 C FREE
-1 1hae_ 19 C FREE
-1 1hae_ 33 C FREE
-1 1hae_ 35 C FREE
-1 1hae_ 44 C FREE
-1 1hae_ 59 E FREE
-1 1hae_ 60 E FREE
-1 1havA 3 E FREE
-1 1havA 35 D FREE
-1 1havA 43 H FREE
-1 1havA 48 E FREE
-1 1havA 50 D FREE
-1 1havA 78 D FREE
-1 1havA 83 D FREE
-1 1havA 101 H FREE
-1 1havA 107 D FREE
-1 1havA 144 H FREE
-1 1havA 171 C FREE
-1 1havA 190 H FREE
-1 1havA 206 E FREE
-1 1havA 216 E FREE
-1 1hbwA 3 H FREE
-1 1hbwA 6 E FREE
-1 1hbwA 8 E FREE
-1 1hbwA 15 E FREE
-1 1hbwA 26 D FREE
-1 1hbwA 28 D FREE
-1 1hbxE 42 E FREE
-1 1hbxE 61 H FREE
-1 1hbxE 86 C FREE
-1 1hbxE 91 D FREE
-1 1hc8A 49 D FREE
-1 1hcc_ 0 E FREE
-1 1hcc_ 4 C FREE
-1 1hcc_ 12 H FREE
-1 1hcc_ 17 H FREE
-1 1hcc_ 20 D FREE
-1 1hcc_ 32 C FREE
-1 1hcc_ 46 C FREE
-1 1hcc_ 53 H FREE
-1 1hcc_ 57 C FREE
-1 1hcd_ 8 H FREE
-1 1hcd_ 9 H FREE
-1 1hcd_ 11 H FREE
-1 1hcd_ 16 E FREE
-1 1hcd_ 18 E FREE
-1 1hcd_ 23 H FREE
-1 1hcd_ 24 H FREE
-1 1hcd_ 26 H FREE
-1 1hcd_ 27 H FREE
-1 1hcd_ 28 D FREE
-1 1hcd_ 29 H FREE
-1 1hcd_ 30 H FREE
-1 1hcd_ 32 H FREE
-1 1hcd_ 34 H FREE
-1 1hcd_ 36 E FREE
-1 1hcd_ 38 H FREE
-1 1hcd_ 47 H FREE
-1 1hcd_ 48 C FREE
-1 1hcd_ 56 D FREE
-1 1hcd_ 57 H FREE
-1 1hcd_ 64 H FREE
-1 1hcd_ 65 H FREE
-1 1hcd_ 67 H FREE
-1 1hcd_ 69 D FREE
-1 1hcd_ 70 H FREE
-1 1hcd_ 74 H FREE
-1 1hcd_ 76 E FREE
-1 1hcd_ 77 H FREE
-1 1hcd_ 78 H FREE
-1 1hcd_ 95 D FREE
-1 1hcd_ 96 H FREE
-1 1hcd_ 97 H FREE
-1 1hcd_ 99 H FREE
-1 1hcd_ 105 H FREE
-1 1hcd_ 106 H FREE
-1 1hcd_ 107 D FREE
-1 1hcd_ 108 H FREE
-1 1hcd_ 113 E FREE
-1 1hcd_ 114 E FREE
-1 1hcfX 1 H FREE
-1 1hcfX 16 H FREE
-1 1hcfX 17 H FREE
-1 1hcfX 19 C FREE
-1 1hcfX 48 C FREE
-1 1hcfX 52 H FREE
-1 1hcfX 56 H FREE
-1 1hcfX 60 H FREE
-1 1hcfX 62 C FREE
-1 1hcfX 70 H FREE
-1 1hcfX 94 H FREE
-1 1hcrA 8 H FREE
-1 1hcrA 21 H FREE
-1 1hd5A 9 D FREE
-1 1hd5A 10 C FREE
-1 1hd5A 11 C FREE
-1 1hd5A 15 C FREE
-1 1hd5A 30 C FREE
-1 1hd5A 46 C FREE
-1 1hd5A 55 C FREE
-1 1hd5A 81 E FREE
-1 1hd5A 85 C FREE
-1 1hd5A 86 C FREE
-1 1hd5A 88 C FREE
-1 1hd5A 113 D FREE
-1 1hd5A 118 H FREE
-1 1hd5A 120 D FREE
-1 1hd5A 134 C FREE
-1 1hd5A 155 C FREE
-1 1hd5A 166 C FREE
-1 1hd5A 188 C FREE
-1 1hd5A 191 E FREE
-1 1hd5A 198 C FREE
-1 1hd5A 202 D FREE
-1 1hd5A 203 D FREE
-1 1hdfA 19 H FREE
-1 1hdfA 25 D FREE
-1 1hdfA 35 D FREE
-1 1hdfA 44 D FREE
-1 1hdfA 62 D FREE
-1 1hdfA 63 D FREE
-1 1hdfA 74 E FREE
-1 1hdfA 80 D FREE
-1 1hdfA 99 E FREE
-1 1hdlA 5 E FREE
-1 1hdlA 7 C FREE
-1 1hdlA 8 H FREE
-1 1hdlA 21 C FREE
-1 1hdlA 40 C FREE
-1 1hdlA 43 C FREE
-1 1hdlA 48 E FREE
-1 1hekA 9 D FREE
-1 1hekA 21 E FREE
-1 1hekA 36 C FREE
-1 1hekA 44 D FREE
-1 1hekA 47 H FREE
-1 1hekA 48 D FREE
-1 1hekA 54 E FREE
-1 1hekA 56 D FREE
-1 1hekA 61 D FREE
-1 1hekA 67 E FREE
-1 1hekA 68 D FREE
-1 1hekA 77 E FREE
-1 1hekA 79 E FREE
-1 1hekA 82 E FREE
-1 1hekA 102 D FREE
-1 1hekA 128 E FREE
-1 1hezE 0 E FREE
-1 1hezE 18 E FREE
-1 1hezE 24 E FREE
-1 1hezE 29 E FREE
-1 1hezE 35 D FREE
-1 1hezE 43 E FREE
-1 1hezE 47 D FREE
-1 1hezE 54 H FREE
-1 1hf2B 51 H FREE
-1 1hf2B 54 H FREE
-1 1hf2B 64 H FREE
-1 1hf2B 115 H FREE
-1 1hf2B 177 H FREE
-1 1hf2B 189 H FREE
-1 1hfjA 92 H FREE
-1 1hfjA 95 D FREE
-1 1hfjA 105 H FREE
-1 1hfjA 129 D FREE
-1 1hfjA 202 H FREE
-1 1hfjA 239 H FREE
-1 1hfjA 301 H FREE
-1 1hfjA 324 H FREE
-1 1hg7A 36 D FREE
-1 1hgdA 13 C FREE
-1 1hgdA 16 H FREE
-1 1hgdA 17 H FREE
-1 1hgdA 30 D FREE
-1 1hgdA 34 E FREE
-1 1hgdA 40 E FREE
-1 1hgdA 51 C FREE
-1 1hgdA 55 H FREE
-1 1hgdA 59 D FREE
-1 1hgdA 63 C FREE
-1 1hgdA 74 H FREE
-1 1hgdA 75 C FREE
-1 1hgdA 76 D FREE
-1 1hgdA 84 D FREE
-1 1hgdA 88 E FREE
-1 1hgdA 96 C FREE
-1 1hgdA 118 E FREE
-1 1hgdA 138 C FREE
-1 1hgdA 182 H FREE
-1 1hgdA 183 H FREE
-1 1hgdA 189 E FREE
-1 1hgdA 240 D FREE
-1 1hgdA 276 C FREE
-1 1hgdA 280 C FREE
-1 1hgdA 304 C FREE
-1 1hgdA 324 E FREE
-1 1hic_ 4 D FREE
-1 1hic_ 5 C FREE
-1 1hic_ 7 E FREE
-1 1hic_ 13 C FREE
-1 1hic_ 15 C FREE
-1 1hic_ 21 C FREE
-1 1hic_ 27 C FREE
-1 1hic_ 38 C FREE
-1 1hic_ 42 E FREE
-1 1hic_ 50 H FREE
-1 1hiwA 14 D FREE
-1 1hiwA 17 E FREE
-1 1hiwA 33 H FREE
-1 1hiwA 40 E FREE
-1 1hiwA 42 E FREE
-1 1hiwA 52 E FREE
-1 1hiwA 55 E FREE
-1 1hiwA 57 C FREE
-1 1hiwA 73 E FREE
-1 1hiwA 74 E FREE
-1 1hiwA 87 C FREE
-1 1hiwA 89 H FREE
-1 1hiwA 93 D FREE
-1 1hiwA 96 D FREE
-1 1hiwA 99 E FREE
-1 1hiwA 102 D FREE
-1 1hiwA 105 E FREE
-1 1hiwA 106 E FREE
-1 1hj0A 1 D FREE
-1 1hj0A 4 D FREE
-1 1hj0A 7 E FREE
-1 1hj0A 20 E FREE
-1 1hj0A 23 E FREE
-1 1hj0A 31 E FREE
-1 1hj0A 34 E FREE
-1 1hj0A 36 E FREE
-1 1hjrA 6 D FREE
-1 1hjrA 31 C FREE
-1 1hjrA 65 E FREE
-1 1hjrA 122 H FREE
-1 1hjrA 137 D FREE
-1 1hjrA 140 D FREE
-1 1hjrA 148 H FREE
-1 1hjrA 149 C FREE
-1 1hjrA 150 H FREE
-1 1hjsA 7 D FREE
-1 1hjsA 15 E FREE
-1 1hjsA 78 D FREE
-1 1hjsA 80 H FREE
-1 1hjsA 83 D FREE
-1 1hjsA 87 D FREE
-1 1hjsA 90 H FREE
-1 1hjsA 134 E FREE
-1 1hjsA 157 H FREE
-1 1hjsA 177 H FREE
-1 1hjsA 206 D FREE
-1 1hjsA 244 E FREE
-1 1hjsA 251 C FREE
-1 1hjsA 296 E FREE
-1 1hjsA 301 H FREE
-1 1hjsA 309 C FREE
-1 1hjzA 5 E FREE
-1 1hjzA 19 D FREE
-1 1hjzA 38 H FREE
-1 1hjzA 50 C FREE
-1 1hjzA 76 H FREE
-1 1hjzA 97 H FREE
-1 1hjzA 103 C FREE
-1 1hjzA 146 C FREE
-1 1hk9E 10 D FREE
-1 1hk9E 41 D FREE
-1 1hk9E 58 H FREE
-1 1hk9E 71 H FREE
-1 1hk9E 72 H FREE
-1 1hkeA 7 E FREE
-1 1hkeA 19 H FREE
-1 1hkeA 58 C FREE
-1 1hkeA 61 H FREE
-1 1hkeA 62 D FREE
-1 1hkeA 63 C FREE
-1 1hkeA 75 D FREE
-1 1hkeA 124 D FREE
-1 1hkfA 31 C FREE
-1 1hkfA 46 C FREE
-1 1hkfA 54 C FREE
-1 1hkfA 76 D FREE
-1 1hkfA 94 D FREE
-1 1hkfA 97 H FREE
-1 1hkfA 100 C FREE
-1 1hks_ 24 C FREE
-1 1hks_ 51 H FREE
-1 1hks_ 67 H FREE
-1 1hks_ 88 H FREE
-1 1hkxA 8 D FREE
-1 1hkxA 10 D FREE
-1 1hkxA 17 E FREE
-1 1hkxA 27 E FREE
-1 1hkxA 33 D FREE
-1 1hkxA 41 C FREE
-1 1hkxA 61 D FREE
-1 1hkxA 63 H FREE
-1 1hkxA 79 H FREE
-1 1hkxA 86 H FREE
-1 1hkxA 88 H FREE
-1 1hkxA 92 D FREE
-1 1hkxA 96 C FREE
-1 1hkxA 107 D FREE
-1 1hkxA 124 H FREE
-1 1hkxA 134 H FREE
-1 1hkxA 136 H FREE
-1 1hkxA 146 H FREE
-1 1hlgA 2 E FREE
-1 1hlgA 19 E FREE
-1 1hlgA 27 D FREE
-1 1hlgA 56 H FREE
-1 1hlgA 84 D FREE
-1 1hlgA 116 E FREE
-1 1hlgA 121 D FREE
-1 1hlgA 139 H FREE
-1 1hlgA 143 H FREE
-1 1hlgA 206 H FREE
-1 1hlgA 218 C FREE
-1 1hlgA 227 C FREE
-1 1hlgA 235 C FREE
-1 1hlgA 253 H FREE
-1 1hlgA 265 H FREE
-1 1hlgA 289 H FREE
-1 1hlgA 315 D FREE
-1 1hlgA 336 H FREE
-1 1hlgA 344 H FREE
-1 1hlgA 346 D FREE
-1 1hllA 5 H FREE
-1 1hllA 7 C FREE
-1 1hllA 12 D FREE
-1 1hlvA 64 C FREE
-1 1hlvA 77 E FREE
-1 1hn6A 0 E FREE
-1 1hn6A 2 E FREE
-1 1hn6A 7 C FREE
-1 1hn6A 17 E FREE
-1 1hn6A 48 D FREE
-1 1hn6A 54 C FREE
-1 1hn6A 56 C FREE
-1 1hn6A 57 D FREE
-1 1hn6A 66 C FREE
-1 1hn6A 71 C FREE
-1 1hn6A 73 C FREE
-1 1hn6A 75 E FREE
-1 1hn6A 85 E FREE
-1 1hn6A 90 E FREE
-1 1hn6A 91 E FREE
-1 1hn6A 95 E FREE
-1 1hn6A 102 H FREE
-1 1hnf_ 31 D FREE
-1 1hnf_ 71 H FREE
-1 1hnf_ 76 D FREE
-1 1hnf_ 94 E FREE
-1 1hnf_ 114 C FREE
-1 1hnf_ 121 C FREE
-1 1hnf_ 128 D FREE
-1 1hnf_ 139 H FREE
-1 1hnf_ 149 H FREE
-1 1hnf_ 161 C FREE
-1 1hnf_ 170 E FREE
-1 1hnf_ 178 C FREE
-1 1hnf_ 180 E FREE
-1 1hnr_ 10 D FREE
-1 1hnr_ 14 E FREE
-1 1hnr_ 40 D FREE
-1 1hnr_ 41 D FREE
-1 1ho4A 10 H FREE
-1 1ho4A 24 D FREE
-1 1ho4A 43 H FREE
-1 1ho4A 47 D FREE
-1 1ho4A 50 H FREE
-1 1ho4A 55 D FREE
-1 1ho4A 70 E FREE
-1 1ho4A 87 H FREE
-1 1ho4A 89 C FREE
-1 1ho4A 90 C FREE
-1 1ho4A 94 E FREE
-1 1ho4A 102 E FREE
-1 1ho4A 106 D FREE
-1 1ho4A 118 C FREE
-1 1ho4A 133 D FREE
-1 1ho4A 151 E FREE
-1 1ho4A 153 H FREE
-1 1ho4A 156 C FREE
-1 1ho4A 191 H FREE
-1 1ho4A 196 H FREE
-1 1ho4A 208 H FREE
-1 1ho4A 209 E FREE
-1 1ho4A 214 H FREE
-1 1hp1A 1 E FREE
-1 1hp1A 12 H FREE
1 1hp1A 15 D ZN_600_A
-1 1hp1A 16 H FREE
1 1hp1A 17 H ZN_600_A
-1 1hp1A 19 H FREE
1 1hp1A 58 D ZN_600_A ZN_601_A
-1 1hp1A 84 D FREE
-1 1hp1A 91 H FREE
-1 1hp1A 92 E FREE
1 1hp1A 191 H ZN_601_A
-1 1hp1A 194 H FREE
-1 1hp1A 200 H FREE
1 1hp1A 226 H ZN_601_A
-1 1hp1A 232 C FREE
-1 1hp1A 249 C FREE
-1 1hp1A 263 H FREE
-1 1hp1A 511 E FREE
-1 1hp7A 14 H FREE
-1 1hp7A 15 H FREE
-1 1hp7A 19 H FREE
-1 1hp7A 42 H FREE
1 1hp7A 72 H ZN_401_A
1 1hp7A 92 H ZN_401_A
1 1hp7A 100 H ZN_405_A
1 1hp7A 138 H ZN_405_A
-1 1hp7A 208 H FREE
-1 1hp7A 230 H FREE
-1 1hp7A 231 C FREE
1 1hp7A 261 H ZN_403_A
-1 1hp7A 268 H FREE
1 1hp7A 286 H ZN_404_A
-1 1hp7A 333 H FREE
-1 1hq0A 39 E FREE
-1 1hq0A 45 E FREE
-1 1hq0A 61 H FREE
-1 1hq0A 64 D FREE
-1 1hq0A 129 E FREE
-1 1hq0A 146 C FREE
-1 1hq0A 161 H FREE
-1 1hq0A 213 E FREE
-1 1hq0A 250 H FREE
-1 1hq0A 273 E FREE
-1 1hqmE 2 E FREE
-1 1hqmE 6 D FREE
-1 1hqmE 13 D FREE
-1 1hqmE 32 H FREE
-1 1hqmE 42 E FREE
-1 1hqmE 66 E FREE
-1 1hqmE 81 E FREE
-1 1hqmE 87 E FREE
-1 1hqz1 10 H FREE
-1 1hqz1 52 H FREE
-1 1hqz1 53 D FREE
-1 1hqz1 86 C FREE
-1 1hqz1 88 D FREE
-1 1hqz1 114 H FREE
-1 1hqz1 122 E FREE
-1 1hqz1 124 D FREE
-1 1hr0W 14 E FREE
-1 1hr0W 26 D FREE
-1 1hr0W 42 H FREE
-1 1hr0W 50 D FREE
-1 1hr0W 55 E FREE
-1 1hr0W 60 D FREE
-1 1hruA 27 E FREE
-1 1hruA 34 C FREE
-1 1hruA 120 H FREE
-1 1hruA 127 C FREE
-1 1hruA 147 C FREE
-1 1hruA 179 D FREE
-1 1hssA 5 C FREE
-1 1hssA 19 C FREE
-1 1hssA 27 C FREE
-1 1hssA 40 C FREE
-1 1hssA 41 C FREE
-1 1hssA 46 H FREE
-1 1hssA 51 C FREE
-1 1hssA 53 C FREE
-1 1hssA 66 E FREE
-1 1hssA 67 H FREE
-1 1hssA 82 C FREE
-1 1hssA 98 C FREE
-1 1hssA 114 C FREE
-1 1hssA 122 D FREE
-1 1htlA 14 E FREE
-1 1htlA 26 H FREE
-1 1htlA 43 H FREE
-1 1htlA 69 H FREE
-1 1htlA 106 H FREE
-1 1htlA 111 E FREE
-1 1htlA 139 H FREE
-1 1htlA 170 H FREE
-1 1htlA 175 E FREE
-1 1htlA 180 H FREE
-1 1htlA 181 H FREE
-1 1htlA 186 C FREE
-1 1htlC 7 C FREE
-1 1htlC 9 E FREE
-1 1htlC 21 E FREE
-1 1htlC 37 E FREE
-1 1htlC 39 D FREE
-1 1htlC 47 E FREE
-1 1htrP 18 E FREE
-1 1htrP 24 E FREE
-1 1htrP 29 H FREE
-1 1htyA 11 D FREE
-1 1htyA 19 D FREE
-1 1htyA 27 D FREE
-1 1htyA 47 H FREE
-1 1htyA 48 H FREE
-1 1htyA 57 H FREE
1 1htyA 59 H ZN_1102
1 1htyA 61 D ZN_1102
-1 1htyA 74 H FREE
-1 1htyA 78 H FREE
-1 1htyA 86 H FREE
-1 1htyA 88 H FREE
-1 1htyA 108 H FREE
-1 1htyA 138 D FREE
-1 1htyA 143 H FREE
1 1htyA 173 D ZN_1102
-1 1htyA 177 H FREE
-1 1htyA 199 H FREE
-1 1htyA 231 H FREE
-1 1htyA 242 H FREE
-1 1htyA 244 C FREE
-1 1htyA 251 C FREE
-1 1htyA 252 C FREE
-1 1htyA 266 C FREE
-1 1htyA 310 D FREE
-1 1htyA 332 H FREE
-1 1htyA 338 H FREE
-1 1htyA 356 H FREE
-1 1htyA 372 D FREE
-1 1htyA 394 H FREE
-1 1htyA 403 H FREE
-1 1htyA 415 H FREE
-1 1htyA 439 H FREE
1 1htyA 440 H ZN_1102
-1 1htyA 441 D FREE
-1 1htyA 450 H FREE
-1 1htyA 454 D FREE
-1 1htyA 466 C FREE
-1 1htyA 523 H FREE
-1 1htyA 527 H FREE
-1 1htyA 532 H FREE
-1 1htyA 568 H FREE
-1 1htyA 569 H FREE
-1 1htyA 577 H FREE
-1 1htyA 612 H FREE
-1 1htyA 674 H FREE
-1 1htyA 678 H FREE
-1 1htyA 689 H FREE
-1 1htyA 734 H FREE
-1 1htyA 758 E FREE
-1 1htyA 766 H FREE
-1 1htyA 776 D FREE
-1 1htyA 808 D FREE
-1 1htyA 832 E FREE
-1 1htyA 842 D FREE
-1 1htyA 843 D FREE
-1 1htyA 853 D FREE
-1 1htyA 859 H FREE
-1 1htyA 871 C FREE
-1 1htyA 878 H FREE
-1 1htyA 888 H FREE
-1 1htyA 919 H FREE
-1 1htyA 949 H FREE
-1 1htyA 956 C FREE
-1 1hu3A 1 D FREE
-1 1hu3A 3 E FREE
-1 1hu3A 69 C FREE
-1 1hu3A 71 C FREE
-1 1hu3A 97 C FREE
-1 1hu3A 131 H FREE
-1 1hu3A 167 H FREE
-1 1hu3A 169 C FREE
-1 1hu3A 177 H FREE
-1 1hu3A 180 E FREE
-1 1hu3A 184 C FREE
-1 1hu3A 186 C FREE
-1 1hu3A 197 D FREE
-1 1hu3A 234 D FREE
-1 1hu3A 238 C FREE
-1 1hu3A 256 H FREE
-1 1hu3A 258 E FREE
-1 1hulA 8 E FREE
-1 1hulA 16 H FREE
-1 1hulA 33 H FREE
-1 1hulA 36 H FREE
-1 1hulA 39 C FREE
-1 1hulA 42 E FREE
-1 1hulA 61 E FREE
-1 1hulA 75 D FREE
-1 1hulA 81 C FREE
-1 1hulA 84 E FREE
-1 1hulA 93 D FREE
-1 1hulA 105 E FREE
-1 1huvA 9 D FREE
-1 1huvA 38 H FREE
-1 1huvA 90 D FREE
-1 1huvA 115 E FREE
-1 1huvA 116 D FREE
-1 1huvA 121 C FREE
-1 1huvA 133 H FREE
-1 1huvA 146 H FREE
-1 1huvA 157 D FREE
-1 1huvA 169 H FREE
-1 1huvA 225 H FREE
-1 1huvA 237 D FREE
-1 1huvA 241 C FREE
-1 1huvA 254 H FREE
-1 1huvA 261 C FREE
-1 1huvA 283 D FREE
-1 1huvA 331 D FREE
-1 1huvA 341 C FREE
-1 1huvA 364 D FREE
-1 1huvA 365 H FREE
-1 1huvA 372 H FREE
-1 1hv6A 42 E FREE
-1 1hv6A 45 C FREE
-1 1hv6A 48 E FREE
-1 1hv6A 69 H FREE
-1 1hv6A 108 C FREE
-1 1hv6A 126 D FREE
-1 1hv6A 173 H FREE
-1 1hv6A 184 C FREE
-1 1hv6A 185 C FREE
-1 1hv6A 188 H FREE
-1 1hv6A 231 H FREE
-1 1hv6A 232 E FREE
-1 1hv6A 236 H FREE
-1 1hv6A 241 H FREE
-1 1hv6A 263 D FREE
-1 1hv6A 269 E FREE
-1 1hv6A 275 H FREE
-1 1hv6A 300 D FREE
-1 1hv6A 315 E FREE
1 1hwtC 9 C ZN_1_C ZN_2_C
1 1hwtC 12 C ZN_1_C
1 1hwtC 19 C ZN_1_C
-1 1hwtC 20 D FREE
-1 1hwtC 25 H FREE
1 1hwtC 26 C ZN_1_C ZN_2_C
1 1hwtC 29 C ZN_2_C
-1 1hwtC 36 H FREE
1 1hwtC 38 C ZN_2_C
-1 1hwtC 39 H FREE
-1 1hwtC 77 H FREE
-1 1hx2A 3 C FREE
-1 1hx2A 12 C FREE
-1 1hx2A 16 C FREE
-1 1hx2A 20 C FREE
-1 1hx2A 21 E FREE
-1 1hx2A 29 C FREE
-1 1hx2A 30 D FREE
-1 1hx2A 33 C FREE
-1 1hx2A 37 C FREE
-1 1hx2A 39 C FREE
-1 1hx2A 52 E FREE
-1 1hx2A 53 C FREE
-1 1hx2A 55 H FREE
-1 1hx2A 59 C FREE
-1 1hx8A 9 D FREE
-1 1hx8A 16 H FREE
-1 1hx8A 28 C FREE
-1 1hx8A 35 C FREE
-1 1hx8A 42 H FREE
-1 1hx8A 48 H FREE
-1 1hx8A 49 C FREE
-1 1hx8A 59 H FREE
-1 1hx8A 84 H FREE
-1 1hx8A 85 H FREE
-1 1hx8A 112 D FREE
-1 1hx8A 145 E FREE
-1 1hx8A 156 D FREE
-1 1hx8A 158 C FREE
-1 1hx8A 196 C FREE
-1 1hx8A 216 D FREE
-1 1hx8A 223 C FREE
-1 1hx8A 242 H FREE
-1 1hx8A 248 D FREE
-1 1hx8A 292 E FREE
-1 1hx8A 294 H FREE
-1 1hxdA 2 D FREE
-1 1hxdA 19 H FREE
-1 1hxdA 38 H FREE
-1 1hxdA 106 C FREE
-1 1hxdA 175 D FREE
-1 1hxdA 189 E FREE
-1 1hxdA 312 E FREE
-1 1hxdA 319 E FREE
-1 1hy9A 6 C FREE
-1 1hy9A 7 D FREE
-1 1hy9A 10 E FREE
-1 1hy9A 12 C FREE
-1 1hy9A 24 C FREE
-1 1hy9A 25 D FREE
-1 1hy9A 26 C FREE
-1 1hy9A 32 C FREE
-1 1hy9A 39 C FREE
-1 1hykA 1 C FREE
-1 1hykA 5 H FREE
-1 1hykA 6 E FREE
-1 1hykA 8 C FREE
-1 1hykA 15 C FREE
-1 1hykA 16 C FREE
-1 1hykA 17 D FREE
-1 1hykA 19 C FREE
-1 1hykA 22 C FREE
-1 1hykA 24 C FREE
-1 1hykA 31 C FREE
-1 1hykA 33 C FREE
-1 1hykA 43 C FREE
-1 1hynQ 1 E FREE
-1 1hynQ 6 D FREE
-1 1hynQ 8 E FREE
-1 1hynQ 12 E FREE
-1 1hynQ 21 E FREE
-1 1hynQ 36 H FREE
-1 1hynQ 46 H FREE
-1 1hynQ 50 H FREE
-1 1hynQ 54 H FREE
-1 1hynQ 62 E FREE
-1 1hynQ 76 E FREE
-1 1hynQ 84 E FREE
-1 1hynQ 85 E FREE
-1 1hynQ 97 H FREE
-1 1hynQ 100 H FREE
-1 1hynQ 121 D FREE
-1 1hynQ 136 D FREE
-1 1hynQ 160 H FREE
-1 1hynQ 162 H FREE
-1 1hynQ 191 H FREE
-1 1hynQ 200 C FREE
-1 1hynQ 210 H FREE
-1 1hynQ 224 E FREE
-1 1hynQ 274 H FREE
-1 1hynQ 290 E FREE
-1 1hynQ 308 H FREE
-1 1hynQ 315 D FREE
-1 1hynQ 316 C FREE
-1 1hynQ 324 D FREE
-1 1hyp_ 7 C FREE
-1 1hyp_ 13 C FREE
-1 1hyp_ 27 C FREE
-1 1hyp_ 28 C FREE
-1 1hyp_ 36 D FREE
-1 1hyp_ 38 E FREE
-1 1hyp_ 42 C FREE
-1 1hyp_ 44 C FREE
-1 1hyp_ 66 C FREE
-1 1hyp_ 76 C FREE
-1 1hyrA 16 C FREE
-1 1hyrA 19 C FREE
-1 1hyrA 25 C FREE
-1 1hyrA 30 C FREE
-1 1hyrA 47 C FREE
-1 1hyrA 62 D FREE
-1 1hyrA 73 H FREE
-1 1hyrA 79 H FREE
-1 1hyrA 109 C FREE
-1 1hyrA 123 C FREE
-1 1hyrA 131 C FREE
-1 1hywA 5 E FREE
-1 1hywA 14 H FREE
-1 1hywA 15 D FREE
-1 1hywA 28 D FREE
-1 1hywA 33 E FREE
-1 1hywA 41 D FREE
-1 1hywA 48 E FREE
-1 1hywA 50 E FREE
-1 1hzmA 2 D FREE
-1 1hzmA 37 D FREE
-1 1hzmA 38 C FREE
-1 1hzmA 48 H FREE
-1 1hzmA 89 C FREE
-1 1hzmA 98 D FREE
-1 1hzmA 126 C FREE
-1 1hzmA 145 H FREE
-1 1hzmA 146 C FREE
-1 1hzmA 147 E FREE
-1 1i0rB 24 C FREE
-1 1i0rB 44 C FREE
-1 1i0rB 52 H FREE
-1 1i0rB 107 H FREE
-1 1i0rB 113 E FREE
-1 1i0rB 120 C FREE
-1 1i0rB 125 H FREE
-1 1i0rB 150 H FREE
-1 1i16_ 30 C FREE
-1 1i16_ 53 H FREE
-1 1i16_ 79 D FREE
-1 1i17A 3 E FREE
-1 1i17A 19 D FREE
-1 1i17A 23 E FREE
-1 1i17A 37 D FREE
-1 1i17A 44 C FREE
-1 1i17A 52 E FREE
-1 1i17A 58 C FREE
-1 1i17A 69 E FREE
-1 1i17A 73 E FREE
-1 1i17A 76 D FREE
-1 1i17A 80 H FREE
-1 1i17A 90 E FREE
-1 1i17A 92 C FREE
-1 1i17A 96 H FREE
-1 1i17A 97 C FREE
-1 1i17A 98 D FREE
-1 1i17A 102 E FREE
-1 1i1dD 17 D FREE
-1 1i1dD 37 E FREE
-1 1i1dD 40 C FREE
-1 1i1dD 90 H FREE
-1 1i1dD 95 C FREE
-1 1i1dD 97 H FREE
-1 1i1dD 129 C FREE
-1 1i1dD 136 C FREE
-1 1i1dD 147 C FREE
-1 1i1iP 64 C FREE
-1 1i1iP 87 H FREE
-1 1i1iP 124 H FREE
-1 1i1iP 129 C FREE
-1 1i1iP 155 H FREE
1 1i1iP 159 H ZN_702_P
-1 1i1iP 175 C FREE
-1 1i1iP 223 H FREE
-1 1i1iP 231 C FREE
-1 1i1iP 232 C FREE
-1 1i1iP 245 H FREE
-1 1i1iP 248 C FREE
-1 1i1iP 275 H FREE
-1 1i1iP 309 E FREE
-1 1i1iP 321 C FREE
-1 1i1iP 336 D FREE
-1 1i1iP 338 H FREE
-1 1i1iP 388 H FREE
-1 1i1iP 414 D FREE
-1 1i1iP 424 H FREE
-1 1i1iP 427 C FREE
-1 1i1iP 434 C FREE
-1 1i1iP 465 H FREE
-1 1i1iP 467 E FREE
1 1i1iP 473 H ZN_701_P
-1 1i1iP 474 E FREE
1 1i1iP 477 H ZN_701_P
-1 1i1iP 480 H FREE
-1 1i1iP 483 C FREE
-1 1i1iP 499 D FREE
1 1i1iP 502 E ZN_701_P
-1 1i1iP 509 E FREE
-1 1i1iP 524 H FREE
-1 1i1iP 529 H FREE
-1 1i1iP 561 D FREE
-1 1i1iP 565 H FREE
-1 1i1iP 580 C FREE
-1 1i1iP 600 H FREE
-1 1i1iP 624 H FREE
-1 1i1iP 626 C FREE
-1 1i1jA 12 C FREE
-1 1i1jA 14 D FREE
-1 1i1jA 16 E FREE
-1 1i1jA 17 C FREE
-1 1i1jA 19 H FREE
-1 1i1jA 29 D FREE
-1 1i1jA 34 D FREE
-1 1i1jA 35 C FREE
-1 1i1jA 41 H FREE
-1 1i1jA 103 D FREE
-1 1i1jA 106 C FREE
-1 1i2hA 7 E FREE
-1 1i2hA 16 H FREE
-1 1i2hA 21 D FREE
-1 1i2hA 34 H FREE
-1 1i2hA 98 H FREE
-1 1i2hA 99 H FREE
-1 1i2hA 112 E FREE
-1 1i2hA 154 D FREE
-1 1i2hA 155 E FREE
-1 1i2hA 165 E FREE
-1 1i2tA 0 H FREE
-1 1i2tA 6 E FREE
-1 1i2tA 29 E FREE
-1 1i2tA 51 E FREE
-1 1i2tA 59 H FREE
-1 1i3cA 14 E FREE
-1 1i3cA 15 D FREE
-1 1i3cA 34 H FREE
-1 1i3cA 67 D FREE
-1 1i3cA 100 H FREE
-1 1i3cA 112 H FREE
-1 1i3cA 115 C FREE
-1 1i3jA 43 E FREE
-1 1i3jA 50 H FREE
-1 1i3jA 52 H FREE
-1 1i3jA 54 D FREE
-1 1i3jA 77 C FREE
-1 1i3jA 78 D FREE
-1 1i3jA 83 D FREE
-1 1i3jA 84 C FREE
-1 1i3jA 87 D FREE
-1 1i3jA 91 H FREE
-1 1i3oA 21 H FREE
-1 1i3oA 46 C FREE
-1 1i3oA 55 H FREE
-1 1i3oA 69 D FREE
-1 1i3oA 107 H FREE
-1 1i3oA 115 C FREE
-1 1i3oA 120 H FREE
-1 1i3oA 147 C FREE
-1 1i3oA 168 D FREE
-1 1i3oA 169 C FREE
-1 1i3oA 174 D FREE
-1 1i3oE 2 H FREE
-1 1i3oE 6 H FREE
-1 1i3oE 16 H FREE
-1 1i3oE 28 D FREE
-1 1i3oE 58 H FREE
-1 1i3oE 76 D FREE
1 1i3oE 80 C ZN_1_E
1 1i3oE 83 C ZN_1_E
-1 1i3oE 94 D FREE
1 1i3oE 100 H ZN_1_E
-1 1i3oE 103 H FREE
1 1i3oE 107 C ZN_1_E
-1 1i3oE 120 E FREE
-1 1i3qF 2 D FREE
-1 1i3qF 4 E FREE
-1 1i3qF 5 E FREE
-1 1i3qF 9 D FREE
-1 1i3qF 18 D FREE
-1 1i3qF 21 H FREE
-1 1i3qF 24 D FREE
-1 1i3qF 25 E FREE
-1 1i3qF 56 D FREE
-1 1i3qF 60 H FREE
-1 1i3qF 88 E FREE
-1 1i3qF 109 D FREE
-1 1i3qF 123 E FREE
-1 1i3qH 6 D FREE
-1 1i3qH 7 D FREE
-1 1i3qH 15 D FREE
-1 1i3qH 23 C FREE
-1 1i3qH 35 C FREE
-1 1i3qH 40 D FREE
-1 1i3qH 93 D FREE
-1 1i3qH 105 E FREE
-1 1i3qK 37 E FREE
-1 1i3qK 38 D FREE
-1 1i3qK 39 H FREE
-1 1i3qK 64 H FREE
-1 1i3qK 90 C FREE
-1 1i3qK 116 D FREE
-1 1i3zA 1 D FREE
-1 1i3zA 6 H FREE
-1 1i3zA 8 C FREE
-1 1i3zA 14 C FREE
-1 1i3zA 15 E FREE
-1 1i3zA 40 C FREE
-1 1i3zA 42 C FREE
-1 1i3zA 59 H FREE
-1 1i3zA 69 H FREE
-1 1i3zA 95 H FREE
-1 1i4dA 5 D FREE
-1 1i4dA 7 E FREE
-1 1i4dA 9 E FREE
-1 1i4dA 13 E FREE
-1 1i4dA 35 H FREE
-1 1i4dA 44 H FREE
-1 1i4dA 48 D FREE
-1 1i4dA 69 E FREE
-1 1i4dA 75 C FREE
-1 1i4dA 102 D FREE
-1 1i4dA 116 E FREE
-1 1i4dA 150 H FREE
-1 1i4dA 160 D FREE
-1 1i4dA 169 E FREE
-1 1i4dA 177 H FREE
-1 1i4dA 184 H FREE
-1 1i4dA 199 E FREE
-1 1i4dA 221 E FREE
-1 1i4nA 28 H FREE
-1 1i4nA 45 E FREE
-1 1i4nA 81 E FREE
-1 1i4nA 83 H FREE
-1 1i4nA 100 C FREE
-1 1i4nA 107 D FREE
-1 1i4nA 155 E FREE
-1 1i4nA 157 H FREE
-1 1i4nA 161 D FREE
-1 1i4nA 207 E FREE
-1 1i5hW 16 E FREE
-1 1i5hW 20 H FREE
-1 1i5hW 30 H FREE
-1 1i5nA 3 D FREE
-1 1i5nA 14 E FREE
-1 1i5nA 17 E FREE
-1 1i5nA 25 H FREE
-1 1i5nA 47 H FREE
-1 1i5nA 66 H FREE
-1 1i5nA 69 E FREE
-1 1i5nA 95 D FREE
-1 1i5nA 119 C FREE
-1 1i5pA 12 C FREE
-1 1i5pA 20 H FREE
-1 1i5pA 21 D FREE
-1 1i5pA 27 H FREE
-1 1i5pA 36 E FREE
-1 1i5pA 45 H FREE
-1 1i5pA 183 H FREE
-1 1i5pA 189 D FREE
-1 1i5pA 222 C FREE
-1 1i5pA 238 H FREE
-1 1i5pA 332 H FREE
-1 1i5pA 357 H FREE
-1 1i5pA 361 C FREE
-1 1i5pA 405 C FREE
-1 1i5pA 442 H FREE
-1 1i5pA 467 H FREE
-1 1i5pA 484 H FREE
-1 1i5pA 489 D FREE
-1 1i5pA 499 H FREE
-1 1i5pA 520 D FREE
-1 1i5pA 577 D FREE
-1 1i5pA 588 D FREE
-1 1i5xA 14 E FREE
-1 1i5xA 18 H FREE
-1 1i5xA 44 D FREE
-1 1i5xA 46 E FREE
-1 1i5xA 55 H FREE
-1 1i5xA 59 E FREE
-1 1i5xA 66 E FREE
-1 1i6aA 7 H FREE
-1 1i6aA 21 H FREE
-1 1i6aA 27 H FREE
-1 1i6aA 38 H FREE
-1 1i6aA 43 H FREE
-1 1i6aA 55 D FREE
-1 1i6aA 86 H FREE
-1 1i6aA 111 H FREE
-1 1i6aA 112 C FREE
-1 1i6aA 121 C FREE
-1 1i6aA 131 H FREE
-1 1i6aA 209 H FREE
-1 1i6kA 30 H FREE
-1 1i6kA 34 C FREE
-1 1i6kA 37 C FREE
-1 1i6kA 40 D FREE
-1 1i6kA 42 H FREE
-1 1i6kA 51 H FREE
-1 1i6kA 85 H FREE
-1 1i6kA 94 C FREE
-1 1i6kA 131 D FREE
-1 1i6kA 145 D FREE
-1 1i6kA 149 H FREE
-1 1i6kA 207 D FREE
-1 1i6kA 222 D FREE
-1 1i6kA 287 H FREE
-1 1i6kA 288 H FREE
-1 1i6nA 3 C FREE
-1 1i6nA 22 C FREE
-1 1i6nA 25 H FREE
-1 1i6nA 45 H FREE
-1 1i6nA 57 H FREE
-1 1i6nA 58 H FREE
-1 1i6nA 78 H FREE
-1 1i6nA 92 C FREE
1 1i6nA 141 E ZN_401_A
-1 1i6nA 145 H FREE
-1 1i6nA 148 C FREE
1 1i6nA 173 D ZN_401_A
-1 1i6nA 176 H FREE
-1 1i6nA 178 H FREE
1 1i6nA 199 H ZN_401_A
-1 1i6nA 229 H FREE
1 1i6nA 245 E ZN_401_A
-1 1i78A 9 D FREE
-1 1i78A 26 E FREE
-1 1i78A 82 D FREE
-1 1i78A 84 D FREE
-1 1i78A 96 D FREE
-1 1i78A 100 H FREE
-1 1i78A 209 D FREE
-1 1i78A 211 H FREE
-1 1i78A 266 D FREE
-1 1i78A 267 H FREE
-1 1i7wB 14 D FREE
-1 1i7wB 15 D FREE
-1 1i7wB 18 D FREE
-1 1i7wB 25 E FREE
-1 1i7wB 26 E FREE
-1 1i7wB 30 E FREE
-1 1i7wB 32 D FREE
-1 1i7wB 36 D FREE
-1 1i7wB 41 H FREE
-1 1i7wB 87 D FREE
-1 1i7wB 89 D FREE
-1 1i7wB 96 D FREE
-1 1i7wB 104 E FREE
-1 1i7wB 150 D FREE
-1 1i82A 12 D FREE
-1 1i82A 16 D FREE
-1 1i82A 60 D FREE
-1 1i82A 74 D FREE
-1 1i82A 77 E FREE
-1 1i82A 81 D FREE
-1 1i82A 85 H FREE
-1 1i82A 94 D FREE
-1 1i82A 130 E FREE
-1 1i82A 154 D FREE
-1 1i85A 15 C FREE
-1 1i85A 54 H FREE
-1 1i85A 73 H FREE
-1 1i85A 79 D FREE
-1 1i85A 85 C FREE
-1 1i85A 88 H FREE
-1 1i85A 89 H FREE
-1 1i85A 99 H FREE
-1 1i85A 104 E FREE
-1 1i8fF 7 C FREE
-1 1i8fF 31 H FREE
-1 1i8fF 41 D FREE
-1 1i8fF 43 H FREE
-1 1i8fF 53 E FREE
-1 1i9bA 0 E FREE
-1 1i9bA 66 D FREE
-1 1i9bA 75 H FREE
-1 1i9bA 91 D FREE
-1 1i9bA 129 C FREE
-1 1i9bA 142 C FREE
-1 1i9bA 151 H FREE
-1 1i9bA 152 H FREE
-1 1i9bA 193 C FREE
-1 1i9bA 194 C FREE
-1 1i9bA 200 D FREE
-1 1i9dA 7 H FREE
-1 1i9dA 11 C FREE
-1 1i9dA 77 D FREE
-1 1i9dA 87 H FREE
-1 1i9dA 105 C FREE
-1 1i9dA 109 E FREE
-1 1i9dA 126 E FREE
-1 1i9dA 127 D FREE
-1 1i9dA 129 E FREE
-1 1i9dA 133 D FREE
-1 1i9zA 1 D FREE
-1 1i9zA 4 H FREE
-1 1i9zA 9 H FREE
-1 1i9zA 21 H FREE
-1 1i9zA 36 C FREE
-1 1i9zA 55 D FREE
-1 1i9zA 63 E FREE
-1 1i9zA 86 C FREE
-1 1i9zA 95 C FREE
-1 1i9zA 118 C FREE
-1 1i9zA 122 C FREE
-1 1i9zA 160 C FREE
-1 1i9zA 165 H FREE
-1 1i9zA 178 H FREE
-1 1i9zA 198 H FREE
-1 1i9zA 221 C FREE
-1 1i9zA 234 D FREE
-1 1i9zA 251 E FREE
-1 1i9zA 275 H FREE
-1 1i9zA 282 D FREE
-1 1i9zA 293 H FREE
-1 1i9zA 304 D FREE
-1 1i9zA 305 H FREE
-1 1i9zA 341 D FREE
-1 1ia0B 2 E FREE
-1 1ia0B 5 H FREE
-1 1ia0B 11 C FREE
-1 1ia0B 21 E FREE
-1 1ia0B 26 E FREE
-1 1ia0B 27 H FREE
-1 1ia0B 36 H FREE
-1 1ia0B 52 E FREE
-1 1ia0B 66 D FREE
-1 1ia0B 68 E FREE
-1 1ia0B 87 D FREE
-1 1ia0B 104 H FREE
-1 1ia0B 110 E FREE
-1 1ia0B 113 D FREE
-1 1ia0B 117 D FREE
-1 1ia0B 124 E FREE
-1 1ia0B 126 C FREE
-1 1ia0B 128 C FREE
-1 1ia0B 136 H FREE
-1 1ia0B 180 E FREE
-1 1ia0B 189 H FREE
-1 1ia0B 193 E FREE
-1 1ia0B 196 D FREE
-1 1ia0B 200 C FREE
-1 1ia0B 202 D FREE
-1 1ia0B 210 C FREE
-1 1ia0B 226 H FREE
-1 1ia0B 238 C FREE
-1 1ia0B 263 H FREE
-1 1ia0B 294 D FREE
-1 1ia0B 302 C FREE
-1 1ia0B 303 D FREE
-1 1ia0B 306 H FREE
-1 1ia0B 324 E FREE
-1 1ia0B 342 E FREE
-1 1ia0B 353 C FREE
-1 1ia0B 395 H FREE
-1 1ia0B 400 E FREE
-1 1ia0B 403 D FREE
-1 1ia0B 404 E FREE
-1 1ia0B 406 E FREE
-1 1ia0B 409 E FREE
-1 1ia0B 420 E FREE
-1 1ia0B 430 D FREE
-1 1ia0B 437 E FREE
-1 1ia0B 438 E FREE
-1 1ia0B 441 E FREE
-1 1ia0B 443 E FREE
-1 1ia9A 8 E FREE
-1 1ia9A 29 E FREE
-1 1ia9A 37 E FREE
-1 1ia9A 38 E FREE
-1 1ia9A 57 C FREE
-1 1ia9A 80 C FREE
-1 1ia9A 85 H FREE
-1 1ia9A 92 H FREE
-1 1ia9A 118 H FREE
-1 1ia9A 120 C FREE
-1 1ia9A 159 C FREE
-1 1ia9A 160 H FREE
-1 1ia9A 169 E FREE
-1 1ia9A 171 C FREE
1 1ia9A 202 H ZN_2001_A
-1 1ia9A 216 D FREE
-1 1ia9A 226 D FREE
-1 1ia9A 238 C FREE
1 1ia9A 259 H ZN_2001_A
-1 1ia9A 260 H FREE
1 1ia9A 261 C ZN_2001_A
-1 1ia9A 264 C FREE
1 1ia9A 265 C ZN_2001_A
-1 1iapA 8 E FREE
-1 1iapA 16 H FREE
-1 1iapA 23 H FREE
-1 1iapA 29 E FREE
-1 1iapA 35 C FREE
-1 1iapA 36 C FREE
-1 1iapA 38 H FREE
-1 1iapA 40 D FREE
-1 1iapA 49 E FREE
-1 1iapA 56 D FREE
-1 1iapA 59 H FREE
-1 1iapA 63 E FREE
-1 1iapA 79 E FREE
-1 1iapA 81 D FREE
-1 1iapA 90 E FREE
-1 1iapA 91 D FREE
-1 1iapA 114 D FREE
-1 1iapA 129 E FREE
-1 1iapA 140 D FREE
-1 1iapA 148 E FREE
-1 1iapA 150 H FREE
-1 1iapA 153 E FREE
-1 1iapA 158 H FREE
-1 1iapA 161 E FREE
-1 1iapA 164 H FREE
-1 1iapA 169 D FREE
-1 1iapA 170 E FREE
-1 1iapA 171 E FREE
-1 1iapA 186 H FREE
-1 1ib8A 4 D FREE
-1 1ib8A 46 D FREE
-1 1ib8A 55 D FREE
-1 1ib8A 68 D FREE
-1 1ib8A 73 D FREE
-1 1ib8A 82 E FREE
-1 1ib8A 89 E FREE
-1 1ib8A 107 H FREE
1 1ibqA 27 H ZN_1455_A
1 1ibqA 31 D ZN_1457_A
-1 1ibqA 52 H FREE
-1 1ibqA 86 D FREE
-1 1ibqA 157 H FREE
1 1ibqA 213 D ZN_1457_A
-1 1ibqA 249 C FREE
-1 1ibqA 284 C FREE
-1 1ibqA 301 D FREE
-1 1ibtA 1 E FREE
-1 1ibtA 3 D FREE
-1 1ibtA 51 D FREE
-1 1ibtA 56 D FREE
-1 1ibtA 65 E FREE
-1 1ibvF 12 D FREE
-1 1ibvF 20 D FREE
-1 1ibvF 32 D FREE
-1 1ibvF 40 D FREE
-1 1ibvF 46 D FREE
-1 1ibvF 50 E FREE
-1 1ibvF 60 H FREE
-1 1ibvF 70 C FREE
-1 1ibvF 115 E FREE
-1 1ibvF 116 D FREE
-1 1ibvF 126 D FREE
-1 1ibvF 127 E FREE
-1 1ibvF 146 C FREE
-1 1ibvF 151 H FREE
-1 1ibvF 213 E FREE
-1 1ic8B 3 E FREE
-1 1ic8B 10 E FREE
-1 1ic8B 11 E FREE
-1 1ic8B 14 H FREE
-1 1ic8B 20 E FREE
-1 1ic8B 26 D FREE
-1 1ic8B 41 H FREE
-1 1ic8B 58 H FREE
-1 1ic8B 62 H FREE
-1 1ic8B 94 H FREE
-1 1ic8B 103 E FREE
-1 1ic8B 151 C FREE
-1 1ic8B 156 C FREE
-1 1ic8B 189 E FREE
-1 1ic8B 190 E FREE
-1 1ica_ 2 C FREE
-1 1ica_ 3 D FREE
-1 1ica_ 12 H FREE
-1 1ica_ 15 C FREE
-1 1ica_ 18 H FREE
-1 1ica_ 19 C FREE
-1 1ica_ 29 C FREE
-1 1ica_ 35 C FREE
-1 1ica_ 37 C FREE
-1 1icfB 29 H FREE
-1 1icfB 30 C FREE
-1 1icfI 3 C FREE
-1 1icfI 9 H FREE
-1 1icfI 14 H FREE
-1 1icfI 22 C FREE
-1 1icfI 33 C FREE
-1 1icfI 40 C FREE
-1 1icfI 42 C FREE
-1 1icfI 58 H FREE
-1 1icfI 59 H FREE
-1 1icfI 61 C FREE
-1 1icfI 63 E FREE
-1 1ichA 2 H FREE
-1 1ichA 11 D FREE
-1 1ichA 20 E FREE
-1 1ichA 29 E FREE
-1 1ichA 38 D FREE
-1 1ichA 39 H FREE
-1 1ichA 40 E FREE
-1 1ichA 42 D FREE
-1 1ichA 45 E FREE
-1 1ichA 51 C FREE
-1 1ichA 54 E FREE
-1 1ichA 89 C FREE
-1 1ichA 91 E FREE
-1 1ichA 98 C FREE
-1 1iciA 10 H FREE
-1 1iciA 90 H FREE
-1 1iciA 104 C FREE
-1 1iciA 111 D FREE
-1 1iciA 114 H FREE
-1 1iciA 124 H FREE
-1 1iciA 126 H FREE
1 1iciA 134 C ZN_2001_A
1 1iciA 137 C ZN_2001_A
1 1iciA 155 C ZN_2001_A
1 1iciA 158 C ZN_2001_A
-1 1iciA 171 E FREE
-1 1iciA 189 D FREE
-1 1iciA 249 H FREE
-1 1icwA 3 E FREE
-1 1icwA 6 C FREE
-1 1icwA 8 C FREE
-1 1icwA 17 H FREE
-1 1icwA 32 H FREE
-1 1icwA 33 C FREE
-1 1icwA 37 C FREE
-1 1id1A 4 H FREE
-1 1id1A 8 C FREE
-1 1id1A 10 H FREE
-1 1id1A 36 E FREE
-1 1id1A 56 D FREE
-1 1id1A 71 C FREE
-1 1id1A 81 D FREE
-1 1id1A 117 H FREE
-1 1ie0A 4 E FREE
-1 1ie0A 9 D FREE
-1 1ie0A 10 H FREE
-1 1ie0A 20 H FREE
-1 1ie0A 21 C FREE
-1 1ie0A 24 H FREE
-1 1ie0A 36 D FREE
-1 1ie0A 40 C FREE
1 1ie0A 53 H ZN_1001_A
-1 1ie0A 56 E FREE
1 1ie0A 57 H ZN_1001_A
-1 1ie0A 66 H FREE
-1 1ie0A 72 H FREE
-1 1ie0A 77 D FREE
1 1ie0A 125 C ZN_1001_A
-1 1ie0A 131 H FREE
-1 1ie0A 149 E FREE
-1 1ifl_ 11 E FREE
-1 1ifl_ 22 D FREE
-1 1ig0B 28 E FREE
-1 1ig0B 31 H FREE
-1 1ig0B 61 H FREE
-1 1ig0B 66 C FREE
-1 1ig0B 68 D FREE
-1 1ig0B 96 D FREE
-1 1ig0B 98 D FREE
-1 1ig0B 125 D FREE
-1 1ig0B 129 C FREE
-1 1ig0B 136 H FREE
-1 1ig0B 156 H FREE
-1 1ig0B 165 H FREE
-1 1ig0B 196 D FREE
-1 1ig0B 200 H FREE
-1 1ig0B 218 C FREE
-1 1ig0B 246 C FREE
-1 1ig0B 250 C FREE
-1 1ig0B 294 C FREE
-1 1ig0B 295 C FREE
-1 1ig6A 2 D FREE
-1 1ig6A 58 H FREE
-1 1ig6A 75 C FREE
-1 1ig6A 79 H FREE
-1 1ig6A 88 E FREE
-1 1ignA 5 H FREE
-1 1ignA 14 E FREE
-1 1ignA 15 D FREE
-1 1ignA 16 E FREE
-1 1ignA 20 D FREE
-1 1ignA 32 H FREE
-1 1ignA 36 D FREE
-1 1ignA 37 E FREE
-1 1ignA 40 H FREE
-1 1ignA 45 H FREE
-1 1ignA 52 H FREE
-1 1ignA 63 E FREE
-1 1ignA 69 D FREE
-1 1ignA 77 D FREE
-1 1ignA 99 D FREE
-1 1ignA 100 E FREE
-1 1ignA 101 D FREE
-1 1ignA 115 D FREE
-1 1ignA 120 D FREE
-1 1ignA 122 D FREE
-1 1ignA 132 D FREE
-1 1ignA 145 D FREE
-1 1ignA 148 H FREE
-1 1ignA 153 E FREE
-1 1ignA 171 E FREE
-1 1ignA 175 H FREE
-1 1ignA 178 E FREE
-1 1ignA 180 H FREE
-1 1ignA 183 H FREE
-1 1ignA 185 E FREE
-1 1ignA 190 D FREE
-1 1ignA 202 D FREE
-1 1ignA 209 E FREE
-1 1ignA 217 E FREE
-1 1ignA 219 E FREE
-1 1igrA 2 C FREE
-1 1igrA 7 D FREE
-1 1igrA 21 C FREE
-1 1igrA 29 H FREE
-1 1igrA 119 C FREE
-1 1igrA 147 C FREE
-1 1igrA 151 C FREE
-1 1igrA 161 C FREE
-1 1igrA 174 C FREE
-1 1igrA 180 C FREE
-1 1igrA 184 C FREE
-1 1igrA 188 C FREE
-1 1igrA 193 C FREE
-1 1igrA 199 C FREE
-1 1igrA 200 C FREE
-1 1igrA 201 H FREE
-1 1igrA 204 C FREE
-1 1igrA 208 C FREE
-1 1igrA 217 C FREE
-1 1igrA 220 C FREE
-1 1igrA 222 H FREE
-1 1igrA 229 C FREE
-1 1igrA 233 C FREE
-1 1igrA 245 C FREE
-1 1igrA 251 C FREE
-1 1igrA 268 H FREE
-1 1igrA 272 C FREE
-1 1igrA 276 C FREE
-1 1igrA 290 C FREE
-1 1igrA 293 C FREE
-1 1igrA 297 C FREE
-1 1igrA 301 C FREE
-1 1igrA 322 C FREE
-1 1igrA 361 H FREE
-1 1igrA 363 H FREE
-1 1igrA 405 H FREE
-1 1igrA 424 C FREE
-1 1igrA 457 C FREE
-1 1igrA 463 D FREE
-1 1iguB 1 E FREE
-1 1iguB 3 D FREE
-1 1iguB 16 H FREE
-1 1iguB 40 E FREE
-1 1iguB 41 D FREE
-1 1iguB 45 E FREE
-1 1iguB 47 E FREE
-1 1iguB 60 E FREE
-1 1ihmB 87 H FREE
-1 1ihmB 94 H FREE
-1 1ihmB 126 C FREE
-1 1ihmB 134 H FREE
-1 1ihmB 146 H FREE
-1 1ihmB 150 D FREE
-1 1ihmB 155 D FREE
-1 1ihmB 170 H FREE
-1 1ihmB 183 C FREE
-1 1ihmB 208 C FREE
-1 1ihmB 212 D FREE
-1 1ihmB 224 E FREE
-1 1ihmB 269 C FREE
-1 1ihmB 285 H FREE
-1 1ihmB 309 H FREE
-1 1ihmB 321 D FREE
-1 1ihmB 325 C FREE
-1 1ihmB 328 H FREE
-1 1ihmB 336 H FREE
-1 1ihmB 354 H FREE
-1 1ihmB 380 H FREE
-1 1ihmB 403 H FREE
-1 1ihmB 415 E FREE
-1 1ihmB 434 C FREE
-1 1ihmB 439 E FREE
-1 1ihmB 443 H FREE
-1 1ihmB 447 E FREE
-1 1ihmB 454 E FREE
-1 1ihmB 459 H FREE
-1 1ihmB 464 D FREE
-1 1ihmB 471 E FREE
-1 1ihmB 482 C FREE
-1 1ihqA 22 H FREE
-1 1ihqA 24 E FREE
-1 1ihqA 26 E FREE
-1 1ihqA 36 E FREE
-1 1ihrA 39 E FREE
-1 1ihrA 41 E FREE
-1 1ii5A 32 D FREE
-1 1ii5A 66 D FREE
-1 1ii5A 112 D FREE
-1 1ii5A 161 D FREE
-1 1iieA 6 D FREE
-1 1iieA 7 H FREE
-1 1iieA 10 H FREE
-1 1iieA 34 H FREE
-1 1iieA 43 D FREE
-1 1iieA 48 E FREE
-1 1iieA 52 H FREE
-1 1iieA 53 H FREE
-1 1iieA 62 H FREE
-1 1iijA 0 E FREE
-1 1iioA 9 E FREE
-1 1iioA 10 D FREE
-1 1iioA 30 E FREE
-1 1iioA 31 E FREE
-1 1iioA 41 D FREE
-1 1iioA 44 C FREE
-1 1iioA 50 E FREE
-1 1iioA 55 D FREE
-1 1iioA 64 D FREE
-1 1iioA 75 D FREE
-1 1iiyA 7 C FREE
-1 1iiyA 21 C FREE
-1 1iiyA 55 E FREE
-1 1iiyA 57 C FREE
-1 1iiyA 72 C FREE
-1 1iiyA 89 H FREE
-1 1iiyA 94 D FREE
-1 1ijaA 61 H FREE
-1 1ijaA 125 C FREE
-1 1ijdB 9 E FREE
-1 1ijdB 10 E FREE
-1 1ijdB 12 H FREE
-1 1ijdB 14 H FREE
-1 1ijdB 17 D FREE
-1 1ijdB 30 H FREE
-1 1ijdB 41 H FREE
-1 1ijfB 9 D FREE
-1 1ijfB 14 D FREE
-1 1ijfB 15 D FREE
-1 1ijfB 16 E FREE
-1 1ijfB 32 E FREE
-1 1ijfB 39 H FREE
-1 1ijfB 55 C FREE
-1 1ijfB 59 D FREE
-1 1ijfB 60 D FREE
-1 1ijfB 65 D FREE
-1 1ijfB 76 D FREE
-1 1ijfB 77 H FREE
-1 1ijfB 82 D FREE
-1 1ijxA 4 C FREE
-1 1ijxA 12 C FREE
-1 1ijxA 25 H FREE
-1 1ijxA 27 H FREE
-1 1ijxA 28 H FREE
-1 1ijxA 48 H FREE
-1 1ijxA 49 C FREE
-1 1ijxA 58 C FREE
-1 1ijxA 65 C FREE
-1 1ijxA 71 H FREE
-1 1ijxA 77 C FREE
-1 1ijxA 81 C FREE
-1 1ijxA 88 C FREE
-1 1ijxA 97 H FREE
-1 1ijxA 105 C FREE
-1 1ijxA 116 C FREE
-1 1ijxA 126 D FREE
-1 1ik9A 1 E FREE
-1 1ik9A 8 H FREE
-1 1ik9A 12 E FREE
-1 1ik9A 17 H FREE
-1 1ik9A 37 D FREE
-1 1ik9A 39 H FREE
-1 1ik9A 48 E FREE
-1 1ik9A 50 E FREE
-1 1ik9A 56 D FREE
-1 1ik9A 97 E FREE
-1 1ik9A 124 E FREE
-1 1ik9A 131 D FREE
-1 1ik9A 142 H FREE
-1 1ik9A 146 E FREE
-1 1ik9A 162 E FREE
-1 1ik9A 169 E FREE
-1 1ik9A 172 E FREE
-1 1ik9A 194 H FREE
-1 1ik9A 205 E FREE
-1 1ik9A 211 E FREE
-1 1ikoP 29 D FREE
-1 1ikoP 32 D FREE
-1 1ikoP 35 C FREE
-1 1ikoP 47 E FREE
-1 1ikoP 62 C FREE
-1 1ikoP 74 C FREE
-1 1ikoP 98 E FREE
-1 1ikoP 126 C FREE
-1 1ikoP 150 H FREE
-1 1iloA 10 C FREE
-1 1iloA 13 C FREE
-1 1iloA 38 E FREE
-1 1iloA 56 D FREE
-1 1iloA 70 E FREE
-1 1ilr1 16 D FREE
-1 1ilr1 53 H FREE
-1 1ilr1 60 H FREE
-1 1ilr1 65 C FREE
-1 1ilr1 68 C FREE
-1 1ilr1 111 E FREE
-1 1ilr1 115 C FREE
-1 1ilr1 121 C FREE
-1 1ilr1 150 D FREE
-1 1im3D 5 E FREE
-1 1im3D 6 D FREE
-1 1im3D 9 C FREE
-1 1im3D 12 D FREE
-1 1im3D 32 D FREE
-1 1im3D 36 D FREE
-1 1im3D 42 E FREE
-1 1im3D 47 H FREE
-1 1im3D 49 D FREE
-1 1im3D 50 D FREE
-1 1im3D 52 E FREE
-1 1im3D 57 E FREE
-1 1im3D 84 D FREE
-1 1im3D 90 C FREE
-1 1im3D 93 E FREE
-1 1im5A 9 D FREE
1 1im5A 53 H ZN_400_A
-1 1im5A 57 H FREE
1 1im5A 70 H ZN_400_A
-1 1im5A 71 C FREE
-1 1im5A 125 C FREE
-1 1im5A 132 C FREE
-1 1im5A 143 H FREE
-1 1im5A 152 D FREE
-1 1im8A 6 D FREE
-1 1im8A 63 D FREE
-1 1im8A 66 C FREE
-1 1im8A 90 D FREE
-1 1im8A 99 C FREE
-1 1im8A 102 H FREE
-1 1im8A 107 H FREE
-1 1im8A 116 C FREE
-1 1im8A 121 H FREE
-1 1im8A 165 E FREE
-1 1im8A 176 H FREE
-1 1im8A 182 H FREE
-1 1im8A 183 H FREE
-1 1im8A 215 H FREE
-1 1im8A 233 C FREE
-1 1imt_ 6 C FREE
-1 1imt_ 7 E FREE
-1 1imt_ 9 D FREE
-1 1imt_ 12 C FREE
-1 1imt_ 17 C FREE
-1 1imt_ 18 C FREE
-1 1imt_ 30 C FREE
-1 1imt_ 38 E FREE
-1 1imt_ 40 C FREE
-1 1imt_ 41 H FREE
-1 1imt_ 45 H FREE
-1 1imt_ 55 H FREE
-1 1imt_ 56 H FREE
-1 1imt_ 58 C FREE
-1 1imt_ 60 C FREE
-1 1imt_ 66 C FREE
-1 1imt_ 76 C FREE
-1 1in4A 25 E FREE
-1 1in4A 52 H FREE
-1 1in4A 68 H FREE
-1 1in4A 79 H FREE
-1 1in4A 108 D FREE
-1 1in4A 109 E FREE
-1 1in4A 111 H FREE
-1 1in4A 288 E FREE
-1 1in4A 297 E FREE
-1 1in4A 322 H FREE
-1 1ioj_ 2 D FREE
-1 1ioj_ 8 D FREE
-1 1ioj_ 12 E FREE
-1 1ioj_ 18 E FREE
-1 1ioj_ 19 D FREE
-1 1ioj_ 32 E FREE
-1 1ioj_ 43 E FREE
-1 1ioj_ 50 E FREE
-1 1ip0A 3 H FREE
-1 1ip0A 7 C FREE
-1 1ip0A 13 H FREE
-1 1ip0A 15 C FREE
-1 1ip0A 20 C FREE
-1 1ip0A 31 C FREE
-1 1ip0A 33 C FREE
-1 1ip0A 42 C FREE
-1 1iqoA 13 D FREE
-1 1iqoA 17 E FREE
-1 1iqoA 29 E FREE
-1 1iqoA 35 D FREE
-1 1iqoA 36 D FREE
-1 1iqoA 37 D FREE
-1 1iqoA 51 H FREE
-1 1iqoA 62 D FREE
-1 1iqoA 63 E FREE
-1 1iqoA 67 E FREE
-1 1iqoA 77 H FREE
-1 1iqoA 86 H FREE
-1 1iqtA 43 C FREE
-1 1iqtA 62 H FREE
-1 1iqtA 69 C FREE
-1 1iqtA 70 E FREE
-1 1irjA 1 C FREE
-1 1irjA 7 E FREE
-1 1irjA 18 H FREE
-1 1irjA 26 H FREE
-1 1irjA 34 E FREE
-1 1irjA 42 D FREE
-1 1irjA 59 H FREE
-1 1irjA 65 D FREE
-1 1irjA 69 D FREE
-1 1irjA 76 E FREE
-1 1irjA 89 H FREE
-1 1irjA 93 H FREE
-1 1irjA 101 H FREE
-1 1irjA 102 H FREE
-1 1irjA 103 H FREE
-1 1irl_ 15 H FREE
-1 1irl_ 19 D FREE
-1 1irl_ 51 E FREE
-1 1irl_ 54 H FREE
-1 1irl_ 57 C FREE
-1 1irl_ 60 E FREE
-1 1irl_ 61 E FREE
-1 1irl_ 78 H FREE
-1 1irl_ 104 C FREE
-1 1irl_ 105 E FREE
-1 1irl_ 108 D FREE
-1 1irl_ 115 E FREE
-1 1irl_ 124 C FREE
-1 1irqB 14 D FREE
-1 1irqB 22 D FREE
-1 1irqB 26 D FREE
-1 1irqB 34 D FREE
-1 1irqB 36 H FREE
-1 1irqB 37 H FREE
-1 1irqB 42 E FREE
-1 1irqB 52 E FREE
-1 1irqB 55 D FREE
-1 1irxA 2 H FREE
-1 1irxA 34 H FREE
-1 1irxA 40 E FREE
-1 1irxA 49 H FREE
-1 1irxA 60 H FREE
-1 1irxA 62 H FREE
-1 1irxA 65 D FREE
-1 1irxA 68 D FREE
1 1irxA 98 C ZN_600_A
1 1irxA 99 H ZN_600_A
1 1irxA 105 H ZN_600_A
-1 1irxA 122 D FREE
1 1irxA 176 C ZN_601
1 1irxA 179 H ZN_601
1 1irxA 198 C ZN_601
-1 1irxA 202 H FREE
-1 1irxA 220 D FREE
-1 1irxA 227 H FREE
-1 1irxA 233 E FREE
-1 1irxA 238 D FREE
-1 1irxA 239 H FREE
-1 1irxA 268 E FREE
-1 1irxA 291 D FREE
-1 1irxA 308 H FREE
-1 1irxA 327 D FREE
-1 1irxA 328 E FREE
-1 1irxA 381 H FREE
-1 1irxA 396 H FREE
-1 1irxA 459 H FREE
-1 1irxA 521 E FREE
-1 1irzA 11 H FREE
-1 1irzA 14 H FREE
-1 1irzA 23 H FREE
-1 1irzA 51 H FREE
-1 1isfA 9 H FREE
-1 1isfA 18 C FREE
-1 1isfA 34 C FREE
-1 1isfA 50 C FREE
-1 1isfA 66 H FREE
-1 1isfA 80 H FREE
-1 1isfA 98 D FREE
-1 1isfA 106 D FREE
-1 1isfA 111 C FREE
-1 1isfA 124 C FREE
-1 1isfA 130 C FREE
-1 1isfA 155 H FREE
-1 1isfA 177 E FREE
-1 1isfA 195 H FREE
-1 1isfA 205 C FREE
-1 1isfA 226 C FREE
-1 1isfA 238 C FREE
-1 1isfA 241 H FREE
-1 1isfA 244 H FREE
-1 1isfA 247 C FREE
-1 1itqA 17 D FREE
1 1itqA 19 H ZN_401_A
1 1itqA 21 D ZN_401_A
-1 1itqA 48 H FREE
-1 1itqA 70 C FREE
-1 1itqA 89 H FREE
-1 1itqA 92 C FREE
-1 1itqA 127 H FREE
-1 1itqA 151 H FREE
-1 1itqA 153 C FREE
-1 1itqA 194 D FREE
1 1itqA 197 H ZN_402_A
1 1itqA 218 H ZN_402_A
-1 1itqA 225 C FREE
-1 1itqA 233 D FREE
-1 1itqA 257 C FREE
-1 1itqA 269 H FREE
-1 1itqA 272 H FREE
-1 1itqA 287 D FREE
-1 1itqA 360 C FREE
-1 1itqA 363 H FREE
-1 1itxA 39 H FREE
-1 1itxA 48 C FREE
-1 1itxA 53 H FREE
-1 1itxA 68 C FREE
-1 1itxA 239 D FREE
-1 1itxA 247 D FREE
-1 1itxA 258 H FREE
-1 1itxA 288 H FREE
-1 1itxA 312 C FREE
-1 1itxA 323 C FREE
-1 1itxA 377 D FREE
-1 1itxA 405 D FREE
-1 1ityA 4 H FREE
-1 1ityA 16 E FREE
-1 1ityA 38 H FREE
-1 1ityA 51 D FREE
-1 1iu9A 2 E FREE
-1 1iu9A 86 C FREE
-1 1iu9A 91 C FREE
-1 1iu9A 93 E FREE
-1 1iu9A 109 D FREE
-1 1iukA 2 D FREE
-1 1iukA 21 H FREE
-1 1iukA 29 H FREE
-1 1iukA 71 D FREE
-1 1iukA 85 H FREE
-1 1iukA 105 H FREE
-1 1iukA 124 C FREE
-1 1iukA 128 E FREE
-1 1iukA 129 H FREE
-1 1iurA 29 E FREE
-1 1iurA 31 E FREE
-1 1iurA 44 H FREE
-1 1iurA 46 D FREE
-1 1iurA 52 H FREE
-1 1iurA 61 H FREE
-1 1iurA 76 D FREE
-1 1iv8A 32 H FREE
-1 1iv8A 47 H FREE
-1 1iv8A 53 D FREE
-1 1iv8A 54 H FREE
-1 1iv8A 75 H FREE
-1 1iv8A 84 D FREE
-1 1iv8A 89 H FREE
-1 1iv8A 207 H FREE
-1 1iv8A 213 H FREE
-1 1iv8A 222 D FREE
-1 1iv8A 227 D FREE
-1 1iv8A 228 H FREE
-1 1iv8A 254 E FREE
-1 1iv8A 261 E FREE
-1 1iv8A 274 D FREE
-1 1iv8A 323 E FREE
-1 1iv8A 344 C FREE
-1 1iv8A 359 C FREE
-1 1iv8A 392 E FREE
-1 1iv8A 393 D FREE
-1 1iv8A 407 E FREE
-1 1iv8A 423 H FREE
-1 1iv8A 441 H FREE
-1 1iv8A 442 D FREE
-1 1iv8A 447 E FREE
-1 1iv8A 448 D FREE
-1 1iv8A 471 H FREE
-1 1iv8A 509 H FREE
-1 1iv8A 516 E FREE
-1 1iv8A 531 E FREE
-1 1iv8A 581 D FREE
-1 1iv8A 587 E FREE
-1 1iv8A 595 D FREE
-1 1iv8A 597 D FREE
-1 1iv8A 603 D FREE
-1 1iv8A 608 H FREE
-1 1iv8A 664 C FREE
-1 1iv8A 696 D FREE
-1 1ivhA 0 H FREE
-1 1ivhA 30 H FREE
-1 1ivhA 78 H FREE
-1 1ivhA 99 H FREE
-1 1ivhA 103 C FREE
-1 1ivhA 156 H FREE
-1 1ivhA 221 C FREE
-1 1ivhA 228 C FREE
-1 1ivhA 238 H FREE
-1 1ivhA 271 H FREE
-1 1ivhA 277 H FREE
-1 1ivhA 288 H FREE
-1 1ivhA 306 C FREE
-1 1ivhA 317 C FREE
-1 1ivhA 321 H FREE
-1 1ivhA 322 C FREE
-1 1ivhA 327 C FREE
-1 1ivhA 337 C FREE
-1 1ivhA 348 C FREE
-1 1ivhA 391 D FREE
-1 1ivhA 393 H FREE
-1 1ivnA 8 D FREE
-1 1ivnA 44 D FREE
-1 1ivnA 60 H FREE
-1 1ivnA 73 D FREE
-1 1ivnA 153 D FREE
-1 1ivnA 156 H FREE
-1 1ivnA 179 H FREE
-1 1ivtA 5 H FREE
-1 1ivtA 16 E FREE
-1 1ivtA 33 D FREE
-1 1ivtA 78 H FREE
-1 1ivtA 94 C FREE
-1 1ivtA 108 E FREE
-1 1ivzA 12 H FREE
-1 1ivzA 27 D FREE
-1 1ivzA 63 C FREE
-1 1ivzA 77 H FREE
-1 1ivzA 81 D FREE
-1 1ivzA 84 C FREE
-1 1ivzA 94 D FREE
-1 1ivzA 101 E FREE
-1 1ivzA 107 H FREE
-1 1ivzA 118 D FREE
-1 1ivzA 125 D FREE
-1 1iwcA 4 E FREE
-1 1iwcA 7 E FREE
-1 1iwcA 12 E FREE
-1 1iwcA 20 D FREE
-1 1iwgA 65 E FREE
-1 1iwgA 263 D FREE
-1 1iwgA 337 H FREE
-1 1iwgA 492 C FREE
-1 1iwgA 504 H FREE
-1 1iwgA 524 H FREE
-1 1iwgA 525 H FREE
-1 1iwgA 595 H FREE
-1 1iwgA 691 H FREE
-1 1iwgA 708 H FREE
-1 1iwgA 886 C FREE
-1 1iwgA 1041 H FREE
-1 1iwgA 1043 H FREE
-1 1iwmA 20 H FREE
-1 1ixdA 15 H FREE
-1 1ixdA 24 E FREE
-1 1ixdA 52 E FREE
-1 1ixdA 55 D FREE
-1 1ixdA 56 E FREE
-1 1ixdA 57 C FREE
-1 1ixdA 60 C FREE
-1 1ixdA 62 D FREE
-1 1ixdA 73 C FREE
-1 1ixdA 86 C FREE
-1 1ixkA 45 C FREE
-1 1ixkA 80 C FREE
-1 1ixkA 123 D FREE
-1 1ixkA 149 D FREE
-1 1ixkA 174 H FREE
-1 1ixkA 179 H FREE
-1 1ixkA 193 D FREE
-1 1ixkA 196 C FREE
-1 1ixkA 203 H FREE
-1 1ixkA 220 C FREE
-1 1ixkA 246 C FREE
-1 1ixkA 252 E FREE
-1 1ixkA 301 H FREE
-1 1iygA 18 E FREE
-1 1iygA 47 C FREE
-1 1iygA 78 D FREE
-1 1iygA 107 E FREE
-1 1iykA 0 E FREE
-1 1iykA 15 D FREE
-1 1iykA 29 D FREE
-1 1iykA 49 E FREE
-1 1iykA 50 D FREE
-1 1iykA 61 H FREE
-1 1iykA 62 E FREE
-1 1iykA 78 H FREE
-1 1iykA 118 C FREE
-1 1iykA 120 H FREE
-1 1iykA 135 E FREE
-1 1iykA 163 C FREE
-1 1iykA 167 H FREE
-1 1iykA 176 H FREE
-1 1iykA 182 H FREE
-1 1iykA 214 D FREE
-1 1iykA 239 E FREE
-1 1iykA 242 H FREE
-1 1iykA 247 H FREE
-1 1iykA 262 E FREE
-1 1iykA 270 D FREE
-1 1iykA 287 H FREE
-1 1iykA 318 D FREE
-1 1iykA 329 D FREE
-1 1iykA 333 C FREE
-1 1iykA 336 C FREE
-1 1iykA 346 C FREE
1 1iymA 7 C ZN_182_A
1 1iymA 10 C ZN_182_A
1 1iymA 26 C ZN_183_A
1 1iymA 28 H ZN_183_A
1 1iymA 31 H ZN_182_A
1 1iymA 34 C ZN_182_A
-1 1iymA 42 H FREE
1 1iymA 45 C ZN_183_A
1 1iymA 48 C ZN_183_A
-1 1iyrA 9 E FREE
-1 1iyrA 13 D FREE
-1 1iyrA 19 H FREE
-1 1iyrA 26 E FREE
-1 1iyrA 31 E FREE
-1 1iyrA 38 D FREE
-1 1iyrA 40 E FREE
-1 1iyrA 45 E FREE
-1 1iyrA 46 D FREE
-1 1iyrA 57 D FREE
-1 1iyrA 62 E FREE
-1 1iyrA 68 C FREE
-1 1iyrA 71 E FREE
-1 1iyrA 83 H FREE
-1 1iyrA 98 D FREE
-1 1iyrA 108 D FREE
-1 1iytA 0 D FREE
-1 1iytA 2 E FREE
-1 1iytA 5 H FREE
-1 1iytA 10 E FREE
-1 1iytA 12 H FREE
-1 1iytA 13 H FREE
-1 1iytA 21 E FREE
-1 1iytA 22 D FREE
-1 1iyu_ 7 D FREE
-1 1iyu_ 23 D FREE
-1 1iyu_ 35 E FREE
-1 1iyu_ 72 E FREE
-1 1iznA 5 D FREE
-1 1iznA 22 H FREE
-1 1iznA 27 E FREE
-1 1iznA 34 D FREE
-1 1iznA 51 H FREE
-1 1iznA 78 H FREE
-1 1iznA 88 D FREE
-1 1iznA 99 H FREE
-1 1iznA 123 C FREE
-1 1iznA 134 H FREE
-1 1iznA 140 C FREE
-1 1iznA 156 C FREE
-1 1iznA 160 H FREE
-1 1iznA 196 H FREE
-1 1iznA 199 E FREE
-1 1iznA 200 D FREE
-1 1iznA 208 H FREE
-1 1iznA 235 E FREE
-1 1iznA 281 E FREE
-1 1j0sA 30 E FREE
-1 1j0sA 31 D FREE
-1 1j0sA 34 D FREE
-1 1j0sA 36 D FREE
-1 1j0sA 37 C FREE
-1 1j0sA 67 C FREE
-1 1j0sA 75 C FREE
-1 1j0sA 84 E FREE
-1 1j0sA 108 H FREE
-1 1j0sA 115 E FREE
-1 1j0sA 126 C FREE
-1 1j0sA 129 E FREE
-1 1j0sA 141 D FREE
-1 1j0sA 142 E FREE
-1 1j0sA 145 D FREE
-1 1j0tA 7 C FREE
-1 1j0tA 24 C FREE
-1 1j0tA 25 E FREE
-1 1j0tA 26 D FREE
-1 1j0tA 27 C FREE
-1 1j0tA 40 C FREE
-1 1j0tA 44 C FREE
-1 1j0tA 53 C FREE
-1 1j1dB 0 H FREE
-1 1j1dB 23 E FREE
-1 1j1dB 39 D FREE
-1 1j1dB 40 H FREE
-1 1j1dB 44 D FREE
-1 1j1dB 52 E FREE
-1 1j1dB 61 E FREE
-1 1j1dB 63 E FREE
-1 1j1dB 66 D FREE
-1 1j1dB 77 E FREE
-1 1j1dC 3 H FREE
-1 1j1dC 33 E FREE
-1 1j1dC 40 E FREE
-1 1j1dC 70 H FREE
-1 1j1dC 77 D FREE
-1 1j1dC 78 E FREE
-1 1j1dC 79 E FREE
-1 1j1dC 82 D FREE
-1 1j1dC 84 E FREE
-1 1j1dC 93 E FREE
-1 1j1dC 96 D FREE
-1 1j1dC 103 D FREE
-1 1j1dC 121 D FREE
-1 1j1nA 7 D FREE
-1 1j1nA 15 H FREE
-1 1j1nA 17 H FREE
-1 1j1nA 33 E FREE
-1 1j1nA 101 H FREE
-1 1j1nA 109 H FREE
-1 1j1nA 120 D FREE
-1 1j1nA 143 D FREE
-1 1j1nA 186 H FREE
-1 1j1nA 219 H FREE
-1 1j1nA 232 H FREE
-1 1j1nA 245 E FREE
-1 1j1nA 267 H FREE
-1 1j1nA 333 D FREE
-1 1j1nA 428 E FREE
-1 1j1nA 429 E FREE
-1 1j1nA 463 D FREE
-1 1j1nA 486 D FREE
-1 1j20A 11 D FREE
-1 1j20A 59 D FREE
-1 1j20A 97 H FREE
-1 1j20A 112 H FREE
-1 1j20A 159 H FREE
-1 1j20A 174 D FREE
-1 1j20A 179 H FREE
-1 1j20A 248 H FREE
-1 1j20A 279 H FREE
-1 1j20A 295 H FREE
-1 1j20A 327 H FREE
-1 1j20A 397 H FREE
-1 1j24A 9 D FREE
-1 1j24A 12 E FREE
-1 1j24A 37 D FREE
-1 1j24A 47 E FREE
-1 1j24A 53 D FREE
-1 1j24A 82 E FREE
-1 1j24A 92 H FREE
-1 1j2jB 4 E FREE
-1 1j2jB 5 D FREE
-1 1j2jB 6 E FREE
-1 1j2jB 7 E FREE
-1 1j2jB 20 H FREE
-1 1j2jB 22 E FREE
-1 1j2jB 23 D FREE
-1 1j2jB 37 E FREE
-1 1j2jB 38 D FREE
-1 1j2mA 12 H FREE
-1 1j2mA 20 D FREE
-1 1j2mA 31 E FREE
-1 1j2mA 52 E FREE
-1 1j2mA 56 D FREE
-1 1j2mA 60 E FREE
-1 1j2mA 64 E FREE
-1 1j2mA 78 C FREE
-1 1j2mA 83 E FREE
-1 1j2mA 88 E FREE
-1 1j2mA 97 H FREE
1 1j2oA 5 C ZN_115_A
1 1j2oA 8 C ZN_115_A
-1 1j2oA 14 D FREE
1 1j2oA 26 H ZN_115_A
1 1j2oA 29 C ZN_115_A
1 1j2oA 32 C ZN_116_A
1 1j2oA 35 C ZN_116_A
-1 1j2oA 37 C FREE
1 1j2oA 55 C ZN_116_A
1 1j2oA 58 D ZN_116_A
-1 1j2oA 68 H FREE
-1 1j2oA 87 E FREE
-1 1j2oA 92 D FREE
-1 1j2oA 93 E FREE
-1 1j2oA 100 E FREE
-1 1j2oA 105 D FREE
-1 1j2oA 111 D FREE
-1 1j2oA 113 E FREE
-1 1j2xA 6 D FREE
-1 1j2xA 11 E FREE
-1 1j2xA 12 D FREE
-1 1j2xA 27 D FREE
-1 1j2xA 67 H FREE
-1 1j2xA 72 E FREE
-1 1j3gA 3 D FREE
-1 1j3gA 17 H FREE
-1 1j3gA 20 C FREE
1 1j3gA 33 H ZN_210_A
-1 1j3gA 60 H FREE
-1 1j3gA 68 H FREE
-1 1j3gA 74 H FREE
-1 1j3gA 75 C FREE
-1 1j3gA 95 H FREE
-1 1j3gA 107 C FREE
-1 1j3gA 115 E FREE
1 1j3gA 153 H ZN_210_A
-1 1j3gA 154 C FREE
1 1j3gA 163 D ZN_210_A
-1 1j3gA 182 H FREE
-1 1j3gA 184 E FREE
-1 1j46A 64 H FREE
-1 1j4wA 2 H FREE
-1 1j4wA 46 E FREE
-1 1j4wA 60 H FREE
-1 1j5jA 3 D FREE
-1 1j5jA 6 C FREE
-1 1j5jA 12 C FREE
-1 1j5jA 16 C FREE
-1 1j5jA 27 C FREE
-1 1j5jA 32 C FREE
-1 1j5jA 34 C FREE
-1 1j5wB 30 C FREE
-1 1j5wB 37 D FREE
-1 1j5wB 39 E FREE
-1 1j5wB 46 H FREE
-1 1j5wB 72 D FREE
-1 1j5wB 117 H FREE
-1 1j5wB 118 D FREE
-1 1j5wB 123 E FREE
-1 1j5wB 124 D FREE
-1 1j5wB 127 E FREE
-1 1j5wB 139 E FREE
-1 1j5wB 146 E FREE
-1 1j5wB 167 E FREE
-1 1j5wB 173 E FREE
-1 1j5wB 187 E FREE
-1 1j5wB 198 D FREE
-1 1j5wB 204 E FREE
-1 1j5wB 213 E FREE
-1 1j5wB 223 H FREE
-1 1j5wB 230 E FREE
-1 1j5wB 245 D FREE
-1 1j5wB 250 C FREE
-1 1j5wB 252 H FREE
-1 1j5wB 258 D FREE
-1 1j75A 8 D FREE
-1 1j75A 11 E FREE
-1 1j75A 20 D FREE
-1 1j75A 34 C FREE
-1 1j75A 51 E FREE
-1 1j79A 13 D FREE
1 1j79A 15 H ZN_400_A
1 1j79A 17 H ZN_400_A
-1 1j79A 20 D FREE
-1 1j79A 69 H FREE
-1 1j79A 77 C FREE
-1 1j79A 113 H FREE
1 1j79A 138 H ZN_401_A
-1 1j79A 140 E FREE
-1 1j79A 143 H FREE
-1 1j79A 152 E FREE
-1 1j79A 175 E FREE
1 1j79A 176 H ZN_401_A
-1 1j79A 201 H FREE
-1 1j79A 208 H FREE
-1 1j79A 217 H FREE
-1 1j79A 220 C FREE
-1 1j79A 229 H FREE
1 1j79A 249 D ZN_400_A
-1 1j79A 253 H FREE
-1 1j79A 256 H FREE
-1 1j79A 262 C FREE
-1 1j79A 264 C FREE
-1 1j79A 267 C FREE
-1 1j79A 289 H FREE
-1 1j79A 294 C FREE
-1 1j7dA 17 E FREE
-1 1j7dA 68 C FREE
-1 1j7dA 138 E FREE
-1 1j7vR 0 H FREE
-1 1j7vR 3 E FREE
-1 1j7vR 18 H FREE
-1 1j7vR 19 H FREE
-1 1j7vR 22 H FREE
-1 1j7vR 34 C FREE
-1 1j7vR 53 C FREE
-1 1j7vR 60 D FREE
-1 1j7vR 67 D FREE
-1 1j7vR 70 H FREE
-1 1j7vR 86 H FREE
-1 1j7vR 100 E FREE
-1 1j7vR 113 H FREE
-1 1j7vR 141 H FREE
-1 1j7vR 160 H FREE
-1 1j7vR 165 H FREE
-1 1j7vR 180 C FREE
-1 1j7vR 201 C FREE
-1 1j7xA 5 H FREE
-1 1j7xA 8 H FREE
-1 1j7xA 11 C FREE
-1 1j7xA 22 E FREE
-1 1j7xA 30 H FREE
-1 1j7xA 35 D FREE
-1 1j7xA 59 D FREE
-1 1j7xA 87 E FREE
-1 1j7xA 145 D FREE
-1 1j7xA 172 H FREE
-1 1j7xA 177 H FREE
-1 1j7xA 190 H FREE
-1 1j7xA 210 H FREE
-1 1j7xA 217 E FREE
-1 1j7xA 242 H FREE
-1 1j7xA 284 D FREE
-1 1j7xA 297 H FREE
-1 1j8iA 10 C FREE
-1 1j8iA 47 C FREE
-1 1j8iA 63 D FREE
-1 1j8rA 10 D FREE
-1 1j8rA 43 C FREE
-1 1j8rA 58 E FREE
-1 1j8rA 80 E FREE
-1 1j8rA 82 H FREE
-1 1j8rA 90 E FREE
-1 1j8rA 94 D FREE
-1 1j8rA 96 D FREE
-1 1j8rA 107 D FREE
-1 1j8rA 117 C FREE
-1 1j8rA 142 D FREE
-1 1j8rA 161 H FREE
-1 1j9aA 1 H FREE
-1 1j9aA 13 D FREE
-1 1j9aA 15 E FREE
-1 1j9aA 28 E FREE
-1 1j9aA 35 D FREE
-1 1j9aA 50 H FREE
-1 1j9aA 63 C FREE
-1 1j9aA 67 H FREE
-1 1j9aA 106 C FREE
-1 1j9aA 113 D FREE
-1 1j9aA 129 H FREE
-1 1j9aA 132 H FREE
-1 1j9aA 134 D FREE
-1 1j9aA 140 E FREE
-1 1j9aA 159 H FREE
-1 1j9aA 164 D FREE
-1 1j9aA 167 E FREE
-1 1j9aA 171 E FREE
-1 1j9aA 178 H FREE
-1 1j9iA 9 D FREE
-1 1j9iA 37 E FREE
-1 1j9iA 41 D FREE
-1 1j9iA 55 E FREE
-1 1j9iA 64 E FREE
-1 1j9iA 66 E FREE
-1 1j9iA 67 E FREE
-1 1jb0D 23 E FREE
-1 1jb0D 24 E FREE
-1 1jb0D 39 E FREE
-1 1jb0D 61 E FREE
-1 1jb0D 63 C FREE
-1 1jb0D 89 E FREE
-1 1jb0D 94 H FREE
-1 1jb0D 97 D FREE
-1 1jb0D 102 E FREE
-1 1jb0D 136 D FREE
-1 1jb0E 12 E FREE
-1 1jb0E 26 D FREE
-1 1jb0E 62 H FREE
-1 1jb0E 63 E FREE
-1 1jb0E 66 E FREE
-1 1jb0F 30 C FREE
-1 1jb0F 58 E FREE
-1 1jb0F 65 C FREE
-1 1jb0F 68 D FREE
-1 1jb0F 72 H FREE
-1 1jb0F 84 D FREE
-1 1jb0F 120 E FREE
-1 1jb0F 124 D FREE
-1 1jb0F 131 C FREE
-1 1jb0F 145 E FREE
-1 1jb0F 155 D FREE
-1 1jb0I 18 C FREE
-1 1jb0I 34 E FREE
-1 1jb0I 36 E FREE
-1 1jb0J 2 H FREE
-1 1jb0J 27 E FREE
-1 1jb0J 34 D FREE
-1 1jb0J 38 H FREE
-1 1jb0K 21 C FREE
-1 1jb0K 66 H FREE
-1 1jb0L 1 E FREE
-1 1jb0L 10 D FREE
-1 1jb0L 15 H FREE
-1 1jb0L 48 E FREE
-1 1jb0L 53 H FREE
-1 1jb0L 91 C FREE
-1 1jbaA 34 C FREE
-1 1jbaA 42 H FREE
-1 1jbaA 79 E FREE
-1 1jbaA 94 H FREE
-1 1jbaA 110 C FREE
-1 1jbaA 130 C FREE
-1 1jbaA 157 D FREE
-1 1jbaA 161 D FREE
-1 1jbaA 168 E FREE
-1 1jbeA 10 D FREE
-1 1jbeA 11 D FREE
-1 1jbeA 55 D FREE
-1 1jbiA 7 C FREE
-1 1jbiA 23 C FREE
-1 1jbiA 27 C FREE
-1 1jbiA 47 C FREE
-1 1jbiA 52 H FREE
-1 1jbjA 0 D FREE
-1 1jbjA 1 D FREE
-1 1jbjA 20 C FREE
-1 1jbjA 41 H FREE
-1 1jbjA 44 H FREE
-1 1jbjA 52 E FREE
-1 1jbjA 54 E FREE
-1 1jbjA 61 C FREE
-1 1jbjA 116 D FREE
-1 1jbjA 121 D FREE
-1 1jbjA 128 C FREE
-1 1jbjA 140 D FREE
-1 1jbjA 162 D FREE
-1 1jbjA 169 C FREE
-1 1jbkA 0 H FREE
-1 1jbkA 21 D FREE
-1 1jbkA 29 E FREE
-1 1jbkA 60 E FREE
-1 1jbkA 121 D FREE
-1 1jbkA 122 E FREE
-1 1jbkA 124 H FREE
-1 1jbkA 152 H FREE
-1 1jbkA 153 C FREE
-1 1jc4A 8 C FREE
-1 1jc4A 11 H FREE
-1 1jc4A 16 C FREE
-1 1jc4A 33 H FREE
-1 1jc4A 36 H FREE
-1 1jc4A 59 H FREE
-1 1jc4A 82 H FREE
-1 1jc4A 89 H FREE
-1 1jc4A 90 H FREE
-1 1jc4A 130 H FREE
-1 1jc4A 140 E FREE
-1 1jc7A 0 C FREE
-1 1jc7A 2 E FREE
-1 1jc7A 10 E FREE
-1 1jc7A 11 E FREE
-1 1jc7A 21 E FREE
-1 1jc7A 22 E FREE
-1 1jc7A 27 D FREE
-1 1jc7A 30 H FREE
-1 1jc7A 31 H FREE
-1 1jc7A 35 C FREE
1 1jccA 6 D ZN_81_A
-1 1jccA 11 D FREE
-1 1jccA 20 D FREE
-1 1jccA 25 D FREE
-1 1jccA 32 D FREE
-1 1jccA 38 D FREE
-1 1jccA 39 D FREE
-1 1jccA 48 D FREE
-1 1jchA 8 H FREE
-1 1jchA 13 H FREE
-1 1jchA 54 H FREE
-1 1jchA 61 H FREE
-1 1jchA 117 D FREE
-1 1jchA 161 D FREE
-1 1jchA 165 E FREE
-1 1jchA 186 D FREE
-1 1jchA 209 D FREE
-1 1jchA 268 D FREE
-1 1jchA 279 H FREE
-1 1jchA 288 D FREE
-1 1jchA 300 D FREE
-1 1jchA 302 E FREE
-1 1jchA 313 H FREE
-1 1jchA 316 E FREE
-1 1jchA 328 E FREE
-1 1jchA 366 D FREE
-1 1jchA 379 H FREE
-1 1jchA 380 D FREE
-1 1jchA 386 H FREE
-1 1jchA 435 E FREE
-1 1jchA 461 H FREE
-1 1jchA 464 H FREE
-1 1jchA 477 D FREE
-1 1jchA 507 E FREE
-1 1jchA 509 D FREE
-1 1jchA 512 H FREE
-1 1jchA 516 E FREE
-1 1jchA 525 H FREE
-1 1jchA 530 D FREE
-1 1jdmA 6 E FREE
-1 1je5A 13 E FREE
-1 1je5A 22 D FREE
-1 1je5A 27 E FREE
-1 1je5A 50 C FREE
-1 1je5A 60 C FREE
-1 1je5A 61 H FREE
-1 1je5A 71 E FREE
-1 1je5A 97 D FREE
-1 1je5A 109 C FREE
-1 1je5A 123 H FREE
-1 1je5A 178 E FREE
-1 1je5A 187 D FREE
-1 1je5A 188 D FREE
-1 1je5A 194 E FREE
-1 1je5A 195 E FREE
-1 1je6A 1 E FREE
-1 1je6A 3 H FREE
-1 1je6A 27 H FREE
-1 1je6A 29 D FREE
-1 1je6A 37 D FREE
-1 1je6A 79 H FREE
-1 1je6A 88 H FREE
-1 1je6A 96 C FREE
-1 1je6A 97 E FREE
-1 1je6A 99 H FREE
-1 1je6A 101 D FREE
-1 1je6A 109 H FREE
-1 1je6A 156 H FREE
-1 1je6A 164 C FREE
-1 1je6A 190 C FREE
-1 1je6A 202 C FREE
-1 1je6A 225 H FREE
-1 1je6A 254 E FREE
-1 1je6A 259 C FREE
-1 1je6A 263 H FREE
-1 1je6A 267 H FREE
-1 1je6A 270 H FREE
-1 1je8A 25 E FREE
-1 1je8A 55 H FREE
-1 1je8A 58 H FREE
-1 1je8A 76 H FREE
-1 1jeiA 0 D FREE
-1 1jeiA 7 D FREE
-1 1jeiA 9 E FREE
-1 1jeiA 21 H FREE
-1 1jeiA 33 E FREE
-1 1jeiA 38 E FREE
-1 1jeiA 40 E FREE
-1 1jekA 15 E FREE
-1 1jekA 23 H FREE
-1 1jekA 32 E FREE
-1 1jekA 39 E FREE
-1 1jekB 5 E FREE
-1 1jekB 7 E FREE
-1 1jekB 11 H FREE
-1 1jekB 12 E FREE
-1 1jekB 21 E FREE
-1 1jekB 27 H FREE
-1 1jepA 72 E FREE
-1 1jepA 89 E FREE
-1 1jepA 111 E FREE
-1 1jepA 113 C FREE
-1 1jepA 116 H FREE
-1 1jepA 125 D FREE
-1 1jepA 127 E FREE
-1 1jepA 166 D FREE
-1 1jepA 178 E FREE
-1 1jepA 188 E FREE
-1 1jepA 194 H FREE
-1 1jepA 203 C FREE
-1 1jeqA 12 D FREE
-1 1jeqA 14 E FREE
-1 1jeqA 42 D FREE
-1 1jeqA 65 C FREE
-1 1jeqA 136 H FREE
-1 1jeqA 149 C FREE
-1 1jeqA 162 H FREE
-1 1jeqA 175 H FREE
-1 1jeqA 191 D FREE
-1 1jeqA 203 H FREE
-1 1jeqA 218 D FREE
-1 1jeqA 231 H FREE
-1 1jeqA 331 E FREE
-1 1jeqA 358 H FREE
-1 1jeqA 359 H FREE
-1 1jeqA 371 E FREE
-1 1jeqA 388 C FREE
-1 1jeqA 397 C FREE
-1 1jeqA 441 D FREE
-1 1jeqA 485 H FREE
-1 1jeqA 504 D FREE
-1 1jeqA 523 E FREE
-1 1jeqA 544 H FREE
-1 1jeqA 566 H FREE
-1 1jeqA 582 E FREE
-1 1jeqA 584 C FREE
-1 1jeqA 605 H FREE
-1 1jeqA 608 D FREE
-1 1jeyB 12 C FREE
-1 1jeyB 14 D FREE
-1 1jeyB 51 D FREE
-1 1jeyB 61 D FREE
-1 1jeyB 64 D FREE
-1 1jeyB 79 H FREE
-1 1jeyB 81 H FREE
-1 1jeyB 88 D FREE
-1 1jeyB 105 D FREE
-1 1jeyB 119 H FREE
-1 1jeyB 130 H FREE
-1 1jeyB 151 H FREE
-1 1jeyB 156 C FREE
-1 1jeyB 187 H FREE
-1 1jeyB 215 E FREE
-1 1jeyB 218 D FREE
-1 1jeyB 234 C FREE
-1 1jeyB 242 H FREE
-1 1jeyB 245 H FREE
-1 1jeyB 248 C FREE
-1 1jeyB 279 D FREE
-1 1jeyB 295 C FREE
-1 1jeyB 328 E FREE
-1 1jeyB 338 C FREE
-1 1jeyB 345 C FREE
-1 1jeyB 381 H FREE
-1 1jeyB 410 H FREE
-1 1jeyB 413 H FREE
-1 1jeyB 417 C FREE
-1 1jeyB 427 E FREE
-1 1jeyB 428 D FREE
-1 1jeyB 492 C FREE
-1 1jeyB 495 H FREE
-1 1jeyB 499 H FREE
-1 1jeyB 510 H FREE
-1 1jeyB 540 E FREE
-1 1jeyB 551 E FREE
-1 1jeyB 557 H FREE
-1 1jeyB 559 D FREE
-1 1jf8A 20 E FREE
-1 1jf8A 41 H FREE
-1 1jf8A 61 H FREE
-1 1jf8A 75 D FREE
-1 1jf8A 81 C FREE
-1 1jf8A 88 C FREE
-1 1jf8A 99 H FREE
-1 1jf8A 104 D FREE
-1 1jf8A 118 D FREE
-1 1jfgA 1 E FREE
-1 1jfgA 6 E FREE
-1 1jfgA 17 E FREE
-1 1jfgA 23 D FREE
-1 1jfgA 29 E FREE
-1 1jfgA 30 E FREE
-1 1jfgA 33 E FREE
-1 1jfgA 36 H FREE
-1 1jfgA 44 H FREE
-1 1jfgA 45 H FREE
-1 1jfgA 83 E FREE
-1 1jfgA 84 C FREE
-1 1jfgA 87 D FREE
-1 1jfgA 91 H FREE
-1 1jfgA 99 D FREE
-1 1jfgA 100 D FREE
-1 1jfgA 103 D FREE
-1 1jfgA 104 D FREE
-1 1jfgA 115 D FREE
-1 1jfgA 124 H FREE
-1 1jfgA 132 E FREE
-1 1jfgA 133 H FREE
-1 1jfgA 140 H FREE
-1 1jfgA 145 C FREE
-1 1jfgA 155 D FREE
-1 1jfgA 158 E FREE
-1 1jfgA 160 C FREE
-1 1jfgA 163 E FREE
-1 1jfgA 174 H FREE
-1 1jfgA 175 D FREE
-1 1jfgA 188 H FREE
-1 1jfgA 189 C FREE
-1 1jfgA 198 E FREE
-1 1jfgA 202 E FREE
-1 1jfgA 208 E FREE
-1 1jfgA 217 E FREE
-1 1jfgA 225 D FREE
-1 1jfgA 232 E FREE
-1 1jfgA 234 D FREE
-1 1jfgA 235 D FREE
-1 1jfgA 238 D FREE
-1 1jfgA 255 H FREE
-1 1jfgA 259 E FREE
-1 1jfgA 264 D FREE
-1 1jfgA 267 H FREE
-1 1jfgA 280 D FREE
-1 1jfgA 285 D FREE
-1 1jfgA 288 E FREE
-1 1jfgA 289 C FREE
-1 1jfgA 292 H FREE
-1 1jfgA 298 H FREE
-1 1jfgA 300 C FREE
-1 1jfgA 301 D FREE
-1 1jfgA 308 E FREE
-1 1jfgA 311 E FREE
-1 1jfgA 319 E FREE
-1 1jfgA 320 D FREE
-1 1jfgA 325 C FREE
-1 1jfgA 341 E FREE
-1 1jfgA 357 D FREE
-1 1jfiB 2 H FREE
-1 1jfiB 10 D FREE
-1 1jfiB 12 D FREE
-1 1jfiB 36 D FREE
-1 1jfiB 44 C FREE
-1 1jfiB 45 C FREE
-1 1jfiB 50 H FREE
-1 1jfiB 60 C FREE
-1 1jfiB 72 H FREE
-1 1jfiB 96 C FREE
-1 1jfiB 118 E FREE
-1 1jfiB 119 E FREE
-1 1jfiB 171 D FREE
-1 1jfiB 172 E FREE
-1 1jfiB 173 E FREE
-1 1jfiB 174 D FREE
-1 1jfiB 176 D FREE
-1 1jfiB 177 D FREE
-1 1jfmA 0 D FREE
-1 1jfmA 2 H FREE
-1 1jfmA 6 C FREE
-1 1jfmA 25 C FREE
-1 1jfmA 34 H FREE
-1 1jfmA 59 C FREE
-1 1jfmA 68 C FREE
-1 1jfmA 83 H FREE
-1 1jfmA 90 H FREE
-1 1jfmA 157 H FREE
-1 1jfmA 158 E FREE
-1 1jfmA 159 C FREE
-1 1jfmA 172 E FREE
-1 1jfrA 5 E FREE
-1 1jfrA 120 D FREE
-1 1jfrA 129 H FREE
-1 1jfrA 176 D FREE
-1 1jfrA 184 H FREE
-1 1jfrA 208 H FREE
-1 1jfrA 233 D FREE
-1 1jfrA 241 C FREE
-1 1jfrA 257 C FREE
-1 1jfrA 259 H FREE
-1 1jfuA 9 C FREE
-1 1jfuA 24 H FREE
-1 1jfuA 71 C FREE
-1 1jfuA 74 C FREE
-1 1jfuA 154 C FREE
-1 1jfxA 8 D FREE
-1 1jfxA 11 H FREE
-1 1jfxA 62 H FREE
-1 1jfxA 97 D FREE
-1 1jfxA 99 E FREE
-1 1jfxA 100 H FREE
-1 1jfxA 107 C FREE
-1 1jfxA 123 H FREE
-1 1jfxA 146 C FREE
-1 1jfxA 163 H FREE
-1 1jfxA 197 D FREE
-1 1jh3A 26 H FREE
-1 1jh3A 76 H FREE
-1 1jhfA 17 H FREE
-1 1jhfA 29 E FREE
-1 1jhfA 45 H FREE
-1 1jhfA 92 H FREE
-1 1jhfA 96 H FREE
-1 1jhfA 128 D FREE
-1 1jhfA 133 H FREE
-1 1jhgA 8 H FREE
-1 1jhgA 27 H FREE
-1 1jhgA 39 E FREE
-1 1ji3A 13 H FREE
1 1ji3A 60 D ZN_402_A
-1 1ji3A 63 C FREE
-1 1ji3A 75 D FREE
1 1ji3A 80 H ZN_402_A
-1 1ji3A 84 H FREE
1 1ji3A 86 H ZN_402_A
-1 1ji3A 107 H FREE
-1 1ji3A 111 H FREE
-1 1ji3A 139 H FREE
-1 1ji3A 151 H FREE
-1 1ji3A 152 H FREE
-1 1ji3A 164 H FREE
-1 1ji3A 204 D FREE
-1 1ji3A 222 H FREE
1 1ji3A 237 D ZN_402_A
-1 1ji3A 242 D FREE
-1 1ji3A 280 H FREE
-1 1ji3A 294 C FREE
-1 1ji3A 309 D FREE
-1 1ji3A 311 H FREE
-1 1ji3A 316 D FREE
-1 1ji3A 356 D FREE
-1 1ji3A 357 H FREE
-1 1ji3A 359 E FREE
-1 1ji7A 6 H FREE
-1 1ji7A 29 E FREE
-1 1ji7A 61 H FREE
-1 1ji7A 72 H FREE
-1 1ji8A 4 C FREE
-1 1ji8A 18 D FREE
-1 1ji8A 21 C FREE
-1 1ji8A 42 E FREE
-1 1ji8A 51 H FREE
-1 1ji8A 68 C FREE
-1 1ji8A 95 H FREE
-1 1ji8A 98 C FREE
-1 1ji8A 109 C FREE
-1 1jifA 48 H FREE
-1 1jifA 54 H FREE
-1 1jifA 71 D FREE
-1 1jifA 74 H FREE
-1 1jifA 104 E FREE
-1 1jifA 114 C FREE
-1 1jifA 116 H FREE
-1 1jifA 121 E FREE
-1 1jiwI 25 C FREE
-1 1jiwI 26 H FREE
-1 1jiwI 48 C FREE
-1 1jiwI 85 E FREE
-1 1jj2L 9 E FREE
-1 1jj2L 25 H FREE
-1 1jj2L 46 D FREE
-1 1jj2L 121 E FREE
-1 1jj2L 122 D FREE
-1 1jj2L 125 H FREE
-1 1jj2L 128 H FREE
-1 1jj2L 129 E FREE
-1 1jj2L 134 D FREE
-1 1jj2L 137 H FREE
-1 1jj2L 154 H FREE
-1 1jj2L 169 C FREE
-1 1jjgA 35 H FREE
-1 1jjgA 56 H FREE
-1 1jjgA 58 C FREE
-1 1jjgA 69 D FREE
-1 1jjgA 96 D FREE
-1 1jjhA 2 C FREE
-1 1jjhA 15 C FREE
-1 1jjhA 24 H FREE
-1 1jjhA 26 H FREE
-1 1jjhA 31 C FREE
-1 1jjhA 67 H FREE
-1 1jjhA 84 D FREE
-1 1jjoA 3 E FREE
-1 1jjoA 11 H FREE
-1 1jjoA 17 E FREE
-1 1jjoA 18 D FREE
-1 1jjoA 19 E FREE
-1 1jjoA 36 E FREE
-1 1jjoE 6 D FREE
-1 1jjoE 7 H FREE
-1 1jjuB 1 D FREE
-1 1jjuB 16 D FREE
-1 1jjuB 61 D FREE
-1 1jjuB 91 D FREE
-1 1jjuB 108 H FREE
-1 1jjuB 122 E FREE
-1 1jjuB 144 D FREE
-1 1jjuB 154 D FREE
-1 1jjuB 156 H FREE
-1 1jjuB 159 D FREE
-1 1jjuB 183 D FREE
-1 1jjuB 191 H FREE
-1 1jjuB 209 D FREE
-1 1jjuB 224 D FREE
-1 1jjuB 234 E FREE
-1 1jjuB 265 D FREE
-1 1jjuB 279 H FREE
-1 1jjuB 301 D FREE
-1 1jjuB 311 E FREE
-1 1jjuC 6 C FREE
-1 1jjuC 15 E FREE
-1 1jjuC 17 D FREE
-1 1jjuC 26 C FREE
-1 1jjuC 30 E FREE
-1 1jjuC 32 D FREE
-1 1jjuC 36 C FREE
-1 1jjuC 40 C FREE
-1 1jjuC 48 D FREE
-1 1jjuC 66 D FREE
-1 1jk0B 3 H FREE
-1 1jk0B 15 H FREE
-1 1jk0B 42 H FREE
-1 1jk0B 60 E FREE
-1 1jk0B 66 D FREE
-1 1jk0B 111 E FREE
-1 1jk0B 123 E FREE
-1 1jk0B 158 H FREE
-1 1jk0B 185 E FREE
-1 1jk0B 216 C FREE
-1 1jk0B 227 C FREE
-1 1jk0B 232 H FREE
-1 1jk0B 253 E FREE
-1 1jk0B 274 H FREE
-1 1jk0B 316 E FREE
-1 1jk0B 341 D FREE
-1 1jk0B 343 D FREE
-1 1jkzA 2 C FREE
-1 1jkzA 3 E FREE
-1 1jkzA 4 H FREE
-1 1jkzA 13 C FREE
-1 1jkzA 19 C FREE
-1 1jkzA 20 D FREE
-1 1jkzA 21 D FREE
-1 1jkzA 22 H FREE
-1 1jkzA 23 C FREE
-1 1jkzA 28 H FREE
-1 1jkzA 34 C FREE
-1 1jkzA 35 H FREE
-1 1jkzA 39 C FREE
-1 1jkzA 41 C FREE
-1 1jkzA 45 C FREE
-1 1jli_ 2 C FREE
-1 1jli_ 8 E FREE
-1 1jli_ 11 H FREE
-1 1jli_ 12 H FREE
-1 1jli_ 29 E FREE
-1 1jli_ 30 D FREE
-1 1jli_ 53 H FREE
-1 1jli_ 70 C FREE
-1 1jli_ 81 H FREE
-1 1jli_ 84 H FREE
-1 1jli_ 92 E FREE
1 1jm7A 23 C ZN_123_A
1 1jm7A 26 C ZN_123_A
1 1jm7A 38 C ZN_124_A
1 1jm7A 40 H ZN_124_A
1 1jm7A 43 C ZN_123_A
1 1jm7A 46 C ZN_123_A
1 1jm7A 60 C ZN_124_A
1 1jm7A 63 C ZN_124_A
-1 1jm7A 90 C FREE
-1 1jm7B 1 E FREE
-1 1jm7B 10 H FREE
1 1jm7B 24 C ZN_125_B
1 1jm7B 27 C ZN_125_B
-1 1jm7B 36 C FREE
1 1jm7B 40 C ZN_126_B
1 1jm7B 42 H ZN_126_B
1 1jm7B 45 C ZN_125_B
1 1jm7B 48 C ZN_125_B
-1 1jm7B 52 C FREE
1 1jm7B 57 C ZN_126_B
1 1jm7B 60 C ZN_126_B
-1 1jm7B 82 C FREE
-1 1jm7B 90 H FREE
-1 1jmaA 5 D FREE
-1 1jmaA 29 D FREE
-1 1jmaA 38 H FREE
-1 1jmaA 65 C FREE
-1 1jmaA 105 C FREE
-1 1jmaA 117 C FREE
-1 1jmaA 126 C FREE
-1 1jmaA 146 D FREE
-1 1jmaA 153 H FREE
-1 1jmaA 182 H FREE
-1 1jmaA 188 C FREE
-1 1jmaA 201 C FREE
-1 1jmaA 241 H FREE
-1 1jmaA 280 D FREE
-1 1jmcA 2 H FREE
-1 1jmcA 23 C FREE
-1 1jmcA 51 D FREE
-1 1jmcA 112 C FREE
-1 1jmcA 116 H FREE
-1 1jmcA 117 H FREE
-1 1jmcA 141 D FREE
-1 1jmcA 146 C FREE
-1 1jmcA 173 D FREE
-1 1jmkC 45 C FREE
-1 1jmkC 81 C FREE
-1 1jmkC 105 D FREE
-1 1jmkC 144 H FREE
-1 1jmkC 151 H FREE
-1 1jmkC 205 H FREE
-1 1jmmA 2 D FREE
-1 1jmmA 5 D FREE
-1 1jmmA 30 H FREE
-1 1jmmA 186 D FREE
-1 1jmmA 238 H FREE
-1 1jmmA 242 E FREE
-1 1jmmA 296 D FREE
-1 1jmmA 318 H FREE
-1 1jmqA 1 E FREE
-1 1jmqA 13 E FREE
-1 1jmqA 27 H FREE
-1 1jmqA 36 D FREE
-1 1jmtA 34 H FREE
-1 1jmtA 36 D FREE
-1 1jmtA 41 E FREE
-1 1jmtA 45 E FREE
-1 1jmtA 59 C FREE
-1 1jmtA 65 H FREE
-1 1jmtA 98 H FREE
-1 1jmtA 100 E FREE
-1 1jmuA 14 D FREE
-1 1jmuA 23 E FREE
-1 1jmvA 3 H FREE
-1 1jmvA 9 D FREE
-1 1jmvA 28 H FREE
-1 1jmvA 36 H FREE
-1 1jmvA 103 D FREE
-1 1jmvA 109 H FREE
-1 1jmvA 110 H FREE
-1 1jmvA 131 D FREE
-1 1jmvA 139 D FREE
-1 1jofA 21 D FREE
-1 1jofA 22 D FREE
-1 1jofA 27 C FREE
-1 1jofA 48 H FREE
-1 1jofA 49 E FREE
-1 1jofA 71 E FREE
-1 1jofA 74 H FREE
-1 1jofA 78 H FREE
-1 1jofA 83 H FREE
-1 1jofA 139 E FREE
-1 1jofA 142 E FREE
-1 1jofA 147 H FREE
-1 1jofA 162 D FREE
-1 1jofA 171 H FREE
-1 1jofA 193 H FREE
-1 1jofA 200 H FREE
-1 1jofA 211 E FREE
-1 1jofA 217 C FREE
-1 1jofA 226 H FREE
-1 1jofA 232 H FREE
-1 1jofA 233 H FREE
-1 1jofA 259 C FREE
-1 1jofA 291 C FREE
-1 1jofA 309 H FREE
-1 1jofA 316 C FREE
-1 1jofA 320 D FREE
-1 1jofA 341 E FREE
-1 1jogD 18 E FREE
-1 1jogD 31 D FREE
-1 1jogD 50 E FREE
-1 1jogD 54 E FREE
-1 1jogD 94 D FREE
-1 1jogD 110 H FREE
-1 1jovA 13 H FREE
-1 1jovA 17 H FREE
-1 1jovA 24 H FREE
-1 1jovA 27 H FREE
-1 1jovA 75 C FREE
-1 1jovA 87 H FREE
-1 1jovA 99 H FREE
-1 1jovA 105 H FREE
-1 1jovA 132 C FREE
-1 1jovA 133 H FREE
-1 1jovA 138 H FREE
-1 1jovA 149 H FREE
-1 1jovA 169 C FREE
-1 1jovA 185 H FREE
-1 1jovA 191 D FREE
-1 1jovA 192 C FREE
-1 1jovA 205 D FREE
-1 1jovA 215 H FREE
-1 1jovA 216 H FREE
-1 1jovA 217 H FREE
-1 1jovA 229 H FREE
-1 1jovA 245 C FREE
-1 1jovA 247 E FREE
-1 1jovA 252 H FREE
-1 1jovA 253 H FREE
-1 1joyA 20 H FREE
-1 1joyA 21 D FREE
-1 1joyA 50 D FREE
-1 1joyA 54 C FREE
-1 1jpyA 11 H FREE
-1 1jpyA 20 C FREE
-1 1jpyA 62 D FREE
-1 1jpyA 75 C FREE
-1 1jpyA 80 C FREE
-1 1jpyA 107 H FREE
-1 1jpyA 110 C FREE
-1 1jpyA 125 C FREE
-1 1jpyA 127 C FREE
-1 1jpyA 133 H FREE
-1 1jpyA 134 H FREE
-1 1jqoA 12 H FREE
-1 1jqoA 13 H FREE
-1 1jqoA 52 H FREE
-1 1jqoA 63 C FREE
-1 1jqoA 103 H FREE
-1 1jqoA 112 E FREE
-1 1jqoA 118 H FREE
-1 1jqoA 176 H FREE
-1 1jqoA 195 C FREE
-1 1jqoA 239 E FREE
-1 1jqoA 248 H FREE
-1 1jqoA 291 D FREE
-1 1jqoA 293 D FREE
-1 1jqoA 307 C FREE
-1 1jqoA 334 C FREE
-1 1jqoA 346 H FREE
-1 1jqoA 368 E FREE
-1 1jqoA 376 H FREE
-1 1jqoA 390 H FREE
-1 1jqoA 418 C FREE
-1 1jqoA 423 C FREE
-1 1jqoA 425 C FREE
-1 1jqoA 453 D FREE
-1 1jqoA 461 H FREE
-1 1jqoA 471 H FREE
-1 1jqoA 518 H FREE
-1 1jqoA 541 D FREE
-1 1jqoA 552 C FREE
-1 1jqoA 565 E FREE
-1 1jqoA 569 D FREE
-1 1jqoA 602 D FREE
-1 1jqoA 638 H FREE
-1 1jqoA 652 H FREE
-1 1jqoA 674 E FREE
-1 1jqoA 679 C FREE
-1 1jqoA 684 H FREE
-1 1jqoA 686 C FREE
-1 1jqoA 700 H FREE
-1 1jqoA 703 H FREE
-1 1jqoA 786 H FREE
-1 1jqoA 876 H FREE
-1 1jr3D 26 D FREE
-1 1jr3D 49 H FREE
-1 1jr3D 50 H FREE
-1 1jr3D 55 D FREE
-1 1jr3D 67 C FREE
-1 1jr3D 104 H FREE
-1 1jr3D 106 D FREE
-1 1jr3D 138 C FREE
-1 1jr3D 170 C FREE
-1 1jr3D 172 C FREE
-1 1jr3D 210 H FREE
-1 1jr3D 215 H FREE
-1 1jr3D 230 H FREE
-1 1jr3D 252 E FREE
-1 1jr3D 265 H FREE
-1 1jr3D 275 H FREE
-1 1jr3D 308 E FREE
-1 1jr3D 331 C FREE
-1 1jr3D 332 H FREE
-1 1jr3D 341 D FREE
-1 1jr8A 19 H FREE
-1 1jr8A 38 H FREE
-1 1jr8A 50 C FREE
-1 1jr8A 53 C FREE
-1 1jr8A 56 H FREE
-1 1jr8A 79 C FREE
-1 1jr8A 80 H FREE
-1 1jr8A 82 H FREE
-1 1jr8A 96 C FREE
-1 1jr8A 101 E FREE
-1 1jr8A 105 C FREE
-1 1jr8A 107 C FREE
-1 1jr8A 109 D FREE
-1 1jrfA 4 C FREE
-1 1jrfA 11 C FREE
-1 1jrfA 18 H FREE
-1 1jrfA 21 C FREE
-1 1jrfA 28 C FREE
-1 1jrfA 29 D FREE
-1 1jrfA 31 H FREE
-1 1jrfA 33 D FREE
-1 1jrfA 34 C FREE
-1 1jrfA 36 D FREE
-1 1jrfA 39 D FREE
-1 1jrfA 40 E FREE
-1 1jrfA 43 C FREE
-1 1jrjA 0 H FREE
-1 1jrjA 2 E FREE
-1 1jrjA 8 D FREE
-1 1jrjA 14 E FREE
-1 1jrjA 15 E FREE
-1 1jrjA 23 E FREE
-1 1jrmA 5 C FREE
-1 1jrmA 43 H FREE
-1 1jrmA 88 D FREE
-1 1jrmA 96 E FREE
-1 1jsg_ 8 E FREE
-1 1jsg_ 13 H FREE
-1 1jsg_ 27 D FREE
-1 1jsg_ 28 E FREE
-1 1jsg_ 31 H FREE
-1 1jsg_ 96 H FREE
-1 1jsg_ 112 D FREE
-1 1jsg_ 113 D FREE
-1 1jsxA 18 H FREE
-1 1jsxA 31 H FREE
-1 1jsxA 52 H FREE
-1 1jsxA 55 D FREE
-1 1jsxA 70 D FREE
-1 1jsxA 90 H FREE
-1 1jsxA 95 D FREE
-1 1jsxA 109 H FREE
-1 1jsxA 124 E FREE
-1 1jsxA 150 C FREE
-1 1jsxA 151 H FREE
-1 1jsxA 152 H FREE
-1 1jsxA 171 E FREE
-1 1jsxA 197 H FREE
-1 1jsyA 25 D FREE
-1 1jsyA 28 D FREE
-1 1jsyA 29 H FREE
-1 1jsyA 34 E FREE
-1 1jsyA 37 D FREE
-1 1jsyA 43 D FREE
-1 1jsyA 45 E FREE
-1 1jsyA 58 C FREE
-1 1jsyA 65 E FREE
-1 1jsyA 66 D FREE
-1 1jsyA 68 D FREE
-1 1jsyA 77 D FREE
-1 1jsyA 110 H FREE
-1 1jsyA 124 C FREE
-1 1jsyA 134 D FREE
-1 1jsyA 139 C FREE
-1 1jsyA 149 C FREE
-1 1jsyA 155 E FREE
-1 1jsyA 158 H FREE
-1 1jsyA 197 H FREE
-1 1jsyA 209 H FREE
-1 1jsyA 211 E FREE
-1 1jsyA 218 H FREE
-1 1jsyA 241 C FREE
-1 1jsyA 250 C FREE
-1 1jsyA 256 E FREE
-1 1jsyA 259 D FREE
-1 1jsyA 268 C FREE
-1 1jsyA 289 D FREE
-1 1jsyA 294 H FREE
-1 1jsyA 312 E FREE
-1 1jsyA 345 E FREE
-1 1jsyA 352 H FREE
-1 1jsyA 361 H FREE
-1 1jsyA 367 H FREE
-1 1jsyA 388 E FREE
-1 1jsyA 389 D FREE
-1 1jt0A 41 H FREE
-1 1jt0A 127 H FREE
-1 1jt0A 143 D FREE
-1 1jt0A 163 H FREE
-1 1jt0A 169 E FREE
-1 1jtgB 27 E FREE
-1 1jtgB 29 C FREE
-1 1jtgB 37 D FREE
-1 1jtgB 40 H FREE
-1 1jtgB 41 C FREE
-1 1jtgB 44 H FREE
-1 1jtgB 48 D FREE
-1 1jtgB 108 C FREE
-1 1jtgB 113 E FREE
-1 1jtgB 130 C FREE
-1 1jtgB 147 H FREE
-1 1jtgB 152 D FREE
-1 1jtkA 40 C FREE
-1 1jtkA 43 E FREE
-1 1jtkA 50 C FREE
1 1jtkA 52 C ZN_137_A
-1 1jtkA 54 E FREE
1 1jtkA 85 C ZN_137_A
1 1jtkA 88 C ZN_137_A
-1 1jtkA 94 E FREE
-1 1jtkA 96 C FREE
-1 1jtkA 130 H FREE
-1 1ju8A 2 C FREE
-1 1ju8A 6 C FREE
-1 1ju8A 10 E FREE
-1 1ju8A 14 C FREE
-1 1ju8A 19 C FREE
-1 1ju8A 21 C FREE
-1 1ju8A 31 C FREE
-1 1ju8A 33 H FREE
-1 1junA 9 E FREE
-1 1junA 10 E FREE
-1 1junA 31 E FREE
-1 1jvr_ 5 H FREE
-1 1jvr_ 22 H FREE
-1 1jvr_ 23 H FREE
-1 1jvr_ 42 D FREE
-1 1jvr_ 82 E FREE
-1 1jvr_ 106 C FREE
-1 1jvr_ 122 H FREE
-1 1jvr_ 135 C FREE
-1 1jw2A 9 D FREE
-1 1jw2A 17 C FREE
-1 1jw2A 21 D FREE
-1 1jw2A 24 E FREE
-1 1jw2A 38 E FREE
-1 1jw2A 47 D FREE
-1 1jw2A 48 H FREE
-1 1jw2A 52 E FREE
-1 1jw2A 60 D FREE
-1 1jweA 5 H FREE
-1 1jweA 8 E FREE
-1 1jweA 10 E FREE
-1 1jweA 41 H FREE
-1 1jweA 43 H FREE
-1 1jweA 59 D FREE
-1 1jweA 104 E FREE
-1 1jwhA 17 H FREE
-1 1jwhA 28 H FREE
-1 1jwhA 80 E FREE
-1 1jwhA 114 H FREE
-1 1jwhA 146 C FREE
-1 1jwhA 147 H FREE
-1 1jwhA 153 H FREE
-1 1jwhA 155 D FREE
-1 1jwhA 159 H FREE
-1 1jwhA 165 H FREE
-1 1jwhA 167 H FREE
-1 1jwhA 174 D FREE
-1 1jwhA 182 H FREE
-1 1jwhA 200 E FREE
-1 1jwhA 213 D FREE
-1 1jwhA 219 C FREE
-1 1jwhA 233 H FREE
-1 1jwhA 235 H FREE
-1 1jwhA 275 H FREE
-1 1jwhA 285 H FREE
-1 1jwhA 290 H FREE
-1 1jwhA 308 H FREE
-1 1jwhA 320 H FREE
-1 1jwhC 4 E FREE
-1 1jwhC 13 C FREE
-1 1jwhC 22 C FREE
-1 1jwhC 27 D FREE
-1 1jwhC 31 D FREE
-1 1jwhC 44 H FREE
-1 1jwhC 83 H FREE
1 1jwhC 108 C ZN_357
1 1jwhC 113 C ZN_357
-1 1jwhC 125 D FREE
1 1jwhC 136 C ZN_357
1 1jwhC 139 C ZN_357
-1 1jwhC 150 H FREE
-1 1jwhC 151 H FREE
-1 1jwhC 152 H FREE
-1 1jwhC 154 D FREE
-1 1jwhC 164 H FREE
-1 1jwhC 170 H FREE
-1 1jwhC 192 H FREE
-1 1jwqA 6 D FREE
1 1jwqA 9 H ZN_1001_A
-1 1jwqA 13 D FREE
1 1jwqA 25 E ZN_1001_A
1 1jwqA 79 H ZN_1001_A
-1 1jwqA 108 H FREE
-1 1jwqA 128 H FREE
-1 1jwqA 141 E FREE
-1 1jwqA 150 E FREE
-1 1jwyB 0 D FREE
-1 1jwyB 41 E FREE
-1 1jwyB 67 H FREE
-1 1jwyB 85 H FREE
-1 1jwyB 128 H FREE
-1 1jwyB 136 D FREE
-1 1jwyB 180 D FREE
-1 1jwyB 194 D FREE
-1 1jwyB 208 D FREE
-1 1jwyB 255 E FREE
-1 1jwyB 262 H FREE
-1 1jwyB 288 H FREE
-1 1jx6A 9 E FREE
-1 1jx6A 56 D FREE
-1 1jx6A 88 D FREE
-1 1jx6A 98 E FREE
-1 1jx6A 105 D FREE
-1 1jx6A 112 D FREE
-1 1jx6A 116 H FREE
-1 1jx6A 121 E FREE
-1 1jx6A 122 H FREE
-1 1jx6A 146 H FREE
-1 1jx6A 156 H FREE
-1 1jx6A 174 H FREE
-1 1jx6A 197 H FREE
-1 1jx6A 231 H FREE
-1 1jx6A 233 D FREE
-1 1jx6A 240 C FREE
-1 1jx6A 326 E FREE
-1 1jx6A 329 E FREE
-1 1jx6A 340 D FREE
-1 1jx7A 15 E FREE
-1 1jx7A 35 D FREE
-1 1jx7A 43 D FREE
-1 1jx7A 77 C FREE
-1 1jx7A 80 C FREE
-1 1jx7A 93 D FREE
-1 1jx7A 102 E FREE
-1 1jx7A 111 D FREE
-1 1jxcA 2 E FREE
-1 1jxcA 10 C FREE
-1 1jxcA 13 E FREE
-1 1jxcA 17 D FREE
-1 1jxcA 23 C FREE
-1 1jxcA 32 C FREE
-1 1jxcA 36 C FREE
-1 1jxcA 47 C FREE
-1 1jxcA 57 C FREE
-1 1jxcA 59 C FREE
-1 1jxcA 60 D FREE
-1 1jxcA 62 C FREE
-1 1jxcA 64 D FREE
-1 1jxhA 16 H FREE
-1 1jxhA 21 H FREE
-1 1jxhA 34 D FREE
-1 1jxhA 44 D FREE
-1 1jxhA 56 C FREE
-1 1jxhA 68 C FREE
-1 1jxhA 118 H FREE
-1 1jxhA 119 H FREE
-1 1jxhA 163 E FREE
-1 1jxhA 172 H FREE
-1 1jxhA 191 C FREE
-1 1jxhA 200 H FREE
-1 1jxhA 230 H FREE
-1 1jxhA 234 C FREE
-1 1jxhA 247 H FREE
-1 1jxhA 281 H FREE
-1 1jxhA 282 H FREE
-1 1jxhA 284 H FREE
-1 1jxsA 31 H FREE
-1 1jxsA 52 H FREE
-1 1jy2O 2 E FREE
-1 1jy2O 7 D FREE
-1 1jy2O 11 C FREE
-1 1jy2O 13 H FREE
-1 1jy2O 17 D FREE
-1 1jy2O 22 C FREE
-1 1jy2O 26 C FREE
-1 1jy2O 36 E FREE
-1 1jy2O 45 D FREE
-1 1jy2P 5 D FREE
-1 1jy2P 7 C FREE
-1 1jy2P 8 C FREE
-1 1jy2P 11 D FREE
-1 1jy2P 18 C FREE
-1 1jy2P 22 C FREE
-1 1jy2P 26 D FREE
-1 1jy2P 36 D FREE
-1 1jy2P 38 D FREE
-1 1jy2P 43 E FREE
-1 1jygA 25 D FREE
-1 1jygA 26 D FREE
-1 1jygA 27 D FREE
-1 1jygA 36 D FREE
-1 1jygA 51 D FREE
-1 1jyhA 3 E FREE
-1 1jyhA 16 H FREE
-1 1jyhA 52 D FREE
-1 1jyhA 64 C FREE
-1 1jyhA 129 C FREE
-1 1jyhA 131 E FREE
-1 1jyhA 146 E FREE
-1 1jztA 15 D FREE
-1 1jztA 43 C FREE
-1 1jztA 59 H FREE
-1 1jztA 72 D FREE
-1 1jztA 76 C FREE
-1 1jztA 79 H FREE
-1 1jztA 106 H FREE
-1 1jztA 134 C FREE
-1 1jztA 137 D FREE
-1 1jztA 160 C FREE
-1 1jztA 172 D FREE
-1 1jztA 203 C FREE
-1 1jztA 206 H FREE
-1 1jztA 214 H FREE
-1 1jztA 240 D FREE
-1 1k04A 5 D FREE
-1 1k04A 9 E FREE
-1 1k04A 27 D FREE
-1 1k04A 31 D FREE
-1 1k04A 78 D FREE
-1 1k04A 89 H FREE
-1 1k04A 91 E FREE
-1 1k04A 102 D FREE
-1 1k04A 105 E FREE
-1 1k04A 124 E FREE
-1 1k04A 134 H FREE
-1 1k04A 139 D FREE
-1 1k04A 145 D FREE
-1 1k04A 148 D FREE
-1 1k0hA 8 D FREE
-1 1k0hA 15 D FREE
-1 1k0hA 43 D FREE
-1 1k0hA 44 D FREE
-1 1k0hA 46 E FREE
-1 1k0hA 58 E FREE
-1 1k0hA 78 D FREE
-1 1k0hA 85 E FREE
-1 1k0hA 90 D FREE
-1 1k0hA 95 D FREE
-1 1k0hA 96 D FREE
-1 1k0hA 100 C FREE
-1 1k0hA 101 H FREE
-1 1k0rA 18 H FREE
-1 1k0rA 27 H FREE
-1 1k0rA 32 D FREE
-1 1k0rA 54 H FREE
-1 1k0rA 58 H FREE
-1 1k0rA 115 D FREE
-1 1k0rA 173 E FREE
-1 1k0rA 177 H FREE
-1 1k0rA 183 C FREE
-1 1k0rA 203 H FREE
-1 1k0rA 214 E FREE
-1 1k0rA 217 E FREE
-1 1k0rA 234 H FREE
-1 1k0rA 253 C FREE
-1 1k0rA 271 E FREE
-1 1k0rA 274 D FREE
-1 1k0rA 340 D FREE
-1 1k0rA 354 E FREE
-1 1k0rA 363 H FREE
-1 1k0rA 364 D FREE
-1 1k19A 1 D FREE
-1 1k19A 8 D FREE
-1 1k19A 28 C FREE
-1 1k19A 35 C FREE
-1 1k19A 38 E FREE
-1 1k19A 45 H FREE
-1 1k19A 48 D FREE
-1 1k19A 54 C FREE
-1 1k19A 57 C FREE
-1 1k19A 59 E FREE
-1 1k19A 71 H FREE
-1 1k19A 78 E FREE
-1 1k19A 88 D FREE
-1 1k19A 110 E FREE
-1 1k19A 111 E FREE
-1 1k1fA 2 D FREE
-1 1k1fA 18 E FREE
-1 1k1fA 29 D FREE
-1 1k1fA 31 E FREE
-1 1k1fA 33 E FREE
-1 1k1fA 35 E FREE
-1 1k1fA 51 E FREE
-1 1k1gA 41 C FREE
-1 1k1gA 55 E FREE
-1 1k1gA 74 H FREE
-1 1k1gA 108 D FREE
-1 1k1gA 126 E FREE
-1 1k1vA 2 D FREE
-1 1k1vA 3 E FREE
-1 1k1vA 12 E FREE
-1 1k1vA 16 H FREE
-1 1k1vA 23 E FREE
-1 1k1vA 24 E FREE
-1 1k1zA 8 E FREE
-1 1k1zA 40 D FREE
-1 1k1zA 43 E FREE
-1 1k1zA 48 E FREE
-1 1k1zA 51 H FREE
-1 1k1zA 69 C FREE
-1 1k1zA 73 H FREE
-1 1k24A 8 E FREE
1 1k24A 12 H ZN_401
1 1k24A 14 D ZN_401
1 1k24A 27 E ZN_402
1 1k24A 29 H ZN_402
1 1k24A 34 H ZN_401
-1 1k24A 40 D FREE
-1 1k24A 44 D FREE
-1 1k24A 52 E FREE
-1 1k24A 86 E FREE
-1 1k24A 90 D FREE
-1 1k24A 103 D FREE
-1 1k24A 116 E FREE
-1 1k24A 120 D FREE
1 1k24A 127 H ZN_403
-1 1k24A 130 H FREE
-1 1k24A 141 H FREE
-1 1k24A 143 D FREE
-1 1k24A 159 E FREE
-1 1k24A 163 D FREE
-1 1k24A 180 D FREE
-1 1k24A 202 E FREE
-1 1k24A 207 E FREE
-1 1k24A 243 E FREE
-1 1k26A 18 H FREE
-1 1k26A 30 H FREE
-1 1k26A 32 E FREE
-1 1k26A 33 H FREE
-1 1k26A 35 E FREE
-1 1k26A 44 E FREE
-1 1k26A 47 E FREE
-1 1k26A 48 E FREE
-1 1k26A 88 H FREE
-1 1k26A 90 H FREE
-1 1k26A 103 D FREE
1 1k2fA 5 C ZN_605
1 1k2fA 12 C ZN_605
-1 1k2fA 18 H FREE
1 1k2fA 24 H ZN_605
-1 1k2fA 25 E FREE
1 1k2fA 28 C ZN_605
1 1k2fA 35 C ZN_601
-1 1k2fA 37 C FREE
1 1k2fA 42 C ZN_601
1 1k2fA 54 H ZN_601
-1 1k2fA 57 H FREE
1 1k2fA 59 H ZN_601
-1 1k2fA 91 C FREE
-1 1k2fA 95 H FREE
1 1k2fA 109 H ZN_603
1 1k2fA 137 H ZN_604
-1 1k2fA 151 H FREE
-1 1k2fA 152 E FREE
-1 1k2fA 162 D FREE
-1 1k2fA 163 C FREE
1 1k2fA 176 E ZN_604
-1 1k2fA 189 C FREE
-1 1k36A 5 C FREE
-1 1k36A 13 C FREE
-1 1k36A 15 H FREE
-1 1k36A 18 C FREE
-1 1k36A 29 C FREE
-1 1k36A 31 C FREE
-1 1k36A 40 C FREE
-1 1k36A 42 H FREE
-1 1k39A 22 H FREE
-1 1k39A 70 D FREE
-1 1k39A 110 H FREE
-1 1k39A 116 C FREE
-1 1k39A 117 C FREE
-1 1k39A 133 C FREE
-1 1k39A 134 D FREE
-1 1k39A 175 E FREE
-1 1k39A 176 C FREE
-1 1k39A 189 C FREE
-1 1k39A 228 C FREE
-1 1k39A 239 H FREE
-1 1k39A 250 E FREE
-1 1k39A 262 E FREE
-1 1k39A 277 H FREE
-1 1k3bA 0 D FREE
-1 1k3bA 5 C FREE
-1 1k3bA 9 D FREE
-1 1k3bA 29 C FREE
-1 1k3bA 51 D FREE
-1 1k3bA 58 H FREE
-1 1k3bA 68 E FREE
-1 1k3bA 93 C FREE
-1 1k3bA 102 H FREE
-1 1k3bA 103 D FREE
-1 1k3bA 111 C FREE
-1 1k3bB 5 D FREE
-1 1k3bB 10 H FREE
-1 1k3bB 24 C FREE
-1 1k3bB 27 C FREE
-1 1k3bB 60 C FREE
-1 1k3bB 67 C FREE
-1 1k3bB 90 C FREE
-1 1k3bB 100 C FREE
-1 1k3bB 106 C FREE
-1 1k3bB 115 H FREE
-1 1k3bB 124 C FREE
-1 1k3bB 135 H FREE
-1 1k3bB 136 H FREE
-1 1k3bB 151 H FREE
-1 1k3bB 158 H FREE
-1 1k3bB 159 H FREE
-1 1k3bC 0 D FREE
-1 1k3bC 10 H FREE
-1 1k3bC 53 C FREE
-1 1k3eB 5 E FREE
-1 1k3eB 24 E FREE
-1 1k3eB 28 C FREE
-1 1k3eB 33 D FREE
-1 1k3eB 54 C FREE
-1 1k3eB 60 D FREE
-1 1k3eB 67 E FREE
-1 1k3eB 77 E FREE
-1 1k3eB 84 C FREE
-1 1k3eB 86 E FREE
-1 1k3eB 102 D FREE
-1 1k3eB 106 E FREE
-1 1k3eB 109 E FREE
-1 1k3eB 111 E FREE
-1 1k3eB 113 E FREE
-1 1k3eB 120 E FREE
-1 1k3eB 127 H FREE
-1 1k3eB 134 E FREE
-1 1k3eB 136 E FREE
-1 1k3eB 137 H FREE
-1 1k3kA 2 E FREE
-1 1k3kA 19 C FREE
-1 1k3kA 25 E FREE
-1 1k3kA 29 H FREE
-1 1k3kA 60 H FREE
-1 1k3kA 78 D FREE
-1 1k3kA 105 H FREE
-1 1k3kA 140 C FREE
-1 1k3sA 1 E FREE
-1 1k3sA 17 E FREE
-1 1k3sA 18 D FREE
-1 1k3sA 19 E FREE
-1 1k3sA 25 D FREE
-1 1k3sA 26 D FREE
-1 1k3sA 37 H FREE
-1 1k3sA 42 C FREE
-1 1k3sA 43 C FREE
-1 1k3sA 50 D FREE
-1 1k3sA 57 H FREE
-1 1k3sA 72 D FREE
-1 1k3sA 74 D FREE
-1 1k3sA 91 E FREE
-1 1k3sA 92 E FREE
-1 1k3sA 98 E FREE
-1 1k3sA 109 E FREE
-1 1k3sA 110 H FREE
-1 1k47A 8 C FREE
-1 1k47A 16 E FREE
-1 1k47A 151 D FREE
-1 1k47A 154 C FREE
-1 1k47A 167 D FREE
-1 1k47A 201 C FREE
-1 1k47A 216 H FREE
-1 1k47A 298 D FREE
-1 1k47A 299 C FREE
-1 1k47A 328 E FREE
-1 1k47A 332 H FREE
-1 1k47A 334 D FREE
-1 1k4nA 11 D FREE
-1 1k4nA 25 H FREE
-1 1k4nA 44 D FREE
-1 1k4nA 45 H FREE
-1 1k4nA 50 C FREE
-1 1k4nA 51 H FREE
-1 1k4nA 66 C FREE
-1 1k4nA 81 C FREE
-1 1k4nA 86 H FREE
-1 1k4nA 93 H FREE
-1 1k4nA 100 E FREE
-1 1k4nA 111 H FREE
-1 1k4nA 112 E FREE
-1 1k4nA 115 E FREE
-1 1k4nA 116 H FREE
-1 1k4nA 118 E FREE
-1 1k4nA 156 E FREE
-1 1k4nA 157 H FREE
-1 1k4nA 158 E FREE
-1 1k4nA 177 H FREE
-1 1k4nA 188 E FREE
-1 1k4rA 2 C FREE
-1 1k4rA 4 H FREE
-1 1k4rA 9 D FREE
-1 1k4rA 25 E FREE
-1 1k4rA 29 C FREE
-1 1k4rA 41 D FREE
-1 1k4rA 59 C FREE
-1 1k4rA 61 H FREE
-1 1k4rA 73 C FREE
-1 1k4rA 85 H FREE
-1 1k4rA 91 C FREE
-1 1k4rA 97 D FREE
-1 1k4rA 103 H FREE
-1 1k4rA 104 C FREE
-1 1k4rA 115 C FREE
-1 1k4rA 120 C FREE
-1 1k4rA 129 H FREE
-1 1k4rA 145 H FREE
-1 1k4rA 156 H FREE
-1 1k4rA 185 C FREE
-1 1k4rA 207 H FREE
-1 1k4rA 215 H FREE
-1 1k4rA 221 D FREE
-1 1k4rA 228 H FREE
-1 1k4rA 247 H FREE
-1 1k4rA 274 H FREE
-1 1k4rA 281 H FREE
-1 1k4rA 286 H FREE
-1 1k4rA 306 C FREE
-1 1k4rA 322 H FREE
-1 1k4rA 337 C FREE
-1 1k4rA 346 H FREE
-1 1k4rA 372 E FREE
-1 1k4rA 379 D FREE
-1 1k4rA 389 H FREE
-1 1k4uP 13 D FREE
-1 1k4uP 19 C FREE
-1 1k4uP 21 E FREE
-1 1k4zA 14 E FREE
-1 1k4zA 38 C FREE
-1 1k4zA 60 C FREE
-1 1k4zA 72 D FREE
-1 1k4zA 85 H FREE
-1 1k4zA 115 C FREE
-1 1k4zA 130 D FREE
-1 1k4zA 133 E FREE
-1 1k4zA 142 H FREE
-1 1k4zA 156 H FREE
-1 1k5dB 7 H FREE
-1 1k5dB 9 D FREE
-1 1k5dB 10 H FREE
-1 1k5dB 11 D FREE
-1 1k5dB 22 H FREE
-1 1k5dB 41 E FREE
-1 1k5dB 42 E FREE
-1 1k5dB 68 E FREE
-1 1k5dB 79 H FREE
-1 1k5dB 98 C FREE
-1 1k5dB 101 H FREE
-1 1k5dB 124 H FREE
-1 1k5dB 129 D FREE
-1 1k5dB 131 C FREE
-1 1k5dB 145 E FREE
-1 1k5dB 155 E FREE
-1 1k5dB 157 C FREE
-1 1k5dB 175 H FREE
-1 1k5kA 1 D FREE
-1 1k5kA 4 D FREE
-1 1k5kA 12 H FREE
-1 1k5kA 21 C FREE
-1 1k5kA 24 C FREE
-1 1k5kA 26 C FREE
-1 1k5kA 29 C FREE
-1 1k5kA 30 C FREE
-1 1k5kA 32 H FREE
-1 1k5kA 33 C FREE
-1 1k5kA 36 C FREE
-1 1k5kA 64 H FREE
-1 1k5kA 76 H FREE
-1 1k5kA 80 H FREE
-1 1k5kA 86 E FREE
-1 1k62B 30 D FREE
-1 1k62B 32 H FREE
-1 1k62B 64 H FREE
-1 1k62B 88 H FREE
-1 1k62B 107 H FREE
-1 1k62B 114 D FREE
-1 1k62B 128 C FREE
-1 1k62B 159 H FREE
-1 1k62B 170 H FREE
-1 1k62B 175 H FREE
-1 1k62B 248 C FREE
-1 1k62B 251 H FREE
-1 1k62B 258 D FREE
-1 1k62B 263 C FREE
-1 1k62B 293 E FREE
-1 1k62B 306 C FREE
-1 1k62B 355 H FREE
-1 1k62B 387 H FREE
-1 1k62B 422 D FREE
-1 1k62B 425 C FREE
-1 1k62B 431 H FREE
-1 1k6iA 29 H FREE
-1 1k6iA 30 H FREE
-1 1k6iA 36 H FREE
-1 1k6iA 74 H FREE
-1 1k6iA 87 E FREE
-1 1k6iA 96 D FREE
-1 1k6iA 106 H FREE
-1 1k6iA 115 H FREE
-1 1k6iA 134 E FREE
-1 1k6iA 177 H FREE
-1 1k6iA 193 H FREE
-1 1k6iA 194 D FREE
-1 1k6iA 213 H FREE
-1 1k6iA 220 E FREE
-1 1k6iA 228 C FREE
-1 1k6iA 259 E FREE
-1 1k6iA 262 E FREE
-1 1k6iA 265 E FREE
-1 1k6iA 271 H FREE
-1 1k6iA 331 E FREE
-1 1k6iA 332 E FREE
-1 1k6iA 336 E FREE
-1 1k6iA 341 E FREE
-1 1k6iA 342 E FREE
1 1k81A 2 C ZN_144_A
1 1k81A 5 C ZN_144_A
-1 1k81A 9 D FREE
-1 1k81A 19 H FREE
1 1k81A 23 C ZN_144_A
1 1k81A 26 C ZN_144_A
-1 1k85A 0 H FREE
-1 1k85A 28 D FREE
-1 1k85A 71 D FREE
-1 1k8bA 23 D FREE
-1 1k8bA 34 E FREE
-1 1k8hA 22 E FREE
-1 1k8hA 25 E FREE
-1 1k8hA 34 E FREE
-1 1k8hA 48 D FREE
-1 1k8hA 57 E FREE
-1 1k8hA 70 H FREE
-1 1k8hA 76 H FREE
-1 1k8hA 87 H FREE
-1 1k8hA 131 D FREE
-1 1k8kC 3 H FREE
-1 1k8kC 12 C FREE
-1 1k8kC 13 H FREE
-1 1k8kC 25 C FREE
-1 1k8kC 29 H FREE
-1 1k8kC 32 H FREE
-1 1k8kC 45 H FREE
-1 1k8kC 50 H FREE
-1 1k8kC 69 C FREE
-1 1k8kC 100 C FREE
-1 1k8kC 122 C FREE
-1 1k8kC 133 C FREE
-1 1k8kC 135 H FREE
-1 1k8kC 150 H FREE
-1 1k8kC 161 C FREE
-1 1k8kC 162 D FREE
-1 1k8kC 165 C FREE
-1 1k8kC 201 C FREE
-1 1k8kC 205 H FREE
-1 1k8kC 208 C FREE
-1 1k8kC 221 H FREE
-1 1k8kC 222 D FREE
-1 1k8kC 226 C FREE
-1 1k8kC 254 E FREE
-1 1k8kC 262 H FREE
-1 1k8kC 264 C FREE
-1 1k8kC 324 H FREE
-1 1k8kC 341 C FREE
-1 1k8kC 345 C FREE
-1 1k8kC 350 D FREE
-1 1k8kF 20 C FREE
-1 1k8kF 30 E FREE
-1 1k8kF 32 H FREE
-1 1k8kF 36 E FREE
-1 1k8kF 38 E FREE
-1 1k8kF 44 E FREE
-1 1k8kF 58 E FREE
-1 1k8kF 63 E FREE
-1 1k8kF 79 D FREE
-1 1k8kF 80 E FREE
-1 1k8kF 82 E FREE
-1 1k8kF 86 C FREE
-1 1k8kF 87 H FREE
-1 1k8kF 98 E FREE
-1 1k8kF 112 D FREE
-1 1k8kF 121 H FREE
-1 1k8kF 123 E FREE
-1 1k8kF 128 H FREE
-1 1k8kF 132 D FREE
-1 1k8kF 136 H FREE
-1 1k8kF 139 E FREE
-1 1k8kF 140 E FREE
-1 1k8kF 142 D FREE
-1 1k8kF 144 E FREE
-1 1k8kF 147 E FREE
-1 1k8kF 161 E FREE
-1 1k8kG 16 D FREE
-1 1k8kG 20 E FREE
-1 1k8kG 25 D FREE
-1 1k8kG 44 C FREE
-1 1k8kG 89 D FREE
-1 1k8kG 103 D FREE
-1 1k8kG 128 H FREE
-1 1k8kG 129 E FREE
-1 1k8mA 13 E FREE
-1 1k8mA 17 E FREE
-1 1k8mA 29 D FREE
-1 1k8mA 38 C FREE
-1 1k8mA 43 D FREE
-1 1k8mA 78 E FREE
-1 1k99A 6 H FREE
-1 1k99A 23 E FREE
-1 1k99A 32 H FREE
-1 1k99A 39 D FREE
-1 1k99A 81 H FREE
-1 1k99A 83 D FREE
-1 1k99A 92 E FREE
-1 1k9sA 3 H FREE
-1 1k9sA 20 D FREE
-1 1k9sA 61 H FREE
-1 1k9sA 68 C FREE
-1 1k9sA 74 E FREE
-1 1k9sA 90 C FREE
-1 1k9sA 96 H FREE
-1 1k9sA 101 D FREE
-1 1k9sA 109 C FREE
-1 1k9sA 122 H FREE
-1 1k9sA 156 D FREE
-1 1k9sA 178 E FREE
-1 1k9sA 180 E FREE
-1 1k9sA 199 C FREE
-1 1k9sA 204 H FREE
-1 1k9sA 208 H FREE
-1 1k9sA 229 E FREE
-1 1k9sA 235 D FREE
-1 1ka5A 14 H FREE
-1 1ka8A 0 D FREE
-1 1ka8A 2 D FREE
-1 1ka8A 38 H FREE
-1 1ka8A 77 H FREE
-1 1ka8A 90 E FREE
-1 1ka8A 91 E FREE
-1 1ka8A 95 D FREE
-1 1kaeA 11 C FREE
-1 1kaeA 47 D FREE
-1 1kaeA 58 D FREE
-1 1kaeA 98 H FREE
-1 1kaeA 116 C FREE
-1 1kaeA 153 C FREE
-1 1kaeA 159 C FREE
-1 1kaeA 175 C FREE
-1 1kaeA 203 D FREE
-1 1kaeA 230 D FREE
-1 1kaeA 237 E FREE
-1 1kaeA 243 D FREE
-1 1kaeA 254 D FREE
-1 1kaeA 260 E FREE
1 1kaeA 261 H ZN_1101
-1 1kaeA 315 C FREE
-1 1kaeA 325 E FREE
-1 1kaeA 326 H FREE
1 1kaeA 359 D ZN_1101
-1 1kaeA 366 H FREE
-1 1kaeA 377 C FREE
-1 1kaeA 413 E FREE
1 1kaeA 418 H ZN_1102
-1 1kbaA 2 C FREE
-1 1kbaA 13 C FREE
-1 1kbaA 20 C FREE
-1 1kbaA 26 C FREE
-1 1kbaA 27 D FREE
-1 1kbaA 30 C FREE
-1 1kbaA 38 E FREE
-1 1kbaA 41 C FREE
-1 1kbaA 45 C FREE
-1 1kbaA 57 C FREE
-1 1kbaA 58 C FREE
-1 1kbaA 61 D FREE
-1 1kbaA 63 C FREE
-1 1kbaA 65 H FREE
-1 1kbhA 0 E FREE
-1 1kbhA 4 D FREE
-1 1kbhA 5 E FREE
-1 1kbhA 10 D FREE
-1 1kbhA 13 H FREE
-1 1kbhA 20 D FREE
-1 1kbhA 26 E FREE
-1 1kbhA 28 D FREE
-1 1kbhA 44 E FREE
-1 1kbpA 13 D FREE
-1 1kbpA 30 H FREE
-1 1kbpA 87 H FREE
-1 1kbpA 88 H FREE
-1 1kbpA 134 D FREE
-1 1kbpA 147 H FREE
1 1kbpA 163 D ZN_434_A
-1 1kbpA 173 H FREE
-1 1kbpA 201 H FREE
-1 1kbpA 202 E FREE
-1 1kbpA 223 H FREE
-1 1kbpA 245 H FREE
1 1kbpA 285 H ZN_434_A
-1 1kbpA 294 H FREE
-1 1kbpA 295 H FREE
-1 1kbpA 316 D FREE
1 1kbpA 322 H ZN_434_A
-1 1kbpA 324 H FREE
-1 1kbpA 344 C FREE
-1 1kbpA 388 H FREE
-1 1kbpA 398 H FREE
-1 1kbpA 400 H FREE
-1 1kbpA 408 D FREE
-1 1kbpA 415 D FREE
-1 1kbpA 423 H FREE
-1 1kbpA 428 D FREE
-1 1kbpA 429 D FREE
-1 1kbzA 31 H FREE
-1 1kbzA 36 C FREE
-1 1kbzA 38 D FREE
-1 1kbzA 63 H FREE
-1 1kbzA 100 H FREE
-1 1kbzA 117 E FREE
-1 1kbzA 135 E FREE
-1 1kbzA 142 C FREE
-1 1kbzA 145 H FREE
-1 1kbzA 194 C FREE
-1 1kbzA 197 H FREE
-1 1kbzA 213 H FREE
-1 1kbzA 223 H FREE
-1 1kdxA 6 H FREE
-1 1kdxA 8 H FREE
-1 1kdxA 16 H FREE
-1 1kdxA 19 H FREE
-1 1kdxA 36 D FREE
-1 1kdxA 50 E FREE
-1 1kdxA 52 D FREE
-1 1kdxA 55 E FREE
-1 1kdxA 65 H FREE
-1 1kezA 46 H FREE
-1 1kezA 71 C FREE
-1 1kezA 72 C FREE
-1 1kezA 82 H FREE
-1 1kezA 140 H FREE
-1 1kezA 159 H FREE
-1 1kezA 168 D FREE
-1 1kezA 174 H FREE
-1 1kezA 249 H FREE
-1 1kezA 258 H FREE
-1 1kezA 265 H FREE
-1 1kezA 272 H FREE
-1 1kf6C 28 E FREE
-1 1kf6C 81 H FREE
-1 1kf6D 10 E FREE
-1 1kf6D 77 C FREE
-1 1kf6D 80 H FREE
-1 1kf6D 83 H FREE
-1 1kf6D 84 H FREE
-1 1kf6D 87 H FREE
-1 1kf6D 88 D FREE
-1 1kf6D 92 H FREE
-1 1kg0C 0 H FREE
-1 1kg0C 13 C FREE
-1 1kg0C 16 C FREE
-1 1kg0C 28 C FREE
-1 1kg0C 29 C FREE
-1 1kg0C 37 H FREE
-1 1kg0C 42 C FREE
-1 1kg0C 46 C FREE
-1 1kg0C 52 C FREE
-1 1kg0C 105 H FREE
-1 1kg0C 106 C FREE
-1 1kg0C 119 H FREE
-1 1kg0C 120 H FREE
-1 1kg0C 122 C FREE
-1 1kg0C 128 C FREE
-1 1kg0C 130 C FREE
-1 1kgyA 1 E FREE
-1 1kgyA 13 E FREE
-1 1kgyA 19 H FREE
-1 1kgyA 31 D FREE
-1 1kgyA 43 C FREE
-1 1kgyA 65 H FREE
-1 1kgyA 68 H FREE
-1 1kgyA 70 E FREE
-1 1kgyA 77 D FREE
-1 1kgyA 78 C FREE
-1 1kgyA 88 C FREE
-1 1kgyA 90 E FREE
-1 1kgyA 161 D FREE
-1 1kgyA 165 C FREE
-1 1kgyA 178 C FREE
-1 1khcA 1 D FREE
-1 1khcA 4 E FREE
-1 1khcA 7 D FREE
-1 1khcA 15 D FREE
-1 1khcA 74 H FREE
-1 1khcA 92 H FREE
-1 1khcA 114 E FREE
-1 1khcA 125 H FREE
-1 1khcA 144 E FREE
-1 1khiA 4 D FREE
-1 1khiA 5 D FREE
-1 1khiA 6 D FREE
-1 1khiA 8 H FREE
-1 1khiA 10 H FREE
-1 1khiA 14 D FREE
-1 1khiA 36 C FREE
-1 1khiA 37 H FREE
-1 1khiA 38 H FREE
-1 1khiA 52 C FREE
-1 1khiA 66 H FREE
-1 1khiA 72 D FREE
-1 1khiA 79 H FREE
-1 1khiA 80 E FREE
-1 1khiA 112 D FREE
-1 1khiA 120 E FREE
-1 1khiA 159 H FREE
-1 1khiA 162 E FREE
-1 1khiA 171 H FREE
-1 1khvA 5 C FREE
-1 1khvA 17 H FREE
-1 1khvA 56 D FREE
-1 1khvA 125 C FREE
-1 1khvA 135 D FREE
-1 1khvA 136 H FREE
-1 1khvA 149 H FREE
-1 1khvA 153 C FREE
-1 1khvA 164 H FREE
-1 1khvA 165 H FREE
-1 1khvA 169 C FREE
-1 1khvA 174 E FREE
-1 1khvA 179 D FREE
-1 1khvA 192 C FREE
-1 1khvA 199 C FREE
-1 1khvA 205 H FREE
-1 1khvA 208 C FREE
-1 1khvA 247 C FREE
-1 1khvA 249 D FREE
-1 1khvA 254 D FREE
-1 1khvA 260 C FREE
-1 1khvA 272 C FREE
-1 1khvA 273 C FREE
-1 1khvA 289 H FREE
-1 1khvA 319 C FREE
-1 1khvA 320 H FREE
-1 1khvA 332 C FREE
-1 1khvA 338 H FREE
-1 1khvA 339 C FREE
-1 1khvA 393 C FREE
-1 1khvA 434 H FREE
-1 1khvA 462 H FREE
-1 1khvA 471 C FREE
-1 1khvA 515 E FREE
-1 1kiaA 1 D FREE
-1 1kiaA 22 D FREE
-1 1kiaA 54 H FREE
-1 1kiaA 56 C FREE
-1 1kiaA 57 H FREE
-1 1kiaA 61 D FREE
-1 1kiaA 64 C FREE
-1 1kiaA 84 D FREE
-1 1kiaA 130 D FREE
-1 1kiaA 134 C FREE
-1 1kiaA 141 H FREE
-1 1kiaA 152 H FREE
-1 1kiaA 172 D FREE
-1 1kiaA 173 H FREE
-1 1kiaA 177 D FREE
-1 1kiaA 184 C FREE
-1 1kiaA 200 D FREE
-1 1kiaA 213 H FREE
-1 1kiaA 244 H FREE
-1 1kiaA 245 C FREE
-1 1kiaA 261 C FREE
-1 1kiaA 263 H FREE
-1 1kiaA 268 D FREE
-1 1kiaA 281 C FREE
-1 1kiaA 285 H FREE
-1 1kilB 5 E FREE
-1 1kilB 10 H FREE
-1 1kilB 17 E FREE
-1 1kilB 22 E FREE
-1 1kilB 24 H FREE
-1 1kilB 29 D FREE
-1 1kilB 45 E FREE
-1 1kilB 50 H FREE
-1 1kilC 4 E FREE
-1 1kilC 14 D FREE
-1 1kilC 15 E FREE
-1 1kilC 18 E FREE
-1 1kilC 28 E FREE
-1 1kilC 29 E FREE
-1 1kilC 32 D FREE
-1 1kilC 42 D FREE
-1 1kilC 43 E FREE
-1 1kilC 46 E FREE
-1 1kilC 52 E FREE
-1 1kilC 57 H FREE
-1 1kilC 61 D FREE
-1 1kilC 64 E FREE
-1 1kilC 66 E FREE
-1 1kilD 4 E FREE
-1 1kilD 8 D FREE
-1 1kilD 9 E FREE
-1 1kilD 23 H FREE
-1 1kilD 27 D FREE
-1 1kilD 31 E FREE
-1 1kilD 47 D FREE
-1 1kilE 3 D FREE
-1 1kilE 5 D FREE
-1 1kilE 10 E FREE
-1 1kilE 11 E FREE
-1 1kilE 12 E FREE
-1 1kilE 15 E FREE
-1 1kilE 21 E FREE
-1 1kilE 22 E FREE
-1 1kilE 23 E FREE
-1 1kilE 32 E FREE
-1 1kilE 34 E FREE
-1 1kilE 36 E FREE
-1 1kilE 44 D FREE
-1 1kiuA 79 E FREE
-1 1kiuA 191 D FREE
-1 1kiuB 2 C FREE
-1 1kiuB 36 D FREE
-1 1kiuB 43 C FREE
-1 1kiuB 44 H FREE
-1 1kiuB 46 D FREE
-1 1kiuB 53 D FREE
-1 1kiuB 160 C FREE
-1 1kiuB 186 C FREE
-1 1kj6A 10 C FREE
-1 1kj6A 17 C FREE
-1 1kj6A 22 C FREE
-1 1kj6A 26 E FREE
-1 1kj6A 27 E FREE
-1 1kj6A 32 C FREE
-1 1kj6A 39 C FREE
-1 1kj6A 40 C FREE
-1 1kjkA 6 H FREE
-1 1kjkA 10 D FREE
-1 1kjkA 24 C FREE
-1 1kjkA 27 D FREE
-1 1kjkA 39 D FREE
-1 1kjkA 46 E FREE
-1 1kjkA 58 H FREE
-1 1kjkA 60 H FREE
-1 1kjyB 0 D FREE
-1 1kjyB 2 E FREE
-1 1kjyB 6 E FREE
-1 1kjyB 17 H FREE
-1 1kjyB 18 D FREE
-1 1kjyB 26 E FREE
-1 1kjyB 27 D FREE
-1 1kjyB 32 E FREE
-1 1kjzA 1 E FREE
-1 1kjzA 17 H FREE
-1 1kjzA 19 D FREE
-1 1kjzA 20 H FREE
-1 1kjzA 37 H FREE
1 1kjzA 59 C ZN_411
1 1kjzA 62 C ZN_411
1 1kjzA 71 C ZN_411
1 1kjzA 74 C ZN_411
-1 1kjzA 76 H FREE
-1 1kjzA 88 D FREE
-1 1kjzA 92 H FREE
-1 1kjzA 107 D FREE
-1 1kjzA 119 C FREE
-1 1kjzA 126 E FREE
-1 1kjzA 127 H FREE
-1 1kjzA 147 E FREE
-1 1kjzA 182 H FREE
-1 1kjzA 259 H FREE
-1 1kjzA 304 D FREE
-1 1kjzA 329 H FREE
-1 1kjzA 382 C FREE
-1 1kkeA 4 E FREE
-1 1kkeA 29 D FREE
-1 1kkeA 99 D FREE
-1 1kkeA 100 D FREE
-1 1kkeA 103 H FREE
-1 1kkeA 105 C FREE
-1 1kkeA 136 D FREE
-1 1kkeA 138 E FREE
-1 1kkeA 142 H FREE
-1 1kkeA 192 H FREE
-1 1kkgA 45 D FREE
-1 1kkgA 99 D FREE
-1 1klo_ 0 C FREE
-1 1klo_ 2 C FREE
-1 1klo_ 8 C FREE
-1 1klo_ 19 C FREE
-1 1klo_ 21 H FREE
-1 1klo_ 22 C FREE
-1 1klo_ 31 C FREE
-1 1klo_ 32 E FREE
-1 1klo_ 34 C FREE
-1 1klo_ 52 C FREE
-1 1klo_ 55 C FREE
-1 1klo_ 57 C FREE
-1 1klo_ 69 C FREE
-1 1klo_ 76 C FREE
-1 1klo_ 79 C FREE
-1 1klo_ 88 C FREE
-1 1klo_ 91 C FREE
-1 1klo_ 108 C FREE
-1 1klo_ 111 C FREE
-1 1klo_ 113 C FREE
-1 1klo_ 125 C FREE
-1 1klo_ 132 C FREE
-1 1klo_ 134 C FREE
-1 1klo_ 137 H FREE
-1 1klo_ 143 C FREE
-1 1klo_ 146 C FREE
-1 1klo_ 159 C FREE
1 1klrA 4 C ZN_31_A
1 1klrA 7 C ZN_31_A
-1 1klrA 8 E FREE
-1 1klrA 13 D FREE
1 1klrA 20 H ZN_31_A
1 1klrA 25 H ZN_31_A
-1 1klrA 28 E FREE
-1 1klxA 21 C FREE
-1 1klxA 29 C FREE
-1 1klxA 51 C FREE
-1 1klxA 59 C FREE
-1 1klxA 87 C FREE
-1 1klxA 95 C FREE
-1 1klxA 123 C FREE
-1 1klxA 131 C FREE
-1 1km5A 19 D FREE
-1 1km5A 64 C FREE
-1 1km5A 69 D FREE
-1 1km5A 83 C FREE
-1 1km5A 97 H FREE
-1 1km5A 108 C FREE
-1 1km5A 127 H FREE
-1 1km5A 238 E FREE
-1 1kmaA 5 C FREE
-1 1kmaA 7 C FREE
-1 1kmaA 12 H FREE
-1 1kmaA 15 C FREE
-1 1kmaA 18 D FREE
-1 1kmaA 26 C FREE
-1 1kmaA 30 C FREE
-1 1kmaA 33 H FREE
-1 1kmaA 38 D FREE
-1 1kmaA 43 H FREE
-1 1kmaA 44 E FREE
-1 1kmaA 47 C FREE
-1 1kmaA 48 D FREE
-1 1kmaA 50 H FREE
-1 1kmaA 51 D FREE
-1 1kmaA 52 H FREE
-1 1kmaA 53 D FREE
-1 1kmdA 36 E FREE
-1 1kmdA 75 E FREE
-1 1kmdA 78 D FREE
-1 1kmdA 85 E FREE
-1 1kmdA 97 D FREE
-1 1kmdA 102 D FREE
-1 1kmxA 3 E FREE
-1 1kmxA 6 C FREE
-1 1kmxA 9 C FREE
-1 1kmxA 11 E FREE
-1 1kmxA 15 H FREE
-1 1kmxA 20 D FREE
-1 1kmxA 24 C FREE
-1 1kmxA 26 C FREE
-1 1kmxA 28 C FREE
-1 1kmxA 35 C FREE
-1 1kmxA 41 E FREE
-1 1kmxA 44 E FREE
-1 1kmxA 47 C FREE
-1 1kmxA 49 C FREE
-1 1kmxA 50 D FREE
-1 1kn6A 46 H FREE
-1 1kn6A 51 H FREE
-1 1kn6A 54 H FREE
-1 1kn6A 64 H FREE
-1 1kn6A 72 D FREE
-1 1kn7A 4 E FREE
-1 1kn7A 11 E FREE
-1 1kn7A 15 C FREE
-1 1kn7A 18 H FREE
-1 1kn7A 31 E FREE
-1 1kn7A 33 E FREE
-1 1kn7A 37 H FREE
-1 1kn7A 54 E FREE
-1 1kn7A 76 H FREE
-1 1kn7A 77 D FREE
-1 1kncA 11 E FREE
-1 1kncA 15 D FREE
-1 1kncA 61 H FREE
-1 1kncA 68 H FREE
-1 1kncA 117 E FREE
-1 1kncA 129 C FREE
-1 1kncA 131 H FREE
-1 1kncA 132 C FREE
-1 1kncA 136 H FREE
-1 1kncA 138 H FREE
-1 1knlA 0 E FREE
-1 1knlA 16 C FREE
-1 1knlA 18 D FREE
-1 1knlA 35 C FREE
-1 1knlA 36 H FREE
-1 1knlA 58 C FREE
-1 1knlA 75 C FREE
-1 1knlA 99 C FREE
-1 1knlA 118 C FREE
-1 1knqA 5 H FREE
-1 1knqA 7 H FREE
-1 1knqA 8 H FREE
-1 1knqA 29 H FREE
-1 1knqA 32 H FREE
-1 1knqA 37 D FREE
-1 1knqA 39 D FREE
-1 1knqA 42 H FREE
-1 1knqA 58 D FREE
-1 1knqA 86 C FREE
-1 1knqA 92 H FREE
-1 1knqA 126 H FREE
-1 1knqA 147 E FREE
-1 1knt_ 2 D FREE
-1 1knt_ 4 C FREE
-1 1knt_ 13 C FREE
-1 1knt_ 29 C FREE
-1 1knt_ 37 C FREE
-1 1knt_ 50 C FREE
-1 1knt_ 54 C FREE
-1 1knvA 34 H FREE
-1 1knvA 35 H FREE
-1 1knvA 79 E FREE
-1 1knvA 110 D FREE
-1 1knvA 121 E FREE
-1 1knvA 124 H FREE
-1 1knvA 133 H FREE
-1 1knvA 145 D FREE
-1 1knvA 153 D FREE
-1 1knvA 168 H FREE
-1 1knvA 185 C FREE
-1 1knvA 203 D FREE
-1 1knvA 210 H FREE
-1 1knvA 211 E FREE
-1 1knvA 221 H FREE
-1 1knvA 257 H FREE
-1 1knvA 272 D FREE
-1 1knvA 281 D FREE
-1 1knzA 4 E FREE
-1 1knzA 54 D FREE
-1 1knzA 55 D FREE
-1 1knzA 70 D FREE
-1 1knzA 97 D FREE
-1 1knzA 99 D FREE
-1 1knzA 122 C FREE
-1 1knzA 138 C FREE
-1 1knzA 147 E FREE
-1 1knzA 154 D FREE
-1 1knzA 155 D FREE
-1 1knzA 159 D FREE
-1 1knzA 160 E FREE
-1 1knzA 163 E FREE
-1 1ko6A 12 E FREE
-1 1ko6A 17 H FREE
-1 1ko6A 34 H FREE
-1 1ko6A 36 H FREE
-1 1ko6A 66 C FREE
-1 1ko6A 99 H FREE
-1 1ko6A 141 C FREE
-1 1ko6A 185 H FREE
-1 1ko7A 43 H FREE
-1 1ko7A 56 E FREE
-1 1ko7A 76 C FREE
-1 1ko7A 102 H FREE
-1 1ko7A 126 H FREE
-1 1ko7A 135 H FREE
-1 1ko7A 158 E FREE
-1 1ko7A 168 H FREE
-1 1ko7A 173 D FREE
-1 1ko7A 174 D FREE
-1 1ko7A 196 H FREE
-1 1ko7A 199 E FREE
-1 1ko7A 228 H FREE
-1 1ko7A 233 H FREE
-1 1ko7A 239 D FREE
-1 1ko7A 273 E FREE
-1 1ko7A 311 E FREE
-1 1komA 9 D FREE
-1 1komA 15 H FREE
-1 1komA 48 E FREE
-1 1komA 55 H FREE
-1 1komA 92 E FREE
-1 1kp0A 9 H FREE
-1 1kp0A 22 E FREE
-1 1kp0A 40 D FREE
-1 1kp0A 48 H FREE
-1 1kp0A 59 C FREE
-1 1kp0A 122 E FREE
-1 1kp0A 123 H FREE
-1 1kp0A 125 H FREE
-1 1kp0A 130 H FREE
-1 1kp0A 161 E FREE
-1 1kp0A 189 E FREE
-1 1kp0A 230 H FREE
-1 1kp0A 242 D FREE
-1 1kp0A 248 C FREE
-1 1kp0A 283 H FREE
-1 1kp0A 296 C FREE
-1 1kp0A 322 H FREE
-1 1kp0A 329 H FREE
-1 1kp0A 356 E FREE
-1 1kp0A 374 H FREE
-1 1kp0A 375 D FREE
-1 1kp0A 395 E FREE
-1 1kp0A 396 H FREE
-1 1kpgA 7 H FREE
-1 1kpgA 14 H FREE
-1 1kpgA 16 D FREE
-1 1kpgA 34 C FREE
-1 1kpgA 69 D FREE
-1 1kpgA 72 C FREE
-1 1kpgA 101 H FREE
-1 1kpgA 130 D FREE
-1 1kpgA 139 E FREE
-1 1kpgA 140 H FREE
-1 1kpgA 143 H FREE
-1 1kpgA 154 H FREE
-1 1kpgA 166 H FREE
-1 1kpgA 172 H FREE
-1 1kpgA 177 H FREE
-1 1kpgA 213 C FREE
-1 1kpgA 230 H FREE
-1 1kpgA 268 C FREE
-1 1kpgA 284 C FREE
-1 1kplA 73 H FREE
-1 1kplA 147 E FREE
-1 1kplA 174 H FREE
-1 1kplA 283 H FREE
-1 1kplA 301 C FREE
-1 1kplA 346 C FREE
-1 1kplA 382 H FREE
-1 1kplA 413 E FREE
-1 1kplA 428 C FREE
-1 1kppA 4 E FREE
-1 1kppA 23 E FREE
-1 1kppA 45 D FREE
-1 1kppA 72 C FREE
-1 1kppA 86 C FREE
-1 1kppA 101 H FREE
-1 1kppA 114 H FREE
-1 1kppA 118 H FREE
-1 1kppA 137 E FREE
-1 1kpsA 12 E FREE
-1 1kpsA 20 H FREE
-1 1kpsA 43 C FREE
-1 1kpsA 75 C FREE
-1 1kpsA 83 H FREE
-1 1kpsA 93 C FREE
-1 1kpsA 138 C FREE
-1 1kpsB 16 D FREE
-1 1kpsB 27 E FREE
-1 1kpsB 48 D FREE
-1 1kpsB 50 E FREE
-1 1kpsB 65 D FREE
-1 1kpsB 66 D FREE
-1 1kpsB 75 D FREE
-1 1kpsB 78 D FREE
-1 1kpsB 87 C FREE
-1 1kpsB 102 H FREE
-1 1kpsB 109 E FREE
-1 1kpsB 110 D FREE
-1 1kpsB 119 H FREE
-1 1kpsB 127 H FREE
-1 1kpsB 154 E FREE
-1 1kpsB 156 C FREE
-1 1kpsB 161 H FREE
-1 1kq0A 4 E FREE
-1 1kq0A 5 E FREE
-1 1kq0A 12 H FREE
-1 1kq0A 18 D FREE
-1 1kq0A 20 D FREE
-1 1kq0A 21 D FREE
-1 1kq0A 23 E FREE
-1 1kq0A 24 E FREE
-1 1kq0A 31 E FREE
-1 1kq0A 32 E FREE
-1 1kq0A 58 E FREE
-1 1kq0A 64 D FREE
-1 1kq0A 82 E FREE
-1 1kq0A 86 D FREE
-1 1kq0A 92 D FREE
-1 1kq0A 120 C FREE
-1 1kq0A 134 C FREE
-1 1kq0A 175 H FREE
-1 1kq0A 194 E FREE
-1 1kq0A 196 C FREE
-1 1kq0A 202 C FREE
-1 1kq0A 222 C FREE
-1 1kq0A 227 C FREE
-1 1kq0A 230 H FREE
-1 1kq0A 245 D FREE
-1 1kq0A 247 C FREE
-1 1kq0A 254 H FREE
-1 1kq0A 262 C FREE
-1 1kq0A 289 C FREE
-1 1kq0A 297 C FREE
-1 1kq0A 330 H FREE
-1 1kq0A 338 H FREE
1 1kq0A 363 E ZN_480
-1 1kq0A 374 H FREE
-1 1kq0A 379 C FREE
-1 1kq0A 381 H FREE
-1 1kq0A 390 H FREE
-1 1kq0A 400 H FREE
-1 1kq0A 415 C FREE
-1 1kq0A 435 C FREE
-1 1kq0A 447 C FREE
-1 1kq0A 448 D FREE
-1 1kq0A 459 H FREE
-1 1kq0A 467 C FREE
-1 1kq0A 475 D FREE
-1 1kq0A 476 D FREE
-1 1kq1H 8 D FREE
-1 1kq1H 39 D FREE
-1 1kq1H 52 H FREE
-1 1kq1H 57 H FREE
-1 1kq1H 75 E FREE
-1 1kqqA 6 E FREE
-1 1kqqA 7 E FREE
-1 1kqqA 85 H FREE
-1 1kqqA 109 E FREE
-1 1kqqA 110 C FREE
-1 1kqqA 120 E FREE
-1 1kqqA 126 D FREE
-1 1kqrA 8 E FREE
-1 1kqrA 20 D FREE
-1 1kqrA 48 E FREE
-1 1kqrA 96 D FREE
-1 1kqrA 124 H FREE
-1 1kqrA 157 C FREE
-1 1kqrA 158 D FREE
-1 1kqrA 170 C FREE
-1 1krqA 16 E FREE
-1 1krqA 30 C FREE
-1 1krqA 45 H FREE
-1 1krqA 48 E FREE
-1 1krqA 49 E FREE
-1 1krqA 52 H FREE
-1 1krqA 66 H FREE
-1 1krqA 92 H FREE
-1 1krqA 93 E FREE
-1 1krqA 106 H FREE
-1 1krqA 110 H FREE
-1 1krqA 112 D FREE
-1 1krqA 125 E FREE
-1 1krqA 127 H FREE
-1 1krqA 146 H FREE
-1 1krqA 154 D FREE
-1 1ks9A 7 C FREE
-1 1ks9A 19 C FREE
-1 1ks9A 23 H FREE
-1 1ks9A 36 C FREE
-1 1ks9A 64 D FREE
-1 1ks9A 96 H FREE
-1 1ks9A 119 H FREE
-1 1ks9A 130 H FREE
-1 1ks9A 137 H FREE
-1 1ks9A 165 H FREE
-1 1ks9A 180 C FREE
-1 1ks9A 191 C FREE
-1 1ks9A 198 H FREE
-1 1ks9A 199 H FREE
-1 1ks9A 207 C FREE
-1 1ks9A 209 E FREE
-1 1ks9A 219 H FREE
-1 1ks9A 220 H FREE
-1 1ks9A 247 D FREE
-1 1ks9A 253 H FREE
-1 1ks9A 255 E FREE
-1 1ks9A 257 D FREE
-1 1ks9A 270 H FREE
-1 1ks9A 288 E FREE
-1 1ksgB 25 D FREE
-1 1ksgB 27 E FREE
-1 1ksgB 45 E FREE
-1 1ksgB 46 H FREE
-1 1ksgB 57 C FREE
-1 1ksgB 70 E FREE
-1 1ksgB 87 C FREE
-1 1ksgB 94 E FREE
-1 1ksgB 111 E FREE
-1 1ksgB 138 D FREE
-1 1kskA 2 H FREE
-1 1kskA 47 H FREE
-1 1kskA 60 H FREE
-1 1kskA 75 C FREE
-1 1kskA 82 H FREE
-1 1kskA 98 H FREE
-1 1kskA 104 D FREE
-1 1kskA 121 H FREE
-1 1kskA 128 H FREE
-1 1kskA 129 H FREE
-1 1kskA 130 C FREE
-1 1kskA 157 H FREE
-1 1kskA 186 H FREE
-1 1kskA 198 H FREE
-1 1kskA 203 H FREE
-1 1kskA 228 E FREE
-1 1ktzB 2 D FREE
-1 1ktzB 13 C FREE
-1 1ktzB 16 C FREE
-1 1ktzB 17 D FREE
-1 1ktzB 23 C FREE
-1 1ktzB 29 C FREE
-1 1ktzB 33 C FREE
-1 1ktzB 39 C FREE
-1 1ktzB 40 E FREE
-1 1ktzB 44 E FREE
-1 1ktzB 46 C FREE
-1 1ktzB 55 E FREE
-1 1ktzB 63 C FREE
-1 1ktzB 64 H FREE
-1 1ktzB 71 H FREE
-1 1ktzB 83 C FREE
-1 1ktzB 98 C FREE
-1 1ktzB 100 C FREE
-1 1ktzB 103 D FREE
-1 1ktzB 104 E FREE
-1 1ktzB 105 C FREE
-1 1ktzB 107 D FREE
-1 1ktzB 121 D FREE
-1 1ku9A 21 H FREE
-1 1ku9A 45 D FREE
-1 1ku9A 100 H FREE
-1 1ku9A 117 C FREE
-1 1ku9A 120 E FREE
-1 1ku9A 150 D FREE
-1 1kuuA 46 H FREE
-1 1kuuA 60 C FREE
-1 1kuuA 75 H FREE
-1 1kuuA 77 D FREE
-1 1kuuA 81 D FREE
-1 1kuuA 91 D FREE
-1 1kuuA 101 D FREE
-1 1kuuA 103 E FREE
-1 1kuuA 105 D FREE
-1 1kuuA 106 E FREE
-1 1kuuA 129 D FREE
-1 1kuuA 164 E FREE
-1 1kuuA 180 H FREE
-1 1kv4A 29 D FREE
-1 1kvnA 2 E FREE
-1 1kvnA 11 D FREE
-1 1kvnA 34 H FREE
-1 1kvnA 35 E FREE
-1 1kvnA 51 E FREE
-1 1kvnA 60 E FREE
-1 1kvnA 68 E FREE
-1 1kw4A 20 D FREE
-1 1kw4A 31 C FREE
-1 1kw4A 44 D FREE
-1 1kw4A 55 H FREE
-1 1kwaA 25 H FREE
-1 1kwaA 26 C FREE
-1 1kwaA 33 H FREE
-1 1kwaA 38 H FREE
-1 1kwaA 44 H FREE
-1 1kwaA 47 D FREE
-1 1kwgA 4 C FREE
-1 1kwgA 8 E FREE
-1 1kwgA 9 H FREE
-1 1kwgA 18 D FREE
-1 1kwgA 29 H FREE
-1 1kwgA 41 E FREE
-1 1kwgA 53 D FREE
-1 1kwgA 85 E FREE
-1 1kwgA 103 H FREE
1 1kwgA 105 C ZN_806_A
-1 1kwgA 140 E FREE
-1 1kwgA 143 C FREE
-1 1kwgA 144 H FREE
1 1kwgA 149 C ZN_806_A
1 1kwgA 151 C ZN_806_A
1 1kwgA 154 C ZN_806_A
-1 1kwgA 195 H FREE
-1 1kwgA 205 H FREE
-1 1kwgA 208 D FREE
-1 1kwgA 231 H FREE
-1 1kwgA 239 H FREE
-1 1kwgA 258 D FREE
-1 1kwgA 263 D FREE
-1 1kwgA 288 H FREE
-1 1kwgA 295 H FREE
-1 1kwgA 296 H FREE
-1 1kwgA 297 D FREE
-1 1kwgA 311 E FREE
-1 1kwgA 322 H FREE
-1 1kwgA 341 H FREE
-1 1kwgA 359 E FREE
-1 1kwgA 362 H FREE
-1 1kwgA 366 H FREE
-1 1kwgA 378 E FREE
-1 1kwgA 406 E FREE
-1 1kwgA 441 D FREE
-1 1kxrA 5 H FREE
-1 1kxrA 23 C FREE
-1 1kxrA 32 D FREE
-1 1kxrA 40 H FREE
-1 1kxrA 82 C FREE
-1 1kxrA 106 H FREE
-1 1kxrA 124 H FREE
-1 1kxrA 139 D FREE
-1 1kxrA 140 D FREE
-1 1kxrA 153 H FREE
-1 1kxrA 166 E FREE
-1 1kxrA 183 C FREE
-1 1kxrA 224 C FREE
-1 1kxrA 246 H FREE
-1 1kxrA 314 D FREE
-1 1kxrA 325 C FREE
-1 1kxrA 330 D FREE
-1 1ky6A 11 D FREE
-1 1ky6A 18 C FREE
-1 1ky6A 37 E FREE
-1 1ky6A 66 C FREE
-1 1ky6A 99 C FREE
-1 1ky6A 166 H FREE
-1 1ky6A 189 D FREE
-1 1ky6A 202 H FREE
-1 1ky6A 210 C FREE
-1 1ky6A 215 E FREE
-1 1ky6A 239 C FREE
-1 1kyhA 9 H FREE
-1 1kyhA 22 H FREE
-1 1kyhA 116 H FREE
-1 1kyhA 122 C FREE
-1 1kyhA 127 D FREE
-1 1kyhA 148 H FREE
-1 1kyhA 151 E FREE
-1 1kyhA 198 C FREE
-1 1kyhA 215 D FREE
-1 1kyhA 226 C FREE
-1 1kyhA 227 C FREE
-1 1kyhA 228 H FREE
-1 1kyhA 233 H FREE
-1 1kyhA 242 H FREE
-1 1kyhA 245 C FREE
-1 1kyhA 253 H FREE
-1 1kyhA 256 H FREE
-1 1kyhA 261 H FREE
-1 1kytA 10 D FREE
-1 1kytA 12 D FREE
-1 1kytA 145 H FREE
-1 1kytA 176 D FREE
-1 1kytA 180 D FREE
-1 1kytA 192 C FREE
-1 1kytA 198 D FREE
-1 1kytA 222 H FREE
-1 1kzhA 87 H FREE
-1 1kzhA 153 H FREE
-1 1kzhA 205 D FREE
-1 1kzhA 207 D FREE
-1 1kzhA 212 H FREE
-1 1kzhA 234 C FREE
-1 1kzhA 245 H FREE
-1 1kzhA 256 H FREE
-1 1kzhA 261 C FREE
-1 1kzhA 266 H FREE
-1 1kzhA 270 C FREE
-1 1kzhA 274 E FREE
-1 1kzhA 311 E FREE
-1 1kzhA 328 C FREE
-1 1kzhA 383 H FREE
-1 1kzhA 423 H FREE
-1 1kzhA 428 E FREE
-1 1kzhA 438 D FREE
-1 1kzhA 442 C FREE
-1 1kzhA 463 C FREE
-1 1kzhA 551 E FREE
-1 1l0oA 5 H FREE
-1 1l0oA 53 H FREE
-1 1l0oA 75 H FREE
-1 1l0oA 80 D FREE
-1 1l0oA 136 H FREE
-1 1l1dA 2 H FREE
-1 1l1dA 33 E FREE
-1 1l1dA 38 H FREE
-1 1l1dA 42 H FREE
-1 1l1dA 69 C FREE
-1 1l1dA 86 H FREE
-1 1l1dA 88 D FREE
-1 1l1dA 97 E FREE
-1 1l1dA 106 H FREE
-1 1l1dA 109 H FREE
-1 1l1dA 113 D FREE
-1 1l1dA 124 C FREE
-1 1l1mA 7 D FREE
-1 1l1mA 28 H FREE
-1 1l1mA 51 C FREE
-1 1l1nA 4 D FREE
-1 1l1nA 30 H FREE
-1 1l1nA 39 H FREE
-1 1l1nA 70 E FREE
-1 1l1nA 84 D FREE
-1 1l1nA 88 H FREE
-1 1l1nA 146 C FREE
-1 1l1nA 152 C FREE
-1 1l1nA 160 H FREE
-1 1l1nA 167 H FREE
-1 1l1oA 5 D FREE
-1 1l1oA 25 C FREE
-1 1l1oA 31 E FREE
-1 1l1oA 34 H FREE
-1 1l1oA 46 E FREE
-1 1l1oA 67 E FREE
-1 1l1oA 80 C FREE
-1 1l1oA 89 D FREE
-1 1l1oA 91 H FREE
-1 1l1oA 94 D FREE
-1 1l1oA 106 H FREE
-1 1l1oA 119 H FREE
-1 1l1oA 120 D FREE
-1 1l1oB 1 H FREE
-1 1l1oB 5 C FREE
-1 1l1oB 38 H FREE
-1 1l1oB 51 D FREE
-1 1l1oB 52 D FREE
-1 1l1oB 59 D FREE
-1 1l1oB 87 H FREE
-1 1l1oB 110 E FREE
-1 1l1oB 114 H FREE
-1 1l1oB 117 E FREE
-1 1l1oB 122 H FREE
-1 1l1oC 21 D FREE
-1 1l1oC 40 C FREE
1 1l1oC 45 C ZN_1_C
1 1l1oC 50 C ZN_1_C
1 1l1oC 64 C ZN_1_C
-1 1l1oC 65 E FREE
1 1l1oC 67 C ZN_1_C
-1 1l1oC 86 D FREE
-1 1l1oC 95 C FREE
-1 1l1oC 98 E FREE
-1 1l1oC 143 E FREE
-1 1l1pA 2 H FREE
-1 1l1pA 18 D FREE
-1 1l1pA 23 D FREE
-1 1l1pA 55 E FREE
-1 1l1pA 61 H FREE
-1 1l1pA 65 E FREE
-1 1l1pA 78 H FREE
-1 1l1pA 103 E FREE
-1 1l1sA 8 H FREE
-1 1l1sA 69 C FREE
-1 1l1sA 71 C FREE
-1 1l1sA 98 H FREE
-1 1l2mA 17 C FREE
-1 1l2mA 22 E FREE
-1 1l2mA 43 C FREE
-1 1l2mA 45 E FREE
-1 1l2mA 47 H FREE
-1 1l2mA 53 H FREE
-1 1l2mA 55 H FREE
-1 1l2mA 66 C FREE
-1 1l2mA 73 D FREE
-1 1l2mA 82 H FREE
-1 1l2mA 84 H FREE
-1 1l2mA 103 D FREE
-1 1l2mA 108 E FREE
-1 1l2mA 115 D FREE
-1 1l2pA 1 D FREE
-1 1l2pA 15 E FREE
-1 1l2pA 26 D FREE
-1 1l2pA 27 E FREE
-1 1l2pA 31 E FREE
-1 1l2pA 46 E FREE
-1 1l2pA 48 E FREE
-1 1l2pA 50 E FREE
-1 1l2pA 56 E FREE
-1 1l2pA 57 E FREE
-1 1l2qA 223 C FREE
-1 1l2qA 225 D FREE
-1 1l2qA 227 H FREE
-1 1l2qA 228 E FREE
-1 1l2qA 234 E FREE
-1 1l2qA 238 D FREE
-1 1l2qA 240 D FREE
-1 1l2qA 247 H FREE
-1 1l3eB 5 H FREE
-1 1l3eB 8 D FREE
1 1l3eB 24 H ZN_202_B
-1 1l3eB 26 H FREE
1 1l3eB 28 C ZN_202_B
-1 1l3eB 32 E FREE
1 1l3eB 41 C ZN_202_B
-1 1l3eB 45 H FREE
1 1l3eB 46 C ZN_202_B
1 1l3eB 55 H ZN_203_B
-1 1l3eB 58 H FREE
1 1l3eB 59 C ZN_203_B
1 1l3eB 65 C ZN_203_B
-1 1l3eB 69 H FREE
1 1l3eB 70 C ZN_203_B
1 1l3eB 79 H ZN_204_B
1 1l3eB 83 C ZN_204_B
-1 1l3eB 86 H FREE
1 1l3eB 88 C ZN_204_B
1 1l3eB 91 C ZN_204_B
-1 1l3eB 99 D FREE
-1 1l3pA 4 E FREE
-1 1l3pA 9 D FREE
-1 1l3pA 12 D FREE
-1 1l3pA 29 D FREE
-1 1l3pA 35 E FREE
-1 1l3pA 55 C FREE
-1 1l3pA 83 E FREE
-1 1l3yA 0 E FREE
-1 1l3yA 1 C FREE
-1 1l3yA 2 D FREE
-1 1l3yA 6 C FREE
-1 1l3yA 14 C FREE
-1 1l3yA 22 C FREE
-1 1l3yA 24 C FREE
-1 1l3yA 27 C FREE
-1 1l3yA 29 C FREE
-1 1l3yA 30 H FREE
-1 1l3yA 38 C FREE
-1 1l5aA 11 H FREE
-1 1l5aA 16 H FREE
-1 1l5aA 24 H FREE
-1 1l5aA 42 H FREE
-1 1l5aA 49 D FREE
-1 1l5aA 64 H FREE
-1 1l5aA 78 H FREE
-1 1l5aA 107 H FREE
-1 1l5aA 114 H FREE
-1 1l5aA 117 H FREE
-1 1l5aA 124 H FREE
-1 1l5aA 125 H FREE
-1 1l5aA 129 D FREE
-1 1l5aA 143 H FREE
-1 1l5aA 174 H FREE
-1 1l5aA 206 H FREE
-1 1l5aA 220 H FREE
-1 1l5aA 241 C FREE
-1 1l5aA 307 H FREE
-1 1l5aA 342 H FREE
-1 1l5aA 346 C FREE
-1 1l5aA 371 H FREE
-1 1l5aA 374 C FREE
-1 1l5aA 388 H FREE
-1 1l5aA 392 H FREE
-1 1l5aA 393 C FREE
-1 1l6eA 3 H FREE
-1 1l6eA 12 E FREE
-1 1l6eA 28 D FREE
-1 1l6eA 42 E FREE
-1 1l6hA 2 C FREE
-1 1l6hA 10 C FREE
-1 1l6hA 24 C FREE
-1 1l6hA 25 C FREE
-1 1l6hA 34 C FREE
-1 1l6hA 36 C FREE
-1 1l6hA 60 C FREE
-1 1l6hA 67 C FREE
-1 1l6lC 3 E FREE
-1 1l6lC 5 C FREE
-1 1l6lC 19 D FREE
-1 1l6lC 23 D FREE
-1 1l6lC 26 E FREE
-1 1l6lC 32 E FREE
-1 1l6lC 46 E FREE
-1 1l6oA 44 D FREE
-1 1l6oA 51 D FREE
-1 1l6oA 78 H FREE
-1 1l6oA 92 H FREE
-1 1l6oA 93 H FREE
-1 1l6oA 94 H FREE
-1 1l6xB 4 C FREE
-1 1l6xB 10 E FREE
-1 1l6xB 13 H FREE
-1 1l6xB 19 E FREE
-1 1l6xB 20 E FREE
-1 1l6xB 31 D FREE
-1 1l6xB 32 D FREE
-1 1l7vA 17 C FREE
-1 1l7vA 31 C FREE
-1 1l7vA 119 C FREE
-1 1l7vA 138 H FREE
-1 1l7vA 155 C FREE
-1 1l7vA 204 C FREE
-1 1l7vA 205 C FREE
-1 1l7vA 217 E FREE
-1 1l7vA 261 H FREE
-1 1l7vA 266 C FREE
-1 1l7vA 271 H FREE
-1 1l7vA 278 C FREE
-1 1l7vA 290 D FREE
-1 1l7vC 29 H FREE
-1 1l7vC 73 H FREE
-1 1l7vC 91 H FREE
-1 1l7vC 96 H FREE
-1 1l7vC 98 H FREE
-1 1l7vC 157 D FREE
-1 1l7vC 158 E FREE
-1 1l7vC 164 D FREE
-1 1l7vC 179 C FREE
-1 1l7vC 190 H FREE
-1 1l7vC 194 H FREE
-1 1l7vC 198 H FREE
-1 1l7vC 200 H FREE
-1 1l7vC 241 H FREE
-1 1l7yA 22 D FREE
-1 1l7yA 34 E FREE
-1 1l7yA 47 E FREE
-1 1l7yA 48 E FREE
-1 1l7yA 62 D FREE
-1 1l7yA 79 H FREE
-1 1l7yA 82 E FREE
-1 1l7yA 89 D FREE
-1 1l8jA 2 D FREE
-1 1l8jA 5 D FREE
-1 1l8jA 11 H FREE
-1 1l8jA 23 H FREE
-1 1l8jA 35 H FREE
-1 1l8jA 38 H FREE
-1 1l8jA 76 H FREE
-1 1l8jA 83 H FREE
-1 1l8jA 96 C FREE
-1 1l8jA 100 C FREE
-1 1l8jA 101 E FREE
-1 1l8jA 110 H FREE
-1 1l8jA 168 C FREE
-1 1l8jA 175 H FREE
-1 1l8oA 3 H FREE
-1 1l8oA 17 C FREE
-1 1l8oA 19 D FREE
-1 1l8oA 21 D FREE
-1 1l8oA 28 E FREE
-1 1l8oA 31 D FREE
-1 1l8oA 37 C FREE
-1 1l8oA 85 H FREE
-1 1l8oA 117 H FREE
-1 1l8oA 169 H FREE
-1 1l8oA 178 D FREE
-1 1l8oA 182 D FREE
-1 1l8oA 186 C FREE
-1 1l8oA 224 E FREE
-1 1l8qA 51 H FREE
-1 1l8qA 82 H FREE
-1 1l8qA 104 D FREE
-1 1l8qA 105 D FREE
-1 1l8qA 121 H FREE
-1 1l8qA 140 H FREE
-1 1l8qA 267 C FREE
-1 1l8qA 271 C FREE
-1 1l8qA 286 D FREE
-1 1l8qA 287 H FREE
-1 1l8qA 292 H FREE
-1 1l8qA 309 H FREE
-1 1l8rA 6 C FREE
-1 1l8rA 24 C FREE
-1 1l8rA 28 C FREE
-1 1l8rA 39 H FREE
-1 1l8rA 45 H FREE
-1 1l8rA 61 C FREE
-1 1l8rA 82 C FREE
-1 1l8rA 89 D FREE
-1 1l8rA 91 E FREE
-1 1l8rA 97 C FREE
-1 1l8yA 5 E FREE
-1 1l8yA 29 D FREE
-1 1l8yA 38 E FREE
-1 1l8yA 48 E FREE
-1 1l8yA 58 E FREE
-1 1l8yA 59 D FREE
-1 1l8yA 64 E FREE
-1 1l8yA 66 E FREE
-1 1l8yA 69 E FREE
-1 1l9lA 6 C FREE
-1 1l9lA 33 C FREE
-1 1l9lA 44 C FREE
-1 1l9lA 69 C FREE
-1 1l9lA 71 D FREE
-1 1l9wA 42 D FREE
-1 1l9wA 45 E FREE
-1 1l9wA 49 D FREE
-1 1l9wA 50 H FREE
-1 1l9wA 95 H FREE
-1 1l9wA 113 D FREE
-1 1l9wA 115 E FREE
-1 1l9wA 131 H FREE
-1 1l9wA 133 H FREE
-1 1l9wA 142 H FREE
-1 1l9wA 145 H FREE
-1 1l9wA 166 D FREE
-1 1l9wA 178 H FREE
-1 1l9wA 179 D FREE
-1 1l9wA 193 H FREE
-1 1l9wA 249 H FREE
1 1lba_ 12 H ZN_151
-1 1lba_ 13 C FREE
-1 1lba_ 31 H FREE
-1 1lba_ 42 H FREE
-1 1lba_ 63 H FREE
-1 1lba_ 69 H FREE
-1 1lba_ 75 C FREE
1 1lba_ 117 H ZN_151
-1 1lba_ 118 H FREE
1 1lba_ 125 C ZN_151
-1 1lba_ 143 D FREE
-1 1lbu_ 0 D FREE
-1 1lbu_ 2 C FREE
-1 1lbu_ 38 D FREE
-1 1lbu_ 61 D FREE
-1 1lbu_ 80 C FREE
-1 1lbu_ 93 C FREE
-1 1lbu_ 123 H FREE
-1 1lbu_ 141 C FREE
1 1lbu_ 153 H ZN_214
-1 1lbu_ 157 H FREE
1 1lbu_ 160 D ZN_214
-1 1lbu_ 169 C FREE
-1 1lbu_ 178 H FREE
-1 1lbu_ 191 H FREE
-1 1lbu_ 194 H FREE
1 1lbu_ 196 H ZN_214
-1 1lbu_ 210 C FREE
-1 1lc0A 58 D FREE
-1 1lc0A 66 D FREE
-1 1lc0A 71 C FREE
-1 1lc0A 77 H FREE
-1 1lc0A 90 H FREE
-1 1lc0A 94 E FREE
-1 1lc0A 119 H FREE
-1 1lc0A 122 H FREE
-1 1lc0A 193 D FREE
-1 1lc0A 215 E FREE
-1 1lc0A 251 D FREE
-1 1lc0A 267 D FREE
-1 1lc0A 271 E FREE
-1 1lc0A 277 H FREE
-1 1lc0A 278 C FREE
-1 1lc0A 284 D FREE
-1 1lc0A 289 C FREE
-1 1lc0A 290 H FREE
-1 1lcyA 36 H FREE
-1 1lcyA 64 H FREE
-1 1lcyA 94 D FREE
-1 1lcyA 209 H FREE
-1 1lcyA 255 H FREE
-1 1lcyA 260 H FREE
-1 1lcyA 269 H FREE
-1 1lcyA 277 D FREE
-1 1lcyA 321 E FREE
-1 1lcyA 324 E FREE
-1 1lddA 25 H FREE
-1 1lddA 28 H FREE
-1 1lddA 59 E FREE
-1 1ldjB 21 D FREE
1 1ldjB 23 C ZN_201_B
1 1ldjB 26 C ZN_201_B
-1 1ldjB 29 H FREE
1 1ldjB 34 C ZN_203_B
1 1ldjB 37 C ZN_203_B
1 1ldjB 49 C ZN_203_B
1 1ldjB 56 C ZN_202_B
1 1ldjB 58 H ZN_202_B
1 1ldjB 61 H ZN_201_B
1 1ldjB 63 H ZN_203_B
1 1ldjB 64 C ZN_201_B
1 1ldjB 75 C ZN_202_B
-1 1ldjB 89 H FREE
-1 1ldkB 9 E FREE
-1 1ldkB 15 C FREE
-1 1ldkB 16 D FREE
-1 1ldkB 49 D FREE
-1 1ldkB 65 H FREE
-1 1ldkB 74 E FREE
-1 1ldkB 85 C FREE
-1 1ldkB 113 H FREE
-1 1ldkB 140 C FREE
-1 1ldkB 163 H FREE
-1 1ldkB 183 C FREE
-1 1ldkB 289 H FREE
-1 1ldkB 316 H FREE
-1 1ldkB 341 C FREE
-1 1ldkB 343 D FREE
-1 1ldkB 347 E FREE
-1 1ldkE 5 D FREE
-1 1ldkE 6 E FREE
-1 1ldkE 14 C FREE
-1 1ldkE 16 C FREE
-1 1ldkE 19 E FREE
-1 1ldkE 27 C FREE
-1 1ldkE 36 D FREE
-1 1ldl_ 7 C FREE
-1 1ldl_ 14 C FREE
-1 1ldl_ 19 C FREE
-1 1ldl_ 26 C FREE
-1 1ldl_ 27 D FREE
-1 1ldl_ 31 E FREE
-1 1ldl_ 32 C FREE
-1 1ldl_ 34 D FREE
-1 1ldl_ 37 D FREE
-1 1ldl_ 38 E FREE
-1 1ldl_ 43 C FREE
-1 1lfdA 1 D FREE
-1 1lfdA 2 C FREE
-1 1lfdA 3 C FREE
-1 1lfdA 10 D FREE
-1 1lfdA 12 D FREE
-1 1lfdA 26 D FREE
-1 1lfdA 39 H FREE
-1 1lfdA 58 D FREE
-1 1lfdA 59 H FREE
1 1lfwA 86 H ZN_1002_A
-1 1lfwA 88 D FREE
1 1lfwA 118 D ZN_1001_A ZN_1002_A
-1 1lfwA 152 E FREE
1 1lfwA 153 E ZN_1001_A
-1 1lfwA 165 H FREE
-1 1lfwA 268 H FREE
-1 1lfwA 300 H FREE
-1 1lfwA 307 H FREE
-1 1lfwA 319 H FREE
-1 1lfwA 320 H FREE
-1 1lfwA 338 H FREE
-1 1lfwA 382 H FREE
-1 1lfwA 407 H FREE
1 1lfwA 438 H ZN_1001_A
-1 1lfwA 442 E FREE
-1 1lfwA 466 D FREE
-1 1lg7A 1 D FREE
-1 1lg7A 2 E FREE
-1 1lg7A 4 D FREE
-1 1lg7A 6 H FREE
-1 1lg7A 7 D FREE
-1 1lg7A 9 H FREE
-1 1lg7A 35 D FREE
-1 1lg7A 42 H FREE
-1 1lg7A 44 D FREE
-1 1lg7A 45 H FREE
-1 1lg7A 84 H FREE
-1 1lg7A 86 H FREE
-1 1lg7A 95 H FREE
-1 1lg7A 108 E FREE
-1 1lg7A 109 H FREE
-1 1lg7A 131 D FREE
-1 1lg7A 144 H FREE
-1 1lg7A 179 H FREE
-1 1lghA 4 D FREE
-1 1lghA 5 D FREE
-1 1lghA 33 H FREE
-1 1lghB 1 E FREE
-1 1lghB 9 E FREE
-1 1lghB 11 E FREE
-1 1lghB 16 H FREE
-1 1lghB 34 H FREE
-1 1li1A 3 H FREE
-1 1li1A 10 H FREE
-1 1li1A 19 C FREE
-1 1li1A 28 H FREE
-1 1li1A 42 H FREE
-1 1li1A 45 D FREE
-1 1li1A 52 C FREE
-1 1li1A 64 C FREE
-1 1li1A 70 C FREE
-1 1li1A 77 D FREE
-1 1li1A 107 C FREE
-1 1li1A 110 C FREE
-1 1li1A 111 E FREE
-1 1li1A 120 H FREE
-1 1li1A 129 C FREE
-1 1li1A 145 H FREE
-1 1li1A 163 C FREE
-1 1li1A 175 C FREE
-1 1li1A 176 H FREE
-1 1li1A 181 C FREE
-1 1li1A 217 H FREE
-1 1li1A 221 C FREE
-1 1li1A 224 C FREE
-1 1lir_ 6 C FREE
-1 1lir_ 12 C FREE
-1 1lir_ 16 C FREE
-1 1lir_ 20 H FREE
-1 1lir_ 27 C FREE
-1 1lir_ 32 C FREE
-1 1lir_ 34 C FREE
-1 1lis_ 3 H FREE
-1 1lis_ 15 E FREE
-1 1lis_ 37 H FREE
-1 1lis_ 60 H FREE
-1 1lis_ 83 D FREE
-1 1lizA 56 D FREE
-1 1lizA 71 D FREE
-1 1lizA 75 E FREE
-1 1lizA 90 H FREE
-1 1lizA 100 H FREE
-1 1lizA 101 D FREE
-1 1lizA 102 E FREE
-1 1lizA 108 E FREE
-1 1lizA 117 H FREE
-1 1lj2A 1 H FREE
-1 1lj2A 13 H FREE
-1 1lj2A 25 E FREE
-1 1lj2A 27 D FREE
-1 1lj2A 40 E FREE
-1 1lj2A 51 E FREE
-1 1lj2A 55 D FREE
-1 1lj2A 70 H FREE
-1 1lj2A 76 E FREE
-1 1lj2A 85 D FREE
-1 1ljoA 36 D FREE
-1 1ljoA 48 E FREE
-1 1ljoA 49 C FREE
-1 1ljoA 76 E FREE
-1 1lk9A 10 E FREE
-1 1lk9A 12 E FREE
-1 1lk9A 19 C FREE
-1 1lk9A 22 H FREE
-1 1lk9A 28 D FREE
-1 1lk9A 38 C FREE
-1 1lk9A 39 E FREE
-1 1lk9A 40 C FREE
-1 1lk9A 43 C FREE
-1 1lk9A 48 D FREE
-1 1lk9A 49 C FREE
-1 1lk9A 56 C FREE
-1 1lk9A 64 D FREE
-1 1lk9A 69 E FREE
-1 1lk9A 75 H FREE
-1 1lk9A 87 H FREE
-1 1lk9A 103 E FREE
-1 1lk9A 105 E FREE
-1 1lk9A 112 H FREE
-1 1lk9A 136 H FREE
-1 1lk9A 160 H FREE
-1 1lk9A 199 E FREE
-1 1lk9A 208 E FREE
-1 1lk9A 213 H FREE
-1 1lk9A 219 C FREE
-1 1lk9A 224 D FREE
-1 1lk9A 231 H FREE
-1 1lk9A 240 D FREE
-1 1lk9A 242 D FREE
-1 1lk9A 254 H FREE
-1 1lk9A 266 D FREE
-1 1lk9A 287 E FREE
-1 1lk9A 349 C FREE
-1 1lk9A 367 C FREE
-1 1lk9A 374 D FREE
-1 1lk9A 375 C FREE
-1 1lknA 38 E FREE
-1 1lknA 40 C FREE
-1 1lknA 63 D FREE
-1 1lknA 73 C FREE
-1 1lknA 84 H FREE
-1 1lktA 33 D FREE
-1 1lktA 52 H FREE
-1 1lktA 82 H FREE
-1 1ll8A 14 D FREE
-1 1ll8A 28 C FREE
-1 1ll8A 37 D FREE
-1 1ll8A 60 E FREE
-1 1ll8A 62 H FREE
-1 1ll8A 66 D FREE
-1 1ll8A 68 H FREE
-1 1ll8A 78 D FREE
-1 1ll8A 99 E FREE
-1 1ll8A 103 C FREE
-1 1ll8A 104 C FREE
-1 1ll8A 109 E FREE
-1 1ll8A 112 E FREE
-1 1lliB 13 D FREE
-1 1lliB 37 D FREE
-1 1lliB 85 E FREE
-1 1lliB 88 E FREE
-1 1lm5B 43 E FREE
-1 1lm5B 47 C FREE
-1 1lm5B 53 H FREE
-1 1lm5B 64 D FREE
-1 1lm5B 119 E FREE
-1 1lm5B 133 H FREE
-1 1lm5B 157 D FREE
-1 1lm5B 167 C FREE
-1 1lml_ 17 D FREE
-1 1lml_ 20 D FREE
-1 1lml_ 24 H FREE
-1 1lml_ 25 C FREE
-1 1lml_ 31 H FREE
-1 1lml_ 35 H FREE
-1 1lml_ 42 C FREE
-1 1lml_ 46 D FREE
-1 1lml_ 59 H FREE
-1 1lml_ 68 H FREE
-1 1lml_ 91 C FREE
-1 1lml_ 100 H FREE
-1 1lml_ 109 D FREE
-1 1lml_ 130 C FREE
-1 1lml_ 137 H FREE
1 1lml_ 164 H ZN_100
-1 1lml_ 165 E FREE
1 1lml_ 168 H ZN_100
-1 1lml_ 214 C FREE
-1 1lml_ 221 E FREE
-1 1lml_ 223 E FREE
1 1lml_ 234 H ZN_100
-1 1lml_ 243 E FREE
-1 1lml_ 264 D FREE
-1 1lml_ 276 E FREE
-1 1lml_ 286 C FREE
-1 1lml_ 293 C FREE
-1 1lml_ 306 C FREE
-1 1lml_ 315 C FREE
-1 1lml_ 325 C FREE
-1 1lml_ 330 H FREE
-1 1lml_ 353 D FREE
-1 1lml_ 355 C FREE
-1 1lml_ 366 C FREE
-1 1lml_ 374 H FREE
-1 1lml_ 389 C FREE
-1 1lml_ 410 C FREE
-1 1lml_ 415 C FREE
-1 1lml_ 427 H FREE
-1 1lml_ 435 C FREE
-1 1lml_ 458 C FREE
-1 1lml_ 463 E FREE
-1 1lml_ 465 C FREE
-1 1ln0A 30 H FREE
-1 1ln0A 38 C FREE
-1 1ln0A 39 H FREE
-1 1ln0A 51 H FREE
-1 1ln0A 57 C FREE
-1 1ln0A 74 E FREE
-1 1ln1A 9 E FREE
-1 1ln1A 10 E FREE
-1 1ln1A 14 E FREE
-1 1ln1A 16 C FREE
-1 1ln1A 61 D FREE
-1 1ln1A 62 C FREE
-1 1ln1A 73 D FREE
-1 1ln1A 81 D FREE
-1 1ln1A 92 C FREE
-1 1ln1A 112 D FREE
-1 1ln1A 130 H FREE
-1 1ln1A 206 C FREE
-1 1ln4A 9 H FREE
-1 1ln4A 15 H FREE
-1 1ln4A 42 H FREE
-1 1ln4A 43 H FREE
-1 1ln4A 44 E FREE
-1 1ln4A 72 C FREE
-1 1lnwA 18 H FREE
-1 1lnwA 29 C FREE
-1 1lnwA 40 H FREE
-1 1lnwA 61 C FREE
-1 1lnwA 75 E FREE
-1 1lnwA 88 D FREE
-1 1lnwA 104 H FREE
-1 1lnwA 106 H FREE
-1 1lnwA 115 H FREE
-1 1lnwA 126 E FREE
-1 1lnwA 132 H FREE
-1 1lnwA 137 C FREE
-1 1lnwA 145 D FREE
-1 1lo7A 14 D FREE
-1 1lo7A 15 C FREE
-1 1lo7A 16 D FREE
-1 1lo7A 27 H FREE
-1 1lo7A 41 C FREE
-1 1lo7A 63 C FREE
-1 1lo7A 69 C FREE
-1 1lo7A 75 D FREE
-1 1lo7A 82 C FREE
-1 1lo7A 95 H FREE
-1 1lo7A 114 E FREE
-1 1lo7A 134 D FREE
-1 1lo7A 139 C FREE
-1 1lp1A 1 D FREE
-1 1lp1A 7 E FREE
-1 1lp1A 35 D FREE
-1 1lp1A 36 D FREE
-1 1lp1A 46 E FREE
-1 1lp1A 52 D FREE
-1 1lplA 17 C FREE
-1 1lplA 50 D FREE
-1 1lplA 68 C FREE
-1 1lplA 92 D FREE
-1 1lplA 93 E FREE
1 1lpvA 9 C ZN_54_A
1 1lpvA 12 C ZN_54_A
1 1lpvA 15 H ZN_53_A
1 1lpvA 24 H ZN_54_A
1 1lpvA 28 C ZN_54_A
1 1lpvA 33 C ZN_53_A
1 1lpvA 35 C ZN_53_A
1 1lpvA 38 C ZN_53_A
-1 1lq9A 24 H FREE
-1 1lq9A 28 E FREE
-1 1lq9A 50 H FREE
-1 1lq9A 82 E FREE
-1 1lq9A 85 E FREE
-1 1lqbA 1 D FREE
-1 1lqbA 9 H FREE
-1 1lqbA 16 D FREE
-1 1lqbA 19 E FREE
-1 1lqbA 52 D FREE
-1 1lqbA 59 C FREE
-1 1lqbA 81 D FREE
-1 1lqbA 88 C FREE
-1 1lqbA 100 D FREE
-1 1lqbA 106 D FREE
-1 1lqbB 8 D FREE
-1 1lqbB 10 H FREE
-1 1lqbB 11 E FREE
-1 1lqbB 17 E FREE
-1 1lqbB 18 H FREE
-1 1lqbB 37 E FREE
-1 1lqbB 47 E FREE
-1 1lqbB 51 H FREE
-1 1lqbB 57 C FREE
-1 1lqbB 85 E FREE
-1 1lqbB 94 D FREE
-1 1lqbB 95 C FREE
-1 1lqbD 7 D FREE
-1 1lqbD 9 D FREE
-1 1lqbD 11 E FREE
-1 1lqbD 20 D FREE
-1 1lqbD 21 D FREE
-1 1lqbD 22 D FREE
-1 1lqbD 29 D FREE
-1 1lqjC 3 E FREE
-1 1lqjC 7 H FREE
-1 1lqjC 63 D FREE
-1 1lqjC 66 H FREE
-1 1lqjC 72 H FREE
-1 1lqjC 107 H FREE
-1 1lqjC 133 H FREE
-1 1lqjC 135 H FREE
-1 1lqjC 154 H FREE
-1 1lqjC 166 H FREE
-1 1lqjC 179 H FREE
-1 1lqjC 180 H FREE
-1 1lqjC 186 H FREE
-1 1lqjC 193 H FREE
-1 1lqjC 199 C FREE
-1 1lqjC 201 H FREE
-1 1lqsL 18 C FREE
-1 1lqsL 29 D FREE
-1 1lqsL 35 H FREE
-1 1lqsL 45 D FREE
-1 1lqsL 59 C FREE
-1 1lqsL 62 C FREE
-1 1lqsL 82 H FREE
-1 1lqsL 92 H FREE
-1 1lqsL 108 C FREE
-1 1lqsL 113 C FREE
-1 1lqsL 131 D FREE
-1 1lqsL 140 E FREE
-1 1lqsL 142 D FREE
-1 1lqsL 149 E FREE
-1 1lqsL 153 H FREE
-1 1lqtA 39 E FREE
-1 1lqtA 56 H FREE
-1 1lqtA 86 H FREE
-1 1lqtA 134 H FREE
-1 1lqtA 136 H FREE
-1 1lqtA 160 D FREE
-1 1lqtA 180 H FREE
-1 1lqtA 244 C FREE
-1 1lqtA 263 H FREE
-1 1lqtA 334 D FREE
-1 1lqtA 394 C FREE
-1 1lqtA 401 H FREE
-1 1lqtA 421 H FREE
-1 1lqtA 426 D FREE
-1 1lqtA 429 E FREE
-1 1lqtA 436 H FREE
-1 1lr5A 1 C FREE
-1 1lr5A 4 D FREE
-1 1lr5A 26 H FREE
-1 1lr5A 35 H FREE
-1 1lr5A 39 E FREE
-1 1lr5A 41 E FREE
1 1lr5A 56 H ZN_180_A
1 1lr5A 58 H ZN_180_A
-1 1lr5A 60 C FREE
-1 1lr5A 61 E FREE
1 1lr5A 62 E ZN_180_A
-1 1lr5A 88 E FREE
-1 1lr5A 103 D FREE
1 1lr5A 105 H ZN_180_A
-1 1lr5A 113 H FREE
-1 1lr5A 114 E FREE
-1 1lr5A 115 D FREE
-1 1lr5A 134 D FREE
-1 1lr5A 139 H FREE
-1 1lr5A 151 D FREE
-1 1lr5A 152 E FREE
-1 1lr5A 154 C FREE
-1 1lr7A 3 C FREE
-1 1lr7A 8 C FREE
-1 1lr7A 14 C FREE
-1 1lr7A 24 C FREE
-1 1lr7A 26 C FREE
-1 1lr7A 30 C FREE
-1 1lr7A 40 C FREE
-1 1lr7A 43 D FREE
-1 1lr7A 51 C FREE
-1 1lr7A 58 C FREE
-1 1lr7A 72 C FREE
-1 1lrrA 28 D FREE
-1 1lrrA 29 E FREE
-1 1lrrA 63 H FREE
-1 1lrrA 88 H FREE
-1 1lrrA 106 C FREE
-1 1lrrA 111 H FREE
-1 1lrrA 121 E FREE
-1 1lrrA 124 E FREE
-1 1lrrA 127 C FREE
-1 1lrv_ 2 D FREE
-1 1lrv_ 12 D FREE
-1 1lrv_ 13 C FREE
-1 1lrv_ 16 C FREE
-1 1lrv_ 28 C FREE
-1 1lrv_ 34 C FREE
-1 1lrv_ 44 D FREE
-1 1lrv_ 52 H FREE
-1 1lrv_ 64 E FREE
-1 1lrv_ 84 D FREE
-1 1lrv_ 86 D FREE
-1 1lrv_ 108 D FREE
-1 1lrv_ 110 D FREE
-1 1lrv_ 132 D FREE
-1 1lrv_ 134 D FREE
-1 1lrv_ 156 D FREE
-1 1lrv_ 158 D FREE
-1 1lrv_ 180 D FREE
-1 1lrv_ 203 H FREE
-1 1lrv_ 204 D FREE
-1 1lrv_ 206 D FREE
-1 1lrv_ 216 H FREE
-1 1lrv_ 227 E FREE
-1 1lrv_ 229 D FREE
-1 1lslA 6 H FREE
-1 1lslA 13 C FREE
-1 1lslA 17 C FREE
-1 1lslA 28 C FREE
-1 1lslA 40 C FREE
-1 1lslA 50 C FREE
-1 1lslA 55 C FREE
-1 1lslA 70 C FREE
-1 1lslA 74 C FREE
-1 1lslA 85 C FREE
-1 1lslA 97 C FREE
-1 1lslA 107 C FREE
-1 1lslA 112 C FREE
-1 1lt8A 25 D FREE
-1 1lt8A 51 H FREE
-1 1lt8A 59 H FREE
-1 1lt8A 153 D FREE
-1 1lt8A 158 E FREE
-1 1lt8A 162 H FREE
-1 1lt8A 193 H FREE
1 1lt8A 216 C ZN_501_A
-1 1lt8A 217 H FREE
-1 1lt8A 242 H FREE
-1 1lt8A 251 H FREE
1 1lt8A 298 C ZN_501_A
1 1lt8A 299 C ZN_501_A
-1 1lt8A 305 H FREE
-1 1lt8A 327 H FREE
-1 1lt8A 337 H FREE
-1 1lt8A 352 E FREE
-1 1lt8A 370 D FREE
-1 1lt9A 6 H FREE
-1 1lt9A 25 E FREE
-1 1lt9A 27 D FREE
-1 1lt9A 29 D FREE
-1 1lt9A 35 C FREE
-1 1lt9A 39 C FREE
-1 1lujB 3 E FREE
-1 1lujB 12 E FREE
-1 1lujB 36 E FREE
-1 1lujB 37 E FREE
-1 1lujB 57 H FREE
-1 1lujB 60 D FREE
-1 1lujB 65 D FREE
-1 1lujB 74 E FREE
-1 1luzA 4 C FREE
-1 1luzA 12 D FREE
-1 1luzA 31 D FREE
-1 1luzA 34 H FREE
-1 1luzA 36 E FREE
-1 1luzA 46 H FREE
-1 1luzA 70 D FREE
-1 1luzA 77 D FREE
-1 1luzA 84 C FREE
-1 1luzA 86 H FREE
1 1lv3A 11 C ZN_66_A
1 1lv3A 14 C ZN_66_A
1 1lv3A 30 C ZN_66_A
1 1lv3A 34 C ZN_66_A
-1 1lv3A 38 D FREE
-1 1lv3A 45 E FREE
-1 1lv3A 54 D FREE
-1 1lv3A 57 E FREE
-1 1lv3A 59 D FREE
-1 1lv3A 64 E FREE
-1 1lv9A 8 C FREE
-1 1lv9A 10 C FREE
-1 1lv9A 35 C FREE
-1 1lv9A 39 E FREE
-1 1lv9A 52 C FREE
-1 1lvfA 4 D FREE
-1 1lvfA 12 E FREE
-1 1lvfA 57 E FREE
-1 1lvfA 62 D FREE
-1 1lvfA 64 D FREE
-1 1lvmA 26 C FREE
-1 1lvmA 27 H FREE
-1 1lvmA 35 H FREE
-1 1lvmA 53 H FREE
-1 1lvmA 68 H FREE
-1 1lvmA 82 H FREE
-1 1lvmA 88 D FREE
-1 1lvmA 117 C FREE
-1 1lvmA 137 C FREE
-1 1lvmA 149 H FREE
-1 1lvmA 158 C FREE
-1 1lvmA 174 H FREE
-1 1lvmA 221 H FREE
-1 1lvoA 13 E FREE
-1 1lvoA 15 C FREE
-1 1lvoA 33 D FREE
-1 1lvoA 37 C FREE
-1 1lvoA 40 H FREE
-1 1lvoA 62 H FREE
-1 1lvoA 99 H FREE
-1 1lvoA 108 E FREE
-1 1lvoA 115 C FREE
-1 1lvoA 119 C FREE
-1 1lvoA 143 C FREE
-1 1lvoA 161 H FREE
-1 1lvoA 162 H FREE
-1 1lvoA 164 E FREE
-1 1lvoA 170 H FREE
-1 1lvoA 185 D FREE
-1 1lvoA 226 E FREE
-1 1lvoA 283 C FREE
-1 1lvoA 284 D FREE
-1 1lvoA 285 E FREE
-1 1lvwA 2 H FREE
-1 1lvwA 116 H FREE
-1 1lvwA 161 E FREE
-1 1lvwA 225 D FREE
-1 1lvwA 229 H FREE
-1 1lvwA 252 C FREE
-1 1lvwA 255 E FREE
-1 1lvwA 293 H FREE
-1 1lw7A 14 H FREE
-1 1lw7A 17 H FREE
-1 1lw7A 32 H FREE
-1 1lw7A 36 C FREE
-1 1lw7A 78 H FREE
-1 1lw7A 79 H FREE
-1 1lw7A 104 H FREE
-1 1lw7A 107 H FREE
-1 1lw7A 200 E FREE
-1 1lw7A 221 D FREE
-1 1lw7A 229 H FREE
-1 1lw7A 239 H FREE
-1 1lw7A 241 H FREE
-1 1lw7A 247 D FREE
-1 1lw7A 257 C FREE
-1 1lw7A 265 H FREE
-1 1lw7A 278 D FREE
-1 1lw7A 292 D FREE
-1 1lwrA 26 D FREE
-1 1lwrA 27 D FREE
-1 1lwrA 34 H FREE
-1 1lwrA 58 H FREE
-1 1lwrA 71 E FREE
-1 1lwrA 87 H FREE
-1 1lwuA 3 D FREE
-1 1lwuA 12 H FREE
-1 1lwuA 16 E FREE
-1 1lwuA 25 E FREE
-1 1lwuA 32 H FREE
-1 1lwuA 49 H FREE
-1 1lwuA 62 E FREE
-1 1lwuA 64 D FREE
-1 1lwuA 66 D FREE
-1 1lwuA 72 C FREE
-1 1lwuA 76 C FREE
-1 1lwuA 85 D FREE
-1 1lwuA 87 E FREE
-1 1lwuA 108 E FREE
-1 1lwuA 114 E FREE
-1 1lxa_ 8 H FREE
-1 1lxa_ 24 H FREE
-1 1lxa_ 29 C FREE
-1 1lxa_ 34 H FREE
-1 1lxa_ 46 H FREE
-1 1lxa_ 52 H FREE
-1 1lxa_ 98 H FREE
-1 1lxa_ 121 H FREE
-1 1lxa_ 124 H FREE
-1 1lxa_ 126 C FREE
-1 1lxa_ 132 C FREE
-1 1lxa_ 143 H FREE
-1 1lxa_ 159 H FREE
-1 1lxa_ 162 C FREE
-1 1lxa_ 167 H FREE
-1 1lxa_ 173 C FREE
-1 1lxa_ 190 H FREE
-1 1lxjA 5 C FREE
-1 1lxjA 8 D FREE
-1 1lxjA 10 C FREE
-1 1lxjA 42 H FREE
-1 1lxjA 49 E FREE
-1 1lxjA 54 D FREE
-1 1lxjA 63 H FREE
-1 1lxjA 64 E FREE
-1 1lxjA 67 H FREE
-1 1lxjA 75 H FREE
-1 1lxjA 85 D FREE
-1 1lxjA 87 H FREE
-1 1lxjA 92 D FREE
-1 1lxl_ 10 E FREE
-1 1lxl_ 61 H FREE
-1 1lxl_ 74 H FREE
-1 1lxl_ 116 H FREE
-1 1lxl_ 154 C FREE
-1 1lxl_ 180 H FREE
-1 1lxl_ 211 E FREE
-1 1lxnA 13 C FREE
-1 1lxnA 45 E FREE
-1 1lxnA 60 H FREE
-1 1ly1A 9 C FREE
-1 1ly1A 34 D FREE
-1 1ly1A 43 H FREE
-1 1ly1A 108 H FREE
-1 1ly1A 112 D FREE
-1 1ly1A 164 D FREE
-1 1ly1A 166 D FREE
-1 1ly1A 179 D FREE
-1 1lyvA 68 D FREE
-1 1lyvA 71 C FREE
-1 1lyvA 96 C FREE
-1 1lyvA 107 H FREE
-1 1lyvA 187 H FREE
-1 1lyvA 193 D FREE
-1 1lyvA 239 H FREE
-1 1lyvA 255 C FREE
-1 1lzwA 5 D FREE
-1 1lzwA 34 D FREE
-1 1lzwA 40 E FREE
-1 1lzwA 72 C FREE
-1 1lzwA 78 E FREE
-1 1lzwA 96 H FREE
-1 1lzwA 100 C FREE
-1 1lzwA 103 E FREE
-1 1lzwB 6 E FREE
-1 1lzwB 19 H FREE
-1 1lzwB 21 H FREE
-1 1lzwB 22 E FREE
-1 1lzwB 27 E FREE
-1 1lzwB 28 H FREE
-1 1lzwB 46 C FREE
-1 1lzwB 76 D FREE
-1 1lzwB 93 H FREE
-1 1lzwB 114 E FREE
-1 1lzwB 126 H FREE
-1 1lzwB 132 D FREE
-1 1lzwB 139 H FREE
-1 1lzwB 144 D FREE
-1 1lzwB 145 E FREE
-1 1m0tA 56 C FREE
-1 1m0tA 86 H FREE
-1 1m0tA 129 D FREE
-1 1m0tA 145 E FREE
-1 1m0tA 164 H FREE
-1 1m0tA 232 D FREE
-1 1m0tA 305 E FREE
-1 1m0tA 385 E FREE
-1 1m0tA 407 H FREE
-1 1m0tA 441 E FREE
-1 1m0tA 447 C FREE
-1 1m0tA 474 E FREE
-1 1m0tA 483 C FREE
-1 1m0tA 485 D FREE
-1 1m0vA 6 D FREE
-1 1m0vA 8 H FREE
-1 1m0vA 21 D FREE
-1 1m0vA 22 C FREE
-1 1m0vA 51 E FREE
-1 1m0vA 61 H FREE
-1 1m0vA 71 D FREE
-1 1m0vA 82 H FREE
-1 1m0vA 88 D FREE
-1 1m0vA 105 D FREE
-1 1m0vA 111 D FREE
-1 1m0vA 117 E FREE
-1 1m0vA 123 E FREE
-1 1m12A 1 D FREE
-1 1m12A 4 C FREE
-1 1m12A 7 C FREE
-1 1m12A 35 C FREE
-1 1m12A 46 C FREE
-1 1m12A 71 C FREE
-1 1m12A 75 H FREE
-1 1m12A 77 C FREE
-1 1m1fA 4 E FREE
-1 1m1fA 16 H FREE
-1 1m1fA 17 E FREE
-1 1m1fA 73 C FREE
-1 1m1fA 80 D FREE
-1 1m1gA 2 E FREE
-1 1m1gA 22 E FREE
-1 1m1gA 40 D FREE
-1 1m1gA 44 E FREE
-1 1m1gA 50 E FREE
-1 1m1gA 96 E FREE
-1 1m1gA 103 C FREE
-1 1m1gA 118 C FREE
-1 1m1gA 143 H FREE
-1 1m1gA 157 H FREE
-1 1m1gA 175 E FREE
-1 1m1gA 198 D FREE
-1 1m1gA 216 E FREE
-1 1m1gA 218 H FREE
-1 1m1gA 220 E FREE
-1 1m1gA 238 E FREE
-1 1m1sA 28 H FREE
-1 1m1sA 49 H FREE
-1 1m1sA 60 D FREE
-1 1m1sA 79 D FREE
-1 1m2eA 7 C FREE
-1 1m2eA 19 C FREE
-1 1m2eA 26 D FREE
-1 1m2eA 33 C FREE
-1 1m2eA 46 H FREE
-1 1m2eA 51 D FREE
-1 1m2eA 52 C FREE
-1 1m2eA 70 C FREE
-1 1m2eA 99 H FREE
-1 1m2eA 102 E FREE
-1 1m2eA 104 H FREE
-1 1m2eA 108 H FREE
-1 1m2eA 118 D FREE
-1 1m33A 14 H FREE
-1 1m33A 19 H FREE
-1 1m33A 30 C FREE
-1 1m33A 38 H FREE
-1 1m33A 42 H FREE
-1 1m33A 45 D FREE
-1 1m33A 94 H FREE
-1 1m33A 109 C FREE
-1 1m33A 206 D FREE
-1 1m33A 223 H FREE
-1 1m33A 234 H FREE
-1 1m33A 240 H FREE
-1 1m33A 245 C FREE
-1 1m33A 246 H FREE
1 1m36A 9 C ZN_34_A
-1 1m36A 10 E FREE
1 1m36A 12 C ZN_34_A
1 1m36A 25 H ZN_34_A
1 1m36A 29 C ZN_34_A
-1 1m4jA 2 H FREE
-1 1m4jA 41 C FREE
-1 1m4jA 66 C FREE
-1 1m4jA 90 D FREE
-1 1m4jA 91 H FREE
-1 1m4jA 93 H FREE
-1 1m4jA 115 H FREE
-1 1m4jA 119 E FREE
-1 1m4jA 127 D FREE
-1 1m4jA 131 H FREE
-1 1m4rA 10 H FREE
-1 1m4rA 11 C FREE
-1 1m4rA 14 D FREE
-1 1m4rA 33 E FREE
-1 1m4rA 38 D FREE
-1 1m4rA 42 D FREE
-1 1m4rA 48 E FREE
-1 1m4rA 52 H FREE
-1 1m4rA 58 E FREE
-1 1m4rA 60 C FREE
-1 1m4rA 72 E FREE
-1 1m4rA 73 E FREE
-1 1m4rA 80 D FREE
-1 1m4rA 88 E FREE
-1 1m4rA 103 C FREE
-1 1m4rA 104 H FREE
-1 1m4rA 108 D FREE
-1 1m4rA 109 D FREE
-1 1m4rA 111 H FREE
-1 1m4rA 121 D FREE
-1 1m4rA 128 E FREE
-1 1m4rA 131 E FREE
-1 1m4rA 137 E FREE
-1 1m4rA 139 D FREE
-1 1m4rA 149 C FREE
-1 1m4uA 2 H FREE
-1 1m4uA 5 H FREE
-1 1m4uA 12 D FREE
-1 1m4uA 18 D FREE
-1 1m4uA 21 E FREE
-1 1m4uA 22 H FREE
-1 1m4uA 24 D FREE
-1 1m4uA 28 D FREE
-1 1m4uA 31 E FREE
-1 1m4uA 46 H FREE
-1 1m4uA 48 D FREE
-1 1m4uA 100 E FREE
-1 1m4uA 128 C FREE
-1 1m4uA 136 D FREE
-1 1m4uA 151 C FREE
-1 1m4uA 157 C FREE
-1 1m4uA 165 C FREE
-1 1m4uA 172 H FREE
-1 1m4uA 180 C FREE
-1 1m4uA 188 C FREE
-1 1m4uA 200 E FREE
-1 1m4uA 201 C FREE
-1 1m4uA 203 C FREE
-1 1m4uA 205 C FREE
-1 1m4vB 2 H FREE
-1 1m4vB 15 D FREE
-1 1m4vB 26 E FREE
-1 1m4vB 41 H FREE
-1 1m4vB 48 H FREE
-1 1m4vB 60 D FREE
-1 1m4vB 73 D FREE
-1 1m4vB 79 E FREE
-1 1m4vB 123 H FREE
-1 1m4vB 127 H FREE
-1 1m4vB 132 E FREE
-1 1m4vB 138 E FREE
-1 1m4vB 140 D FREE
-1 1m4vB 176 E FREE
-1 1m4vB 184 H FREE
-1 1m4vB 188 D FREE
-1 1m55B 5 E FREE
-1 1m55B 13 D FREE
1 1m55B 15 E ZN_203_B
-1 1m55B 17 H FREE
1 1m55B 81 E ZN_201_B
1 1m55B 88 H ZN_201_B
1 1m55B 90 H ZN_201_B
-1 1m56D 3 H FREE
-1 1m56D 5 H FREE
-1 1m56D 8 H FREE
-1 1m56D 10 H FREE
-1 1m56D 16 D FREE
-1 1m5iA 9 E FREE
-1 1m5iA 10 E FREE
-1 1m5iA 12 E FREE
-1 1m5iA 14 E FREE
-1 1m5iA 21 D FREE
-1 1m5iA 23 D FREE
-1 1m5iA 25 E FREE
-1 1m5iA 26 E FREE
-1 1m5iA 28 E FREE
-1 1m5iA 44 D FREE
-1 1m5iA 50 E FREE
-1 1m5iA 57 D FREE
-1 1m5iA 64 E FREE
-1 1m5iA 66 E FREE
-1 1m5iA 75 E FREE
-1 1m5iA 76 E FREE
-1 1m5iA 81 C FREE
-1 1m5iA 83 D FREE
-1 1m5iA 99 E FREE
-1 1m5iA 101 D FREE
-1 1m5iA 117 E FREE
-1 1m5iA 124 H FREE
-1 1m5zA 7 H FREE
-1 1m5zA 14 D FREE
-1 1m5zA 30 E FREE
-1 1m5zA 53 D FREE
-1 1m5zA 60 H FREE
-1 1m5zA 68 C FREE
-1 1m5zA 69 C FREE
-1 1m62A 14 H FREE
-1 1m62A 35 D FREE
-1 1m62A 43 E FREE
-1 1m62A 53 D FREE
-1 1m62A 56 E FREE
-1 1m62A 72 C FREE
-1 1m62A 82 E FREE
-1 1m63C 51 C FREE
-1 1m63C 53 H FREE
-1 1m63C 61 C FREE
-1 1m63C 69 H FREE
-1 1m63C 91 H FREE
-1 1m63C 114 C FREE
-1 1m63C 125 H FREE
-1 1m63C 160 C FREE
-1 1m65A 4 D FREE
-1 1m65A 6 H FREE
-1 1m65A 8 H FREE
1 1m65A 14 H ZN_300_A
-1 1m65A 38 D FREE
1 1m65A 39 H ZN_300_A
-1 1m65A 48 H FREE
-1 1m65A 49 H FREE
-1 1m65A 51 H FREE
-1 1m65A 72 E FREE
-1 1m65A 83 D FREE
-1 1m65A 84 C FREE
-1 1m65A 93 D FREE
-1 1m65A 100 H FREE
-1 1m65A 107 H FREE
-1 1m65A 126 H FREE
-1 1m65A 130 H FREE
-1 1m65A 139 D FREE
-1 1m65A 150 H FREE
-1 1m65A 155 E FREE
-1 1m65A 163 H FREE
-1 1m65A 170 D FREE
-1 1m65A 172 C FREE
-1 1m65A 191 D FREE
1 1m65A 193 H ZN_300_A
-1 1m65A 204 C FREE
-1 1m65A 216 E FREE
-1 1m65A 240 E FREE
-1 1m6eX 7 H FREE
-1 1m6eX 56 D FREE
-1 1m6eX 59 C FREE
-1 1m6eX 90 E FREE
-1 1m6eX 97 D FREE
-1 1m6eX 102 D FREE
-1 1m6eX 120 C FREE
-1 1m6eX 140 H FREE
-1 1m6eX 143 H FREE
-1 1m6eX 171 C FREE
-1 1m6eX 186 D FREE
-1 1m6eX 187 H FREE
-1 1m6eX 193 C FREE
-1 1m6eX 197 E FREE
-1 1m6eX 221 C FREE
-1 1m6eX 222 C FREE
-1 1m6eX 260 E FREE
-1 1m6eX 275 H FREE
-1 1m6eX 277 E FREE
-1 1m6eX 286 C FREE
-1 1m6eX 306 C FREE
-1 1m6eX 318 H FREE
-1 1m6eX 329 H FREE
-1 1m6eX 358 D FREE
-1 1m6uA 37 D FREE
-1 1m6uA 42 H FREE
-1 1m6uA 44 D FREE
-1 1m6uA 45 E FREE
-1 1m6uA 66 C FREE
-1 1m6uA 103 D FREE
-1 1m6uA 105 D FREE
-1 1m6uA 114 H FREE
-1 1m6uA 119 D FREE
-1 1m6uA 125 C FREE
-1 1m6uA 129 C FREE
-1 1m6yA 1 H FREE
-1 1m6yA 9 H FREE
-1 1m6yA 16 E FREE
-1 1m6yA 31 D FREE
-1 1m6yA 32 C FREE
-1 1m6yA 39 H FREE
-1 1m6yA 46 H FREE
-1 1m6yA 47 C FREE
-1 1m6yA 50 C FREE
-1 1m6yA 56 D FREE
-1 1m6yA 58 D FREE
-1 1m6yA 104 D FREE
-1 1m6yA 128 D FREE
-1 1m6yA 160 E FREE
-1 1m6yA 203 H FREE
-1 1m6yA 219 E FREE
-1 1m6yA 246 H FREE
-1 1m6yA 249 E FREE
-1 1m6yA 250 D FREE
-1 1m6yA 277 E FREE
-1 1m6yA 300 D FREE
-1 1m7jA 9 D FREE
-1 1m7jA 53 D FREE
-1 1m7jA 65 D FREE
1 1m7jA 67 H ZN_802_A
1 1m7jA 69 H ZN_802_A
-1 1m7jA 77 H FREE
1 1m7jA 96 C ZN_801_A ZN_802_A
-1 1m7jA 105 H FREE
-1 1m7jA 144 C FREE
-1 1m7jA 148 H FREE
-1 1m7jA 167 E FREE
-1 1m7jA 197 H FREE
-1 1m7jA 202 E FREE
-1 1m7jA 207 C FREE
-1 1m7jA 213 H FREE
1 1m7jA 220 H ZN_801_A
-1 1m7jA 227 H FREE
-1 1m7jA 234 E FREE
1 1m7jA 250 H ZN_801_A
-1 1m7jA 251 H FREE
-1 1m7jA 281 D FREE
-1 1m7jA 308 C FREE
-1 1m7jA 313 E FREE
-1 1m7jA 366 D FREE
-1 1m7jA 370 H FREE
-1 1m7jA 375 H FREE
-1 1m7jA 388 H FREE
-1 1m7jA 392 D FREE
-1 1m7jA 428 D FREE
-1 1m7jA 445 H FREE
-1 1m7jA 454 H FREE
-1 1m7jA 473 H FREE
-1 1m8oB 6 H FREE
-1 1m8oB 7 D FREE
-1 1m8oB 10 E FREE
-1 1m8oB 15 E FREE
-1 1m8oB 17 E FREE
-1 1m8yB 24 H FREE
-1 1m8yB 33 H FREE
-1 1m8yB 96 H FREE
-1 1m8yB 107 C FREE
-1 1m8yB 132 H FREE
-1 1m8yB 136 C FREE
-1 1m8yB 144 H FREE
-1 1m8yB 149 C FREE
-1 1m8yB 152 C FREE
-1 1m8yB 175 H FREE
-1 1m8yB 179 C FREE
-1 1m8yB 188 H FREE
-1 1m8yB 189 C FREE
-1 1m8yB 202 H FREE
-1 1m8yB 204 H FREE
-1 1m8yB 220 H FREE
-1 1m8yB 224 H FREE
-1 1m8yB 247 H FREE
-1 1m8yB 257 C FREE
-1 1m8yB 260 H FREE
-1 1m8yB 274 C FREE
-1 1m8yB 281 H FREE
-1 1m8yB 314 H FREE
-1 1m8yB 319 H FREE
-1 1m8yB 331 H FREE
-1 1m93A 54 D FREE
-1 1m93C 2 D FREE
-1 1m93C 14 D FREE
-1 1m93C 15 H FREE
-1 1m93C 23 H FREE
-1 1m98A 5 D FREE
-1 1m98A 33 E FREE
-1 1m98A 83 C FREE
-1 1m98A 84 D FREE
-1 1m98A 94 C FREE
-1 1m98A 145 D FREE
-1 1m98A 156 C FREE
-1 1m98A 175 E FREE
-1 1m98A 212 D FREE
-1 1m98A 221 D FREE
-1 1m98A 236 E FREE
-1 1m98A 245 E FREE
-1 1m98A 246 C FREE
-1 1m98A 259 E FREE
-1 1m98A 262 E FREE
-1 1m98A 312 E FREE
-1 1m9oA 2 H FREE
1 1m9oA 14 C ZN_1
1 1m9oA 23 C ZN_1
1 1m9oA 29 C ZN_1
1 1m9oA 33 H ZN_1
-1 1m9oA 44 H FREE
-1 1m9oA 52 C FREE
-1 1m9oA 53 H FREE
-1 1m9oA 61 C FREE
-1 1m9oA 67 C FREE
-1 1m9oA 68 H FREE
-1 1m9oA 71 H FREE
-1 1m9oA 75 E FREE
-1 1m9oA 76 D FREE
-1 1maeL 1 D FREE
-1 1maeL 10 D FREE
-1 1maeL 12 D FREE
-1 1maeL 16 C FREE
-1 1maeL 17 D FREE
-1 1maeL 21 H FREE
-1 1maeL 22 C FREE
-1 1maeL 25 D FREE
-1 1maeL 29 C FREE
-1 1maeL 31 C FREE
-1 1maeL 39 C FREE
-1 1maeL 54 C FREE
-1 1maeL 59 D FREE
-1 1maeL 69 D FREE
-1 1maeL 70 C FREE
-1 1maeL 71 C FREE
-1 1maeL 79 C FREE
-1 1maeL 81 C FREE
-1 1maeL 87 E FREE
-1 1maeL 98 D FREE
-1 1maeL 102 C FREE
-1 1maeL 106 E FREE
-1 1maeL 113 H FREE
-1 1maeL 114 C FREE
-1 1mai_ 6 D FREE
-1 1mai_ 37 D FREE
-1 1mai_ 38 C FREE
-1 1mai_ 69 H FREE
-1 1mai_ 86 C FREE
-1 1mai_ 99 D FREE
-1 1mai_ 110 H FREE
-1 1mai_ 120 H FREE
-1 1mai_ 121 H FREE
-1 1mbyA 30 D FREE
-1 1mbyA 59 E FREE
-1 1mc0A 1 D FREE
-1 1mc0A 10 D FREE
-1 1mc0A 11 H FREE
-1 1mc0A 19 C FREE
-1 1mc0A 21 E FREE
-1 1mc0A 26 D FREE
-1 1mc0A 46 H FREE
-1 1mc0A 47 C FREE
-1 1mc0A 48 C FREE
-1 1mc0A 61 C FREE
-1 1mc0A 91 C FREE
-1 1mc0A 96 D FREE
-1 1mc0A 111 C FREE
-1 1mc0A 118 C FREE
-1 1mc0A 134 C FREE
-1 1mc0A 148 D FREE
-1 1mc0A 149 E FREE
-1 1mc0A 150 H FREE
-1 1mc0A 154 H FREE
-1 1mc0A 155 C FREE
-1 1mc0A 157 H FREE
-1 1mc0A 177 C FREE
-1 1mc0A 179 C FREE
-1 1mc0A 192 H FREE
-1 1mc0A 214 E FREE
-1 1mc0A 216 C FREE
-1 1mc0A 254 H FREE
-1 1mc0A 270 H FREE
-1 1mc0A 290 C FREE
-1 1mc0A 319 D FREE
-1 1mc0A 330 C FREE
-1 1mc0A 336 H FREE
-1 1mc0A 351 H FREE
-1 1mc0A 355 E FREE
-1 1mdaH 18 D FREE
-1 1mdaH 22 C FREE
-1 1mdaH 24 H FREE
-1 1mdaH 34 H FREE
-1 1mdaH 51 C FREE
-1 1mdaH 54 C FREE
-1 1mdaH 60 H FREE
-1 1mdaH 73 H FREE
-1 1mdaH 95 D FREE
-1 1mdaH 98 E FREE
-1 1mdaH 101 D FREE
-1 1mdaH 110 D FREE
-1 1mdaH 112 E FREE
-1 1mdaH 115 D FREE
-1 1mdaH 126 H FREE
-1 1mdaH 131 C FREE
-1 1mdaH 136 C FREE
-1 1mdaH 166 C FREE
-1 1mdaH 168 H FREE
-1 1mdaH 170 H FREE
-1 1mdaH 177 H FREE
-1 1mdaH 182 C FREE
-1 1mdaH 205 C FREE
-1 1mdaH 211 C FREE
-1 1mdaH 249 D FREE
-1 1mdaH 258 D FREE
-1 1mdaH 284 H FREE
-1 1mdaH 288 C FREE
-1 1mdaH 313 H FREE
-1 1mdaH 314 D FREE
-1 1mdaH 316 D FREE
-1 1mdaH 323 D FREE
-1 1mdaH 342 D FREE
-1 1mdaH 348 D FREE
-1 1mdbA 20 C FREE
-1 1mdbA 45 C FREE
-1 1mdbA 49 H FREE
-1 1mdbA 108 H FREE
-1 1mdbA 117 C FREE
-1 1mdbA 169 H FREE
-1 1mdbA 203 H FREE
-1 1mdbA 217 C FREE
-1 1mdbA 221 H FREE
-1 1mdbA 233 H FREE
-1 1mdbA 323 C FREE
-1 1mdbA 368 H FREE
-1 1mdbA 379 H FREE
-1 1mdbA 397 H FREE
-1 1mdbA 412 D FREE
-1 1mdbA 430 D FREE
-1 1mdbA 443 E FREE
-1 1mdbA 445 E FREE
-1 1mdbA 447 H FREE
-1 1mdbA 451 H FREE
-1 1mdbA 455 H FREE
-1 1mdbA 472 C FREE
-1 1mdyA 19 E FREE
-1 1mdyA 31 E FREE
-1 1mdyA 67 D FREE
-1 1mec1 2 E FREE
-1 1mec1 5 E FREE
-1 1mec1 13 D FREE
-1 1mec1 17 D FREE
-1 1mec1 27 E FREE
-1 1mec1 37 D FREE
-1 1mec1 53 E FREE
-1 1mec1 64 C FREE
-1 1mec1 114 C FREE
-1 1mec1 124 C FREE
-1 1mec1 125 D FREE
-1 1mec1 127 E FREE
-1 1mec1 133 H FREE
-1 1mec1 138 H FREE
-1 1mec1 145 C FREE
-1 1mec1 159 H FREE
-1 1mec1 204 H FREE
-1 1mec1 248 C FREE
-1 1mec1 262 D FREE
-1 1mec1 265 D FREE
-1 1mec4 6 D FREE
-1 1mec4 33 D FREE
-1 1mec4 42 D FREE
-1 1mfpA 28 H FREE
-1 1mfpA 62 C FREE
-1 1mfpA 63 D FREE
-1 1mfpA 85 D FREE
-1 1mfpA 89 H FREE
-1 1mfpA 116 H FREE
-1 1mfpA 130 C FREE
-1 1mfpA 208 H FREE
-1 1mfpA 209 C FREE
-1 1mfpA 223 D FREE
-1 1mfpA 232 C FREE
-1 1mfpA 245 H FREE
-1 1mfpA 259 E FREE
-1 1mfqC 11 H FREE
-1 1mfqC 18 D FREE
-1 1mfqC 73 E FREE
-1 1mfqC 103 D FREE
-1 1mg8A 17 E FREE
-1 1mg8A 19 D FREE
-1 1mg8A 54 H FREE
-1 1mg8A 60 C FREE
-1 1mg8A 69 H FREE
-1 1mh2A 10 C FREE
-1 1mh2A 25 C FREE
-1 1mh2A 27 C FREE
-1 1mh2A 37 D FREE
-1 1mh2A 40 D FREE
-1 1mh2A 42 C FREE
-1 1mh2A 43 C FREE
-1 1mh2A 46 H FREE
-1 1mh2A 47 D FREE
-1 1mh2A 49 C FREE
-1 1mh2A 59 C FREE
-1 1mh2A 70 C FREE
-1 1mh2A 77 C FREE
-1 1mh2A 84 C FREE
-1 1mh2A 89 C FREE
-1 1mh2A 91 C FREE
-1 1mh2A 92 D FREE
-1 1mh2A 98 C FREE
-1 1mh2A 117 C FREE
-1 1mhmB 12 E FREE
-1 1mhmB 15 E FREE
-1 1mhmB 19 E FREE
-1 1mhmB 45 D FREE
-1 1mhmB 53 C FREE
-1 1mhmB 65 D FREE
-1 1mhmB 71 E FREE
-1 1mhnA 7 D FREE
-1 1mhnA 9 C FREE
-1 1mhnA 15 E FREE
-1 1mhnA 16 D FREE
-1 1mhnA 18 C FREE
-1 1mhnA 34 C FREE
-1 1mhnA 57 C FREE
-1 1mhnA 58 E FREE
-1 1mi1A 54 H FREE
-1 1mi1A 78 E FREE
-1 1mi1A 163 D FREE
-1 1mi1A 224 H FREE
-1 1mi1A 228 H FREE
-1 1mi1A 259 H FREE
-1 1mi1A 283 E FREE
-1 1mi1A 287 E FREE
-1 1mi1A 336 E FREE
-1 1mi1A 342 C FREE
-1 1mi1A 345 H FREE
-1 1mi1A 349 D FREE
-1 1mi1A 369 H FREE
-1 1mi1A 410 H FREE
-1 1mijA 7 H FREE
-1 1mijA 32 D FREE
-1 1mijA 52 E FREE
-1 1mijA 59 E FREE
-1 1mijA 68 E FREE
-1 1mijA 81 D FREE
-1 1mijA 83 E FREE
-1 1mijA 91 H FREE
-1 1mijA 97 H FREE
-1 1mijA 114 E FREE
-1 1mijA 124 D FREE
-1 1mijA 126 E FREE
-1 1mijA 141 D FREE
-1 1mijA 146 E FREE
-1 1miuB 25 D FREE
-1 1miuB 31 E FREE
-1 1miuB 32 D FREE
-1 1miuB 33 E FREE
-1 1miuB 34 D FREE
-1 1miuB 36 H FREE
-1 1miuB 39 E FREE
-1 1miuB 40 D FREE
-1 1miuB 43 D FREE
-1 1miuB 44 D FREE
-1 1miuB 45 D FREE
-1 1miuB 48 E FREE
-1 1miuB 50 D FREE
-1 1miuB 58 E FREE
-1 1miuB 62 H FREE
-1 1mj2A 12 E FREE
-1 1mj2A 13 H FREE
-1 1mj2A 18 E FREE
-1 1mj2A 38 E FREE
-1 1mj2A 49 H FREE
-1 1mj2A 54 E FREE
-1 1mj2A 57 C FREE
-1 1mj2A 58 E FREE
-1 1mj2A 62 H FREE
-1 1mj2A 72 D FREE
-1 1mj2A 74 D FREE
-1 1mj2A 78 E FREE
-1 1mj2A 81 D FREE
-1 1mj2A 82 E FREE
-1 1mj2A 93 E FREE
-1 1mj2A 99 E FREE
-1 1mj2A 102 E FREE
-1 1mk4A 10 D FREE
-1 1mk4A 20 E FREE
-1 1mk4A 29 E FREE
-1 1mk4A 38 H FREE
-1 1mk4A 41 D FREE
-1 1mk4A 48 E FREE
-1 1mk4A 49 H FREE
-1 1mk4A 71 H FREE
-1 1mk4A 76 H FREE
-1 1mk4A 101 C FREE
-1 1mk4A 106 C FREE
-1 1mk4A 119 H FREE
-1 1mkaA 10 D FREE
-1 1mkaA 36 D FREE
-1 1mkaA 68 C FREE
-1 1mkaA 69 H FREE
-1 1mkaA 79 C FREE
-1 1mkaA 83 D FREE
-1 1mkaA 128 H FREE
-1 1mkaA 149 D FREE
-1 1mkcA 0 C FREE
-1 1mkcA 10 C FREE
-1 1mkcA 32 C FREE
-1 1mkcA 42 C FREE
-1 1mkeA 0 D FREE
-1 1mkeA 22 E FREE
-1 1mkeA 39 C FREE
-1 1mkeA 56 C FREE
-1 1mkeA 62 C FREE
-1 1mkeA 67 C FREE
-1 1mkeA 71 D FREE
-1 1mkeA 92 E FREE
-1 1mkeA 94 E FREE
-1 1mkeA 109 H FREE
-1 1mkeA 114 D FREE
-1 1mkeA 116 C FREE
-1 1mkeA 125 E FREE
-1 1mkeA 127 E FREE
-1 1mkiA 9 E FREE
-1 1mkiA 10 H FREE
-1 1mkiA 13 D FREE
-1 1mkiA 21 H FREE
-1 1mkiA 54 C FREE
-1 1mkiA 64 H FREE
-1 1mkiA 67 D FREE
-1 1mkiA 87 C FREE
-1 1mkiA 102 E FREE
-1 1mkiA 165 H FREE
-1 1mkiA 172 E FREE
-1 1mkiA 177 H FREE
-1 1mkiA 207 C FREE
-1 1mkiA 225 H FREE
-1 1mkiA 229 H FREE
-1 1mkiA 233 H FREE
-1 1mkiA 252 C FREE
-1 1mkiA 295 C FREE
-1 1mkiA 305 D FREE
-1 1mkiA 319 H FREE
-1 1mknA 13 E FREE
-1 1mknA 14 C FREE
-1 1mknA 16 E FREE
-1 1mknA 22 C FREE
-1 1mknA 28 D FREE
-1 1mknA 29 C FREE
-1 1mknA 35 E FREE
-1 1mknA 38 C FREE
-1 1mknA 47 C FREE
-1 1mknA 51 C FREE
-1 1mkp_ 14 C FREE
-1 1mkp_ 58 D FREE
-1 1mkp_ 59 H FREE
-1 1mkp_ 83 C FREE
-1 1mkp_ 88 H FREE
-1 1ml8A 20 H FREE
-1 1ml8A 25 D FREE
-1 1ml8A 37 E FREE
-1 1ml8A 46 C FREE
-1 1ml8A 65 C FREE
-1 1ml8A 75 E FREE
-1 1ml8A 83 H FREE
-1 1ml8A 87 H FREE
-1 1ml8A 112 C FREE
-1 1ml8A 126 H FREE
-1 1ml8A 129 E FREE
-1 1ml9A 6 H FREE
-1 1ml9A 18 D FREE
-1 1ml9A 31 H FREE
1 1ml9A 49 C ZN_1_A ZN_3_A
1 1ml9A 51 C ZN_3_A
1 1ml9A 57 C ZN_2_A ZN_3_A
1 1ml9A 62 C ZN_3_A
1 1ml9A 64 C ZN_1_A
-1 1ml9A 110 E FREE
1 1ml9A 111 C ZN_1_A ZN_2_A
-1 1ml9A 112 H FREE
1 1ml9A 115 C ZN_1_A
1 1ml9A 117 C ZN_2_A
1 1ml9A 121 C ZN_2_A
-1 1ml9A 148 C FREE
-1 1ml9A 225 H FREE
-1 1ml9A 227 C FREE
-1 1ml9A 240 H FREE
-1 1ml9A 244 H FREE
-1 1ml9A 246 H FREE
-1 1ml9A 261 E FREE
-1 1ml9A 265 D FREE
-1 1ml9A 278 H FREE
-1 1ml9A 289 C FREE
-1 1ml9A 291 C FREE
-1 1ml9A 296 C FREE
-1 1mla_ 90 H FREE
-1 1mla_ 94 E FREE
-1 1mla_ 100 C FREE
-1 1mla_ 146 C FREE
-1 1mla_ 171 H FREE
-1 1mla_ 182 C FREE
-1 1mla_ 200 H FREE
-1 1mla_ 201 C FREE
-1 1mla_ 235 C FREE
-1 1mla_ 270 H FREE
-1 1mla_ 273 E FREE
-1 1mn8D 15 H FREE
-1 1mn8D 18 D FREE
-1 1mn8D 24 H FREE
-1 1mn8D 39 C FREE
-1 1mn8D 74 H FREE
-1 1mn8D 76 H FREE
-1 1mn8D 78 D FREE
-1 1mof_ 32 D FREE
-1 1mof_ 42 C FREE
-1 1mof_ 47 E FREE
-1 1mof_ 49 C FREE
-1 1mp1A 9 C FREE
-1 1mp1A 15 D FREE
-1 1mp1A 22 E FREE
-1 1mp1A 34 E FREE
-1 1mp1A 39 E FREE
-1 1mp1A 40 D FREE
-1 1mp1A 41 D FREE
-1 1mp1A 52 E FREE
-1 1mp1A 80 E FREE
-1 1mp1A 106 E FREE
-1 1mpxA 26 E FREE
-1 1mpxA 33 D FREE
-1 1mpxA 38 H FREE
-1 1mpxA 72 H FREE
-1 1mpxA 95 D FREE
-1 1mpxA 123 H FREE
-1 1mpxA 126 D FREE
-1 1mpxA 129 D FREE
-1 1mpxA 165 H FREE
-1 1mpxA 218 H FREE
-1 1mpxA 246 H FREE
-1 1mpxA 251 H FREE
-1 1mpxA 293 H FREE
-1 1mpxA 317 H FREE
-1 1mpxA 342 H FREE
-1 1mpxA 374 H FREE
-1 1mpxA 385 C FREE
-1 1mpxA 389 C FREE
-1 1mpxA 422 D FREE
-1 1mpxA 448 H FREE
-1 1mpxA 449 D FREE
-1 1mpxA 458 D FREE
-1 1mpxA 480 H FREE
-1 1mpxA 498 D FREE
-1 1mpxA 553 H FREE
-1 1mpxA 559 H FREE
-1 1mpzA 0 C FREE
-1 1mpzA 5 C FREE
-1 1mpzA 6 C FREE
-1 1mpzA 9 C FREE
-1 1mpzA 18 C FREE
-1 1mpzA 26 H FREE
-1 1mpzA 28 C FREE
-1 1mpzA 33 C FREE
-1 1mpzA 34 D FREE
-1 1mpzA 35 C FREE
-1 1mr1C 2 H FREE
-1 1mr1C 7 H FREE
-1 1mr1C 9 C FREE
-1 1mr1C 13 C FREE
-1 1mr1C 29 C FREE
1 1mr1C 32 C ZN_601_C
1 1mr1C 35 C ZN_601_C
-1 1mr1C 42 H FREE
1 1mr1C 47 H ZN_601_C
1 1mr1C 49 H ZN_601_C
-1 1mr1C 53 E FREE
-1 1mr1C 57 C FREE
-1 1mr1C 58 H FREE
-1 1mr1C 62 D FREE
-1 1mr1C 88 C FREE
-1 1mr1C 90 D FREE
-1 1mr1C 91 D FREE
-1 1mr4A 2 C FREE
-1 1mr4A 13 C FREE
-1 1mr4A 19 C FREE
-1 1mr4A 23 C FREE
-1 1mr4A 26 E FREE
-1 1mr4A 32 H FREE
-1 1mr4A 33 C FREE
-1 1mr4A 40 C FREE
-1 1mr4A 42 C FREE
-1 1mr4A 46 C FREE
-1 1mszA 15 D FREE
-1 1mszA 18 D FREE
-1 1mszA 19 H FREE
-1 1mszA 44 H FREE
-1 1mszA 45 D FREE
-1 1mszA 50 H FREE
-1 1mszA 56 H FREE
-1 1mszA 60 H FREE
-1 1mt5A 76 C FREE
-1 1mt5A 84 C FREE
-1 1mt5A 106 E FREE
-1 1mt5A 107 C FREE
-1 1mt5A 113 H FREE
-1 1mt5A 131 C FREE
-1 1mt5A 147 H FREE
-1 1mt5A 159 C FREE
-1 1mt5A 200 D FREE
-1 1mt5A 212 C FREE
-1 1mt5A 215 C FREE
-1 1mt5A 232 C FREE
-1 1mt5A 256 C FREE
-1 1mt5A 262 C FREE
-1 1mt5A 264 H FREE
-1 1mt5A 321 H FREE
-1 1mt5A 363 C FREE
-1 1mt5A 412 H FREE
-1 1mt5A 431 D FREE
-1 1mt5A 462 C FREE
-1 1mt5A 514 C FREE
-1 1mt5A 521 E FREE
-1 1mt5A 524 C FREE
-1 1mv3A 0 D FREE
-1 1mv3A 13 H FREE
-1 1mv3A 46 H FREE
-1 1mv3A 115 E FREE
-1 1mv3A 135 D FREE
-1 1mv3A 148 H FREE
-1 1mv3A 156 D FREE
-1 1mv3A 157 E FREE
-1 1mv3A 164 D FREE
-1 1mv3A 175 E FREE
-1 1mv3A 176 E FREE
-1 1mv3A 193 H FREE
-1 1mv3A 199 C FREE
-1 1mv3A 205 E FREE
-1 1mwpA 3 E FREE
-1 1mwpA 10 C FREE
-1 1mwpA 16 H FREE
-1 1mwpA 27 D FREE
-1 1mwpA 34 C FREE
-1 1mwpA 45 C FREE
-1 1mwpA 59 E FREE
-1 1mwpA 70 C FREE
-1 1mwpA 77 C FREE
-1 1mwpA 80 H FREE
-1 1mwpA 82 H FREE
-1 1mwpA 89 C FREE
-1 1mwpA 93 E FREE
-1 1mwwA 26 H FREE
-1 1mwwA 36 H FREE
-1 1mwwA 42 C FREE
-1 1mwwA 44 E FREE
-1 1mwwA 94 H FREE
-1 1mwwA 95 D FREE
-1 1mwwA 102 E FREE
-1 1mwwA 106 H FREE
-1 1mwwA 107 C FREE
-1 1mwwA 116 D FREE
-1 1mwwA 117 E FREE
1 1mwzA 13 C ZN_75_A
1 1mwzA 16 C ZN_75_A
-1 1mwzA 21 E FREE
-1 1mwzA 72 E FREE
-1 1mxiA 21 C FREE
-1 1mxiA 29 H FREE
-1 1mxiA 51 H FREE
-1 1mxiA 59 H FREE
-1 1mxiA 82 C FREE
-1 1mxiA 85 H FREE
-1 1mxiA 101 E FREE
-1 1mxiA 142 E FREE
-1 1mxmA 107 E FREE
-1 1myn_ 0 D FREE
-1 1myn_ 1 C FREE
-1 1myn_ 10 C FREE
-1 1myn_ 16 E FREE
-1 1myn_ 18 C FREE
-1 1myn_ 22 C FREE
-1 1myn_ 24 E FREE
-1 1myn_ 25 E FREE
-1 1myn_ 31 H FREE
-1 1myn_ 32 C FREE
-1 1myn_ 38 C FREE
-1 1myn_ 40 C FREE
-1 1myn_ 41 E FREE
-1 1myn_ 43 C FREE
-1 1mzgA 16 C FREE
-1 1mzgA 50 C FREE
-1 1mzgA 73 D FREE
-1 1mzgA 113 H FREE
-1 1mzkA 21 H FREE
-1 1mzkA 47 D FREE
-1 1mzkA 54 H FREE
-1 1mzkA 70 D FREE
-1 1mzkA 82 H FREE
-1 1mzkA 86 H FREE
-1 1mzkA 104 D FREE
-1 1mzkA 135 D FREE
-1 1mzwB 0 E FREE
-1 1mzwB 10 E FREE
-1 1mzwB 17 E FREE
-1 1mzwB 21 E FREE
-1 1n08A 31 H FREE
-1 1n08A 95 E FREE
-1 1n08A 97 H FREE
-1 1n08A 136 H FREE
-1 1n08A 138 D FREE
-1 1n0lB 3 C FREE
-1 1n0lB 11 D FREE
-1 1n0lB 16 E FREE
-1 1n0lB 26 H FREE
-1 1n0lB 29 E FREE
-1 1n0lB 36 C FREE
-1 1n0lB 68 D FREE
-1 1n0lB 109 H FREE
-1 1n0wB 1 E FREE
-1 1n0wB 8 H FREE
-1 1n0wB 20 E FREE
-1 1n0wB 23 D FREE
-1 1n0wB 30 D FREE
-1 1n0wB 31 E FREE
-1 1n0zA 13 D FREE
1 1n0zA 16 C ZN_46_A
1 1n0zA 21 C ZN_46_A
1 1n0zA 32 C ZN_46_A
1 1n0zA 35 C ZN_46_A
-1 1n10A 41 C FREE
-1 1n10A 57 C FREE
-1 1n10A 69 C FREE
-1 1n10A 72 C FREE
-1 1n10A 77 C FREE
-1 1n10A 83 C FREE
-1 1n10A 91 H FREE
-1 1n10A 104 H FREE
-1 1n10A 110 H FREE
-1 1n10A 139 C FREE
-1 1n10A 150 H FREE
-1 1n1cA 4 D FREE
-1 1n1cA 76 D FREE
-1 1n1cA 78 C FREE
-1 1n1cA 87 H FREE
-1 1n1cA 110 H FREE
-1 1n1cA 118 H FREE
-1 1n1cA 127 H FREE
-1 1n1cA 133 D FREE
-1 1n1cA 134 H FREE
-1 1n1cA 144 H FREE
-1 1n1cA 146 C FREE
-1 1n1cA 147 C FREE
-1 1n1cA 148 H FREE
-1 1n1cA 161 C FREE
-1 1n1cA 172 H FREE
-1 1n1cA 176 C FREE
-1 1n1cA 201 E FREE
-1 1n1fA 4 H FREE
-1 1n1fA 9 C FREE
-1 1n1fA 16 H FREE
-1 1n1fA 17 H FREE
-1 1n1fA 33 D FREE
-1 1n1fA 56 C FREE
-1 1n1fA 57 C FREE
-1 1n1fA 74 H FREE
-1 1n1fA 102 C FREE
-1 1n1fA 108 C FREE
-1 1n1fA 109 H FREE
-1 1n1fA 110 C FREE
-1 1n1fA 122 H FREE
-1 1n1fA 131 H FREE
-1 1n1fA 140 E FREE
-1 1n1fA 142 D FREE
-1 1n1fA 152 H FREE
-1 1n1jB 2 H FREE
-1 1n1jB 5 E FREE
-1 1n1jB 13 D FREE
-1 1n1jB 33 D FREE
-1 1n1jB 63 H FREE
-1 1n1jB 92 D FREE
-1 1n25A 0 E FREE
-1 1n25A 1 E FREE
-1 1n25A 3 E FREE
-1 1n25A 22 C FREE
-1 1n25A 24 D FREE
1 1n25A 42 C ZN_700_A
1 1n25A 45 C ZN_700_A
1 1n25A 53 H ZN_700_A
1 1n25A 57 H ZN_700_A
-1 1n25A 60 H FREE
-1 1n25A 77 C FREE
-1 1n25A 135 H FREE
-1 1n25A 136 C FREE
-1 1n25A 151 C FREE
-1 1n25A 183 C FREE
-1 1n25A 206 D FREE
-1 1n25A 213 E FREE
-1 1n25A 214 D FREE
-1 1n25A 242 D FREE
-1 1n25A 250 E FREE
-1 1n25A 253 H FREE
-1 1n25A 270 E FREE
-1 1n25A 295 H FREE
-1 1n25A 296 C FREE
-1 1n25A 367 D FREE
-1 1n2dC 24 E FREE
-1 1n2dC 29 C FREE
-1 1n2dC 40 H FREE
-1 1n2fA 49 E FREE
-1 1n2fA 59 C FREE
-1 1n2fA 101 H FREE
-1 1n2fA 120 H FREE
-1 1n2fA 123 C FREE
-1 1n3gA 10 E FREE
-1 1n3gA 18 H FREE
-1 1n3gA 32 H FREE
-1 1n3gA 37 H FREE
-1 1n3gA 50 D FREE
-1 1n3gA 66 H FREE
-1 1n3gA 68 D FREE
-1 1n3gA 81 E FREE
-1 1n3gA 89 H FREE
-1 1n3gA 111 E FREE
-1 1n3gA 112 E FREE
-1 1n3jA 3 D FREE
-1 1n3jA 32 C FREE
-1 1n3jA 34 C FREE
-1 1n3jA 38 H FREE
-1 1n3jA 69 H FREE
-1 1n3jA 77 H FREE
-1 1n3jA 98 E FREE
-1 1n3jA 99 E FREE
-1 1n3kA 2 E FREE
-1 1n3kA 9 D FREE
-1 1n3kA 26 C FREE
-1 1n3kA 28 E FREE
-1 1n3kA 36 E FREE
-1 1n3kA 51 H FREE
-1 1n3kA 57 D FREE
-1 1n3kA 63 E FREE
-1 1n3kA 64 H FREE
-1 1n3kA 91 E FREE
-1 1n3kA 92 D FREE
-1 1n4cA 11 H FREE
-1 1n4cA 62 H FREE
-1 1n4cA 84 D FREE
-1 1n4cA 109 H FREE
-1 1n4cA 145 H FREE
-1 1n4cA 147 D FREE
-1 1n4mA 27 C FREE
-1 1n4mA 58 C FREE
-1 1n4mA 78 E FREE
-1 1n4mA 84 E FREE
-1 1n4mA 103 H FREE
-1 1n4mA 109 C FREE
-1 1n4mA 112 E FREE
-1 1n4mA 159 E FREE
-1 1n4mA 169 H FREE
-1 1n4mA 173 C FREE
-1 1n4mA 174 E FREE
-1 1n4mA 175 H FREE
-1 1n4mA 179 E FREE
-1 1n4mA 225 C FREE
-1 1n4mA 232 H FREE
-1 1n4mA 237 H FREE
-1 1n4mA 245 H FREE
-1 1n4mA 258 H FREE
-1 1n4mA 260 D FREE
-1 1n4mA 265 C FREE
-1 1n4mA 271 C FREE
-1 1n4mA 292 H FREE
-1 1n4mA 343 H FREE
-1 1n52B 23 H FREE
-1 1n52B 39 C FREE
-1 1n52B 80 C FREE
-1 1n52B 83 C FREE
-1 1n57A 11 D FREE
-1 1n57A 14 E FREE
-1 1n57A 34 D FREE
-1 1n57A 39 D FREE
-1 1n57A 48 H FREE
-1 1n57A 73 H FREE
-1 1n57A 76 E FREE
-1 1n57A 83 H FREE
-1 1n57A 85 H FREE
-1 1n57A 104 E FREE
-1 1n57A 110 H FREE
-1 1n57A 122 H FREE
-1 1n57A 154 H FREE
-1 1n57A 184 C FREE
-1 1n57A 185 H FREE
-1 1n57A 195 H FREE
-1 1n57A 206 C FREE
-1 1n57A 225 H FREE
-1 1n57A 251 H FREE
-1 1n57A 253 D FREE
-1 1n5bA 23 E FREE
-1 1n5bA 35 C FREE
-1 1n5bA 36 H FREE
-1 1n5bA 39 E FREE
-1 1n5bA 40 H FREE
-1 1n5bA 65 H FREE
-1 1n5bA 71 D FREE
-1 1n5bA 80 D FREE
-1 1n5bA 85 H FREE
-1 1n5bA 98 D FREE
-1 1n5bA 107 E FREE
-1 1n5bA 114 E FREE
-1 1n5dA 24 C FREE
-1 1n5dA 58 H FREE
-1 1n5dA 61 D FREE
-1 1n5dA 72 C FREE
-1 1n5dA 83 D FREE
-1 1n5dA 102 H FREE
-1 1n5dA 120 C FREE
-1 1n5dA 148 C FREE
-1 1n5dA 182 H FREE
-1 1n5dA 224 C FREE
-1 1n5dA 225 C FREE
-1 1n5dA 263 H FREE
-1 1n5gA 3 C FREE
-1 1n5gA 4 E FREE
-1 1n5gA 5 E FREE
-1 1n5gA 8 C FREE
-1 1n5gA 14 H FREE
-1 1n5gA 26 C FREE
-1 1n5gA 29 C FREE
-1 1n5gA 37 E FREE
-1 1n5hA 10 E FREE
-1 1n5hA 17 D FREE
-1 1n5hA 56 E FREE
-1 1n5hA 59 C FREE
-1 1n5hA 68 E FREE
-1 1n5hA 70 C FREE
-1 1n5hA 71 D FREE
-1 1n5hA 74 E FREE
-1 1n5hA 81 C FREE
-1 1n5hA 98 C FREE
-1 1n69A 5 C FREE
-1 1n69A 7 D FREE
-1 1n69A 8 C FREE
-1 1n69A 32 H FREE
-1 1n69A 37 C FREE
-1 1n69A 48 C FREE
-1 1n69A 65 H FREE
-1 1n69A 70 E FREE
-1 1n69A 72 C FREE
-1 1n69A 78 C FREE
-1 1n69A 79 D FREE
-1 1n69A 80 E FREE
-1 1n6jA 32 E FREE
-1 1n6jA 37 C FREE
-1 1n6jA 39 C FREE
-1 1n6jA 74 H FREE
-1 1n7eA 49 H FREE
-1 1n7eA 52 D FREE
-1 1n7eA 72 H FREE
-1 1n7lA 2 E FREE
-1 1n7lA 19 E FREE
-1 1n7tA 2 H FREE
-1 1n7tA 5 H FREE
-1 1n7tA 6 E FREE
-1 1n7tA 63 D FREE
-1 1n7tA 78 H FREE
-1 1n7zA 279 E FREE
-1 1n7zA 283 H FREE
-1 1n81A 19 D FREE
-1 1n81A 21 E FREE
-1 1n81A 23 H FREE
-1 1n81A 25 C FREE
-1 1n81A 38 D FREE
-1 1n81A 48 D FREE
-1 1n81A 82 D FREE
-1 1n81A 88 C FREE
-1 1n81A 90 D FREE
-1 1n81A 92 E FREE
-1 1n81A 103 D FREE
-1 1n81A 108 E FREE
-1 1n81A 121 H FREE
-1 1n81A 127 E FREE
-1 1n81A 143 D FREE
-1 1n81A 156 D FREE
-1 1n81A 171 D FREE
-1 1n87A 2 C FREE
-1 1n87A 23 E FREE
-1 1n87A 28 E FREE
-1 1n87A 33 D FREE
-1 1n87A 47 E FREE
-1 1n8lA 1 D FREE
-1 1n8lA 14 H FREE
-1 1n8lA 20 D FREE
-1 1n8lA 32 D FREE
-1 1n8lA 36 D FREE
-1 1n8lA 42 E FREE
-1 1n8lA 48 E FREE
-1 1n8lA 51 H FREE
-1 1n8lA 52 D FREE
-1 1n8lA 59 E FREE
-1 1n8lA 80 E FREE
-1 1n91A 1 D FREE
-1 1n91A 33 H FREE
-1 1n91A 53 H FREE
-1 1n91A 79 H FREE
-1 1n91A 101 E FREE
-1 1n93X 46 D FREE
-1 1n93X 48 H FREE
-1 1n93X 53 H FREE
-1 1n93X 66 D FREE
-1 1n93X 74 H FREE
-1 1n93X 84 C FREE
-1 1n93X 91 H FREE
-1 1n93X 96 H FREE
-1 1n93X 113 E FREE
-1 1n93X 136 E FREE
-1 1n93X 143 H FREE
-1 1n93X 144 C FREE
-1 1n93X 145 C FREE
-1 1n93X 182 H FREE
-1 1n93X 195 H FREE
-1 1n93X 225 E FREE
-1 1n93X 252 C FREE
-1 1n93X 254 D FREE
-1 1n93X 265 E FREE
-1 1n93X 280 H FREE
-1 1n93X 282 D FREE
-1 1n93X 292 H FREE
-1 1n93X 353 D FREE
-1 1n9sC 12 D FREE
-1 1n9sC 31 H FREE
-1 1n9sC 52 D FREE
-1 1n9sC 64 E FREE
-1 1n9sC 71 H FREE
-1 1nar_ 6 E FREE
-1 1nar_ 18 H FREE
-1 1nar_ 19 D FREE
-1 1nar_ 33 H FREE
-1 1nar_ 41 E FREE
-1 1nar_ 74 H FREE
-1 1nar_ 124 D FREE
-1 1nar_ 127 D FREE
-1 1nar_ 129 H FREE
-1 1nar_ 131 E FREE
-1 1nar_ 132 H FREE
-1 1nar_ 137 E FREE
-1 1nar_ 172 H FREE
-1 1nar_ 216 H FREE
-1 1nar_ 218 H FREE
-1 1nar_ 233 H FREE
-1 1nar_ 245 C FREE
-1 1nar_ 279 E FREE
-1 1nas_ 5 C FREE
-1 1nas_ 8 C FREE
-1 1nas_ 131 C FREE
-1 1nas_ 157 C FREE
-1 1nas_ 169 C FREE
-1 1nas_ 185 E FREE
-1 1nas_ 232 C FREE
-1 1nas_ 253 H FREE
-1 1nas_ 255 D FREE
-1 1nas_ 258 D FREE
-1 1nbaA 20 E FREE
-1 1nbaA 48 H FREE
-1 1nbaA 50 D FREE
-1 1nbaA 60 H FREE
-1 1nbaA 64 C FREE
-1 1nbaA 138 E FREE
-1 1nbaA 176 C FREE
-1 1nbaA 179 H FREE
-1 1nbaA 196 E FREE
-1 1nbaA 250 E FREE
-1 1nbfA 2 H FREE
-1 1nbfA 15 C FREE
-1 1nbfA 61 H FREE
-1 1nbfA 86 H FREE
-1 1nbfA 87 D FREE
-1 1nbfA 90 E FREE
-1 1nbfA 92 C FREE
-1 1nbfA 107 C FREE
-1 1nbfA 126 C FREE
-1 1nbfA 176 H FREE
-1 1nbfA 195 H FREE
-1 1nbfA 243 H FREE
-1 1nbfA 248 H FREE
-1 1nbfA 253 H FREE
-1 1nbfA 256 H FREE
-1 1nbfA 270 C FREE
-1 1nbfA 274 D FREE
-1 1nbfA 280 C FREE
-1 1nbfA 288 H FREE
-1 1nbfA 293 H FREE
-1 1nbfA 301 H FREE
-1 1nbfA 302 C FREE
-1 1nbfA 326 H FREE
-1 1nbfA 352 E FREE
-1 1nbwA 7 D FREE
-1 1nbwA 14 E FREE
-1 1nbwA 65 D FREE
-1 1nbwA 73 E FREE
-1 1nbwA 80 D FREE
-1 1nbwA 84 E FREE
-1 1nbwA 88 E FREE
-1 1nbwA 93 E FREE
-1 1nbwA 99 H FREE
-1 1nbwA 141 D FREE
-1 1nbwA 144 D FREE
-1 1nbwA 167 D FREE
-1 1nbwA 168 D FREE
-1 1nbwA 184 D FREE
-1 1nbwA 185 E FREE
-1 1nbwA 190 E FREE
-1 1nbwA 201 E FREE
-1 1nbwA 227 E FREE
-1 1nbwA 228 E FREE
-1 1nbwA 254 D FREE
-1 1nbwA 292 C FREE
-1 1nbwA 301 E FREE
-1 1nbwA 305 H FREE
-1 1nbwA 311 E FREE
-1 1nbwA 323 H FREE
-1 1nbwA 332 D FREE
-1 1nbwA 337 D FREE
-1 1nbwA 351 E FREE
-1 1nbwA 352 C FREE
-1 1nbwA 355 E FREE
-1 1nbwA 367 D FREE
-1 1nbwA 392 E FREE
-1 1nbwA 406 C FREE
-1 1nbwA 414 D FREE
-1 1nbwA 421 D FREE
-1 1nbwA 435 H FREE
-1 1nbwA 450 E FREE
-1 1nbwA 455 D FREE
-1 1nbwA 460 E FREE
-1 1nbwA 471 E FREE
-1 1nbwA 478 H FREE
-1 1nbwA 479 E FREE
-1 1nbwA 516 E FREE
-1 1nbwA 527 E FREE
-1 1nbwA 534 C FREE
-1 1nbwA 549 D FREE
-1 1nbwA 562 D FREE
-1 1nbwA 564 E FREE
-1 1nbwA 571 E FREE
-1 1nbwA 575 H FREE
-1 1nbwA 589 E FREE
-1 1nbwB 16 H FREE
-1 1nbwB 17 H FREE
-1 1nbwB 25 C FREE
-1 1nbwB 29 E FREE
-1 1nbwB 30 E FREE
-1 1nbwB 35 C FREE
-1 1nbwB 45 D FREE
-1 1nbwB 75 H FREE
-1 1nbwB 88 H FREE
-1 1nbwB 114 E FREE
-1 1nc7A 21 H FREE
-1 1nc7A 46 H FREE
-1 1nc7A 47 E FREE
-1 1nc7A 50 C FREE
-1 1nc7A 56 D FREE
-1 1nc7A 69 D FREE
-1 1nc7A 75 H FREE
-1 1nc7A 86 H FREE
-1 1nc7A 97 C FREE
-1 1nc7A 105 E FREE
-1 1nc7A 118 D FREE
-1 1nc7A 123 H FREE
-1 1nc7A 135 E FREE
-1 1ncs_ 15 D FREE
1 1ncs_ 20 C ZN_61
1 1ncs_ 25 C ZN_61
1 1ncs_ 38 H ZN_61
1 1ncs_ 42 H ZN_61
-1 1ncs_ 45 D FREE
-1 1nct_ 35 C FREE
-1 1nct_ 60 H FREE
-1 1nct_ 80 D FREE
-1 1nd7A 9 H FREE
-1 1nd7A 14 C FREE
-1 1nd7A 22 H FREE
-1 1nd7A 59 E FREE
-1 1nd7A 63 D FREE
-1 1nd7A 70 E FREE
-1 1nd7A 77 H FREE
-1 1nd7A 85 C FREE
-1 1nd7A 96 C FREE
-1 1nd7A 109 H FREE
-1 1nd7A 114 C FREE
-1 1nd7A 126 H FREE
-1 1nd7A 151 D FREE
-1 1nd7A 174 C FREE
-1 1nd7A 193 H FREE
-1 1nd7A 252 E FREE
-1 1nd7A 258 C FREE
-1 1nd7A 276 H FREE
-1 1nd7A 310 C FREE
-1 1nd7A 330 C FREE
-1 1nd7A 344 H FREE
-1 1nd7A 346 C FREE
-1 1nd9A 10 E FREE
-1 1nd9A 16 E FREE
-1 1nd9A 24 D FREE
-1 1nd9A 33 D FREE
-1 1nd9A 39 E FREE
-1 1nd9A 46 H FREE
-1 1ndbA 1 H FREE
-1 1ndbA 35 H FREE
-1 1ndbA 139 C FREE
-1 1ndbA 150 C FREE
-1 1ndbA 158 D FREE
-1 1ndbA 172 H FREE
-1 1ndbA 177 H FREE
-1 1ndbA 188 H FREE
-1 1ndbA 225 H FREE
-1 1ndbA 257 C FREE
-1 1ndbA 259 D FREE
-1 1ndbA 273 H FREE
-1 1ndbA 280 H FREE
-1 1ndbA 294 D FREE
-1 1ndbA 307 C FREE
-1 1ndbA 312 E FREE
-1 1ndbA 313 H FREE
-1 1ndbA 317 E FREE
-1 1ndbA 327 H FREE
-1 1ndbA 385 H FREE
-1 1ndbA 386 H FREE
-1 1ndbA 400 D FREE
-1 1ndbA 419 C FREE
-1 1ndbA 423 E FREE
-1 1ndbA 431 H FREE
-1 1ndbA 436 D FREE
-1 1ndbA 473 H FREE
-1 1ndbA 487 D FREE
-1 1ndbA 489 H FREE
-1 1ndbA 518 H FREE
-1 1ndbA 532 C FREE
-1 1ndbA 547 C FREE
-1 1ndbA 554 H FREE
-1 1ndbA 565 C FREE
-1 1ndbA 575 H FREE
-1 1ndbA 583 D FREE
-1 1ndbA 591 H FREE
-1 1ne2A 10 E FREE
-1 1ne2A 27 E FREE
-1 1ne2A 56 D FREE
-1 1ne2A 66 C FREE
-1 1ne2A 80 D FREE
-1 1ne2A 82 D FREE
-1 1ne2A 93 C FREE
-1 1ne2A 102 D FREE
-1 1ne2A 125 H FREE
-1 1ne2A 127 D FREE
-1 1ne2A 179 H FREE
-1 1ne2A 180 H FREE
-1 1ne2A 197 H FREE
-1 1ne5A 0 D FREE
-1 1ne5A 2 D FREE
-1 1ne5A 4 C FREE
-1 1ne5A 6 D FREE
-1 1ne5A 10 C FREE
-1 1ne5A 19 C FREE
-1 1ne5A 22 C FREE
-1 1ne5A 23 C FREE
-1 1ne5A 28 H FREE
-1 1ne5A 33 C FREE
-1 1ne5A 38 C FREE
-1 1ne5A 40 C FREE
-1 1nepA 0 E FREE
-1 1nepA 7 C FREE
-1 1nepA 22 C FREE
-1 1nepA 27 C FREE
-1 1nepA 30 H FREE
-1 1nepA 55 H FREE
-1 1nepA 73 C FREE
-1 1nepA 79 C FREE
-1 1nepA 120 C FREE
-1 1neq_ 7 D FREE
-1 1neq_ 9 H FREE
-1 1neq_ 12 D FREE
-1 1neq_ 45 H FREE
-1 1neq_ 50 E FREE
-1 1neu_ 19 H FREE
-1 1neu_ 20 C FREE
-1 1neu_ 51 H FREE
-1 1neu_ 85 H FREE
-1 1neu_ 91 D FREE
-1 1neu_ 97 C FREE
-1 1neu_ 104 D FREE
-1 1nexC 2 H FREE
-1 1nexC 14 E FREE
-1 1nexC 70 H FREE
-1 1nexC 71 H FREE
-1 1nexC 94 D FREE
-1 1nexC 125 C FREE
-1 1nexC 139 E FREE
-1 1nexC 154 E FREE
-1 1nexC 155 E FREE
-1 1nexC 167 D FREE
-1 1nf3C 4 H FREE
-1 1nf3C 12 D FREE
-1 1nf3C 23 D FREE
-1 1nf3C 29 H FREE
-1 1nf3C 35 C FREE
-1 1nf3C 58 H FREE
-1 1nf3C 87 D FREE
-1 1nfjA 2 E FREE
-1 1nfjA 3 H FREE
-1 1nfjA 44 D FREE
-1 1nfjA 47 E FREE
-1 1nfjA 67 E FREE
-1 1nfjA 83 E FREE
-1 1ng5A 1 E FREE
-1 1ng5A 23 H FREE
-1 1ng5A 26 H FREE
-1 1ng5A 40 D FREE
-1 1ng5A 63 H FREE
-1 1ng5A 73 E FREE
-1 1ng5A 74 H FREE
-1 1ng5A 83 D FREE
-1 1ng5A 93 H FREE
-1 1ng5A 100 H FREE
-1 1ng5A 101 H FREE
-1 1ng5A 123 H FREE
-1 1ng5A 193 C FREE
-1 1ng5A 194 E FREE
-1 1ng6A 18 E FREE
-1 1ng6A 46 E FREE
-1 1ng6A 62 D FREE
-1 1ng6A 74 D FREE
-1 1ng6A 82 E FREE
-1 1ng6A 98 E FREE
-1 1ng6A 134 D FREE
-1 1ng7A 20 C FREE
-1 1ng7A 23 D FREE
-1 1ng7A 29 D FREE
-1 1ng7A 37 C FREE
-1 1ng7A 53 E FREE
-1 1ngmB 3 C FREE
-1 1ngmB 8 H FREE
-1 1ngmB 25 D FREE
-1 1ngmB 29 D FREE
-1 1ngmB 31 D FREE
-1 1ngmB 32 D FREE
-1 1ngmB 38 H FREE
-1 1ngmB 42 E FREE
-1 1ngmB 43 E FREE
-1 1ngmB 49 E FREE
-1 1ngmB 58 D FREE
-1 1ngmB 62 E FREE
-1 1ngmB 64 E FREE
-1 1ngmB 71 E FREE
-1 1ngnA 28 H FREE
-1 1ngnA 29 D FREE
-1 1ngnA 72 D FREE
-1 1ngnA 109 H FREE
-1 1ngnA 117 D FREE
-1 1ngnA 123 C FREE
-1 1ngnA 131 H FREE
-1 1ngnA 134 D FREE
-1 1ngnA 135 H FREE
-1 1ngnA 141 H FREE
-1 1ngnA 146 E FREE
-1 1ngnA 148 H FREE
-1 1ngnA 149 E FREE
-1 1ngr_ 12 E FREE
-1 1ngr_ 13 E FREE
-1 1ngr_ 25 H FREE
-1 1ngr_ 35 E FREE
-1 1ngr_ 36 H FREE
-1 1ngr_ 38 D FREE
-1 1ngr_ 42 H FREE
-1 1ngr_ 43 E FREE
-1 1ngr_ 45 C FREE
-1 1ngr_ 58 D FREE
-1 1ngr_ 76 D FREE
-1 1ngr_ 82 C FREE
-1 1ngr_ 84 E FREE
-1 1nh2C 8 D FREE
-1 1nh2C 13 E FREE
-1 1nh2C 18 D FREE
-1 1nh2C 20 D FREE
-1 1nh2C 38 C FREE
-1 1nh2C 41 D FREE
-1 1nh2C 52 C FREE
-1 1nh2C 56 D FREE
-1 1nh2C 65 D FREE
-1 1nh2C 74 E FREE
-1 1nh2C 76 E FREE
-1 1nh2D 22 D FREE
-1 1nh2D 43 D FREE
-1 1nh2D 70 C FREE
-1 1nh2D 71 D FREE
-1 1nh2D 81 C FREE
-1 1nh2D 89 H FREE
-1 1nh2D 107 D FREE
-1 1nh2D 114 C FREE
-1 1nh2D 120 E FREE
-1 1nhdC 4 D FREE
-1 1nhdC 24 D FREE
-1 1nhdC 48 D FREE
-1 1nhdC 59 D FREE
-1 1nhdC 64 E FREE
-1 1nhyA 61 E FREE
-1 1nhyA 107 C FREE
-1 1nhyA 161 D FREE
-1 1nhyA 184 H FREE
-1 1nhyA 211 D FREE
-1 1ni3A 73 C FREE
-1 1ni3A 90 D FREE
-1 1ni3A 111 H FREE
-1 1ni3A 132 H FREE
-1 1ni3A 149 E FREE
-1 1ni3A 161 H FREE
-1 1ni3A 234 E FREE
-1 1ni3A 269 E FREE
-1 1ni3A 284 C FREE
-1 1ni3A 312 C FREE
-1 1ni3A 316 E FREE
-1 1ni3A 336 H FREE
-1 1ni3A 338 D FREE
-1 1ni3A 350 H FREE
-1 1ni3A 353 D FREE
-1 1ni3A 363 C FREE
-1 1ni3A 382 D FREE
-1 1ni3A 385 H FREE
-1 1ni5A 24 D FREE
-1 1ni5A 30 H FREE
-1 1ni5A 48 H FREE
-1 1ni5A 50 H FREE
-1 1ni5A 51 H FREE
-1 1ni5A 63 H FREE
-1 1ni5A 64 C FREE
-1 1ni5A 68 C FREE
-1 1ni5A 116 H FREE
-1 1ni5A 119 D FREE
-1 1ni5A 121 C FREE
-1 1ni5A 122 E FREE
-1 1ni5A 177 D FREE
-1 1ni5A 204 H FREE
-1 1ni5A 216 C FREE
-1 1ni5A 233 H FREE
-1 1ni5A 234 C FREE
-1 1ni5A 292 C FREE
-1 1ni5A 367 H FREE
-1 1ni5A 383 E FREE
-1 1nigA 1 D FREE
-1 1nigA 6 C FREE
-1 1nigA 10 D FREE
-1 1nigA 16 D FREE
-1 1nigA 17 H FREE
-1 1nigA 39 E FREE
-1 1nigA 51 D FREE
-1 1nigA 54 D FREE
-1 1nigA 62 D FREE
-1 1nigA 64 E FREE
-1 1nigA 69 D FREE
-1 1nigA 81 D FREE
-1 1nigA 84 D FREE
-1 1nigA 128 E FREE
-1 1nigA 144 E FREE
-1 1nijA 22 H FREE
-1 1nijA 28 H FREE
-1 1nijA 38 E FREE
-1 1nijA 63 C FREE
-1 1nijA 65 C FREE
-1 1nijA 66 C FREE
-1 1nijA 96 E FREE
-1 1nijA 97 C FREE
-1 1nijA 113 H FREE
-1 1nijA 117 C FREE
-1 1nijA 130 D FREE
-1 1nijA 133 H FREE
-1 1nijA 160 D FREE
-1 1nijA 169 H FREE
-1 1nijA 186 H FREE
-1 1nijA 214 H FREE
-1 1nijA 293 H FREE
1 1nj3A 8 C ZN_32
-1 1nj3A 10 H FREE
1 1nj3A 11 C ZN_32
-1 1nj3A 21 H FREE
1 1nj3A 22 C ZN_32
-1 1nj3A 23 E FREE
1 1nj3A 25 C ZN_32
-1 1nj8A 2 H FREE
-1 1nj8A 5 E FREE
-1 1nj8A 29 C FREE
-1 1nj8A 56 H FREE
-1 1nj8A 76 H FREE
-1 1nj8A 89 H FREE
-1 1nj8A 120 H FREE
-1 1nj8A 137 E FREE
-1 1nj8A 140 H FREE
-1 1nj8A 155 E FREE
-1 1nj8A 157 H FREE
-1 1nj8A 160 H FREE
-1 1nj8A 224 H FREE
-1 1nj8A 252 C FREE
-1 1nj8A 267 H FREE
-1 1nj8A 269 D FREE
-1 1nj8A 316 H FREE
-1 1nj8A 318 D FREE
-1 1nj8A 407 E FREE
-1 1nj8A 434 E FREE
-1 1nj8A 445 E FREE
-1 1njhA 26 H FREE
-1 1njhA 28 E FREE
-1 1njhA 37 H FREE
-1 1njhA 57 H FREE
-1 1njhA 90 E FREE
-1 1njhA 99 H FREE
-1 1nkl_ 3 C FREE
-1 1nkl_ 6 C FREE
-1 1nkl_ 34 C FREE
-1 1nkl_ 44 C FREE
-1 1nkl_ 69 C FREE
-1 1nkl_ 71 D FREE
-1 1nkl_ 75 C FREE
-1 1nkoA 19 E FREE
-1 1nkoA 22 C FREE
-1 1nkoA 24 H FREE
-1 1nkoA 27 C FREE
-1 1nkoA 43 H FREE
-1 1nkoA 77 H FREE
-1 1nkoA 87 C FREE
-1 1nkoA 93 D FREE
-1 1nkoA 98 D FREE
-1 1nkoA 107 E FREE
-1 1nkoA 129 H FREE
1 1nkuA 3 C ZN_188_A
1 1nkuA 16 H ZN_188_A
-1 1nkuA 17 D FREE
-1 1nkuA 19 E FREE
-1 1nkuA 26 D FREE
-1 1nkuA 32 E FREE
-1 1nkuA 35 C FREE
-1 1nkuA 58 C FREE
-1 1nkuA 60 H FREE
-1 1nkuA 87 H FREE
-1 1nkuA 121 H FREE
-1 1nkuA 161 C FREE
-1 1nkuA 168 C FREE
-1 1nkuA 173 D FREE
1 1nkuA 174 H ZN_188_A
1 1nkuA 178 C ZN_188_A
-1 1nkuA 179 C FREE
-1 1nkuA 180 C FREE
-1 1nkvC 1 D FREE
-1 1nkvC 13 H FREE
-1 1nkvC 16 H FREE
-1 1nkvC 22 E FREE
-1 1nkvC 41 D FREE
-1 1nkvC 51 C FREE
-1 1nkvC 57 H FREE
-1 1nkvC 85 E FREE
-1 1nkvC 88 H FREE
-1 1nkvC 91 H FREE
-1 1nkvC 93 D FREE
-1 1nkvC 103 C FREE
-1 1nkvC 104 D FREE
-1 1nkvC 108 C FREE
-1 1nkvC 139 E FREE
-1 1nkvC 149 E FREE
-1 1nkvC 150 E FREE
-1 1nkvC 155 C FREE
-1 1nkvC 162 D FREE
-1 1nkvC 192 D FREE
-1 1nkvC 235 E FREE
-1 1nkvC 236 C FREE
-1 1nkzA 30 H FREE
-1 1nkzA 36 H FREE
-1 1nlfA 3 H FREE
-1 1nlfA 76 E FREE
-1 1nlfA 77 D FREE
-1 1nlfA 83 H FREE
-1 1nlfA 84 H FREE
-1 1nlfA 87 H FREE
-1 1nlfA 92 H FREE
-1 1nlfA 139 D FREE
-1 1nlfA 145 H FREE
-1 1nlfA 149 E FREE
-1 1nlfA 171 C FREE
-1 1nlfA 177 H FREE
-1 1nlfA 178 H FREE
-1 1nlfA 218 E FREE
-1 1nlfA 254 H FREE
-1 1nltA 15 H FREE
-1 1nltA 23 E FREE
1 1nltA 40 C ZN2_350_A
1 1nltA 43 C ZN2_350_A
1 1nltA 56 C ZN2_351_A
1 1nltA 59 C ZN2_351_A
1 1nltA 82 C ZN2_351_A
1 1nltA 85 C ZN2_351_A
-1 1nltA 86 H FREE
1 1nltA 98 C ZN2_350_A
1 1nltA 101 C ZN2_350_A
-1 1nltA 116 H FREE
-1 1nltA 153 H FREE
-1 1nltA 184 H FREE
-1 1nltA 236 H FREE
-1 1nltA 247 E FREE
-1 1nlwA 4 H FREE
-1 1nlwA 8 E FREE
-1 1nlwA 14 H FREE
-1 1nlwA 31 D FREE
-1 1nlwA 35 H FREE
-1 1nlwA 47 H FREE
-1 1nlwA 60 H FREE
-1 1nlwA 71 H FREE
-1 1nmwA 7 C FREE
-1 1nmwA 9 H FREE
-1 1nmwA 14 H FREE
-1 1nmwA 63 C FREE
-1 1nmwA 71 D FREE
-1 1nmwA 107 H FREE
-1 1nmwA 113 E FREE
-1 1nn4A 0 H FREE
-1 1nn4A 1 H FREE
-1 1nn4A 2 H FREE
-1 1nn4A 20 C FREE
-1 1nn4A 21 D FREE
-1 1nn4A 22 H FREE
-1 1nn4A 29 H FREE
-1 1nn4A 34 H FREE
-1 1nn4A 44 D FREE
-1 1nn4A 57 H FREE
-1 1nn4A 78 C FREE
-1 1nn4A 99 C FREE
-1 1nn4A 111 H FREE
-1 1nn4A 146 H FREE
-1 1nn4A 157 E FREE
-1 1nnwA 73 D FREE
-1 1nnwA 82 H FREE
-1 1nnwA 97 H FREE
-1 1nnwA 111 H FREE
-1 1nnwA 168 E FREE
-1 1nnwA 190 C FREE
-1 1nnwA 202 H FREE
-1 1nnwA 210 D FREE
-1 1nnwA 224 D FREE
-1 1nnwA 247 H FREE
-1 1no4A 4 E FREE
-1 1no4A 6 H FREE
-1 1no4A 7 E FREE
-1 1no4A 8 D FREE
-1 1no4A 15 D FREE
-1 1no4A 17 E FREE
-1 1no4A 22 E FREE
-1 1no4A 25 E FREE
-1 1no4A 40 E FREE
-1 1no4A 43 D FREE
-1 1no4A 48 H FREE
-1 1no4A 49 E FREE
-1 1no4A 54 E FREE
-1 1no4A 57 D FREE
-1 1no4A 76 E FREE
-1 1no4A 77 E FREE
-1 1no4A 78 D FREE
-1 1no4A 79 H FREE
-1 1no4A 83 D FREE
-1 1no4A 86 E FREE
-1 1no4A 91 E FREE
-1 1no4A 92 D FREE
-1 1no4A 94 E FREE
1 1no5A 45 D ZN_501_A ZN_511_A
1 1no5A 47 D ZN_501_A ZN_511_A
-1 1no5A 53 E FREE
-1 1no5A 66 E FREE
1 1no5A 78 D ZN_511_A ZN_521_A
1 1no5A 87 E ZN_561
-1 1no5A 102 E FREE
-1 1no5A 108 E FREE
-1 1nocB 1 E FREE
-1 1nocB 11 D FREE
-1 1nocB 16 H FREE
-1 1nocB 20 H FREE
-1 1nocB 30 C FREE
-1 1nocB 39 D FREE
-1 1nocB 52 H FREE
-1 1nocB 60 H FREE
-1 1nocB 69 H FREE
-1 1nocB 85 D FREE
-1 1nocB 88 H FREE
-1 1nocB 90 C FREE
-1 1nocB 95 H FREE
-1 1nocB 109 H FREE
-1 1nocB 117 H FREE
-1 1nocB 125 C FREE
-1 1nocB 191 H FREE
-1 1nocB 192 H FREE
-1 1nocB 195 C FREE
-1 1nocB 196 D FREE
-1 1nocB 199 H FREE
-1 1nocB 211 C FREE
-1 1nofA 111 H FREE
-1 1nofA 134 E FREE
-1 1nofA 144 C FREE
-1 1nofA 199 H FREE
-1 1nofA 222 E FREE
-1 1nofA 223 H FREE
-1 1nofA 305 H FREE
-1 1nofA 313 D FREE
-1 1nogA 6 D FREE
-1 1nogA 32 D FREE
-1 1nogA 33 E FREE
-1 1nogA 86 E FREE
-1 1nogA 115 H FREE
-1 1nogA 125 E FREE
-1 1nogA 155 H FREE
-1 1nogA 167 E FREE
-1 1nogA 173 H FREE
-1 1novD 4 E FREE
-1 1novD 36 E FREE
-1 1npsA 8 E FREE
-1 1npsA 9 D FREE
-1 1npsA 16 D FREE
-1 1npsA 54 D FREE
-1 1npsA 68 E FREE
-1 1npsA 69 E FREE
-1 1nq4A 7 D FREE
-1 1nq4A 15 C FREE
-1 1nq4A 19 E FREE
-1 1nq4A 30 D FREE
-1 1nq4A 39 D FREE
-1 1nq4A 60 D FREE
-1 1nq4A 61 D FREE
-1 1nqdA 8 E FREE
-1 1nqdA 12 E FREE
-1 1nqdA 20 D FREE
-1 1nqdA 40 D FREE
-1 1nqdA 43 D FREE
-1 1nqdA 72 H FREE
-1 1nqdA 74 E FREE
-1 1nr2A 9 C FREE
-1 1nr2A 10 C FREE
-1 1nr2A 33 C FREE
-1 1nr2A 49 C FREE
-1 1nr3A 25 E FREE
-1 1nr3A 33 E FREE
-1 1nr3A 53 C FREE
-1 1nr3A 57 D FREE
-1 1nr3A 76 H FREE
-1 1nr3A 79 H FREE
-1 1nr3A 90 E FREE
-1 1nr3A 94 H FREE
-1 1nr3A 98 H FREE
-1 1nr3A 114 E FREE
-1 1nriA 5 D FREE
-1 1nriA 17 E FREE
-1 1nriA 27 D FREE
-1 1nriA 52 C FREE
-1 1nriA 92 C FREE
-1 1nriA 112 C FREE
-1 1nriA 116 H FREE
-1 1nriA 119 E FREE
-1 1nriA 122 E FREE
-1 1nriA 136 H FREE
-1 1nriA 195 E FREE
-1 1nriA 227 C FREE
-1 1nriA 234 D FREE
-1 1nriA 256 C FREE
-1 1nriA 295 H FREE
-1 1ns1A 1 D FREE
-1 1ns1A 11 D FREE
-1 1ns1A 12 C FREE
-1 1ns1A 16 H FREE
-1 1ns1A 28 D FREE
-1 1ns1A 33 D FREE
-1 1ns1A 38 D FREE
-1 1ns1A 58 H FREE
-1 1ns1A 71 E FREE
-1 1nslA 4 C FREE
-1 1nslA 9 H FREE
-1 1nslA 79 C FREE
-1 1nslA 85 H FREE
-1 1nslA 114 C FREE
-1 1nslA 133 C FREE
-1 1nslA 153 E FREE
-1 1nslA 166 H FREE
-1 1nslA 167 H FREE
-1 1nslA 168 D FREE
-1 1nslA 178 E FREE
-1 1nsoA 95 D FREE
-1 1nstA 18 E FREE
-1 1nstA 28 C FREE
-1 1nstA 33 H FREE
-1 1nstA 43 C FREE
-1 1nstA 69 H FREE
-1 1nstA 84 E FREE
-1 1nstA 91 H FREE
-1 1nstA 94 H FREE
-1 1nstA 117 E FREE
-1 1nstA 158 H FREE
-1 1nstA 162 H FREE
-1 1nstA 173 H FREE
-1 1nstA 193 C FREE
-1 1nstA 202 H FREE
-1 1nstA 211 H FREE
-1 1nstA 247 H FREE
-1 1nstA 260 C FREE
-1 1nstA 270 C FREE
-1 1nstA 297 H FREE
-1 1nstA 318 E FREE
-1 1nstA 319 D FREE
-1 1nt2A 2 E FREE
-1 1nt2A 23 H FREE
-1 1nt2A 26 E FREE
-1 1nt2A 50 H FREE
-1 1nt2A 73 H FREE
-1 1nt2A 76 D FREE
-1 1nt2A 87 E FREE
-1 1nt2A 112 D FREE
-1 1nt2A 127 D FREE
-1 1nt2A 191 H FREE
-1 1nt2A 198 H FREE
-1 1nt2A 200 D FREE
-1 1nt2A 201 H FREE
-1 1nt2A 205 H FREE
-1 1nt2B 39 E FREE
-1 1nt2B 198 H FREE
-1 1nt2B 204 H FREE
-1 1nt2B 233 D FREE
-1 1ntcA 1 D FREE
-1 1ntcA 5 E FREE
-1 1ntcA 17 H FREE
-1 1ntcA 39 H FREE
-1 1ntcA 51 E FREE
-1 1ntcA 61 H FREE
-1 1ntcA 65 H FREE
-1 1ntcA 68 E FREE
-1 1ntcA 86 E FREE
-1 1ntcA 90 E FREE
-1 1ntvA 5 E FREE
-1 1ntvA 15 E FREE
-1 1ntvA 38 C FREE
-1 1ntvA 58 H FREE
-1 1ntvA 75 D FREE
-1 1ntvA 83 H FREE
-1 1ntvA 84 H FREE
-1 1ntvA 85 H FREE
-1 1ntvA 88 H FREE
-1 1ntvA 96 D FREE
-1 1ntvA 100 H FREE
-1 1ntvA 107 C FREE
-1 1ntvA 113 H FREE
-1 1ntvA 148 E FREE
-1 1nu3B 38 D FREE
-1 1nu3B 86 H FREE
-1 1nu3B 97 E FREE
-1 1nu3B 100 D FREE
-1 1nu3B 131 D FREE
-1 1nu3B 134 D FREE
-1 1nuiA 4 H FREE
-1 1nuiA 5 D FREE
-1 1nuiA 13 H FREE
1 1nuiA 16 C ZN_501_A
1 1nuiA 19 C ZN_501_A
-1 1nuiA 23 D FREE
-1 1nuiA 30 D FREE
-1 1nuiA 32 H FREE
1 1nuiA 35 C ZN_501_A
1 1nuiA 38 C ZN_501_A
-1 1nuiA 90 C FREE
-1 1nuiA 135 H FREE
-1 1nuiA 144 H FREE
-1 1nuiA 156 E FREE
-1 1nuiA 158 E FREE
-1 1nuiA 160 D FREE
-1 1nuiA 170 C FREE
-1 1nuiA 179 H FREE
-1 1nuiA 188 C FREE
-1 1nuiA 206 D FREE
-1 1nuiA 208 D FREE
-1 1nuiA 234 C FREE
-1 1nuiA 236 D FREE
-1 1nuiA 240 C FREE
-1 1nuiA 241 H FREE
-1 1nuiA 245 H FREE
-1 1nvpB 18 D FREE
-1 1nvpB 29 D FREE
-1 1nvpB 33 D FREE
-1 1nvpB 34 E FREE
-1 1nvpB 39 E FREE
-1 1nvpB 55 D FREE
-1 1nvuS 7 D FREE
-1 1nvuS 15 D FREE
-1 1nvuS 50 H FREE
-1 1nvuS 54 D FREE
-1 1nvuS 69 C FREE
-1 1nvuS 127 C FREE
-1 1nvuS 129 H FREE
-1 1nvuS 133 H FREE
-1 1nvuS 134 H FREE
-1 1nvuS 184 H FREE
-1 1nvuS 198 H FREE
-1 1nvuS 204 H FREE
-1 1nvuS 214 H FREE
-1 1nvuS 226 E FREE
-1 1nvuS 237 E FREE
-1 1nvuS 261 H FREE
-1 1nvuS 272 C FREE
-1 1nvuS 322 H FREE
-1 1nvuS 339 H FREE
-1 1nvuS 345 H FREE
-1 1nvuS 360 C FREE
-1 1nvuS 385 H FREE
-1 1nvuS 414 C FREE
-1 1nvuS 451 E FREE
-1 1nw3A 5 E FREE
-1 1nw3A 29 H FREE
-1 1nw3A 30 H FREE
-1 1nw3A 31 D FREE
-1 1nw3A 34 H FREE
-1 1nw3A 44 C FREE
-1 1nw3A 74 C FREE
-1 1nw3A 85 H FREE
-1 1nw3A 108 H FREE
-1 1nw3A 116 H FREE
-1 1nw3A 137 E FREE
-1 1nw3A 156 D FREE
-1 1nw3A 160 D FREE
-1 1nw3A 178 C FREE
-1 1nw3A 180 H FREE
-1 1nw3A 181 H FREE
-1 1nw3A 185 E FREE
-1 1nw3A 212 H FREE
-1 1nw3A 229 E FREE
-1 1nw3A 250 H FREE
-1 1nw3A 314 H FREE
-1 1nxiA 14 E FREE
-1 1nxiA 19 E FREE
-1 1nxiA 30 D FREE
-1 1nxiA 33 D FREE
-1 1nxiA 35 D FREE
-1 1nxiA 41 E FREE
-1 1nxiA 42 H FREE
-1 1nxiA 43 H FREE
-1 1nxiA 50 D FREE
-1 1nxiA 53 E FREE
-1 1nxiA 58 E FREE
-1 1nxiA 65 E FREE
-1 1nxiA 68 E FREE
-1 1nxiA 70 E FREE
-1 1nxiA 71 E FREE
-1 1nxiA 73 E FREE
-1 1nxiA 75 E FREE
-1 1nxiA 82 C FREE
-1 1nxiA 84 D FREE
-1 1nxiA 97 D FREE
-1 1nxiA 115 D FREE
-1 1nxiA 122 E FREE
-1 1nxuA 28 C FREE
-1 1nxuA 43 H FREE
-1 1nxuA 79 D FREE
-1 1nxuA 103 H FREE
-1 1nxuA 115 H FREE
-1 1nxuA 135 C FREE
-1 1nxuA 151 C FREE
-1 1nxuA 171 D FREE
-1 1nxuA 233 D FREE
-1 1nxuA 304 H FREE
-1 1nxzA 6 H FREE
-1 1nxzA 16 C FREE
-1 1nxzA 25 H FREE
-1 1nxzA 46 H FREE
-1 1nxzA 75 H FREE
-1 1nxzA 79 H FREE
-1 1nxzA 91 E FREE
-1 1nxzA 99 E FREE
-1 1nxzA 113 C FREE
-1 1nxzA 137 C FREE
-1 1nxzA 140 C FREE
-1 1nxzA 158 C FREE
-1 1nxzA 170 H FREE
-1 1nxzA 174 H FREE
-1 1nxzA 195 E FREE
-1 1nxzA 202 E FREE
-1 1nxzA 224 E FREE
-1 1nxzA 237 C FREE
-1 1nxzA 240 D FREE
-1 1ny1A 15 H FREE
-1 1ny1A 49 D FREE
-1 1ny1A 67 H FREE
-1 1ny1A 78 H FREE
-1 1ny1A 95 H FREE
-1 1ny1A 100 H FREE
-1 1ny1A 103 H FREE
-1 1ny1A 104 H FREE
-1 1ny1A 169 D FREE
-1 1ny1A 184 H FREE
-1 1ny1A 190 H FREE
-1 1ny1A 198 H FREE
-1 1ny71 3 C FREE
-1 1ny71 13 C FREE
-1 1ny71 32 D FREE
-1 1ny71 49 H FREE
-1 1ny71 70 H FREE
-1 1ny71 84 D FREE
-1 1ny71 122 D FREE
-1 1ny71 131 E FREE
-1 1ny71 147 C FREE
-1 1ny71 159 E FREE
-1 1nycA 13 D FREE
-1 1nycA 19 H FREE
-1 1nycA 35 H FREE
-1 1nycA 42 C FREE
-1 1nycA 45 H FREE
-1 1nycA 48 D FREE
-1 1nycA 51 H FREE
-1 1nycA 55 H FREE
-1 1nycA 60 D FREE
-1 1nycA 63 H FREE
-1 1nycA 72 D FREE
-1 1nycA 81 D FREE
-1 1nycA 83 D FREE
-1 1nycA 84 D FREE
-1 1nycA 87 H FREE
-1 1nycA 107 E FREE
1 1nypA 7 C ZN_67
1 1nypA 10 C ZN_67
1 1nypA 27 H ZN_67
1 1nypA 30 H ZN_67
1 1nypA 33 C ZN_68
1 1nypA 36 C ZN_68
-1 1nypA 43 H FREE
-1 1nypA 45 H FREE
1 1nypA 54 C ZN_68
1 1nypA 57 H ZN_68
-1 1nytA 12 H FREE
-1 1nytA 19 H FREE
-1 1nytA 30 H FREE
-1 1nytA 101 D FREE
-1 1nytA 142 C FREE
-1 1nytA 163 H FREE
-1 1nytA 178 H FREE
-1 1nytA 204 H FREE
-1 1nytA 209 C FREE
-1 1nytA 211 D FREE
-1 1nytA 225 C FREE
-1 1nytA 246 H FREE
-1 1nytA 252 H FREE
-1 1nzpA 11 H FREE
-1 1nzpA 14 H FREE
-1 1nzpA 17 E FREE
-1 1nzpA 49 H FREE
-1 1nzpA 59 C FREE
-1 1nzpA 74 E FREE
-1 1nzpA 80 H FREE
-1 1nzpA 85 D FREE
-1 1nzpA 86 H FREE
-1 1o0pA 1 H FREE
-1 1o0pA 7 C FREE
-1 1o0pA 29 D FREE
-1 1o0pA 33 E FREE
-1 1o0pA 34 C FREE
-1 1o0pA 57 C FREE
-1 1o0pA 70 C FREE
-1 1o0pA 92 C FREE
-1 1o0pA 98 H FREE
-1 1o0pA 101 D FREE
-1 1o13A 31 H FREE
-1 1o13A 62 H FREE
-1 1o13A 64 H FREE
-1 1o13A 127 H FREE
-1 1o1zA 17 H FREE
-1 1o1zA 26 E FREE
-1 1o1zA 44 E FREE
-1 1o1zA 46 D FREE
-1 1o1zA 52 D FREE
-1 1o1zA 59 H FREE
-1 1o1zA 60 D FREE
-1 1o1zA 108 E FREE
-1 1o1zA 175 H FREE
-1 1o20A 93 C FREE
-1 1o20A 238 C FREE
-1 1o20A 239 H FREE
-1 1o20A 266 C FREE
-1 1o20A 275 H FREE
-1 1o20A 293 H FREE
-1 1o20A 300 C FREE
-1 1o20A 321 E FREE
-1 1o20A 341 H FREE
-1 1o20A 349 H FREE
-1 1o20A 401 H FREE
-1 1o20A 423 H FREE
-1 1o2bA 18 D FREE
-1 1o2bA 31 D FREE
-1 1o2bA 54 H FREE
-1 1o2bA 62 H FREE
-1 1o2bA 64 H FREE
-1 1o2bA 69 E FREE
-1 1o2bA 70 H FREE
-1 1o2bA 76 H FREE
-1 1o2bA 90 H FREE
-1 1o2bA 155 E FREE
-1 1o2bA 189 H FREE
-1 1o2bA 193 E FREE
-1 1o2bA 209 C FREE
-1 1o2fB 0 E FREE
-1 1o2fB 1 D FREE
-1 1o2fB 34 C FREE
-1 1o2fB 44 D FREE
-1 1o4vA 24 D FREE
-1 1o4vA 50 H FREE
-1 1o4vA 80 H FREE
-1 1o4vA 90 H FREE
-1 1o5hA 23 C FREE
-1 1o5hA 47 C FREE
-1 1o5hA 91 D FREE
-1 1o5hA 132 H FREE
-1 1o5hA 148 D FREE
-1 1o5hA 156 C FREE
-1 1o5hA 157 H FREE
-1 1o5hA 176 D FREE
-1 1o5hA 197 C FREE
-1 1o65A 53 D FREE
-1 1o65A 61 H FREE
-1 1o65A 69 C FREE
-1 1o65A 70 H FREE
-1 1o65A 75 H FREE
-1 1o65A 97 E FREE
-1 1o65A 113 D FREE
-1 1o65A 131 C FREE
-1 1o65A 137 H FREE
-1 1o65A 191 H FREE
-1 1o65A 200 H FREE
-1 1o65A 226 E FREE
-1 1o6aA 17 D FREE
-1 1o6aA 41 H FREE
-1 1o6aA 53 E FREE
-1 1o6aA 68 E FREE
-1 1o6uE 34 D FREE
-1 1o6uE 58 H FREE
-1 1o6uE 88 C FREE
-1 1o6uE 95 C FREE
-1 1o6uE 127 C FREE
-1 1o6uE 134 C FREE
-1 1o6uE 136 H FREE
-1 1o6uE 154 C FREE
-1 1o6uE 161 H FREE
-1 1o6uE 175 C FREE
-1 1o6uE 230 H FREE
-1 1o6uE 253 C FREE
-1 1o6uE 279 H FREE
-1 1o6uE 289 H FREE
-1 1o6uE 300 C FREE
-1 1o6uE 344 H FREE
-1 1o6uE 354 C FREE
-1 1o6uE 365 D FREE
-1 1o6uE 372 H FREE
-1 1o70A 4 D FREE
-1 1o70A 79 H FREE
-1 1o70A 138 D FREE
-1 1o70A 147 H FREE
-1 1o70A 150 D FREE
-1 1o70A 151 H FREE
-1 1o70A 181 H FREE
-1 1o70A 214 H FREE
-1 1o70A 221 D FREE
-1 1o70A 225 H FREE
-1 1o70A 233 H FREE
-1 1o70A 263 D FREE
-1 1o70A 291 D FREE
-1 1o70A 294 C FREE
-1 1o70A 300 H FREE
-1 1o70A 303 D FREE
-1 1o70A 309 E FREE
-1 1o78A 46 E FREE
-1 1o7dB 11 C FREE
-1 1o7dB 29 D FREE
-1 1o7dB 65 C FREE
-1 1o7dE 34 H FREE
-1 1o7dE 40 E FREE
-1 1o7dE 68 E FREE
-1 1o7dE 94 H FREE
-1 1o7dE 123 E FREE
-1 1o7fA 10 H FREE
-1 1o7fA 13 H FREE
-1 1o7fA 23 C FREE
-1 1o7fA 53 H FREE
-1 1o7fA 61 C FREE
-1 1o7fA 63 C FREE
-1 1o7fA 80 D FREE
-1 1o7fA 103 H FREE
-1 1o7fA 110 C FREE
-1 1o7fA 120 E FREE
-1 1o7fA 129 H FREE
-1 1o7fA 207 H FREE
-1 1o7fA 211 D FREE
-1 1o7fA 215 H FREE
-1 1o7fA 222 C FREE
-1 1o7fA 223 C FREE
-1 1o7fA 227 E FREE
-1 1o7fA 238 C FREE
-1 1o7fA 240 H FREE
-1 1o7fA 260 H FREE
-1 1o7fA 266 H FREE
-1 1o7fA 269 D FREE
-1 1o7fA 295 C FREE
-1 1o7fA 314 H FREE
-1 1o7fA 340 H FREE
-1 1o7fA 346 H FREE
-1 1o7fA 364 H FREE
-1 1o7fA 400 C FREE
-1 1o7fA 403 H FREE
-1 1o7fA 430 C FREE
-1 1o7fA 431 H FREE
-1 1o7fA 456 E FREE
-1 1o7fA 457 H FREE
-1 1o7iA 45 D FREE
-1 1o7iA 58 H FREE
-1 1o7iA 108 E FREE
-1 1o7kA 10 D FREE
-1 1o7kA 15 H FREE
-1 1o7kA 30 H FREE
-1 1o7kA 58 H FREE
-1 1o7kA 68 E FREE
-1 1o7kA 81 H FREE
-1 1o7kA 105 C FREE
-1 1o7kA 118 C FREE
-1 1o7kA 120 H FREE
-1 1o7kA 130 D FREE
-1 1o8rA 12 E FREE
-1 1o8rA 47 C FREE
-1 1o8rA 60 C FREE
-1 1o8rA 82 C FREE
-1 1o8rA 83 E FREE
-1 1o8rA 85 C FREE
-1 1o8rA 90 C FREE
-1 1o8rA 93 C FREE
-1 1o8tA 6 D FREE
-1 1o8tA 7 E FREE
-1 1o8tA 19 E FREE
-1 1o8tA 45 D FREE
-1 1o8tA 46 E FREE
-1 1o8tA 50 D FREE
-1 1o8tA 68 D FREE
-1 1o8vA 17 D FREE
-1 1o8vA 73 E FREE
-1 1o8vA 77 D FREE
-1 1o8vA 88 E FREE
-1 1o8vA 94 H FREE
-1 1o8vA 125 C FREE
-1 1o9cA 18 E FREE
-1 1o9cA 21 E FREE
-1 1o9cA 24 E FREE
-1 1o9cA 25 E FREE
-1 1o9cA 41 E FREE
-1 1o9cA 45 E FREE
-1 1o9cA 46 E FREE
-1 1o9cA 83 H FREE
-1 1o9cA 97 E FREE
-1 1o9cA 102 C FREE
-1 1o9cA 134 H FREE
-1 1o9cA 172 H FREE
-1 1o9cA 197 C FREE
-1 1o9cA 239 D FREE
-1 1o9cA 243 D FREE
-1 1oa8D 31 D FREE
-1 1oa8D 36 D FREE
-1 1oa8D 61 H FREE
-1 1oa8D 75 H FREE
-1 1oa8D 86 E FREE
-1 1oa8D 99 C FREE
-1 1oa8D 100 C FREE
-1 1oa8D 112 C FREE
-1 1oa8D 119 D FREE
-1 1oa8D 121 C FREE
-1 1oc0B 0 D FREE
-1 1oc0B 2 E FREE
-1 1oc0B 4 C FREE
-1 1oc0B 8 C FREE
-1 1oc0B 10 E FREE
-1 1oc0B 18 C FREE
-1 1oc0B 20 C FREE
-1 1oc0B 21 D FREE
-1 1oc0B 24 C FREE
-1 1oc0B 30 C FREE
-1 1oc0B 31 C FREE
-1 1oc0B 33 D FREE
-1 1oc0B 38 C FREE
-1 1oc0B 46 D FREE
-1 1occD 1 H FREE
-1 1occD 9 D FREE
-1 1occD 17 D FREE
-1 1occD 28 H FREE
-1 1occD 43 E FREE
-1 1occD 53 D FREE
-1 1occD 54 E FREE
-1 1occD 69 E FREE
-1 1occD 100 H FREE
-1 1occD 108 H FREE
-1 1occD 113 E FREE
-1 1occD 138 D FREE
-1 1occD 140 D FREE
-1 1occE 1 H FREE
-1 1occE 4 H FREE
-1 1occE 5 E FREE
-1 1occE 8 E FREE
-1 1occE 24 D FREE
-1 1occE 27 E FREE
-1 1occE 39 D FREE
-1 1occE 54 C FREE
-1 1occE 59 D FREE
-1 1occE 68 E FREE
-1 1occE 77 H FREE
-1 1occE 94 E FREE
-1 1occE 101 E FREE
-1 1occE 102 E FREE
-1 1occE 106 D FREE
-1 1occG 7 H FREE
-1 1occG 30 C FREE
-1 1occG 37 H FREE
-1 1occG 40 H FREE
-1 1occG 42 E FREE
-1 1occG 50 H FREE
-1 1occG 51 H FREE
-1 1occG 63 D FREE
-1 1occG 66 H FREE
-1 1occG 70 H FREE
-1 1occG 82 E FREE
-1 1occH 1 E FREE
-1 1occH 2 D FREE
-1 1occH 16 D FREE
-1 1occH 28 C FREE
-1 1occH 34 D FREE
-1 1occH 36 H FREE
-1 1occH 38 C FREE
-1 1occH 52 C FREE
-1 1occH 63 C FREE
-1 1occH 73 D FREE
-1 1occI 19 H FREE
-1 1occI 40 E FREE
-1 1occI 48 D FREE
-1 1occI 54 D FREE
-1 1occI 60 E FREE
-1 1occI 61 E FREE
-1 1occJ 6 E FREE
-1 1occJ 20 H FREE
-1 1occJ 27 D FREE
-1 1occJ 38 C FREE
-1 1occJ 48 C FREE
-1 1occJ 56 H FREE
-1 1occK 1 H FREE
-1 1occK 9 H FREE
-1 1occK 24 C FREE
-1 1occK 38 E FREE
-1 1occK 51 E FREE
-1 1occL 1 H FREE
-1 1occL 3 E FREE
-1 1occL 4 E FREE
-1 1occL 41 H FREE
-1 1occM 13 E FREE
-1 1occM 35 H FREE
-1 1occM 37 D FREE
-1 1ocyA 32 C FREE
-1 1ocyA 33 H FREE
-1 1ocyA 42 C FREE
-1 1ocyA 64 D FREE
-1 1ocyA 78 H FREE
-1 1ocyA 99 C FREE
1 1ocyA 115 H ZN_1531_A
1 1ocyA 117 H ZN_1531_A
-1 1ocyA 123 E FREE
-1 1ocyA 146 D FREE
-1 1ocyA 181 E FREE
-1 1odhA 1 E FREE
-1 1odhA 3 D FREE
-1 1odhA 8 E FREE
-1 1odhA 16 D FREE
-1 1odhA 19 D FREE
-1 1odhA 30 D FREE
-1 1odhA 34 E FREE
-1 1odhA 37 D FREE
-1 1odhA 42 H FREE
-1 1odhA 54 H FREE
-1 1odhA 66 H FREE
1 1odhA 75 C ZN_1171_A
1 1odhA 81 C ZN_1172_A
1 1odhA 85 C ZN_1172_A
-1 1odhA 100 C FREE
-1 1odhA 101 D FREE
1 1odhA 112 C ZN_1172_A
1 1odhA 115 C ZN_1172_A
1 1odhA 124 C ZN_1171_A
-1 1odhA 127 H FREE
-1 1odhA 138 H FREE
1 1odhA 151 H ZN_1171_A
-1 1odhA 152 D FREE
1 1odhA 153 H ZN_1171_A
-1 1odhA 157 E FREE
-1 1odhA 172 H FREE
-1 1odsA 22 D FREE
-1 1odsA 81 H FREE
-1 1odsA 88 H FREE
-1 1odsA 99 H FREE
-1 1odsA 107 H FREE
-1 1odsA 130 H FREE
-1 1odsA 132 H FREE
-1 1odsA 155 D FREE
-1 1odsA 170 D FREE
-1 1odsA 248 D FREE
-1 1odsA 268 D FREE
-1 1odsA 282 H FREE
-1 1odsA 297 H FREE
-1 1odsA 314 H FREE
-1 1oe4A 5 D FREE
-1 1oe4A 11 E FREE
-1 1oe4A 41 H FREE
-1 1oe4A 49 C FREE
-1 1oe4A 79 H FREE
-1 1oe4A 82 D FREE
-1 1oe4A 96 E FREE
-1 1oe4A 97 H FREE
-1 1oe4A 107 C FREE
-1 1oe4A 111 E FREE
-1 1oe4A 125 C FREE
-1 1oe4A 134 H FREE
-1 1oe4A 135 C FREE
-1 1oe4A 138 H FREE
-1 1oe4A 140 H FREE
-1 1oe4A 141 C FREE
-1 1oe4A 148 H FREE
-1 1oe4A 157 D FREE
-1 1oe4A 170 C FREE
-1 1oe4A 171 D FREE
-1 1oe4A 175 C FREE
-1 1oe4A 194 E FREE
-1 1oe4A 207 D FREE
-1 1oe4A 215 H FREE
-1 1oekA 0 H FREE
-1 1oekA 2 H FREE
-1 1oekA 3 H FREE
-1 1oekA 5 H FREE
-1 1oekA 11 E FREE
1 1oekA 23 D ZN_1197_A
-1 1oekA 33 D FREE
-1 1oekA 51 D FREE
-1 1oekA 68 E FREE
-1 1oekA 74 H FREE
-1 1oekA 80 D FREE
1 1oekA 94 H ZN_1196_A
-1 1oekA 102 C FREE
-1 1oekA 127 C FREE
-1 1oekA 129 D FREE
-1 1oekA 142 D FREE
1 1oekA 143 H ZN_1194_A
1 1oekA 152 H ZN_1195_A
1 1oekA 154 H ZN_1194_A
-1 1oekA 160 D FREE
-1 1oekA 168 E FREE
-1 1oekA 184 E FREE
1 1oekA 188 E ZN_1195_A
1 1oekA 192 H ZN_1195_A
-1 1oeyA 2 H FREE
-1 1oeyA 10 H FREE
-1 1oeyA 30 D FREE
-1 1oeyA 37 E FREE
-1 1oeyA 42 H FREE
-1 1oeyA 51 D FREE
-1 1oeyA 54 E FREE
-1 1oeyA 74 C FREE
-1 1oeyA 79 C FREE
-1 1oeyA 80 E FREE
-1 1oeyJ 13 E FREE
-1 1oeyJ 14 D FREE
-1 1oeyJ 21 D FREE
-1 1oeyJ 25 E FREE
-1 1oeyJ 26 E FREE
-1 1oeyJ 27 D FREE
-1 1oeyJ 36 D FREE
-1 1oeyJ 44 E FREE
-1 1oeyJ 48 E FREE
-1 1oeyJ 49 D FREE
-1 1oeyJ 56 D FREE
-1 1oeyJ 58 E FREE
-1 1oeyJ 60 D FREE
-1 1oeyJ 67 D FREE
-1 1oeyJ 68 E FREE
-1 1oeyJ 69 D FREE
-1 1oeyJ 92 H FREE
-1 1oeyJ 97 D FREE
-1 1of3A 20 E FREE
-1 1of3A 63 E FREE
-1 1of3A 64 E FREE
-1 1of3A 77 C FREE
-1 1of3A 90 E FREE
-1 1of3A 112 D FREE
-1 1of3A 135 H FREE
-1 1of3A 150 H FREE
-1 1of3A 157 H FREE
-1 1of3A 167 D FREE
-1 1of5A 105 H FREE
-1 1of5A 106 H FREE
-1 1of5A 132 H FREE
-1 1of5A 137 E FREE
-1 1of5A 162 H FREE
-1 1of5A 195 D FREE
-1 1oftA 4 H FREE
-1 1oftA 16 E FREE
-1 1oftA 47 E FREE
-1 1oftA 56 H FREE
-1 1oftA 57 C FREE
-1 1oftA 88 H FREE
-1 1oftA 117 C FREE
-1 1oftA 126 H FREE
-1 1ofuA 28 H FREE
-1 1ofuA 41 C FREE
-1 1ofuA 45 D FREE
-1 1ofuA 138 E FREE
-1 1ofuA 158 D FREE
-1 1ofuA 209 D FREE
-1 1ofuA 212 D FREE
-1 1ofuA 229 C FREE
-1 1ofuA 274 E FREE
-1 1ofuA 289 H FREE
-1 1ofuA 307 H FREE
-1 1ofzA 28 D FREE
-1 1ofzA 35 E FREE
-1 1ofzA 79 C FREE
-1 1ofzA 88 E FREE
-1 1ofzA 92 D FREE
-1 1ofzA 144 H FREE
-1 1ofzA 145 E FREE
-1 1ofzA 191 H FREE
-1 1ofzA 192 C FREE
-1 1ofzA 194 D FREE
-1 1ofzA 252 D FREE
-1 1ofzA 274 D FREE
-1 1ogcA 3 H FREE
-1 1ogcA 9 H FREE
-1 1ogcA 19 H FREE
-1 1ogcA 21 D FREE
-1 1ogcA 27 D FREE
-1 1ogcA 40 D FREE
-1 1ogcA 71 E FREE
-1 1ogcA 97 H FREE
-1 1ogcA 115 E FREE
-1 1ogcA 122 C FREE
-1 1ogpA 16 H FREE
-1 1ogpA 30 E FREE
-1 1ogpA 52 H FREE
-1 1ogpA 60 H FREE
-1 1ogpA 97 C FREE
-1 1ogpA 153 H FREE
-1 1ogpA 162 C FREE
-1 1ogpA 201 H FREE
-1 1ogpA 270 C FREE
-1 1ogpA 301 D FREE
-1 1ogpA 305 D FREE
-1 1ogpA 327 H FREE
-1 1ogpA 356 D FREE
-1 1ogpA 381 H FREE
-1 1ogpA 389 H FREE
-1 1ogqA 0 E FREE
-1 1ogqA 2 C FREE
-1 1ogqA 6 D FREE
-1 1ogqA 32 C FREE
-1 1ogqA 33 C FREE
-1 1ogqA 42 C FREE
-1 1ogqA 103 H FREE
-1 1ogqA 109 H FREE
-1 1ogqA 226 H FREE
-1 1ogqA 270 H FREE
-1 1ogqA 280 C FREE
-1 1ogqA 302 C FREE
-1 1ogqA 304 C FREE
-1 1ogqA 311 C FREE
-1 1oh1A 27 E FREE
-1 1oh1A 31 H FREE
-1 1oh1A 34 D FREE
-1 1oh1A 54 C FREE
-1 1oh1A 60 E FREE
-1 1oh1A 61 H FREE
-1 1oh1A 77 E FREE
-1 1oh1A 94 E FREE
-1 1ohcA 7 D FREE
-1 1ohcA 12 D FREE
-1 1ohcA 18 C FREE
-1 1ohcA 33 H FREE
-1 1ohcA 38 D FREE
-1 1ohcA 49 D FREE
-1 1ohcA 62 C FREE
-1 1ohcA 63 C FREE
-1 1ohcA 81 H FREE
-1 1ohcA 99 C FREE
-1 1ohcA 128 D FREE
-1 1ohcA 134 C FREE
-1 1ohcA 142 D FREE
-1 1ohcA 143 C FREE
-1 1ohcA 145 H FREE
-1 1ohcA 168 H FREE
-1 1ohcA 189 C FREE
-1 1ohcA 192 H FREE
-1 1ohcA 202 H FREE
-1 1ohcA 204 H FREE
-1 1ohcA 216 H FREE
-1 1ohcA 241 H FREE
-1 1ohcA 242 H FREE
-1 1ohcA 248 D FREE
-1 1ohcA 264 C FREE
-1 1ohcA 274 H FREE
-1 1ohcA 275 C FREE
-1 1ohcA 288 C FREE
-1 1ohcA 293 H FREE
-1 1ohcA 308 C FREE
-1 1ohcA 347 H FREE
-1 1ohhH 2 E FREE
-1 1ohhH 5 D FREE
-1 1ohhH 16 D FREE
-1 1ohhH 25 E FREE
-1 1ohhH 29 E FREE
-1 1ohhH 30 E FREE
-1 1ohhH 47 H FREE
-1 1ohhH 48 H FREE
-1 1ohhH 51 E FREE
-1 1ohhH 54 H FREE
-1 1ohhH 55 H FREE
-1 1ohhH 69 H FREE
-1 1ohhH 80 E FREE
-1 1ohhH 81 D FREE
-1 1ohhH 82 D FREE
-1 1ohmA 7 H FREE
-1 1ohmA 8 C FREE
-1 1ohmA 11 H FREE
-1 1ohmA 13 C FREE
-1 1ohmA 16 D FREE
-1 1ohmA 23 C FREE
-1 1ohmA 43 C FREE
-1 1ohtA 30 H FREE
1 1ohtA 41 H ZN_1185_A
-1 1ohtA 42 H FREE
-1 1ohtA 49 C FREE
-1 1ohtA 55 C FREE
-1 1ohtA 66 H FREE
-1 1ohtA 74 D FREE
-1 1ohtA 99 H FREE
1 1ohtA 151 H ZN_1185_A
1 1ohtA 159 C ZN_1185_A
-1 1ohtA 173 H FREE
-1 1ohtA 176 H FREE
-1 1ohtA 193 H FREE
-1 1ohtA 195 H FREE
-1 1ohuB 4 D FREE
-1 1ohuB 6 E FREE
-1 1ohuB 7 E FREE
-1 1ohuB 18 D FREE
-1 1ohuB 22 H FREE
-1 1ohuB 45 H FREE
-1 1ohuB 56 E FREE
-1 1ohuB 59 H FREE
-1 1ohuB 119 E FREE
-1 1ohuB 149 H FREE
-1 1ohuB 165 E FREE
-1 1ohuB 166 D FREE
-1 1ohuB 168 E FREE
-1 1oi0A 15 E FREE
-1 1oi0A 21 H FREE
-1 1oi0A 24 E FREE
-1 1oi0A 54 H FREE
1 1oi0A 69 H ZN_1122_A
1 1oi0A 71 H ZN_1122_A
-1 1oi0A 76 C FREE
1 1oi0A 82 D ZN_1122_A
-1 1oi0A 93 H FREE
-1 1oi0A 97 C FREE
-1 1oi0A 107 C FREE
-1 1oi0A 121 E FREE
-1 1oi0A 123 D FREE
-1 1oj4A 22 D FREE
-1 1oj4A 25 H FREE
-1 1oj4A 38 D FREE
-1 1oj4A 61 H FREE
-1 1oj4A 119 H FREE
-1 1oj4A 123 C FREE
-1 1oj4A 140 D FREE
-1 1oj4A 148 H FREE
-1 1oj4A 157 E FREE
-1 1oj4A 173 H FREE
-1 1oj4A 204 C FREE
-1 1oj4A 210 C FREE
-1 1oj4A 242 C FREE
-1 1oj4A 278 H FREE
-1 1okrB 11 E FREE
-1 1okrB 111 E FREE
-1 1oksA 18 D FREE
-1 1oksA 29 D FREE
-1 1oksA 35 D FREE
-1 1oksA 40 H FREE
-1 1olgA 5 D FREE
-1 1olgA 7 E FREE
-1 1olgA 20 E FREE
-1 1olgA 24 E FREE
-1 1olgA 27 E FREE
-1 1olgA 30 E FREE
-1 1olgA 33 D FREE
-1 1olgA 39 E FREE
-1 1om2A 36 E FREE
-1 1om2A 41 H FREE
-1 1om2A 49 C FREE
-1 1om2A 91 D FREE
-1 1om2A 92 D FREE
-1 1om2A 94 E FREE
-1 1omiB 23 E FREE
-1 1omiB 33 H FREE
-1 1omiB 48 C FREE
-1 1omiB 100 E FREE
-1 1omiB 122 H FREE
-1 1omiB 154 C FREE
-1 1omiB 170 D FREE
-1 1omiB 183 E FREE
-1 1omiB 192 H FREE
-1 1omiB 215 C FREE
-1 1omiB 232 D FREE
-1 1omiB 233 E FREE
-1 1omiB 239 C FREE
-1 1omxA 8 E FREE
-1 1omxA 48 H FREE
-1 1omxA 56 H FREE
-1 1omxA 80 H FREE
-1 1omxA 113 D FREE
-1 1omxA 114 D FREE
-1 1omxA 115 D FREE
-1 1omxA 122 D FREE
-1 1omxA 135 D FREE
-1 1omxA 145 H FREE
-1 1omxA 197 H FREE
-1 1omxA 201 D FREE
-1 1omxA 206 C FREE
-1 1omxA 207 D FREE
-1 1omxA 208 D FREE
-1 1omxA 218 H FREE
-1 1omxA 247 H FREE
-1 1omxA 251 H FREE
-1 1omxA 258 C FREE
-1 1omxA 288 H FREE
-1 1omyA 3 D FREE
-1 1omyA 12 C FREE
-1 1omyA 15 H FREE
-1 1omyA 16 C FREE
-1 1omyA 22 C FREE
-1 1omyA 26 C FREE
-1 1omyA 36 C FREE
-1 1omyA 42 H FREE
-1 1omyA 46 C FREE
-1 1omyA 48 C FREE
-1 1omyA 53 D FREE
-1 1omyA 63 C FREE
-1 1omyA 64 H FREE
-1 1on4A 44 C FREE
-1 1on4A 48 C FREE
-1 1on4A 54 H FREE
-1 1on4A 77 D FREE
-1 1on4A 81 D FREE
-1 1on4A 134 H FREE
-1 1onwA 2 D FREE
-1 1onwA 15 H FREE
-1 1onwA 25 C FREE
-1 1onwA 26 D FREE
-1 1onwA 49 C FREE
-1 1onwA 53 D FREE
-1 1onwA 60 C FREE
-1 1onwA 65 D FREE
1 1onwA 67 H ZN_800
1 1onwA 69 H ZN_800
-1 1onwA 111 H FREE
-1 1onwA 137 H FREE
-1 1onwA 150 D FREE
-1 1onwA 155 D FREE
-1 1onwA 162 C FREE
-1 1onwA 167 H FREE
-1 1onwA 176 H FREE
1 1onwA 200 H ZN_801
-1 1onwA 218 C FREE
1 1onwA 229 H ZN_801
-1 1onwA 251 D FREE
1 1onwA 284 D ZN_800
-1 1onwA 293 D FREE
-1 1onwA 300 H FREE
-1 1onwA 352 D FREE
-1 1onwA 354 D FREE
-1 1onwA 381 C FREE
-1 1onwA 387 E FREE
-1 1oo0A 13 H FREE
-1 1oo0A 19 H FREE
-1 1oo0A 20 E FREE
-1 1oo0A 23 E FREE
-1 1oo0A 25 E FREE
-1 1oo0A 29 D FREE
-1 1oo0A 43 D FREE
-1 1oo0A 49 E FREE
-1 1oo0A 53 H FREE
-1 1oo0A 59 E FREE
-1 1oo0A 66 D FREE
-1 1oo0A 68 E FREE
-1 1oo0A 72 E FREE
-1 1oo0A 74 D FREE
-1 1oo0A 87 E FREE
-1 1oo0A 89 E FREE
-1 1oo0A 96 H FREE
-1 1oo0A 109 D FREE
-1 1oo0A 115 D FREE
-1 1oo0A 117 E FREE
-1 1oo0A 121 C FREE
-1 1oo0A 128 D FREE
-1 1oo0A 131 C FREE
-1 1oo0A 140 H FREE
-1 1oo0B 2 H FREE
-1 1oo0B 34 H FREE
-1 1oo0B 47 C FREE
-1 1oo0B 56 H FREE
-1 1oo0B 60 D FREE
-1 1oo0B 77 H FREE
-1 1oo0B 102 C FREE
-1 1oofA 16 C FREE
-1 1oofA 25 E FREE
-1 1oofA 45 C FREE
-1 1oofA 49 C FREE
-1 1oofA 74 H FREE
-1 1oofA 91 C FREE
-1 1oofA 95 H FREE
-1 1oofA 100 E FREE
-1 1oofA 102 C FREE
-1 1oofA 103 E FREE
-1 1oofA 111 C FREE
-1 1op1A 1 E FREE
-1 1op1A 2 E FREE
-1 1op1A 19 H FREE
-1 1op1A 29 H FREE
-1 1op1A 31 D FREE
-1 1op1A 36 E FREE
-1 1op1A 38 D FREE
-1 1op1A 39 E FREE
-1 1op1A 51 D FREE
-1 1op1A 53 D FREE
-1 1op1A 57 E FREE
-1 1op1A 78 D FREE
-1 1opd_ 14 H FREE
-1 1opd_ 68 D FREE
-1 1opd_ 75 H FREE
-1 1oqdK 0 C FREE
-1 1oqdK 4 E FREE
-1 1oqdK 7 D FREE
-1 1oqdK 11 H FREE
-1 1oqdK 13 C FREE
-1 1oqdK 16 C FREE
-1 1oqdK 20 C FREE
-1 1oqdK 29 C FREE
-1 1oqdK 33 C FREE
-1 1oqjB 3 E FREE
-1 1oqjB 13 C FREE
1 1oqjB 27 C ZN_179_B
-1 1oqjB 34 C FREE
-1 1oqjB 46 H FREE
-1 1oqjB 49 H FREE
1 1oqjB 84 H ZN_179_B
1 1oqjB 88 C ZN_179_B
1 1oqjB 92 C ZN_179_B
-1 1or7B 2 H FREE
-1 1or7B 9 D FREE
-1 1or7B 33 H FREE
-1 1or7B 50 D FREE
-1 1or7B 160 E FREE
-1 1or7B 167 C FREE
-1 1or7C 3 E FREE
-1 1or7C 10 D FREE
-1 1or7C 12 E FREE
-1 1or7C 24 H FREE
-1 1or7C 36 H FREE
-1 1or7C 45 D FREE
-1 1or7C 51 H FREE
-1 1or7C 65 E FREE
-1 1or7C 82 H FREE
-1 1ormA 30 E FREE
-1 1ormA 127 E FREE
-1 1oruA 28 D FREE
-1 1oruA 40 D FREE
-1 1oruA 42 H FREE
-1 1oruA 53 E FREE
-1 1oruA 61 E FREE
-1 1oruA 74 E FREE
-1 1oruA 75 E FREE
-1 1oruA 76 C FREE
-1 1oruA 91 E FREE
-1 1oruA 124 C FREE
-1 1oruA 125 E FREE
-1 1oruA 131 C FREE
-1 1oruA 144 D FREE
-1 1oruA 155 H FREE
-1 1oruA 164 C FREE
-1 1oruA 167 E FREE
-1 1oruA 176 D FREE
-1 1oruA 177 E FREE
-1 1oryB 17 D FREE
-1 1oryB 21 E FREE
-1 1oscF 29 C FREE
-1 1oscF 50 C FREE
-1 1oscF 72 E FREE
-1 1oscF 95 H FREE
-1 1oscF 116 H FREE
-1 1oscF 119 H FREE
-1 1osyA 19 D FREE
-1 1osyA 34 D FREE
-1 1osyA 44 D FREE
-1 1osyA 87 D FREE
-1 1osyA 99 D FREE
-1 1osyA 105 E FREE
-1 1ot4A 0 H FREE
-1 1ot4A 23 H FREE
-1 1ot4A 26 E FREE
-1 1ot4A 47 H FREE
-1 1ot4A 88 D FREE
-1 1ot4A 90 H FREE
-1 1otgA 1 H FREE
-1 1otgA 5 E FREE
-1 1otgA 6 C FREE
-1 1otgA 43 H FREE
-1 1otgA 52 D FREE
-1 1otgA 55 H FREE
-1 1otgA 61 H FREE
-1 1otgA 89 H FREE
-1 1otgA 107 E FREE
-1 1otgA 109 H FREE
-1 1otgA 120 H FREE
-1 1ou8A 17 D FREE
-1 1ou8A 21 D FREE
-1 1ou8A 46 D FREE
-1 1ou8A 66 D FREE
-1 1ou8A 95 E FREE
-1 1ou8A 105 E FREE
-1 1ou8A 109 D FREE
-1 1ou8A 110 E FREE
-1 1ouwC 79 E FREE
-1 1ouwC 109 H FREE
-1 1ouwC 150 H FREE
-1 1ovqA 8 D FREE
-1 1ovqA 83 H FREE
-1 1ovqA 93 H FREE
-1 1ovqA 94 D FREE
-1 1ovqA 95 E FREE
-1 1ovqA 121 D FREE
-1 1ovqA 134 E FREE
-1 1ovxA 8 D FREE
1 1ovxA 20 C ZN_49_A
1 1ovxA 23 C ZN_49_A
-1 1ovxA 28 H FREE
1 1ovxA 42 C ZN_49_A
1 1ovxA 45 C ZN_49_A
-1 1ovxA 49 C FREE
-1 1ovxA 55 E FREE
-1 1ovxA 56 E FREE
-1 1ovxA 63 H FREE
-1 1ovxA 65 E FREE
-1 1ow1A 5 H FREE
-1 1ow1A 19 H FREE
-1 1ow1A 55 H FREE
-1 1ow1A 65 H FREE
-1 1ow1A 86 E FREE
-1 1ow1A 91 E FREE
-1 1ow1A 104 C FREE
-1 1ow1A 111 C FREE
-1 1ow1A 162 C FREE
-1 1ow1A 163 E FREE
-1 1ow1A 168 H FREE
-1 1ow1A 186 H FREE
-1 1ow4A 17 D FREE
-1 1ow4A 25 E FREE
-1 1ow4A 26 C FREE
-1 1ow4A 34 E FREE
-1 1ow4A 36 D FREE
-1 1ow4A 47 E FREE
-1 1ow4A 53 C FREE
-1 1ow4A 57 C FREE
-1 1ow4A 89 D FREE
-1 1ow4A 102 C FREE
-1 1ow4A 112 D FREE
-1 1ow4A 114 C FREE
-1 1ow4A 115 D FREE
-1 1ow4A 123 C FREE
-1 1owtA 1 D FREE
-1 1owtA 7 D FREE
-1 1owtA 9 C FREE
-1 1owtA 13 H FREE
-1 1owtA 20 C FREE
-1 1owtA 23 H FREE
-1 1owtA 25 H FREE
-1 1owtA 27 H FREE
-1 1owtA 34 C FREE
-1 1owtA 42 H FREE
-1 1owtA 50 C FREE
-1 1owtA 53 D FREE
-1 1owtA 59 E FREE
-1 1owtA 62 C FREE
-1 1owtA 63 C FREE
-1 1owwA 14 E FREE
-1 1owwA 22 H FREE
-1 1owwA 33 H FREE
-1 1owwA 52 E FREE
-1 1owwA 58 H FREE
-1 1owwA 74 E FREE
-1 1owwA 85 H FREE
-1 1owwA 87 E FREE
-1 1owwA 92 D FREE
-1 1owxA 13 E FREE
-1 1owxA 18 C FREE
-1 1owxA 25 D FREE
-1 1owxA 31 C FREE
-1 1owxA 33 E FREE
-1 1owxA 34 D FREE
-1 1owxA 36 H FREE
-1 1owxA 42 H FREE
-1 1owxA 44 E FREE
-1 1owxA 49 D FREE
-1 1owxA 90 E FREE
-1 1owxA 95 E FREE
-1 1owxA 97 E FREE
-1 1owxA 99 E FREE
-1 1owxA 106 E FREE
-1 1owxA 107 D FREE
-1 1owxA 110 E FREE
-1 1ox7B 38 C FREE
-1 1ox7B 52 H FREE
1 1ox7B 64 H ZN_400
-1 1ox7B 66 E FREE
-1 1ox7B 73 C FREE
1 1ox7B 93 C ZN_400
1 1ox7B 96 C ZN_400
-1 1ox7B 108 C FREE
-1 1ox7B 129 H FREE
-1 1ox7B 139 C FREE
-1 1ox7B 156 E FREE
-1 1ox7B 157 D FREE
-1 1oxjA 2 H FREE
-1 1oxjA 19 H FREE
-1 1oxjA 38 E FREE
-1 1oxjA 52 H FREE
-1 1oxjA 57 C FREE
-1 1oxjA 63 E FREE
-1 1oxjA 72 E FREE
-1 1oxjA 108 E FREE
-1 1oxjA 119 D FREE
-1 1oxjA 134 D FREE
-1 1oxjA 135 D FREE
-1 1oxjA 136 E FREE
-1 1oxjA 146 D FREE
-1 1oxjA 150 H FREE
-1 1oxjA 152 E FREE
-1 1oxjA 157 H FREE
-1 1oxjA 163 D FREE
-1 1oxwC 21 D FREE
-1 1oxwC 38 E FREE
-1 1oxwC 57 D FREE
-1 1oxwC 95 H FREE
-1 1oxwC 130 H FREE
-1 1oxwC 183 H FREE
-1 1oxwC 201 D FREE
-1 1oxwC 268 H FREE
-1 1oxwC 286 D FREE
-1 1oxwC 318 D FREE
-1 1oxwC 346 E FREE
-1 1oyzA 19 C FREE
-1 1oyzA 33 D FREE
-1 1oyzA 34 H FREE
-1 1oyzA 62 C FREE
-1 1oyzA 64 D FREE
-1 1oyzA 83 C FREE
-1 1oyzA 86 C FREE
-1 1oyzA 87 E FREE
-1 1oyzA 101 D FREE
-1 1oyzA 105 C FREE
-1 1oyzA 118 C FREE
-1 1oyzA 138 D FREE
-1 1oyzA 169 D FREE
-1 1oyzA 195 C FREE
-1 1oyzA 202 D FREE
-1 1oyzA 228 C FREE
-1 1oyzA 264 D FREE
-1 1oyzA 265 D FREE
-1 1oyzA 267 E FREE
1 1ozbI 7 C ZN_50
1 1ozbI 9 C ZN_50
-1 1ozbI 17 H FREE
1 1ozbI 18 C ZN_50
1 1ozbI 19 H ZN_50
-1 1ozjA 30 C FREE
-1 1ozjA 48 D FREE
1 1ozjA 63 C ZN_101
-1 1ozjA 78 H FREE
-1 1ozjA 84 H FREE
-1 1ozjA 88 C FREE
-1 1ozjA 95 D FREE
-1 1ozjA 97 H FREE
-1 1ozjA 99 H FREE
-1 1ozjA 100 H FREE
-1 1ozjA 101 E FREE
1 1ozjA 108 C ZN_101
1 1ozjA 120 C ZN_101
1 1ozjA 125 H ZN_101
-1 1ozjA 142 H FREE
-1 1ozpA 15 D FREE
-1 1ozpA 31 D FREE
-1 1ozpA 38 E FREE
-1 1ozpA 51 H FREE
-1 1ozpA 81 E FREE
-1 1ozpA 85 H FREE
-1 1ozpA 114 H FREE
-1 1ozpA 164 D FREE
-1 1ozpA 165 D FREE
-1 1ozpA 179 H FREE
-1 1ozpA 181 E FREE
-1 1ozpA 200 D FREE
-1 1ozpA 223 H FREE
-1 1ozpA 228 H FREE
-1 1ozpA 231 H FREE
-1 1ozpA 236 E FREE
-1 1ozpA 286 E FREE
-1 1ozpA 316 D FREE
-1 1p0zA 0 E FREE
-1 1p0zA 1 E FREE
-1 1p0zA 4 H FREE
-1 1p0zA 64 H FREE
-1 1p0zA 129 H FREE
-1 1p0zA 130 H FREE
-1 1p16A 4 E FREE
-1 1p16A 51 H FREE
-1 1p16A 64 C FREE
-1 1p16A 68 D FREE
-1 1p16A 72 C FREE
-1 1p16A 102 H FREE
-1 1p16A 117 H FREE
-1 1p16A 118 H FREE
-1 1p16A 123 D FREE
-1 1p16A 125 E FREE
-1 1p16A 129 E FREE
-1 1p16A 144 D FREE
-1 1p16A 149 H FREE
-1 1p16A 152 C FREE
-1 1p16A 179 H FREE
-1 1p16A 203 H FREE
-1 1p16A 216 H FREE
-1 1p16A 219 D FREE
-1 1p16A 225 C FREE
-1 1p16A 250 D FREE
-1 1p16A 295 H FREE
-1 1p16A 324 E FREE
-1 1p16A 325 C FREE
-1 1p16A 343 D FREE
-1 1p16A 349 H FREE
-1 1p16A 373 C FREE
-1 1p16A 391 H FREE
-1 1p1cA 8 E FREE
-1 1p1cA 13 H FREE
-1 1p1cA 48 H FREE
-1 1p1cA 52 E FREE
-1 1p1cA 53 C FREE
-1 1p1cA 70 H FREE
-1 1p1cA 90 H FREE
-1 1p1cA 92 D FREE
-1 1p1cA 97 D FREE
-1 1p1cA 104 E FREE
-1 1p1cA 107 H FREE
-1 1p1cA 109 H FREE
-1 1p1cA 117 H FREE
-1 1p1cA 131 C FREE
-1 1p1cA 138 E FREE
-1 1p1cA 146 D FREE
-1 1p1cA 152 E FREE
-1 1p1cA 153 E FREE
-1 1p1cA 161 E FREE
-1 1p1cA 167 E FREE
-1 1p1cA 170 C FREE
-1 1p1cA 181 D FREE
-1 1p1cA 182 C FREE
-1 1p32A 1 H FREE
-1 1p32A 5 D FREE
-1 1p32A 10 D FREE
-1 1p32A 15 E FREE
-1 1p32A 19 E FREE
-1 1p32A 25 H FREE
-1 1p32A 43 E FREE
-1 1p32A 53 E FREE
-1 1p32A 73 E FREE
-1 1p32A 74 E FREE
-1 1p32A 97 E FREE
-1 1p32A 112 C FREE
-1 1p32A 113 H FREE
-1 1p32A 118 E FREE
-1 1p32A 124 E FREE
-1 1p32A 144 E FREE
-1 1p32A 155 D FREE
-1 1p32A 158 D FREE
-1 1p32A 163 D FREE
-1 1p32A 164 H FREE
-1 1p32A 171 D FREE
-1 1p32A 190 E FREE
-1 1p32A 191 H FREE
-1 1p32A 199 E FREE
-1 1p35A 0 C FREE
-1 1p35A 16 D FREE
-1 1p35A 17 C FREE
-1 1p35A 20 D FREE
-1 1p35A 25 E FREE
-1 1p35A 70 D FREE
-1 1p35A 74 D FREE
-1 1p35A 88 H FREE
-1 1p35A 97 E FREE
-1 1p35A 98 H FREE
-1 1p35A 103 C FREE
-1 1p35A 120 H FREE
-1 1p35A 129 E FREE
-1 1p35A 135 C FREE
-1 1p35A 141 D FREE
-1 1p35A 145 D FREE
-1 1p35A 151 C FREE
-1 1p35A 182 H FREE
-1 1p35A 183 E FREE
-1 1p35A 186 D FREE
-1 1p35A 193 D FREE
-1 1p35A 232 E FREE
-1 1p35A 245 E FREE
-1 1p35A 249 E FREE
-1 1p35A 264 C FREE
-1 1p35A 270 D FREE
-1 1p35A 281 H FREE
-1 1p4eB 6 C FREE
-1 1p4eB 19 E FREE
-1 1p4eB 27 E FREE
-1 1p4eB 32 C FREE
-1 1p4eB 40 C FREE
-1 1p4eB 45 H FREE
-1 1p4eB 69 D FREE
-1 1p4eB 110 H FREE
-1 1p4eB 137 H FREE
-1 1p4eB 187 C FREE
-1 1p4eB 192 D FREE
-1 1p4eB 197 D FREE
-1 1p4eB 215 C FREE
-1 1p4eB 219 E FREE
-1 1p4eB 227 H FREE
-1 1p4eB 238 D FREE
-1 1p4eB 275 D FREE
-1 1p4eB 303 H FREE
-1 1p4eB 307 H FREE
-1 1p4eB 343 H FREE
-1 1p4eB 351 H FREE
-1 1p4eB 368 E FREE
-1 1p4eB 384 H FREE
-1 1p4eB 408 E FREE
-1 1p4lD 7 C FREE
-1 1p4lD 12 C FREE
-1 1p4lD 25 C FREE
-1 1p4lD 29 C FREE
-1 1p4lD 31 H FREE
-1 1p4lD 44 E FREE
-1 1p4lD 51 H FREE
-1 1p4lD 94 C FREE
-1 1p4lD 107 C FREE
-1 1p4lD 113 C FREE
-1 1p4lD 115 C FREE
-1 1p4qA 11 D FREE
-1 1p4qA 13 D FREE
-1 1p4qA 16 D FREE
-1 1p4qA 17 E FREE
-1 1p4qA 18 E FREE
-1 1p4qA 26 E FREE
-1 1p4qA 30 D FREE
-1 1p4qA 34 E FREE
-1 1p4qA 37 E FREE
-1 1p4qA 44 E FREE
-1 1p4qA 46 D FREE
-1 1p4qA 50 D FREE
-1 1p4tA 0 E FREE
-1 1p4tA 10 D FREE
-1 1p4tA 13 H FREE
-1 1p4tA 44 D FREE
-1 1p4tA 70 D FREE
-1 1p4tA 145 E FREE
-1 1p65A 9 E FREE
-1 1p65A 10 D FREE
-1 1p65A 11 D FREE
-1 1p65A 14 H FREE
-1 1p65A 15 H FREE
-1 1p65A 20 E FREE
-1 1p65A 24 C FREE
-1 1p65A 39 C FREE
-1 1p65A 52 E FREE
-1 1p65A 58 H FREE
-1 1p65A 59 H FREE
-1 1p7bA 8 H FREE
-1 1p7bA 49 D FREE
-1 1p7bA 116 H FREE
-1 1p7bA 123 H FREE
-1 1p7bA 160 H FREE
-1 1p7bA 198 H FREE
-1 1p7bA 209 H FREE
-1 1p7bA 218 H FREE
-1 1p7bA 229 H FREE
-1 1p7bA 261 E FREE
-1 1p7bA 271 H FREE
-1 1p7bA 275 H FREE
-1 1p7bA 277 D FREE
-1 1p7bA 281 H FREE
-1 1p7bA 282 H FREE
-1 1p7bA 296 H FREE
-1 1p7bA 298 D FREE
-1 1p7bA 328 D FREE
-1 1p7hL 26 H FREE
-1 1p7hL 27 H FREE
-1 1p7hL 30 H FREE
-1 1p7hL 34 E FREE
-1 1p7hL 47 H FREE
-1 1p7hL 53 H FREE
-1 1p7hL 78 H FREE
-1 1p7hL 84 H FREE
-1 1p7hL 107 E FREE
-1 1p7hL 121 D FREE
-1 1p7hL 122 C FREE
-1 1p7hL 132 D FREE
-1 1p7hL 134 E FREE
-1 1p7hL 156 H FREE
-1 1p7hL 176 C FREE
-1 1p7hL 182 H FREE
-1 1p7hL 195 C FREE
-1 1p7hL 213 E FREE
-1 1p7hL 220 E FREE
-1 1p7hL 256 H FREE
-1 1p7hL 279 H FREE
-1 1p7hL 283 H FREE
1 1p91A 4 C ZN_1301
1 1p91A 7 C ZN_1301
-1 1p91A 8 H FREE
1 1p91A 20 C ZN_1301
1 1p91A 24 H ZN_1301
-1 1p91A 27 D FREE
-1 1p91A 41 H FREE
-1 1p91A 65 H FREE
-1 1p91A 90 D FREE
[truncated: 60,867 more chars]
