# Supplementary material for: Predicting zinc binding at the proteome level
Source: BMC Bioinformatics. 2007 Feb 5;8:39. doi: 10.1186/1471-2105-8-39 (PMC1800866; doi:10.1186/1471-2105-8-39)
Supplement: Additional File 1 — SVM evaluation data. List of protein chains employed in the experiments, splits of the 5-fold cross validation procedure, model parameters obtained in the tuning phase. [file 1471-2105-8-39-S1.tgz › SVM_evaluation_data/CH_loo]

-1 12ca_ 2 H FREE
-1 12ca_ 3 H FREE
-1 12ca_ 9 H FREE
-1 12ca_ 14 H FREE
-1 12ca_ 16 H FREE
-1 12ca_ 35 H FREE
-1 12ca_ 63 H FREE
1 12ca_ 93 H ZN_1
1 12ca_ 95 H ZN_1
-1 12ca_ 106 H FREE
1 12ca_ 118 H ZN_1
-1 12ca_ 121 H FREE
-1 12ca_ 204 C FREE
-1 132l_ 5 C FREE
-1 132l_ 14 H FREE
-1 132l_ 29 C FREE
-1 132l_ 63 C FREE
-1 132l_ 75 C FREE
-1 132l_ 79 C FREE
-1 132l_ 93 C FREE
-1 132l_ 114 C FREE
-1 132l_ 126 C FREE
-1 152l_ 2 C FREE
-1 152l_ 8 C FREE
-1 152l_ 20 C FREE
-1 152l_ 30 H FREE
-1 152l_ 96 C FREE
-1 152l_ 141 C FREE
-1 153l_ 3 C FREE
-1 153l_ 17 C FREE
-1 153l_ 28 C FREE
-1 153l_ 59 C FREE
-1 153l_ 74 H FREE
-1 153l_ 100 H FREE
-1 153l_ 111 H FREE
-1 153l_ 165 H FREE
-1 153l_ 182 H FREE
-1 1a0b_ 63 H FREE
1 1a0b_ 76 H ZN_800
-1 1a0b_ 109 H FREE
-1 1a0i_ 41 C FREE
-1 1a0i_ 63 H FREE
-1 1a0i_ 80 C FREE
-1 1a0i_ 119 H FREE
-1 1a0i_ 138 H FREE
-1 1a0i_ 141 H FREE
-1 1a0i_ 143 H FREE
-1 1a0i_ 153 H FREE
-1 1a0i_ 161 C FREE
-1 1a0i_ 171 H FREE
-1 1a0i_ 214 H FREE
-1 1a0i_ 224 C FREE
-1 1a0i_ 315 C FREE
-1 1a0i_ 325 C FREE
-1 1a0i_ 340 H FREE
-1 1a0oB 57 H FREE
-1 1a0oB 89 C FREE
-1 1a0sP 5 H FREE
-1 1a0sP 54 H FREE
-1 1a0sP 125 H FREE
-1 1a0sP 180 H FREE
-1 1a0sP 218 H FREE
-1 1a0sP 224 H FREE
-1 1a0sP 244 H FREE
-1 1a15A 8 C FREE
-1 1a15A 10 C FREE
-1 1a15A 16 H FREE
-1 1a15A 24 H FREE
-1 1a15A 33 C FREE
-1 1a15A 49 C FREE
1 1a1fA 6 C ZN_201_A
1 1a1fA 11 C ZN_201_A
1 1a1fA 24 H ZN_201_A
1 1a1fA 28 H ZN_201_A
1 1a1fA 36 C ZN_202_A
1 1a1fA 39 C ZN_202_A
-1 1a1fA 48 H FREE
1 1a1fA 52 H ZN_202_A
1 1a1fA 56 H ZN_202_A
1 1a1fA 64 C ZN_203_A
1 1a1fA 67 C ZN_203_A
1 1a1fA 80 H ZN_203_A
1 1a1fA 84 H ZN_203_A
-1 1a1mB 12 H FREE
-1 1a1mB 24 C FREE
-1 1a1mB 30 H FREE
-1 1a1mB 50 H FREE
-1 1a1mB 79 C FREE
-1 1a1mB 83 H FREE
1 1a1tA 14 C ZN_56_A
1 1a1tA 17 C ZN_56_A
1 1a1tA 22 H ZN_56_A
1 1a1tA 27 C ZN_56_A
1 1a1tA 35 C ZN_57_A
1 1a1tA 38 C ZN_57_A
1 1a1tA 43 H ZN_57_A
1 1a1tA 48 C ZN_57_A
-1 1a1vA 35 H FREE
-1 1a1vA 37 H FREE
-1 1a1vA 80 H FREE
-1 1a1vA 123 C FREE
-1 1a1vA 126 C FREE
-1 1a1vA 127 H FREE
-1 1a1vA 167 H FREE
-1 1a1vA 198 H FREE
-1 1a1vA 202 C FREE
-1 1a1vA 203 H FREE
-1 1a1vA 208 C FREE
-1 1a1vA 262 C FREE
-1 1a1vA 326 C FREE
-1 1a1vA 328 C FREE
-1 1a1vA 359 C FREE
-1 1a1vA 362 H FREE
-1 1a1vA 375 H FREE
-1 1a1vA 379 H FREE
-1 1a1vA 402 C FREE
-1 1a1vA 418 C FREE
-1 1a1vA 427 H FREE
-1 1a1vA 447 H FREE
-1 1a1vA 456 C FREE
-1 1a1w_ 8 H FREE
-1 1a1w_ 26 C FREE
-1 1a1w_ 58 H FREE
-1 1a1w_ 72 H FREE
-1 1a26_ 88 H FREE
-1 1a26_ 168 H FREE
-1 1a26_ 172 H FREE
-1 1a26_ 201 H FREE
-1 1a26_ 208 H FREE
-1 1a26_ 254 C FREE
-1 1a26_ 255 H FREE
-1 1a26_ 283 H FREE
-1 1a26_ 292 H FREE
-1 1a26_ 329 C FREE
-1 1a2cL 8 C FREE
-1 1a2t_ 7 H FREE
-1 1a2t_ 45 H FREE
-1 1a2t_ 120 H FREE
-1 1a2t_ 123 H FREE
-1 1a2xB 15 H FREE
-1 1a2xB 46 H FREE
-1 1a2yB 21 C FREE
-1 1a2yB 85 H FREE
-1 1a2yB 94 C FREE
-1 1a2zA 142 C FREE
-1 1a2zA 151 H FREE
-1 1a2zA 166 H FREE
-1 1a2zA 189 C FREE
-1 1a39_ 9 H FREE
-1 1a39_ 17 C FREE
-1 1a39_ 23 C FREE
-1 1a39_ 37 H FREE
-1 1a39_ 40 H FREE
-1 1a39_ 50 C FREE
-1 1a39_ 62 C FREE
-1 1a39_ 68 C FREE
-1 1a39_ 72 C FREE
-1 1a39_ 96 H FREE
-1 1a39_ 122 H FREE
-1 1a39_ 139 C FREE
-1 1a39_ 151 H FREE
-1 1a39_ 171 C FREE
-1 1a39_ 175 C FREE
-1 1a39_ 193 C FREE
-1 1a39_ 194 C FREE
-1 1a39_ 208 H FREE
-1 1a39_ 212 H FREE
-1 1a39_ 214 C FREE
-1 1a39_ 222 C FREE
-1 1a39_ 227 C FREE
-1 1a39_ 233 C FREE
-1 1a39_ 238 C FREE
-1 1a39_ 283 H FREE
-1 1a39_ 314 C FREE
-1 1a39_ 358 H FREE
-1 1a39_ 364 C FREE
-1 1a3c_ 21 H FREE
-1 1a3c_ 33 C FREE
-1 1a3c_ 139 H FREE
-1 1a3k_ 44 H FREE
-1 1a3k_ 59 C FREE
-1 1a3k_ 94 H FREE
-1 1a3k_ 103 H FREE
-1 1a3k_ 109 H FREE
-1 1a3p_ 10 C FREE
-1 1a3p_ 18 H FREE
-1 1a3p_ 27 C FREE
-1 1a3p_ 29 C FREE
-1 1a3p_ 38 C FREE
-1 1a40_ 260 H FREE
-1 1a41_ 19 C FREE
-1 1a41_ 71 H FREE
-1 1a41_ 91 H FREE
-1 1a41_ 96 H FREE
-1 1a41_ 130 C FREE
-1 1a41_ 184 H FREE
-1 1a41_ 226 H FREE
-1 1a44_ 21 H FREE
-1 1a44_ 83 H FREE
-1 1a44_ 84 H FREE
-1 1a44_ 116 H FREE
-1 1a44_ 131 C FREE
-1 1a44_ 143 H FREE
-1 1a44_ 166 C FREE
-1 1a48_ 74 H FREE
-1 1a48_ 109 H FREE
-1 1a48_ 111 H FREE
-1 1a48_ 139 H FREE
-1 1a48_ 169 H FREE
-1 1a48_ 201 C FREE
-1 1a48_ 305 H FREE
-1 1a4rA 5 C FREE
-1 1a4rA 17 C FREE
-1 1a4rA 80 C FREE
-1 1a4rA 102 H FREE
-1 1a4rA 103 H FREE
-1 1a4rA 104 C FREE
-1 1a4rA 156 C FREE
-1 1a4rA 187 C FREE
-1 1a50A 80 C FREE
-1 1a50A 91 H FREE
-1 1a50A 117 C FREE
-1 1a50A 145 H FREE
-1 1a50A 153 C FREE
-1 1a50A 193 H FREE
-1 1a50A 194 H FREE
-1 1a50A 203 H FREE
-1 1a5nA 61 H FREE
-1 1a5nA 95 H FREE
-1 1a5nB 6 H FREE
-1 1a5nB 21 C FREE
-1 1a5nB 28 H FREE
-1 1a5nB 38 H FREE
-1 1a5nB 40 H FREE
-1 1a5nB 86 H FREE
-1 1a67_ 62 C FREE
-1 1a67_ 72 C FREE
-1 1a67_ 75 H FREE
-1 1a67_ 86 C FREE
-1 1a67_ 106 C FREE
1 1a6bB 12 C ZN_55
1 1a6bB 15 C ZN_55
1 1a6bB 20 H ZN_55
1 1a6bB 25 C ZN_55
-1 1a6cA 9 C FREE
-1 1a6cA 10 C FREE
-1 1a6cA 26 H FREE
-1 1a6cA 43 H FREE
-1 1a6cA 48 C FREE
-1 1a6cA 62 H FREE
-1 1a6cA 75 C FREE
-1 1a6cA 92 C FREE
-1 1a6cA 113 H FREE
-1 1a6cA 125 H FREE
-1 1a6cA 128 C FREE
-1 1a6cA 157 C FREE
-1 1a6cA 162 H FREE
-1 1a6cA 220 H FREE
-1 1a6cA 224 H FREE
-1 1a6cA 255 C FREE
-1 1a6cA 266 C FREE
-1 1a6cA 280 H FREE
-1 1a6cA 284 H FREE
-1 1a6cA 298 H FREE
-1 1a6cA 324 H FREE
-1 1a6cA 333 H FREE
-1 1a6cA 344 H FREE
-1 1a6cA 380 H FREE
-1 1a6cA 406 H FREE
-1 1a6cA 413 C FREE
-1 1a6cA 496 C FREE
-1 1a6jA 17 C FREE
-1 1a6jA 23 H FREE
-1 1a6jA 24 C FREE
-1 1a6jA 72 H FREE
-1 1a6jA 119 H FREE
-1 1a6jA 121 H FREE
-1 1a6jA 136 C FREE
-1 1a6r_ 39 H FREE
-1 1a6r_ 263 H FREE
-1 1a6r_ 293 H FREE
-1 1a6r_ 342 H FREE
-1 1a6r_ 379 H FREE
-1 1a6r_ 385 H FREE
-1 1a6r_ 392 C FREE
-1 1a6r_ 393 H FREE
-1 1a6r_ 431 C FREE
-1 1a6s_ 11 C FREE
-1 1a6s_ 15 C FREE
-1 1a6x_ 11 H FREE
-1 1a6x_ 46 C FREE
-1 1a71A 8 C FREE
-1 1a71A 33 H FREE
1 1a71A 45 C ZN_401_A
-1 1a71A 50 H FREE
1 1a71A 66 H ZN_401_A
1 1a71A 96 C ZN_402_A
1 1a71A 99 C ZN_402_A
1 1a71A 102 C ZN_402_A
-1 1a71A 104 H FREE
1 1a71A 110 C ZN_402_A
-1 1a71A 131 C FREE
-1 1a71A 137 H FREE
-1 1a71A 138 H FREE
-1 1a71A 169 C FREE
1 1a71A 173 C ZN_401_A
-1 1a71A 194 C FREE
-1 1a71A 210 C FREE
-1 1a71A 239 C FREE
-1 1a71A 280 C FREE
-1 1a71A 281 C FREE
-1 1a71A 347 H FREE
-1 1a73A 97 H FREE
1 1a73A 99 C ZN_202
-1 1a73A 100 H FREE
1 1a73A 104 C ZN_202
-1 1a73A 105 H FREE
1 1a73A 109 H ZN_202
-1 1a73A 111 C FREE
1 1a73A 124 C ZN_201
1 1a73A 131 C ZN_201
1 1a73A 133 H ZN_201
1 1a73A 137 C ZN_201
-1 1a79A 25 H FREE
-1 1a79A 77 C FREE
-1 1a79A 116 H FREE
-1 1a79A 143 H FREE
-1 1a7aA 52 C FREE
-1 1a7aA 54 H FREE
-1 1a7aA 78 C FREE
-1 1a7aA 86 H FREE
-1 1a7aA 112 C FREE
-1 1a7aA 139 H FREE
-1 1a7aA 161 H FREE
-1 1a7aA 194 C FREE
-1 1a7aA 227 C FREE
-1 1a7aA 265 C FREE
-1 1a7aA 277 C FREE
-1 1a7aA 285 H FREE
-1 1a7aA 296 C FREE
-1 1a7aA 300 H FREE
-1 1a7aA 348 C FREE
-1 1a7aA 352 H FREE
-1 1a7aA 374 H FREE
-1 1a7aA 383 H FREE
-1 1a7aA 397 H FREE
-1 1a7aA 420 C FREE
-1 1a7aA 428 H FREE
1 1a7i_ 9 C ZN_1
1 1a7i_ 12 C ZN_1
-1 1a7i_ 18 H FREE
-1 1a7i_ 24 C FREE
1 1a7i_ 30 H ZN_1
-1 1a7i_ 32 C FREE
1 1a7i_ 33 C ZN_1
1 1a7i_ 36 C ZN_2
1 1a7i_ 39 C ZN_2
-1 1a7i_ 51 H FREE
1 1a7i_ 57 C ZN_2
1 1a7i_ 60 C ZN_2
-1 1a7j_ 4 H FREE
-1 1a7j_ 22 H FREE
-1 1a7j_ 44 H FREE
-1 1a7j_ 68 H FREE
-1 1a7j_ 99 H FREE
-1 1a7j_ 125 H FREE
-1 1a7j_ 133 H FREE
-1 1a7j_ 166 H FREE
-1 1a7j_ 188 H FREE
-1 1a7j_ 192 H FREE
-1 1a7j_ 193 C FREE
-1 1a7j_ 250 H FREE
-1 1a7kA 21 C FREE
-1 1a7kA 51 H FREE
-1 1a7kA 55 H FREE
-1 1a7kA 82 H FREE
-1 1a7kA 86 C FREE
-1 1a7kA 122 H FREE
-1 1a7kA 150 H FREE
-1 1a7kA 157 H FREE
-1 1a7kA 158 H FREE
-1 1a7kA 165 C FREE
-1 1a7kA 169 C FREE
-1 1a7kA 175 H FREE
-1 1a7kA 193 H FREE
-1 1a7kA 340 H FREE
-1 1a7s_ 23 H FREE
-1 1a7s_ 25 C FREE
-1 1a7s_ 31 H FREE
-1 1a7s_ 41 C FREE
-1 1a7s_ 118 C FREE
-1 1a7s_ 149 C FREE
-1 1a7s_ 155 C FREE
-1 1a7s_ 166 C FREE
-1 1a7s_ 176 C FREE
-1 1a7s_ 181 H FREE
-1 1a7s_ 191 C FREE
1 1a85A 62 H ZN_998
1 1a85A 77 H ZN_998
1 1a85A 90 H ZN_998
1 1a85A 112 H ZN_999
1 1a85A 116 H ZN_999
1 1a85A 122 H ZN_999
-1 1a87_ 70 H FREE
-1 1a87_ 166 H FREE
-1 1a8a_ 94 H FREE
-1 1a8a_ 201 H FREE
-1 1a8a_ 263 H FREE
-1 1a8a_ 312 C FREE
-1 1a8o_ 47 C FREE
-1 1a8o_ 67 C FREE
-1 1a8p_ 12 H FREE
-1 1a8p_ 13 H FREE
-1 1a8p_ 62 H FREE
-1 1a8p_ 81 H FREE
-1 1a8p_ 108 H FREE
-1 1a8p_ 141 H FREE
-1 1a8p_ 158 H FREE
-1 1a8p_ 185 H FREE
-1 1a8p_ 218 C FREE
-1 1a8p_ 228 C FREE
-1 1a8y_ 37 H FREE
-1 1a8y_ 158 H FREE
-1 1a8y_ 170 H FREE
-1 1a8y_ 224 H FREE
-1 1a8y_ 249 H FREE
-1 1a93A 27 H FREE
-1 1a93B 11 H FREE
-1 1a95A 14 H FREE
-1 1a95A 53 H FREE
-1 1a95A 58 C FREE
-1 1a95A 64 H FREE
-1 1a95A 107 H FREE
-1 1a9nA 76 C FREE
-1 1a9nA 118 C FREE
-1 1a9nA 129 H FREE
-1 1a9nB 6 H FREE
-1 1a9nB 35 H FREE
-1 1aa1C 40 C FREE
-1 1aa1C 47 H FREE
-1 1aa1C 54 H FREE
-1 1aa1C 55 H FREE
-1 1aa1C 76 C FREE
-1 1aa1C 89 C FREE
-1 1aa1C 111 C FREE
-1 1aa2_ 10 C FREE
-1 1aa2_ 23 H FREE
-1 1aa2_ 40 H FREE
-1 1aa2_ 42 H FREE
-1 1aa2_ 58 H FREE
-1 1aa2_ 71 H FREE
-1 1aa2_ 87 H FREE
-1 1aa2_ 102 H FREE
-1 1aa7A 109 H FREE
-1 1aa7A 126 C FREE
-1 1aa7A 147 C FREE
-1 1aa7A 150 C FREE
-1 1aa8A 17 C FREE
-1 1aa8A 19 H FREE
-1 1aa8A 23 H FREE
-1 1aa8A 77 H FREE
-1 1aa8A 180 C FREE
-1 1aa8A 216 H FREE
-1 1aa8A 255 H FREE
-1 1aa8A 262 C FREE
-1 1aa8A 263 C FREE
-1 1aa8A 306 H FREE
-1 1aa8A 310 H FREE
-1 1aa8A 318 H FREE
-1 1aa8A 321 C FREE
-1 1aa8A 345 H FREE
-1 1aab_ 25 H FREE
-1 1aab_ 29 H FREE
-1 1aab_ 43 C FREE
-1 1aalA 4 C FREE
-1 1aalA 13 C FREE
-1 1aalA 37 C FREE
-1 1aalA 54 C FREE
-1 1ab9C 19 C FREE
-1 1ab9C 33 C FREE
-1 1ab9C 42 C FREE
-1 1ab9C 52 C FREE
-1 1ab9C 71 C FREE
-1 1abv_ 20 H FREE
-1 1abv_ 63 C FREE
-1 1abv_ 96 H FREE
-1 1ac0_ 0 C FREE
-1 1ac0_ 95 C FREE
-1 1acbI 27 H FREE
-1 1acbI 64 H FREE
-1 1acbI 67 H FREE
-1 1acmA 7 H FREE
-1 1acmA 40 H FREE
-1 1acmA 46 C FREE
-1 1acmA 63 H FREE
-1 1acmA 105 H FREE
-1 1acmA 133 H FREE
-1 1acmA 155 H FREE
-1 1acmA 169 H FREE
-1 1acmA 211 H FREE
-1 1acmA 254 H FREE
-1 1acmA 264 H FREE
-1 1acmA 281 H FREE
-1 1ad1A 53 H FREE
-1 1ad1A 92 C FREE
-1 1ad1A 110 H FREE
-1 1ad1A 127 H FREE
-1 1ad1A 150 H FREE
-1 1ad1A 239 H FREE
-1 1ad1A 262 H FREE
-1 1adn_ 5 C FREE
1 1adn_ 37 C ZN_93
1 1adn_ 41 C ZN_93
-1 1adn_ 45 H FREE
1 1adn_ 68 C ZN_93
1 1adn_ 71 C ZN_93
-1 1adn_ 81 H FREE
-1 1adn_ 88 H FREE
-1 1adn_ 90 C FREE
-1 1adoA 1 H FREE
-1 1adoA 3 H FREE
-1 1adoA 19 H FREE
-1 1adoA 71 C FREE
-1 1adoA 79 H FREE
-1 1adoA 133 C FREE
-1 1adoA 148 C FREE
-1 1adoA 155 H FREE
-1 1adoA 176 C FREE
-1 1adoA 195 H FREE
-1 1adoA 200 C FREE
-1 1adoA 218 H FREE
-1 1adoA 219 H FREE
-1 1adoA 236 H FREE
-1 1adoA 238 C FREE
-1 1adoA 244 H FREE
-1 1adoA 288 C FREE
-1 1adoA 337 C FREE
-1 1adoA 360 H FREE
-1 1adr_ 58 C FREE
-1 1adt_ 22 H FREE
-1 1adt_ 45 C FREE
-1 1adt_ 53 H FREE
-1 1adt_ 88 H FREE
-1 1adt_ 89 H FREE
-1 1adt_ 94 C FREE
-1 1adt_ 99 H FREE
-1 1adt_ 101 C FREE
1 1adt_ 110 C ZN_600
1 1adt_ 112 H ZN_600
-1 1adt_ 121 H FREE
-1 1adt_ 164 C FREE
1 1adt_ 165 C ZN_600
-1 1adt_ 167 H FREE
-1 1adt_ 171 C FREE
1 1adt_ 181 C ZN_600
-1 1adt_ 213 H FREE
-1 1adt_ 215 H FREE
1 1adt_ 222 C ZN_601
1 1adt_ 224 C ZN_601
-1 1adt_ 230 H FREE
-1 1adt_ 267 H FREE
-1 1adt_ 268 H FREE
1 1adt_ 276 C ZN_601
-1 1adt_ 277 C FREE
1 1adt_ 293 C ZN_601
-1 1adt_ 334 H FREE
-1 1adt_ 345 H FREE
-1 1adx_ 3 C FREE
-1 1adx_ 8 C FREE
-1 1adx_ 12 C FREE
-1 1adx_ 20 C FREE
-1 1adx_ 22 C FREE
-1 1adx_ 34 C FREE
-1 1afa1 26 H FREE
-1 1afa1 43 H FREE
-1 1afa1 55 C FREE
-1 1afa1 119 H FREE
-1 1afa1 127 C FREE
-1 1afa1 141 C FREE
-1 1afa1 145 H FREE
-1 1afa1 149 C FREE
-1 1afh_ 3 C FREE
-1 1afh_ 13 C FREE
-1 1afh_ 28 C FREE
-1 1afh_ 29 C FREE
-1 1afh_ 49 C FREE
-1 1afh_ 51 C FREE
-1 1afh_ 74 C FREE
-1 1afh_ 88 C FREE
-1 1afoA 4 H FREE
-1 1afoA 5 H FREE
-1 1ag1O 13 C FREE
-1 1ag1O 34 H FREE
-1 1ag1O 38 C FREE
-1 1ag1O 46 H FREE
-1 1ag1O 56 H FREE
-1 1ag1O 94 H FREE
-1 1ag1O 125 C FREE
-1 1ag1O 186 H FREE
-1 1ag2_ 16 H FREE
-1 1ag2_ 53 H FREE
-1 1ag2_ 55 C FREE
-1 1ag2_ 63 H FREE
-1 1ag2_ 90 C FREE
-1 1agg_ 3 C FREE
-1 1agg_ 11 C FREE
-1 1agg_ 18 C FREE
-1 1agg_ 19 C FREE
-1 1agg_ 24 C FREE
-1 1agg_ 26 C FREE
-1 1agg_ 33 C FREE
-1 1agg_ 35 C FREE
-1 1agm_ 79 H FREE
-1 1agm_ 191 H FREE
-1 1agm_ 208 C FREE
-1 1agm_ 211 C FREE
-1 1agm_ 220 C FREE
-1 1agm_ 252 H FREE
-1 1agm_ 260 C FREE
-1 1agm_ 268 C FREE
-1 1agm_ 276 H FREE
-1 1agm_ 318 C FREE
-1 1agm_ 389 H FREE
-1 1agm_ 447 C FREE
-1 1agqA 41 C FREE
-1 1agqA 47 H FREE
-1 1agqA 68 C FREE
-1 1agqA 72 C FREE
-1 1agqA 101 C FREE
-1 1agqA 102 C FREE
-1 1agqA 121 H FREE
-1 1agqA 126 H FREE
-1 1agqA 131 C FREE
-1 1agqA 133 C FREE
-1 1agt_ 7 C FREE
-1 1agt_ 13 C FREE
-1 1agt_ 17 C FREE
-1 1agt_ 27 C FREE
-1 1agt_ 32 C FREE
-1 1agt_ 33 H FREE
-1 1agt_ 34 C FREE
-1 1agy_ 16 C FREE
-1 1agy_ 94 C FREE
-1 1agy_ 156 C FREE
-1 1agy_ 163 C FREE
-1 1agy_ 173 H FREE
-1 1ah1_ 2 H FREE
-1 1ah1_ 21 C FREE
-1 1ah1_ 48 C FREE
-1 1ah1_ 66 C FREE
-1 1ah1_ 92 C FREE
-1 1ah1_ 120 C FREE
-1 1ahjB 4 H FREE
-1 1ahjB 17 H FREE
-1 1ahjB 28 H FREE
-1 1ahjB 33 H FREE
-1 1ahjB 65 H FREE
-1 1ahjB 138 H FREE
-1 1ahjB 145 C FREE
-1 1ahjB 154 H FREE
-1 1ahjB 168 H FREE
-1 1ahjB 180 H FREE
-1 1ahl_ 3 C FREE
-1 1ahl_ 5 C FREE
-1 1ahl_ 28 C FREE
-1 1ahl_ 33 H FREE
-1 1ahl_ 35 C FREE
-1 1ahl_ 38 H FREE
-1 1ahl_ 45 C FREE
-1 1ahl_ 46 C FREE
-1 1ai4A 17 H FREE
-1 1ai4A 25 H FREE
-1 1ai4B 37 H FREE
-1 1ai4B 58 H FREE
-1 1ai4B 91 H FREE
-1 1ai4B 122 H FREE
-1 1ai4B 155 H FREE
-1 1ai4B 191 H FREE
-1 1ai4B 202 H FREE
-1 1ai4B 471 H FREE
-1 1ai4B 519 H FREE
-1 1ai4B 545 H FREE
-1 1ai4B 553 H FREE
-1 1aigH 67 H FREE
-1 1aigH 97 H FREE
-1 1aigH 125 H FREE
-1 1aigH 127 H FREE
-1 1aigH 140 H FREE
-1 1aigH 155 C FREE
-1 1aigH 203 H FREE
-1 1aigH 233 C FREE
-1 1air_ 71 C FREE
-1 1air_ 144 H FREE
-1 1air_ 152 H FREE
-1 1air_ 154 C FREE
-1 1air_ 185 H FREE
-1 1air_ 207 H FREE
-1 1air_ 208 H FREE
-1 1air_ 227 H FREE
-1 1air_ 328 C FREE
-1 1air_ 351 C FREE
-1 1aisB 27 H FREE
-1 1aisB 57 C FREE
-1 1aisB 62 C FREE
-1 1aiw_ 3 C FREE
-1 1aiw_ 24 H FREE
-1 1aiw_ 60 C FREE
-1 1ajsA 44 C FREE
-1 1ajsA 67 H FREE
-1 1ajsA 81 C FREE
-1 1ajsA 142 H FREE
-1 1ajsA 188 H FREE
-1 1ajsA 190 C FREE
-1 1ajsA 192 H FREE
-1 1ajsA 251 C FREE
-1 1ajsA 316 H FREE
-1 1ajsA 351 H FREE
-1 1ajsA 377 H FREE
-1 1ajsA 389 C FREE
-1 1ajsA 404 H FREE
1 1ajyA 4 C ZN_101_A ZN_102_A
1 1ajyA 7 C ZN_101_A
-1 1ajyA 11 H FREE
1 1ajyA 14 C ZN_101_A
1 1ajyA 20 C ZN_101_A ZN_102_A
1 1ajyA 23 C ZN_102_A
1 1ajyA 30 C ZN_102_A
1 1ak0_ 5 H ZN_273
1 1ak0_ 14 H ZN_274
1 1ak0_ 59 H ZN_271
-1 1ak0_ 71 C FREE
-1 1ak0_ 79 C FREE
-1 1ak0_ 84 C FREE
-1 1ak0_ 106 H FREE
1 1ak0_ 115 H ZN_271
1 1ak0_ 125 H ZN_272
-1 1ak0_ 144 H FREE
1 1ak0_ 148 H ZN_272
-1 1ak0_ 163 H FREE
-1 1ak0_ 216 C FREE
-1 1ak0_ 222 H FREE
-1 1ak0_ 263 H FREE
-1 1akhB 6 H FREE
-1 1al04 53 C FREE
-1 1al04 57 C FREE
-1 1al04 86 H FREE
-1 1al04 94 C FREE
-1 1alu_ 16 H FREE
-1 1alu_ 45 C FREE
-1 1alu_ 51 C FREE
-1 1alu_ 74 C FREE
-1 1alu_ 84 C FREE
-1 1alu_ 165 H FREE
-1 1am9A 9 H FREE
-1 1am9A 56 H FREE
-1 1am9A 73 H FREE
-1 1amx_ 24 H FREE
-1 1amx_ 48 H FREE
-1 1amx_ 91 H FREE
-1 1amx_ 163 H FREE
-1 1amx_ 175 H FREE
-1 1amx_ 178 H FREE
-1 1an1I 3 C FREE
-1 1an1I 5 C FREE
-1 1an1I 13 C FREE
-1 1an1I 24 C FREE
-1 1an1I 28 C FREE
-1 1an1I 39 C FREE
-1 1an4A 8 H FREE
-1 1an4A 63 H FREE
-1 1aocA 7 C FREE
-1 1aocA 9 C FREE
-1 1aocA 52 H FREE
-1 1aocA 53 H FREE
-1 1aocA 59 C FREE
-1 1aocA 64 C FREE
-1 1aocA 71 H FREE
-1 1aocA 74 C FREE
-1 1aocA 82 H FREE
-1 1aocA 87 C FREE
-1 1aocA 94 C FREE
-1 1aocA 120 C FREE
-1 1aocA 124 H FREE
-1 1aocA 126 C FREE
-1 1aocA 133 C FREE
-1 1aocA 139 C FREE
-1 1aocA 160 C FREE
-1 1aocA 166 C FREE
-1 1aocA 167 C FREE
-1 1aocA 169 C FREE
-1 1aocA 171 C FREE
-1 1aod_ 38 H FREE
-1 1aod_ 86 H FREE
-1 1aod_ 172 H FREE
-1 1aod_ 229 H FREE
-1 1aoiA 19 H FREE
-1 1aoiA 90 C FREE
-1 1aoiA 93 H FREE
-1 1aoiB 2 H FREE
-1 1aoiB 59 H FREE
-1 1aoiC 27 H FREE
-1 1aoiC 78 H FREE
-1 1aoiD 22 H FREE
-1 1aoiD 55 H FREE
-1 1aoiD 82 H FREE
-1 1aonO 6 H FREE
-1 1aoy_ 67 C FREE
-1 1ap4_ 34 C FREE
-1 1ap4_ 83 C FREE
-1 1apj_ 9 C FREE
-1 1apj_ 18 C FREE
-1 1apj_ 26 H FREE
-1 1apj_ 31 C FREE
-1 1apj_ 32 C FREE
-1 1apj_ 33 C FREE
-1 1apj_ 44 C FREE
-1 1apj_ 47 C FREE
-1 1apj_ 59 C FREE
-1 1apq_ 6 C FREE
-1 1apq_ 21 C FREE
-1 1apq_ 23 H FREE
-1 1apq_ 25 C FREE
-1 1apq_ 26 H FREE
-1 1apq_ 34 C FREE
-1 1apq_ 36 C FREE
-1 1apq_ 47 H FREE
-1 1apq_ 49 C FREE
-1 1apyA 37 C FREE
-1 1apyA 40 C FREE
-1 1apyA 45 C FREE
-1 1apyA 97 H FREE
-1 1apyA 100 H FREE
-1 1apyA 131 H FREE
-1 1apyA 139 C FREE
-1 1apyA 155 C FREE
-1 1apyB 7 H FREE
-1 1apyB 11 H FREE
-1 1apyB 26 H FREE
-1 1apyB 80 C FREE
-1 1apyB 90 H FREE
-1 1apyB 100 C FREE
-1 1apyB 111 C FREE
-1 1apyB 139 C FREE
-1 1aq5A 8 C FREE
-1 1aq5A 10 C FREE
-1 1aqzA 4 C FREE
-1 1aqzA 33 H FREE
-1 1aqzA 34 H FREE
-1 1aqzA 48 H FREE
-1 1aqzA 74 C FREE
-1 1aqzA 80 H FREE
-1 1aqzA 90 H FREE
-1 1aqzA 102 H FREE
-1 1aqzA 130 C FREE
-1 1aqzA 135 H FREE
-1 1aqzA 146 C FREE
-1 1aqzA 148 H FREE
-1 1arb_ 5 C FREE
-1 1arb_ 11 C FREE
-1 1arb_ 35 C FREE
-1 1arb_ 55 H FREE
-1 1arb_ 56 H FREE
-1 1arb_ 57 C FREE
-1 1arb_ 79 C FREE
-1 1arb_ 147 H FREE
-1 1arb_ 148 H FREE
-1 1arb_ 176 H FREE
-1 1arb_ 209 H FREE
-1 1arb_ 215 C FREE
-1 1ast_ 41 C FREE
-1 1ast_ 63 C FREE
-1 1ast_ 83 C FREE
-1 1ast_ 86 H FREE
1 1ast_ 91 H ZN_999
1 1ast_ 95 H ZN_999
1 1ast_ 101 H ZN_999
-1 1ast_ 103 H FREE
-1 1ast_ 147 H FREE
-1 1ast_ 180 H FREE
-1 1ast_ 197 C FREE
-1 1at0_ 0 C FREE
-1 1at0_ 58 H FREE
-1 1at0_ 71 H FREE
-1 1at0_ 142 C FREE
-1 1ata_ 4 C FREE
-1 1ata_ 14 C FREE
-1 1ata_ 17 C FREE
-1 1ata_ 21 C FREE
-1 1ata_ 28 C FREE
-1 1ata_ 32 C FREE
-1 1ata_ 37 C FREE
-1 1ata_ 39 C FREE
-1 1ata_ 53 C FREE
-1 1ata_ 59 C FREE
-1 1au1B 16 C FREE
-1 1au1B 30 C FREE
1 1au1B 92 H ZN_1
1 1au1B 96 H ZN_1
-1 1au1B 120 H FREE
-1 1au1B 130 H FREE
-1 1au1B 139 H FREE
-1 1au1B 140 C FREE
-1 1aun_ 6 H FREE
-1 1aun_ 9 C FREE
-1 1aun_ 51 C FREE
-1 1aun_ 61 C FREE
-1 1aun_ 66 C FREE
-1 1aun_ 72 C FREE
-1 1aun_ 120 C FREE
-1 1aun_ 121 H FREE
-1 1aun_ 125 C FREE
-1 1aun_ 133 C FREE
-1 1aun_ 143 C FREE
-1 1aun_ 147 C FREE
-1 1aun_ 156 C FREE
-1 1aun_ 157 C FREE
-1 1aun_ 162 C FREE
-1 1aun_ 175 C FREE
-1 1aun_ 192 C FREE
-1 1aun_ 204 C FREE
-1 1auuA 8 H FREE
-1 1auyB 67 H FREE
-1 1auyB 78 H FREE
-1 1auyB 93 C FREE
-1 1auyB 116 C FREE
-1 1auyB 131 C FREE
-1 1auyB 168 C FREE
-1 1auyB 179 H FREE
-1 1avaC 6 H FREE
-1 1avaC 11 H FREE
-1 1avaC 28 H FREE
-1 1avaC 38 H FREE
-1 1avaC 41 H FREE
-1 1avaC 42 C FREE
-1 1avaC 54 H FREE
-1 1avaC 89 C FREE
-1 1avaC 96 H FREE
-1 1avaC 107 H FREE
-1 1avaC 136 H FREE
-1 1avaC 143 C FREE
-1 1avaC 147 C FREE
-1 1avaC 170 H FREE
-1 1avdA 3 C FREE
-1 1avdA 49 H FREE
-1 1avdA 82 C FREE
-1 1avgI 5 C FREE
-1 1avgI 28 H FREE
-1 1avgI 38 C FREE
-1 1avgI 68 C FREE
-1 1avgI 83 C FREE
-1 1avgI 109 C FREE
-1 1avoA 18 C FREE
-1 1avpA 16 C FREE
-1 1avpA 35 H FREE
-1 1avpA 39 C FREE
-1 1avpA 53 H FREE
-1 1avpA 66 C FREE
-1 1avpA 103 C FREE
-1 1avpA 121 C FREE
-1 1avpA 125 C FREE
-1 1avpA 126 C FREE
-1 1avpA 130 H FREE
-1 1avpA 142 H FREE
-1 1avpA 180 H FREE
-1 1avpA 187 H FREE
-1 1avpA 198 C FREE
-1 1avpA 199 H FREE
-1 1awj_ 40 C FREE
-1 1awj_ 53 H FREE
-1 1awj_ 63 H FREE
-1 1ax4A 59 H FREE
-1 1ax4A 97 H FREE
-1 1ax4A 130 H FREE
-1 1ax4A 137 H FREE
-1 1ax4A 143 C FREE
-1 1ax4A 178 H FREE
-1 1ax4A 192 C FREE
-1 1ax4A 215 H FREE
-1 1ax4A 227 C FREE
-1 1ax4A 291 C FREE
-1 1ax4A 325 H FREE
-1 1ax4A 352 H FREE
-1 1ax4A 358 C FREE
-1 1ax4A 406 H FREE
-1 1ax4A 425 H FREE
-1 1ax4A 457 H FREE
-1 1ax8_ 45 H FREE
-1 1ax8_ 87 H FREE
-1 1ax8_ 95 C FREE
-1 1ax8_ 96 H FREE
-1 1ax8_ 145 C FREE
-1 1axr_ 33 H FREE
-1 1axr_ 35 H FREE
-1 1axr_ 56 H FREE
-1 1axr_ 61 H FREE
-1 1axr_ 72 H FREE
-1 1axr_ 107 C FREE
-1 1axr_ 141 C FREE
-1 1axr_ 170 C FREE
-1 1axr_ 200 H FREE
-1 1axr_ 207 H FREE
-1 1axr_ 317 C FREE
-1 1axr_ 340 H FREE
-1 1axr_ 371 C FREE
-1 1axr_ 376 H FREE
-1 1axr_ 389 H FREE
-1 1axr_ 398 H FREE
-1 1axr_ 442 H FREE
-1 1axr_ 444 C FREE
-1 1axr_ 449 H FREE
-1 1axr_ 458 H FREE
-1 1axr_ 476 H FREE
-1 1axr_ 494 C FREE
-1 1axr_ 555 H FREE
-1 1axr_ 570 H FREE
-1 1axr_ 579 C FREE
-1 1axr_ 581 H FREE
-1 1axr_ 613 H FREE
-1 1axr_ 631 H FREE
-1 1axr_ 766 H FREE
-1 1axr_ 767 H FREE
-1 1axr_ 782 C FREE
-1 1ay2_ 54 H FREE
-1 1ay2_ 121 C FREE
-1 1ay2_ 146 H FREE
-1 1ay2_ 151 C FREE
-1 1ay7A 6 C FREE
-1 1ay7A 52 H FREE
-1 1ay7A 84 H FREE
-1 1ay7A 95 C FREE
-1 1ay7B 16 H FREE
-1 1ay7B 39 C FREE
-1 1ay7B 81 C FREE
-1 1aye_ 30 H FREE
-1 1aye_ 47 H FREE
-1 1aye_ 105 H FREE
-1 1aye_ 121 H FREE
1 1aye_ 160 H ZN_400
-1 1aye_ 229 C FREE
-1 1aye_ 252 C FREE
-1 1aye_ 257 H FREE
-1 1aye_ 277 H FREE
1 1aye_ 287 H ZN_400
-1 1aye_ 301 C FREE
-1 1aye_ 325 H FREE
-1 1aye_ 335 C FREE
-1 1aye_ 394 H FREE
-1 1aye_ 398 H FREE
-1 1ayj_ 3 C FREE
-1 1ayj_ 14 C FREE
-1 1ayj_ 20 C FREE
-1 1ayj_ 24 C FREE
-1 1ayj_ 32 H FREE
-1 1ayj_ 35 C FREE
-1 1ayj_ 42 H FREE
-1 1ayj_ 44 C FREE
-1 1ayj_ 46 C FREE
-1 1ayj_ 50 C FREE
-1 1aym4 11 H FREE
-1 1ayoA 14 C FREE
-1 1ayoA 20 H FREE
-1 1ayoA 75 H FREE
-1 1ayoA 128 C FREE
-1 1az6_ 3 H FREE
-1 1az6_ 7 C FREE
-1 1az6_ 18 C FREE
-1 1az6_ 24 C FREE
-1 1az6_ 34 C FREE
-1 1azvA 5 C FREE
-1 1azvA 42 H FREE
-1 1azvA 45 H FREE
-1 1azvA 47 H FREE
-1 1azvA 56 C FREE
1 1azvA 62 H ZN_155_A
1 1azvA 70 H ZN_155_A
1 1azvA 79 H ZN_155_A
-1 1azvA 109 H FREE
-1 1azvA 110 C FREE
-1 1azvA 119 H FREE
-1 1azvA 145 C FREE
-1 1b09A 35 C FREE
-1 1b09A 37 H FREE
-1 1b09A 94 H FREE
-1 1b09A 96 C FREE
-1 1b0o_ 65 C FREE
-1 1b0o_ 105 C FREE
-1 1b0o_ 118 C FREE
-1 1b0o_ 120 C FREE
-1 1b0o_ 145 H FREE
-1 1b0o_ 159 C FREE
-1 1b0o_ 160 H FREE
-1 1b12A 48 H FREE
-1 1b12A 94 C FREE
-1 1b12A 100 C FREE
-1 1b12A 159 H FREE
-1 1b12A 247 H FREE
-1 1b1cA 42 H FREE
-1 1b1cA 75 C FREE
-1 1b1cA 119 H FREE
-1 1b1cA 167 C FREE
-1 1b1cA 169 H FREE
-1 1b1uA 5 C FREE
-1 1b1uA 13 H FREE
-1 1b1uA 19 C FREE
-1 1b1uA 28 C FREE
-1 1b1uA 43 C FREE
-1 1b1uA 44 C FREE
-1 1b1uA 54 C FREE
-1 1b1uA 56 C FREE
-1 1b1uA 73 H FREE
-1 1b1uA 84 C FREE
-1 1b1uA 102 C FREE
-1 1b1uA 108 H FREE
-1 1b1uA 113 C FREE
-1 1b1yA 86 H FREE
-1 1b1yA 88 C FREE
-1 1b1yA 120 H FREE
-1 1b1yA 139 H FREE
-1 1b1yA 189 H FREE
-1 1b1yA 201 C FREE
-1 1b1yA 219 H FREE
-1 1b1yA 266 H FREE
-1 1b1yA 293 H FREE
-1 1b1yA 301 H FREE
-1 1b1yA 313 H FREE
-1 1b1yA 328 H FREE
-1 1b1yA 336 C FREE
-1 1b1yA 372 C FREE
-1 1b1yA 394 H FREE
-1 1b1yA 404 H FREE
-1 1b1yA 435 H FREE
-1 1b1yA 478 H FREE
-1 1b1yA 498 C FREE
-1 1b22A 30 C FREE
-1 1b22A 46 H FREE
-1 1b22A 92 H FREE
-1 1b2iA 4 C FREE
-1 1b2iA 6 H FREE
-1 1b2iA 25 C FREE
-1 1b2iA 34 H FREE
-1 1b2iA 36 H FREE
-1 1b2iA 53 C FREE
-1 1b2iA 64 C FREE
-1 1b2iA 76 C FREE
-1 1b2iA 81 C FREE
-1 1b2mA 1 C FREE
-1 1b2mA 5 C FREE
-1 1b2mA 9 C FREE
-1 1b2mA 26 H FREE
-1 1b2mA 39 H FREE
-1 1b2mA 91 H FREE
-1 1b2mA 102 C FREE
-1 1b2pA 12 H FREE
-1 1b2pA 17 H FREE
-1 1b2pA 29 H FREE
-1 1b2pA 39 C FREE
-1 1b2pA 62 C FREE
-1 1b2pA 93 H FREE
-1 1b33N 8 C FREE
-1 1b34B 45 C FREE
-1 1b34B 61 H FREE
-1 1b34B 62 C FREE
-1 1b35A 14 H FREE
-1 1b35A 17 H FREE
-1 1b35A 24 H FREE
-1 1b35A 36 C FREE
-1 1b35A 188 H FREE
-1 1b35A 209 H FREE
-1 1b35A 213 C FREE
-1 1b35A 228 H FREE
-1 1b35B 3 H FREE
-1 1b35B 20 H FREE
-1 1b35B 54 H FREE
-1 1b35B 154 C FREE
-1 1b35B 177 H FREE
-1 1b35B 201 H FREE
-1 1b35B 217 H FREE
-1 1b35C 11 C FREE
-1 1b35C 29 H FREE
-1 1b35C 103 C FREE
-1 1b35C 105 H FREE
-1 1b35C 132 H FREE
-1 1b35C 187 C FREE
-1 1b35C 208 C FREE
-1 1b35C 235 C FREE
-1 1b35C 250 C FREE
-1 1b35D 29 H FREE
-1 1b3cA 10 C FREE
-1 1b3cA 14 C FREE
-1 1b3cA 23 C FREE
-1 1b3cA 27 C FREE
-1 1b3cA 31 H FREE
-1 1b3cA 39 C FREE
-1 1b3cA 44 C FREE
-1 1b3cA 46 C FREE
-1 1b3cA 63 C FREE
-1 1b41B 2 C FREE
-1 1b41B 5 H FREE
-1 1b41B 16 C FREE
-1 1b41B 21 C FREE
-1 1b41B 28 H FREE
-1 1b41B 38 C FREE
-1 1b41B 40 C FREE
-1 1b41B 51 C FREE
-1 1b41B 52 C FREE
-1 1b41B 58 C FREE
-1 1b49A 111 C FREE
-1 1b49A 147 C FREE
-1 1b49A 215 H FREE
-1 1b49A 220 H FREE
-1 1b49A 226 H FREE
-1 1b49A 234 H FREE
-1 1b4fB 58 H FREE
-1 1b4sA 54 H FREE
-1 1b4sA 58 H FREE
-1 1b4uA 10 H FREE
-1 1b54_ 33 H FREE
-1 1b54_ 61 H FREE
-1 1b54_ 88 H FREE
-1 1b54_ 98 C FREE
-1 1b54_ 133 C FREE
-1 1b54_ 138 C FREE
-1 1b54_ 146 H FREE
-1 1b54_ 171 C FREE
-1 1b54_ 189 H FREE
-1 1b55A 33 H FREE
-1 1b55A 61 C FREE
-1 1b55A 124 H FREE
1 1b55A 141 H ZN_1
-1 1b55A 143 C FREE
1 1b55A 152 C ZN_1
1 1b55A 153 C ZN_1
1 1b55A 163 C ZN_1
-1 1b65A 64 H FREE
-1 1b65A 78 H FREE
-1 1b65A 90 H FREE
-1 1b65A 108 H FREE
-1 1b65A 114 H FREE
-1 1b65A 115 H FREE
-1 1b65A 179 C FREE
-1 1b65A 218 H FREE
-1 1b65A 234 H FREE
-1 1b65A 263 H FREE
-1 1b65A 304 H FREE
-1 1b65A 360 H FREE
1 1b66A 18 H ZN_401
-1 1b66A 21 H FREE
-1 1b66A 37 C FREE
1 1b66A 43 H ZN_401
1 1b66A 45 H ZN_401
-1 1b66A 54 H FREE
-1 1b66A 84 H FREE
-1 1b6cA 21 C FREE
-1 1b6cA 24 H FREE
-1 1b6cA 86 H FREE
-1 1b6cA 93 H FREE
-1 1b6cB 94 H FREE
-1 1b6cB 121 H FREE
-1 1b6cB 123 H FREE
-1 1b6cB 153 H FREE
-1 1b6cB 155 H FREE
-1 1b6cB 169 H FREE
-1 1b6cB 185 C FREE
-1 1b6cB 186 C FREE
-1 1b6cB 196 H FREE
-1 1b6cB 209 H FREE
-1 1b6cB 230 H FREE
-1 1b6cB 253 C FREE
-1 1b6cB 259 H FREE
-1 1b6cB 284 C FREE
-1 1b6cB 299 C FREE
-1 1b6cB 312 C FREE
-1 1b6g_ 36 H FREE
-1 1b6g_ 51 C FREE
-1 1b6g_ 53 H FREE
-1 1b6g_ 101 H FREE
-1 1b6g_ 277 C FREE
-1 1b6g_ 288 H FREE
-1 1b6g_ 304 H FREE
-1 1b6rA 4 C FREE
-1 1b6rA 64 H FREE
-1 1b6rA 90 H FREE
-1 1b6rA 145 C FREE
-1 1b6rA 149 C FREE
-1 1b6rA 180 H FREE
-1 1b6rA 183 H FREE
-1 1b6rA 226 C FREE
-1 1b6rA 243 H FREE
-1 1b6rA 247 H FREE
-1 1b6rA 261 H FREE
-1 1b6rA 300 H FREE
-1 1b6rA 302 H FREE
-1 1b6rA 316 H FREE
-1 1b6tA 17 H FREE
-1 1b6tA 30 H FREE
-1 1b6tA 60 H FREE
-1 1b6tA 81 H FREE
-1 1b6tA 103 H FREE
-1 1b6tA 107 H FREE
-1 1b6tA 137 H FREE
-1 1b6tA 143 H FREE
-1 1b6tA 150 H FREE
-1 1b7fA 32 C FREE
-1 1b7tZ 36 C FREE
-1 1b7tZ 38 C FREE
-1 1b7tZ 55 H FREE
-1 1b7tZ 77 C FREE
-1 1b7tZ 107 H FREE
-1 1b8fA 18 H FREE
-1 1b8fA 40 C FREE
-1 1b8fA 69 H FREE
-1 1b8fA 82 H FREE
-1 1b8fA 132 H FREE
-1 1b8fA 150 H FREE
-1 1b8fA 220 C FREE
-1 1b8fA 240 H FREE
-1 1b8fA 254 C FREE
-1 1b8fA 269 H FREE
-1 1b8fA 283 C FREE
-1 1b8fA 291 C FREE
-1 1b8fA 329 H FREE
-1 1b8fA 362 H FREE
-1 1b8fA 399 H FREE
-1 1b8fA 401 H FREE
-1 1b8fA 415 H FREE
-1 1b8fA 445 C FREE
-1 1b8fA 473 H FREE
-1 1b8kA 3 H FREE
-1 1b8kA 6 H FREE
-1 1b8kA 13 C FREE
-1 1b8kA 32 H FREE
-1 1b8kA 56 C FREE
-1 1b8kA 66 C FREE
-1 1b8kA 73 H FREE
-1 1b8kA 78 C FREE
-1 1b8kA 107 C FREE
-1 1b8kA 109 C FREE
-1 1b8uA 17 C FREE
-1 1b8uA 62 C FREE
-1 1b8uA 73 H FREE
-1 1b8uA 162 H FREE
-1 1b8uA 189 H FREE
-1 1b8uA 251 H FREE
-1 1b8uA 253 H FREE
-1 1b8uA 325 H FREE
-1 1b9gA 5 C FREE
-1 1b9gA 17 C FREE
-1 1b9gA 33 C FREE
-1 1b9gA 34 C FREE
-1 1b9gA 38 C FREE
-1 1b9gA 47 C FREE
-1 1b9lA 38 H FREE
-1 1b9lA 66 H FREE
-1 1b9lA 89 H FREE
-1 1b9lA 90 H FREE
-1 1b9lA 103 H FREE
-1 1b9uA 20 C FREE
-1 1b9wA 4 H FREE
-1 1b9wA 6 C FREE
-1 1b9wA 17 C FREE
-1 1b9wA 29 C FREE
-1 1b9wA 40 C FREE
-1 1b9wA 48 C FREE
-1 1b9wA 55 C FREE
-1 1b9wA 61 C FREE
-1 1b9wA 71 C FREE
-1 1b9wA 73 C FREE
-1 1b9wA 87 C FREE
-1 1b9xB 35 C FREE
-1 1b9xB 36 C FREE
-1 1bal_ 22 H FREE
-1 1bal_ 46 H FREE
-1 1bb8_ 54 C FREE
-1 1bb8_ 69 H FREE
-1 1bbn_ 4 H FREE
-1 1bbn_ 6 C FREE
-1 1bbn_ 27 C FREE
-1 1bbn_ 49 C FREE
-1 1bbn_ 61 H FREE
-1 1bbn_ 62 H FREE
-1 1bbn_ 68 C FREE
-1 1bbn_ 77 H FREE
-1 1bbn_ 79 H FREE
-1 1bbn_ 102 C FREE
-1 1bbn_ 130 C FREE
1 1bbo_ 3 C ZN_60
1 1bbo_ 6 C ZN_60
1 1bbo_ 19 H ZN_60
1 1bbo_ 23 H ZN_60
-1 1bbo_ 30 H FREE
1 1bbo_ 31 C ZN_61
1 1bbo_ 34 C ZN_61
1 1bbo_ 47 H ZN_61
1 1bbo_ 53 H ZN_61
-1 1bby_ 7 H FREE
-1 1bby_ 19 H FREE
-1 1bby_ 54 H FREE
-1 1bby_ 66 H FREE
-1 1bbzA 31 H FREE
-1 1bbzA 36 C FREE
-1 1bc2B 27 H FREE
1 1bc2B 85 H ZN_1_B
1 1bc2B 87 H ZN_1_B
-1 1bc2B 105 H FREE
1 1bc2B 148 H ZN_1_B
1 1bc2B 167 C ZN_2_B
1 1bc2B 209 H ZN_2_B
-1 1bc2B 220 H FREE
-1 1bc4_ 9 H FREE
-1 1bc4_ 18 C FREE
-1 1bc4_ 33 C FREE
-1 1bc4_ 51 C FREE
-1 1bc4_ 70 C FREE
-1 1bc4_ 80 C FREE
-1 1bc4_ 92 C FREE
-1 1bc4_ 95 C FREE
-1 1bc4_ 102 H FREE
-1 1bc4_ 109 C FREE
-1 1bcg_ 16 C FREE
-1 1bcg_ 25 H FREE
-1 1bcg_ 27 C FREE
-1 1bcg_ 31 C FREE
-1 1bcg_ 42 C FREE
-1 1bcg_ 43 C FREE
-1 1bcg_ 47 C FREE
-1 1bcg_ 49 C FREE
-1 1bcg_ 69 C FREE
-1 1bci_ 8 H FREE
-1 1bci_ 13 H FREE
-1 1bci_ 17 H FREE
-1 1bci_ 61 H FREE
-1 1bcmA 0 H FREE
-1 1bcmA 11 H FREE
-1 1bcmA 25 H FREE
-1 1bcmA 57 C FREE
-1 1bcmA 84 H FREE
-1 1bcmA 127 H FREE
-1 1bcmA 159 H FREE
-1 1bcmA 210 C FREE
-1 1bcmA 293 H FREE
-1 1bcmA 298 C FREE
-1 1bcmA 307 C FREE
-1 1bcmA 311 C FREE
-1 1bcpA 34 H FREE
-1 1bcpA 40 C FREE
-1 1bcpA 65 H FREE
-1 1bcpA 82 H FREE
-1 1bcpA 132 H FREE
-1 1bcpA 148 H FREE
-1 1bcpA 200 C FREE
-1 1bcpB 15 H FREE
-1 1bcpB 22 C FREE
-1 1bcpB 46 H FREE
-1 1bcpB 86 C FREE
-1 1bcpB 100 H FREE
-1 1bcpB 119 C FREE
-1 1bcpB 133 C FREE
-1 1bcpB 165 H FREE
-1 1bcpB 191 C FREE
-1 1bcpB 198 C FREE
-1 1bcrB 6 C FREE
-1 1bcrB 25 H FREE
-1 1bcrB 39 C FREE
-1 1bcrB 46 H FREE
-1 1bcrB 48 H FREE
-1 1bcrB 128 H FREE
-1 1bcrB 133 H FREE
-1 1bd3A 95 H FREE
-1 1bd3A 104 C FREE
-1 1bd3A 123 C FREE
-1 1bd3A 165 C FREE
-1 1bd3A 172 C FREE
-1 1bd3A 220 C FREE
-1 1bd7A 1 H FREE
-1 1bd7A 27 H FREE
-1 1bd7A 29 H FREE
-1 1bd7A 75 H FREE
-1 1bd7A 104 H FREE
-1 1bd7A 106 H FREE
-1 1bd7A 112 C FREE
-1 1bd7A 141 C FREE
-1 1bdg_ 29 C FREE
-1 1bdg_ 101 C FREE
-1 1bdg_ 146 C FREE
-1 1bdg_ 153 H FREE
-1 1bdg_ 171 H FREE
-1 1bdg_ 190 C FREE
-1 1bdg_ 204 C FREE
-1 1bdg_ 211 C FREE
-1 1bdg_ 260 C FREE
-1 1bdg_ 275 H FREE
-1 1bdg_ 296 H FREE
-1 1bdg_ 336 H FREE
-1 1bdg_ 342 H FREE
-1 1bdg_ 350 H FREE
-1 1bdg_ 366 C FREE
-1 1bdg_ 383 C FREE
-1 1bdg_ 405 H FREE
-1 1bdg_ 409 C FREE
-1 1bdg_ 427 C FREE
-1 1bdg_ 446 C FREE
-1 1bdyA 27 C FREE
-1 1bdyA 61 H FREE
-1 1bdyA 94 C FREE
-1 1bdyA 116 C FREE
-1 1be3H 23 C FREE
-1 1be3H 29 C FREE
-1 1be3H 39 C FREE
-1 1be3H 53 C FREE
-1 1be3H 62 H FREE
-1 1be3H 66 H FREE
-1 1be3H 67 C FREE
-1 1be3H 70 H FREE
-1 1be3I 50 C FREE
-1 1beg_ 2 C FREE
-1 1beg_ 26 C FREE
-1 1beg_ 50 C FREE
-1 1beg_ 55 C FREE
-1 1beg_ 70 C FREE
-1 1beg_ 94 C FREE
-1 1bev1 27 H FREE
-1 1bev1 63 H FREE
-1 1bev1 66 H FREE
-1 1bev1 93 H FREE
-1 1bev1 137 H FREE
-1 1bev1 164 C FREE
-1 1bev1 229 H FREE
-1 1bev1 241 H FREE
-1 1bev1 244 C FREE
-1 1bev1 271 C FREE
-1 1bf0_ 6 C FREE
-1 1bf0_ 15 C FREE
-1 1bf0_ 31 C FREE
-1 1bf0_ 39 C FREE
-1 1bf0_ 52 C FREE
-1 1bf0_ 56 C FREE
-1 1bf2_ 184 H FREE
-1 1bf2_ 282 H FREE
-1 1bf2_ 296 H FREE
-1 1bf2_ 383 C FREE
-1 1bf2_ 395 C FREE
-1 1bf2_ 508 H FREE
-1 1bf2_ 519 C FREE
-1 1bf2_ 589 C FREE
-1 1bf2_ 628 H FREE
-1 1bf2_ 711 C FREE
-1 1bf2_ 739 C FREE
-1 1bf9_ 5 C FREE
-1 1bf9_ 10 C FREE
-1 1bf9_ 16 C FREE
-1 1bf9_ 25 C FREE
-1 1bf9_ 27 C FREE
-1 1bf9_ 36 C FREE
-1 1bf9_ 39 H FREE
-1 1bff_ 7 C FREE
-1 1bff_ 17 H FREE
-1 1bff_ 32 H FREE
-1 1bff_ 51 C FREE
-1 1bff_ 69 C FREE
-1 1bff_ 74 C FREE
-1 1bg8A 17 C FREE
-1 1bg8A 65 C FREE
-1 1bgc_ 16 C FREE
-1 1bgc_ 35 C FREE
-1 1bgc_ 38 H FREE
-1 1bgc_ 41 C FREE
-1 1bgc_ 42 H FREE
-1 1bgc_ 51 H FREE
-1 1bgc_ 63 C FREE
-1 1bgc_ 73 C FREE
-1 1bgc_ 78 H FREE
-1 1bgc_ 157 H FREE
-1 1bgw_ 34 C FREE
-1 1bgw_ 62 C FREE
-1 1bgw_ 97 H FREE
-1 1bgw_ 111 H FREE
-1 1bgw_ 120 H FREE
-1 1bgw_ 124 H FREE
-1 1bgw_ 184 H FREE
-1 1bgw_ 214 H FREE
-1 1bgw_ 219 H FREE
-1 1bgw_ 301 C FREE
-1 1bgw_ 322 C FREE
-1 1bgw_ 326 H FREE
-1 1bgw_ 327 H FREE
-1 1bgw_ 387 H FREE
-1 1bgw_ 446 H FREE
-1 1bgw_ 457 H FREE
-1 1bgw_ 528 H FREE
-1 1bgw_ 572 H FREE
-1 1bgw_ 602 H FREE
-1 1bgw_ 687 H FREE
-1 1bh5A 17 C FREE
-1 1bh5A 18 C FREE
-1 1bh5A 59 C FREE
-1 1bh5A 101 H FREE
-1 1bh5A 114 H FREE
1 1bh5A 125 H ZN_201_A
-1 1bh5A 137 C FREE
-1 1bh7_ 16 H FREE
-1 1bh7_ 31 H FREE
-1 1bh8A 7 C FREE
-1 1bh8A 39 H FREE
-1 1bh8B 60 C FREE
-1 1bh8B 73 H FREE
-1 1bhe_ 14 C FREE
-1 1bhe_ 35 C FREE
-1 1bhe_ 88 C FREE
-1 1bhe_ 98 C FREE
-1 1bhe_ 175 H FREE
-1 1bhe_ 243 H FREE
-1 1bhe_ 250 H FREE
-1 1bhp_ 2 C FREE
-1 1bhp_ 3 C FREE
-1 1bhp_ 11 C FREE
-1 1bhp_ 15 C FREE
-1 1bhp_ 24 C FREE
-1 1bhp_ 28 C FREE
-1 1bhp_ 30 C FREE
-1 1bhp_ 38 C FREE
-1 1bix_ 33 C FREE
-1 1bix_ 61 C FREE
-1 1bix_ 67 C FREE
-1 1bix_ 84 H FREE
-1 1bix_ 106 C FREE
-1 1bix_ 119 H FREE
-1 1bix_ 176 C FREE
-1 1bix_ 183 H FREE
-1 1bix_ 223 H FREE
-1 1bix_ 257 H FREE
-1 1bix_ 264 C FREE
-1 1bix_ 277 H FREE
-1 1bix_ 278 C FREE
-1 1bjoA 38 H FREE
-1 1bjoA 69 C FREE
-1 1bjoA 70 H FREE
-1 1bjoA 111 C FREE
-1 1bjoA 144 H FREE
-1 1bjoA 146 C FREE
-1 1bjoA 219 C FREE
-1 1bjoA 320 H FREE
-1 1bjoA 325 H FREE
-1 1bjoA 358 H FREE
-1 1bjx_ 95 H FREE
-1 1bjyA 42 H FREE
-1 1bjyA 61 H FREE
-1 1bjyA 62 H FREE
-1 1bjyA 98 H FREE
-1 1bjyA 137 H FREE
-1 1bjyA 149 H FREE
-1 1bjyA 186 H FREE
-1 1bk1_ 91 C FREE
-1 1bk1_ 110 C FREE
-1 1bk1_ 147 H FREE
-1 1bk1_ 154 H FREE
-1 1bk7A 14 C FREE
-1 1bk7A 22 C FREE
-1 1bk7A 33 H FREE
-1 1bk7A 47 C FREE
-1 1bk7A 59 H FREE
-1 1bk7A 82 H FREE
-1 1bk7A 87 H FREE
-1 1bk7A 90 C FREE
-1 1bk7A 120 H FREE
-1 1bk7A 150 C FREE
-1 1bk7A 167 C FREE
-1 1bk7A 178 C FREE
-1 1bk7A 183 C FREE
-1 1bkb_ 26 C FREE
-1 1bkb_ 39 H FREE
-1 1bkjA 10 H FREE
-1 1bkjA 79 C FREE
-1 1bkjA 85 H FREE
-1 1bkjA 114 C FREE
-1 1bkjA 155 C FREE
-1 1bkjA 158 H FREE
-1 1bkjA 172 H FREE
-1 1bkjA 176 H FREE
-1 1bkjA 226 H FREE
-1 1bku_ 0 C FREE
-1 1bku_ 6 C FREE
-1 1bku_ 16 H FREE
-1 1bl8A 2 H FREE
-1 1bl8A 67 C FREE
-1 1bllE 58 H FREE
-1 1bllE 83 H FREE
-1 1bllE 97 C FREE
-1 1bllE 113 C FREE
-1 1bllE 146 H FREE
-1 1bllE 233 H FREE
-1 1bllE 281 C FREE
-1 1bllE 303 C FREE
-1 1bllE 344 C FREE
-1 1bllE 347 H FREE
-1 1bllE 405 H FREE
-1 1bllE 413 C FREE
-1 1bllE 430 C FREE
-1 1bllE 442 H FREE
-1 1bllE 447 H FREE
-1 1bmp_ 37 C FREE
-1 1bmp_ 40 H FREE
-1 1bmp_ 66 C FREE
-1 1bmp_ 70 C FREE
-1 1bmp_ 83 H FREE
-1 1bmp_ 91 H FREE
-1 1bmp_ 102 C FREE
-1 1bmp_ 103 C FREE
-1 1bmp_ 135 C FREE
-1 1bmp_ 137 C FREE
-1 1bmp_ 138 H FREE
-1 1bmv2 65 H FREE
-1 1bmv2 89 C FREE
-1 1bmv2 107 C FREE
-1 1bmv2 111 C FREE
-1 1bmv2 118 C FREE
-1 1bmv2 131 C FREE
-1 1bmv2 146 H FREE
-1 1bmv2 147 C FREE
-1 1bmv2 151 C FREE
-1 1bmv2 176 C FREE
-1 1bmv2 182 C FREE
-1 1bmv2 259 C FREE
-1 1bmv2 282 H FREE
-1 1bmv2 322 C FREE
-1 1bmv2 330 H FREE
-1 1bmv2 354 C FREE
-1 1bnb_ 4 C FREE
-1 1bnb_ 11 C FREE
-1 1bnb_ 16 C FREE
-1 1bnb_ 26 C FREE
-1 1bnb_ 33 C FREE
-1 1bnb_ 34 C FREE
-1 1bo8A 17 H FREE
-1 1bo8A 24 H FREE
-1 1bo8A 33 H FREE
-1 1bo8A 65 H FREE
-1 1bo8A 76 H FREE
-1 1bo8A 79 H FREE
-1 1bo8A 96 H FREE
-1 1bo8A 105 H FREE
-1 1bo8A 118 H FREE
-1 1bo8A 130 H FREE
-1 1bo8A 153 H FREE
-1 1bo8A 173 H FREE
-1 1bo8A 197 C FREE
-1 1bo8A 198 H FREE
-1 1bo8A 237 H FREE
-1 1bo8A 241 H FREE
-1 1bo8A 243 C FREE
-1 1bo8A 252 H FREE
-1 1bo8A 258 H FREE
-1 1bo8A 263 H FREE
-1 1bo8A 288 H FREE
-1 1boeA 7 C FREE
-1 1boeA 14 C FREE
-1 1boeA 20 C FREE
-1 1boeA 31 H FREE
-1 1boeA 35 H FREE
-1 1boeA 40 C FREE
-1 1boqA 16 C FREE
-1 1boqA 35 H FREE
-1 1boqA 36 C FREE
-1 1boqA 100 C FREE
-1 1boqA 110 C FREE
-1 1boqA 136 C FREE
-1 1boqA 169 C FREE
1 1bor_ 8 C ZN_57
1 1bor_ 11 C ZN_57
-1 1bor_ 17 C FREE
1 1bor_ 23 C ZN_58
1 1bor_ 25 H ZN_58
1 1bor_ 28 C ZN_57
1 1bor_ 31 C ZN_57
1 1bor_ 39 C ZN_58
1 1bor_ 42 C ZN_58
-1 1bosA 3 C FREE
-1 1bosA 56 C FREE
-1 1bosA 57 H FREE
1 1bp3A 17 H ZN_500
-1 1bp3A 20 H FREE
-1 1bp3A 52 C FREE
-1 1bp3A 150 H FREE
-1 1bp3A 164 C FREE
-1 1bp3A 181 C FREE
-1 1bp3A 188 C FREE
-1 1bp3B 11 C FREE
-1 1bp3B 21 C FREE
-1 1bp3B 40 H FREE
-1 1bp3B 48 H FREE
-1 1bp3B 50 C FREE
-1 1bp3B 61 C FREE
-1 1bp3B 62 H FREE
-1 1bp3B 158 H FREE
-1 1bp3B 172 H FREE
-1 1bp3B 183 C FREE
1 1bp3B 187 H ZN_500
-1 1bp7A 35 H FREE
-1 1bp7A 83 H FREE
-1 1bp7A 124 C FREE
-1 1bpoB 11 H FREE
-1 1bpoB 38 C FREE
-1 1bpoB 101 H FREE
-1 1bpoB 128 H FREE
-1 1bpoB 144 H FREE
-1 1bpoB 150 C FREE
-1 1bpoB 196 H FREE
-1 1bpoB 216 C FREE
-1 1bpoB 228 H FREE
-1 1bpoB 269 H FREE
-1 1bpoB 282 H FREE
-1 1bpoB 291 C FREE
-1 1bpoB 308 H FREE
-1 1bpoB 327 C FREE
-1 1bpoB 435 C FREE
-1 1bpoB 458 C FREE
-1 1bpoB 490 C FREE
-1 1bq6A 28 C FREE
-1 1bq6A 46 H FREE
-1 1bq6A 58 C FREE
-1 1bq6A 82 C FREE
-1 1bq6A 124 H FREE
-1 1bq6A 128 C FREE
-1 1bq6A 188 C FREE
-1 1bq6A 203 H FREE
-1 1bq6A 255 H FREE
-1 1bq6A 264 H FREE
-1 1bq6A 301 H FREE
-1 1bq6A 339 C FREE
-1 1bqhG 25 C FREE
-1 1bqhG 35 C FREE
-1 1bqhG 59 H FREE
-1 1bqhG 101 C FREE
-1 1bqqT 0 C FREE
-1 1bqqT 2 C FREE
-1 1bqqT 6 H FREE
-1 1bqqT 12 C FREE
-1 1bqqT 71 C FREE
-1 1bqqT 96 H FREE
-1 1bqqT 100 C FREE
-1 1bqqT 119 H FREE
-1 1bqqT 125 C FREE
-1 1bqqT 127 C FREE
-1 1bqqT 132 C FREE
-1 1bqqT 137 C FREE
-1 1bqqT 145 C FREE
-1 1bqqT 159 H FREE
-1 1bqqT 166 C FREE
-1 1bqqT 174 C FREE
-1 1br2A 40 H FREE
-1 1br2A 92 C FREE
-1 1br2A 100 H FREE
-1 1br2A 119 C FREE
-1 1br2A 145 H FREE
-1 1br2A 150 H FREE
-1 1br2A 173 C FREE
-1 1br2A 199 H FREE
-1 1br2A 286 H FREE
-1 1br2A 318 H FREE
-1 1br2A 386 C FREE
-1 1br2A 387 H FREE
-1 1br2A 479 C FREE
-1 1br2A 493 H FREE
-1 1br2A 522 C FREE
-1 1br2A 543 C FREE
-1 1br2A 564 H FREE
-1 1br2A 580 C FREE
-1 1br2A 583 H FREE
-1 1br2A 682 C FREE
-1 1br2A 687 H FREE
-1 1br2A 697 H FREE
-1 1br2A 705 C FREE
-1 1br2A 715 C FREE
-1 1br2A 751 C FREE
-1 1br2A 781 H FREE
-1 1brv_ 1 H FREE
-1 1brv_ 4 H FREE
-1 1brv_ 15 C FREE
-1 1brv_ 18 C FREE
-1 1brv_ 24 C FREE
-1 1brv_ 28 C FREE
-1 1brv_ 29 H FREE
-1 1brwA 81 H FREE
-1 1brwA 115 H FREE
-1 1brwA 130 H FREE
-1 1brwA 265 H FREE
-1 1brwA 271 C FREE
-1 1brwA 277 H FREE
-1 1brwA 380 H FREE
-1 1brwA 397 H FREE
-1 1bs0A 53 H FREE
-1 1bs0A 54 H FREE
-1 1bs0A 77 H FREE
-1 1bs0A 85 H FREE
-1 1bs0A 132 H FREE
-1 1bs0A 151 H FREE
-1 1bs0A 156 H FREE
-1 1bs0A 165 C FREE
-1 1bs0A 196 H FREE
-1 1bs0A 206 H FREE
-1 1bs0A 219 C FREE
-1 1bs0A 246 C FREE
-1 1bs0A 260 H FREE
-1 1bs0A 316 C FREE
-1 1bs0A 342 C FREE
-1 1bs0A 367 H FREE
-1 1bs0A 380 H FREE
-1 1bs9_ 1 C FREE
-1 1bs9_ 5 H FREE
-1 1bs9_ 45 C FREE
-1 1bs9_ 51 C FREE
-1 1bs9_ 78 C FREE
-1 1bs9_ 100 C FREE
-1 1bs9_ 146 C FREE
-1 1bs9_ 160 C FREE
-1 1bs9_ 170 C FREE
-1 1bs9_ 177 C FREE
-1 1bs9_ 178 C FREE
-1 1bs9_ 186 H FREE
-1 1bshA 4 H FREE
-1 1bshA 37 H FREE
-1 1bshA 55 H FREE
-1 1bshA 57 H FREE
-1 1bshA 103 H FREE
-1 1bshA 108 H FREE
-1 1bswA 12 H FREE
-1 1bswA 84 H FREE
-1 1bswA 88 H FREE
-1 1bswA 113 C FREE
-1 1bswA 125 H FREE
1 1bswA 138 H ZN3_800_A
1 1bswA 142 H ZN3_800_A
1 1bswA 148 H ZN3_800_A
-1 1bswA 153 C FREE
-1 1bswA 155 C FREE
-1 1bswA 160 C FREE
-1 1bswA 177 C FREE
-1 1bswA 182 C FREE
-1 1bswA 193 C FREE
-1 1bteA 5 C FREE
-1 1bteA 25 C FREE
-1 1bteA 34 H FREE
-1 1bteA 35 C FREE
-1 1bteA 53 C FREE
-1 1bteA 60 C FREE
-1 1bteA 66 C FREE
-1 1bteA 78 C FREE
-1 1bteA 79 C FREE
-1 1bteA 80 C FREE
-1 1bteA 85 C FREE
-1 1btn_ 8 H FREE
-1 1btn_ 13 H FREE
-1 1btn_ 23 H FREE
-1 1btn_ 27 C FREE
-1 1btn_ 50 H FREE
-1 1btn_ 62 C FREE
-1 1btn_ 73 H FREE
-1 1bu6O 22 H FREE
-1 1bu6O 46 H FREE
-1 1bu6O 104 C FREE
-1 1bu6O 111 C FREE
-1 1bu6O 113 H FREE
-1 1bu6O 146 H FREE
-1 1bu6O 178 H FREE
-1 1bu6O 194 H FREE
-1 1bu6O 254 C FREE
-1 1bu6O 268 C FREE
-1 1bu6O 291 C FREE
-1 1bu6O 374 H FREE
-1 1bu6O 403 H FREE
-1 1bu6O 498 H FREE
-1 1buiC 34 H FREE
-1 1buiC 110 H FREE
-1 1bunB 3 H FREE
-1 1bunB 6 C FREE
-1 1bunB 15 C FREE
-1 1bunB 31 C FREE
-1 1bunB 39 C FREE
-1 1bunB 45 H FREE
-1 1bunB 50 H FREE
-1 1bunB 52 C FREE
-1 1bunB 54 C FREE
-1 1bunB 56 C FREE
-1 1bus_ 6 C FREE
-1 1bus_ 16 C FREE
-1 1bus_ 23 H FREE
-1 1bus_ 24 C FREE
-1 1bus_ 35 C FREE
-1 1bus_ 38 C FREE
-1 1bus_ 52 H FREE
-1 1bus_ 56 C FREE
-1 1buyA 6 C FREE
-1 1buyA 28 C FREE
-1 1buyA 31 H FREE
-1 1buyA 32 C FREE
-1 1buyA 93 H FREE
-1 1buyA 160 C FREE
-1 1bvnP 14 H FREE
-1 1bvnP 27 C FREE
-1 1bvnP 69 C FREE
-1 1bvnP 85 C FREE
-1 1bvnP 100 H FREE
-1 1bvnP 102 C FREE
-1 1bvnP 114 C FREE
-1 1bvnP 118 C FREE
-1 1bvnP 140 C FREE
-1 1bvnP 159 C FREE
-1 1bvnP 200 H FREE
-1 1bvnP 214 H FREE
-1 1bvnP 298 H FREE
-1 1bvnP 304 H FREE
-1 1bvnP 330 H FREE
-1 1bvnP 377 C FREE
-1 1bvnP 383 C FREE
-1 1bvnP 385 H FREE
-1 1bvnP 449 C FREE
-1 1bvnP 461 C FREE
-1 1bvnP 490 H FREE
-1 1bvnT 10 C FREE
-1 1bvnT 26 C FREE
-1 1bvnT 44 C FREE
-1 1bvnT 63 H FREE
-1 1bvnT 65 H FREE
-1 1bvnT 72 C FREE
-1 1bw5_ 15 H FREE
-1 1bw5_ 20 C FREE
-1 1bw5_ 55 C FREE
-1 1bwzA 6 H FREE
-1 1bwzA 36 H FREE
-1 1bwzA 37 C FREE
-1 1bwzA 58 H FREE
-1 1bwzA 72 C FREE
-1 1bwzA 78 C FREE
-1 1bwzA 149 C FREE
-1 1bwzA 158 H FREE
-1 1bwzA 159 C FREE
-1 1bwzA 181 H FREE
-1 1bwzA 200 H FREE
-1 1bwzA 216 C FREE
-1 1bwzA 221 C FREE
-1 1bwzA 255 H FREE
-1 1bwzA 265 H FREE
-1 1bx7_ 5 C FREE
-1 1bx7_ 10 C FREE
-1 1bx7_ 16 C FREE
-1 1bx7_ 21 C FREE
-1 1bx7_ 23 C FREE
-1 1bx7_ 27 H FREE
-1 1bx7_ 28 C FREE
-1 1bx7_ 32 C FREE
-1 1bx7_ 43 C FREE
-1 1bx7_ 47 C FREE
-1 1bx7_ 49 C FREE
-1 1bxeA 61 H FREE
-1 1bxeA 101 H FREE
-1 1bxeA 110 H FREE
-1 1bxiA 22 C FREE
-1 1bxiA 38 H FREE
-1 1bxiA 45 H FREE
-1 1bxyA 51 H FREE
-1 1by2_ 34 C FREE
-1 1by2_ 47 C FREE
-1 1by2_ 78 C FREE
-1 1by2_ 88 C FREE
-1 1by2_ 98 C FREE
-1 1by2_ 100 H FREE
-1 1by2_ 108 C FREE
-1 1by2_ 116 H FREE
-1 1by4D 5 H FREE
1 1by4D 7 C ZN_2335
1 1by4D 10 C ZN_2335
-1 1by4D 18 H FREE
1 1by4D 24 C ZN_2335
1 1by4D 27 C ZN_2335
1 1by4D 43 C ZN_2336
1 1by4D 49 C ZN_2336
1 1by4D 59 C ZN_2336
1 1by4D 62 C ZN_2336
-1 1by4D 67 C FREE
-1 1bykA 49 H FREE
-1 1bykA 76 H FREE
-1 1bykA 95 C FREE
-1 1bykA 114 H FREE
-1 1bykA 124 H FREE
-1 1bykA 134 H FREE
-1 1bykA 141 C FREE
-1 1bykA 144 H FREE
-1 1bykA 147 H FREE
-1 1bykA 177 C FREE
-1 1bykA 213 H FREE
-1 1bykA 232 C FREE
-1 1bywA 13 C FREE
-1 1bywA 18 C FREE
-1 1bywA 23 C FREE
-1 1bywA 26 C FREE
-1 1bywA 38 C FREE
-1 1bywA 40 C FREE
-1 1bywA 44 H FREE
-1 1bywA 47 C FREE
-1 1bywA 79 C FREE
-1 1bywA 82 C FREE
-1 1bzg_ 4 H FREE
-1 1bzg_ 8 H FREE
-1 1bzg_ 24 H FREE
-1 1bzg_ 25 H FREE
-1 1bzg_ 31 H FREE
-1 1c02A 62 H FREE
-1 1c02A 80 C FREE
-1 1c02A 92 H FREE
-1 1c07A 47 H FREE
-1 1c07A 52 C FREE
-1 1c07A 57 C FREE
-1 1c07A 70 H FREE
-1 1c07A 84 H FREE
-1 1c0eA 11 C FREE
-1 1c0eA 16 C FREE
-1 1c0eA 61 C FREE
-1 1c0eA 65 H FREE
-1 1c0eA 71 H FREE
-1 1c0eA 89 C FREE
-1 1c0eA 108 C FREE
-1 1c0eA 144 C FREE
-1 1c0eA 147 C FREE
-1 1c0eA 148 C FREE
-1 1c0fA 16 C FREE
-1 1c0fA 39 H FREE
-1 1c0fA 79 H FREE
-1 1c0fA 80 H FREE
-1 1c0fA 93 H FREE
-1 1c0fA 153 H FREE
-1 1c0fA 165 H FREE
-1 1c0fA 249 C FREE
-1 1c0fA 267 H FREE
-1 1c0fA 277 C FREE
-1 1c0fA 363 H FREE
-1 1c0fA 366 C FREE
-1 1c0fS 6 H FREE
-1 1c0fS 34 C FREE
-1 1c0fS 63 H FREE
-1 1c0fS 70 C FREE
-1 1c0fS 96 H FREE
-1 1c17M 0 H FREE
-1 1c17M 37 H FREE
-1 1c17M 90 H FREE
-1 1c17M 150 H FREE
-1 1c17M 176 H FREE
-1 1c1kA 28 H FREE
-1 1c1kA 41 C FREE
-1 1c1kA 173 H FREE
-1 1c1kA 214 C FREE
-1 1c1yB 24 H FREE
-1 1c1yB 26 C FREE
-1 1c1yB 40 C FREE
-1 1c1yB 41 C FREE
-1 1c1yB 48 H FREE
-1 1c1yB 50 H FREE
-1 1c2aA 5 C FREE
-1 1c2aA 6 C FREE
-1 1c2aA 11 C FREE
-1 1c2aA 19 C FREE
-1 1c2aA 21 C FREE
-1 1c2aA 28 C FREE
-1 1c2aA 32 C FREE
-1 1c2aA 35 C FREE
-1 1c2aA 47 C FREE
-1 1c2aA 59 C FREE
-1 1c2aA 64 C FREE
-1 1c2aA 65 C FREE
-1 1c2aA 70 C FREE
-1 1c2aA 78 C FREE
-1 1c2aA 80 C FREE
-1 1c2aA 87 C FREE
-1 1c2aA 91 C FREE
-1 1c2aA 94 C FREE
-1 1c2aA 106 C FREE
-1 1c2aA 118 C FREE
-1 1c39A 3 C FREE
-1 1c39A 49 C FREE
-1 1c39A 55 H FREE
-1 1c39A 102 H FREE
-1 1c39A 103 C FREE
-1 1c39A 116 C FREE
-1 1c39A 119 H FREE
-1 1c39A 138 C FREE
-1 1c39A 150 C FREE
-1 1c3aA 3 C FREE
-1 1c3aA 14 C FREE
-1 1c3aA 31 C FREE
-1 1c3aA 39 H FREE
-1 1c3aA 80 C FREE
-1 1c3aA 103 C FREE
-1 1c3aA 120 C FREE
-1 1c3aA 128 C FREE
-1 1c3aA 134 C FREE
-1 1c3d_ 8 H FREE
-1 1c3d_ 32 H FREE
-1 1c3d_ 107 C FREE
-1 1c3d_ 132 H FREE
-1 1c3d_ 164 C FREE
-1 1c3gA 29 H FREE
-1 1c3gA 78 H FREE
-1 1c3qA 8 C FREE
-1 1c3qA 15 H FREE
-1 1c3qA 20 H FREE
-1 1c3qA 86 H FREE
-1 1c3qA 128 H FREE
-1 1c3qA 178 H FREE
-1 1c3qA 183 H FREE
-1 1c3qA 186 H FREE
-1 1c3qA 197 C FREE
-1 1c3qA 207 C FREE
-1 1c3yA 9 H FREE
-1 1c3yA 13 C FREE
-1 1c3yA 41 H FREE
-1 1c3yA 44 C FREE
-1 1c3yA 62 H FREE
-1 1c3yA 73 H FREE
-1 1c3yA 84 C FREE
-1 1c3yA 93 H FREE
-1 1c3yA 101 C FREE
-1 1c3yA 103 H FREE
-1 1c44A 70 C FREE
-1 1c4rG 1 H FREE
-1 1c4rG 61 H FREE
-1 1c4rG 63 H FREE
-1 1c4rG 93 H FREE
-1 1c4tA 55 H FREE
-1 1c4tA 91 H FREE
-1 1c4tA 176 H FREE
-1 1c4tA 203 H FREE
-1 1c5a_ 20 C FREE
-1 1c5a_ 21 C FREE
-1 1c5a_ 33 C FREE
-1 1c5a_ 46 C FREE
-1 1c5a_ 53 C FREE
-1 1c5a_ 54 C FREE
-1 1c5a_ 66 H FREE
-1 1c5eA 4 H FREE
-1 1c5kA 20 H FREE
-1 1c5kA 146 H FREE
-1 1c5kA 196 H FREE
-1 1c5kA 245 H FREE
-1 1c5kA 357 H FREE
-1 1c7yA 28 H FREE
-1 1c7yA 33 C FREE
-1 1c7yA 49 H FREE
-1 1c7yA 135 H FREE
-1 1c82A 109 H FREE
-1 1c82A 111 H FREE
-1 1c82A 166 H FREE
-1 1c82A 231 H FREE
-1 1c82A 272 H FREE
-1 1c82A 304 H FREE
-1 1c82A 315 H FREE
-1 1c82A 410 H FREE
-1 1c82A 435 H FREE
-1 1c82A 499 H FREE
-1 1c82A 618 H FREE
-1 1c8dA 69 H FREE
-1 1c8dA 101 H FREE
-1 1c8dA 136 H FREE
-1 1c8dA 221 H FREE
-1 1c8dA 233 H FREE
-1 1c8dA 252 H FREE
-1 1c8dA 269 C FREE
-1 1c8dA 272 C FREE
-1 1c8dA 276 H FREE
-1 1c8dA 383 H FREE
-1 1c8dA 402 H FREE
-1 1c8dA 482 H FREE
-1 1c8dA 489 C FREE
-1 1c8dA 493 C FREE
-1 1c8dA 542 H FREE
-1 1c8zA 25 C FREE
-1 1c8zA 45 H FREE
-1 1c8zA 129 C FREE
-1 1c8zA 154 H FREE
-1 1c8zA 158 C FREE
-1 1c8zA 165 H FREE
-1 1c8zA 202 H FREE
-1 1c8zA 217 H FREE
-1 1c8zA 245 C FREE
-1 1c8zA 263 C FREE
-1 1c9kA 14 H FREE
-1 1c9kA 44 H FREE
-1 1c9kA 45 H FREE
-1 1c9kA 52 H FREE
-1 1c9kA 58 C FREE
-1 1c9kA 61 H FREE
-1 1c9kA 80 C FREE
-1 1c9kA 121 C FREE
-1 1c9kA 124 C FREE
-1 1c9kA 148 H FREE
-1 1c9oA 28 H FREE
-1 1c9sV 30 H FREE
-1 1c9sV 31 H FREE
-1 1c9sV 48 H FREE
-1 1c9sV 64 H FREE
1 1ca1_ 10 H ZN_371
-1 1ca1_ 45 H FREE
-1 1ca1_ 67 H FREE
-1 1ca1_ 125 H FREE
-1 1ca1_ 135 H FREE
-1 1ca1_ 147 H FREE
-1 1ca1_ 168 C FREE
-1 1ca1_ 206 H FREE
-1 1ca1_ 211 H FREE
-1 1ca1_ 240 H FREE
-1 1cb7B 13 H FREE
-1 1cb7B 74 H FREE
-1 1cb7B 106 C FREE
-1 1cb7B 134 C FREE
-1 1cb7B 149 H FREE
-1 1cb7B 162 H FREE
-1 1cb7B 196 C FREE
-1 1cb7B 209 H FREE
-1 1cb7B 254 C FREE
-1 1cb7B 266 C FREE
-1 1cb7B 290 H FREE
-1 1cb7B 328 H FREE
-1 1cb7B 377 C FREE
-1 1cb7B 426 C FREE
-1 1cb9A 2 C FREE
-1 1cb9A 13 C FREE
-1 1cb9A 20 C FREE
-1 1cb9A 30 H FREE
-1 1cb9A 37 C FREE
-1 1cb9A 41 C FREE
-1 1cb9A 52 C FREE
-1 1cb9A 53 C FREE
-1 1cb9A 58 C FREE
-1 1cbg_ 17 C FREE
-1 1cbg_ 52 H FREE
-1 1cbg_ 72 H FREE
-1 1cbg_ 136 H FREE
-1 1cbg_ 166 C FREE
-1 1cbg_ 176 H FREE
-1 1cbg_ 201 C FREE
-1 1cbg_ 209 C FREE
-1 1cbg_ 223 H FREE
-1 1cbg_ 229 H FREE
-1 1cbg_ 255 H FREE
-1 1cbg_ 283 H FREE
-1 1cbg_ 355 H FREE
-1 1cbg_ 370 C FREE
-1 1cbg_ 386 H FREE
-1 1cbg_ 425 H FREE
-1 1cbg_ 475 H FREE
-1 1cbg_ 481 H FREE
-1 1cbkA 19 H FREE
-1 1cbkA 32 H FREE
-1 1cbkA 114 H FREE
-1 1cbkA 118 H FREE
-1 1cbkA 152 H FREE
-1 1cc7A 5 H FREE
-1 1cc7A 14 C FREE
-1 1cc7A 17 C FREE
-1 1ccm_ 2 C FREE
-1 1ccm_ 3 C FREE
-1 1ccm_ 15 C FREE
-1 1ccm_ 25 C FREE
-1 1ccm_ 31 C FREE
-1 1ccm_ 39 C FREE
-1 1cd1A 8 C FREE
-1 1cd1A 34 H FREE
-1 1cd1A 64 H FREE
-1 1cd1A 100 C FREE
-1 1cd1A 113 H FREE
-1 1cd1A 164 C FREE
-1 1cd1A 197 H FREE
-1 1cd1A 199 H FREE
-1 1cd1A 204 C FREE
-1 1cd1A 205 H FREE
-1 1cd1A 229 H FREE
-1 1cd1A 259 C FREE
-1 1cd1A 263 H FREE
-1 1cd3B 30 H FREE
-1 1cd3B 36 H FREE
-1 1cd3B 73 C FREE
-1 1cd3B 82 C FREE
-1 1cd3B 109 H FREE
-1 1cd3F 11 H FREE
-1 1cd3F 15 H FREE
-1 1cd3F 72 H FREE
-1 1cd3F 74 H FREE
-1 1cd3F 104 H FREE
-1 1cd3F 121 H FREE
-1 1cd3F 161 C FREE
-1 1cd3F 162 C FREE
-1 1cd3F 163 H FREE
-1 1cd3F 202 H FREE
-1 1cd3F 269 H FREE
-1 1cd3F 279 H FREE
-1 1cd3F 362 H FREE
-1 1cd3F 386 H FREE
-1 1cd3F 387 H FREE
-1 1cd3F 392 C FREE
-1 1cd5A 18 H FREE
-1 1cd5A 55 H FREE
-1 1cd5A 64 H FREE
-1 1cd5A 80 H FREE
-1 1cd5A 89 H FREE
-1 1cd5A 95 H FREE
-1 1cd5A 117 C FREE
-1 1cd5A 131 H FREE
-1 1cd5A 142 H FREE
-1 1cd5A 163 H FREE
-1 1cd5A 218 C FREE
-1 1cd5A 221 H FREE
-1 1cd5A 227 C FREE
-1 1cd5A 231 H FREE
-1 1cd5A 238 C FREE
-1 1cdq_ 2 C FREE
-1 1cdq_ 5 C FREE
-1 1cdq_ 12 C FREE
-1 1cdq_ 18 C FREE
-1 1cdq_ 25 C FREE
-1 1cdq_ 38 C FREE
-1 1cdq_ 43 H FREE
-1 1cdq_ 44 C FREE
-1 1cdq_ 62 C FREE
-1 1cdq_ 63 C FREE
-1 1cdq_ 68 C FREE
-1 1cdzA 9 H FREE
-1 1cdzA 77 C FREE
-1 1cdzA 86 H FREE
-1 1ce3A 3 C FREE
-1 1ce3A 7 C FREE
-1 1ce3A 16 C FREE
-1 1ce3A 28 C FREE
-1 1ce3A 31 C FREE
-1 1ce3A 32 C FREE
-1 1ce3A 38 C FREE
-1 1ce3A 49 C FREE
-1 1ce4A 0 C FREE
-1 1ce4A 12 H FREE
-1 1ce4A 33 H FREE
-1 1ce4A 34 C FREE
-1 1ceeB 16 H FREE
-1 1ceeB 19 H FREE
1 1cesA 23 H ZN_1_A
-1 1cesA 50 H FREE
-1 1cesA 120 H FREE
-1 1cesA 126 H FREE
-1 1cesA 179 H FREE
-1 1cesA 204 H FREE
-1 1cf7A 7 H FREE
-1 1cfb_ 15 C FREE
-1 1cfb_ 23 H FREE
-1 1cfb_ 36 H FREE
-1 1cfb_ 92 H FREE
-1 1cfb_ 96 C FREE
-1 1cfb_ 132 H FREE
-1 1cfb_ 138 H FREE
-1 1cfe_ 10 H FREE
-1 1cfe_ 43 C FREE
-1 1cfe_ 47 H FREE
-1 1cfe_ 84 C FREE
-1 1cfe_ 90 C FREE
-1 1cfe_ 92 H FREE
-1 1cfe_ 106 C FREE
-1 1cfe_ 111 C FREE
-1 1cfe_ 120 C FREE
-1 1cfh_ 17 C FREE
-1 1cfh_ 22 C FREE
-1 1cgiI 8 C FREE
-1 1cgiI 15 C FREE
-1 1cgiI 23 C FREE
-1 1cgiI 34 C FREE
-1 1cgiI 37 C FREE
-1 1cgiI 55 C FREE
1 1chc_ 7 C ZN_71
1 1chc_ 10 C ZN_71
1 1chc_ 23 C ZN_70
1 1chc_ 25 H ZN_70
1 1chc_ 28 C ZN_71
1 1chc_ 31 C ZN_71
1 1chc_ 42 C ZN_70
1 1chc_ 45 C ZN_70
-1 1chc_ 54 H FREE
-1 1chpD 8 C FREE
-1 1chpD 12 H FREE
-1 1chpD 17 H FREE
-1 1chpD 56 H FREE
-1 1chpD 85 C FREE
-1 1chpD 93 H FREE
-1 1ci4A 6 H FREE
-1 1ci4A 66 C FREE
-1 1ci4A 76 C FREE
-1 1ci4A 79 C FREE
-1 1ci4A 84 C FREE
-1 1ci6A 31 C FREE
-1 1ci6B 29 H FREE
-1 1cid_ 118 C FREE
-1 1cid_ 160 C FREE
-1 1cjvA 16 H FREE
-1 1cjvA 23 H FREE
-1 1cjvA 43 C FREE
-1 1cjvA 67 H FREE
-1 1cjvA 68 C FREE
-1 1cjvA 77 C FREE
-1 1cjvA 80 C FREE
-1 1cjvA 91 H FREE
-1 1cjvA 93 H FREE
-1 1cjvA 94 C FREE
-1 1cjvA 95 C FREE
-1 1cjvA 124 H FREE
-1 1cjvA 129 H FREE
-1 1cjvA 130 C FREE
-1 1cjvA 152 H FREE
-1 1cjvA 163 H FREE
-1 1cjvA 182 C FREE
-1 1cjvA 193 H FREE
-1 1cjvA 203 C FREE
-1 1ck1A 11 H FREE
-1 1ck1A 30 H FREE
-1 1ck1A 46 H FREE
-1 1ck1A 92 C FREE
-1 1ck1A 109 C FREE
1 1ck1A 117 H ZN_300
1 1ck1A 121 H ZN_300
-1 1ck1A 232 H FREE
-1 1ckeA 21 C FREE
-1 1ckeA 31 H FREE
-1 1ckeA 48 H FREE
-1 1ckeA 49 H FREE
-1 1ckeA 50 H FREE
-1 1ckeA 65 H FREE
-1 1ckeA 155 H FREE
-1 1cl1A 43 H FREE
-1 1cl1A 63 H FREE
-1 1cl1A 71 C FREE
-1 1cl1A 79 C FREE
-1 1cl1A 84 C FREE
-1 1cl1A 102 H FREE
-1 1cl1A 117 C FREE
-1 1cl1A 142 H FREE
-1 1cl1A 163 H FREE
-1 1cl1A 214 H FREE
-1 1cl1A 224 C FREE
-1 1cl1A 228 C FREE
-1 1cl1A 265 H FREE
-1 1cl1A 266 H FREE
-1 1cl1A 279 H FREE
-1 1cl1A 287 H FREE
-1 1cl1A 296 H FREE
-1 1cl1A 353 H FREE
-1 1cl1A 373 H FREE
-1 1cl7I 6 C FREE
-1 1cl7I 30 H FREE
-1 1cl7I 61 C FREE
-1 1cl7I 65 H FREE
-1 1cl7I 81 C FREE
-1 1clc_ 54 H FREE
-1 1clc_ 64 C FREE
1 1clc_ 144 C ZN_594
-1 1clc_ 156 H FREE
-1 1clc_ 159 H FREE
1 1clc_ 162 C ZN_594
1 1clc_ 163 H ZN_594
-1 1clc_ 176 H FREE
1 1clc_ 186 H ZN_594
-1 1clc_ 211 H FREE
-1 1clc_ 258 H FREE
-1 1clc_ 275 H FREE
-1 1clc_ 313 C FREE
-1 1clc_ 434 H FREE
-1 1clc_ 448 C FREE
-1 1clc_ 481 H FREE
-1 1clc_ 505 H FREE
-1 1cliA 48 C FREE
-1 1cliA 79 H FREE
-1 1cliA 90 C FREE
-1 1cliA 129 C FREE
-1 1cliA 134 C FREE
-1 1cliA 149 H FREE
-1 1cliA 159 C FREE
-1 1cliA 189 H FREE
-1 1cliA 205 C FREE
-1 1cliA 220 H FREE
-1 1cliA 242 H FREE
-1 1cliA 246 H FREE
-1 1cliA 290 H FREE
-1 1cliA 291 H FREE
-1 1cliA 299 C FREE
-1 1clqA 39 H FREE
-1 1clqA 40 C FREE
-1 1clqA 56 C FREE
-1 1clqA 104 H FREE
-1 1clqA 130 H FREE
-1 1clqA 137 H FREE
-1 1clqA 244 H FREE
-1 1clqA 316 H FREE
-1 1clqA 385 H FREE
-1 1clqA 439 H FREE
-1 1clqA 455 C FREE
-1 1clqA 484 H FREE
-1 1clqA 503 H FREE
-1 1clqA 608 C FREE
-1 1clqA 645 H FREE
-1 1clqA 670 C FREE
-1 1clqA 678 H FREE
-1 1clqA 747 C FREE
-1 1clqA 800 C FREE
-1 1clqA 803 H FREE
-1 1clqA 844 C FREE
-1 1clqA 863 H FREE
-1 1cm9A 8 H FREE
-1 1cm9A 13 C FREE
-1 1cm9A 14 C FREE
-1 1cm9A 37 C FREE
-1 1cm9A 53 C FREE
-1 1cmxA 22 H FREE
-1 1cmxA 89 C FREE
-1 1cmxA 96 H FREE
-1 1cmxA 165 H FREE
-1 1cnqA 37 C FREE
-1 1cnqA 54 H FREE
-1 1cnqA 91 C FREE
-1 1cnqA 115 C FREE
-1 1cnqA 127 C FREE
-1 1cnqA 182 C FREE
-1 1cnqA 252 H FREE
-1 1cnqA 280 C FREE
-1 1cnqA 310 H FREE
-1 1cnqA 333 H FREE
-1 1cnsA 16 H FREE
-1 1cnsA 22 C FREE
-1 1cnsA 65 H FREE
-1 1cnsA 84 C FREE
-1 1cnsA 96 C FREE
-1 1cnsA 104 C FREE
-1 1cnsA 120 H FREE
-1 1cnsA 168 H FREE
-1 1cnsA 203 C FREE
-1 1cnsA 205 H FREE
-1 1cnsA 222 C FREE
-1 1cnsA 235 C FREE
-1 1cnt1 5 H FREE
-1 1cnt1 11 H FREE
-1 1cnt1 16 C FREE
-1 1cnt1 40 H FREE
-1 1cnt1 83 H FREE
-1 1cnt1 96 H FREE
-1 1cnt1 105 H FREE
-1 1cnt1 109 H FREE
-1 1cnt1 173 H FREE
-1 1cnt1 181 H FREE
-1 1cnv_ 22 C FREE
-1 1cnv_ 40 C FREE
-1 1cnv_ 53 C FREE
-1 1cnv_ 61 C FREE
-1 1cnv_ 71 C FREE
-1 1cnv_ 92 C FREE
-1 1cnv_ 105 H FREE
-1 1cnv_ 126 H FREE
-1 1cnv_ 164 C FREE
-1 1cnv_ 179 H FREE
-1 1cnv_ 193 C FREE
1 1co4A 10 C ZN_43_A
1 1co4A 13 C ZN_43_A
-1 1co4A 17 H FREE
1 1co4A 22 C ZN_43_A
1 1co4A 24 H ZN_43_A
-1 1cof_ 61 C FREE
-1 1cof_ 142 H FREE
-1 1cokA 1 H FREE
-1 1cokA 15 C FREE
-1 1cokA 18 C FREE
-1 1cokA 32 H FREE
-1 1cokA 65 H FREE
-1 1coo_ 37 C FREE
-1 1coo_ 44 H FREE
-1 1cozA 13 H FREE
-1 1cozA 16 H FREE
-1 1cozA 49 H FREE
-1 1cozA 53 H FREE
-1 1cozA 83 H FREE
-1 1cozA 105 C FREE
-1 1cq3A 16 C FREE
-1 1cq3A 23 H FREE
-1 1cq3A 24 H FREE
-1 1cq3A 46 C FREE
-1 1cq3A 87 C FREE
-1 1cq3A 132 C FREE
-1 1cq3A 140 C FREE
-1 1cq3A 152 H FREE
-1 1cq3A 161 H FREE
-1 1cq3A 179 C FREE
-1 1cq3A 193 C FREE
-1 1cq3A 231 C FREE
-1 1cqkA 24 C FREE
-1 1cqkA 82 C FREE
-1 1cqkA 86 H FREE
-1 1cqkA 90 H FREE
-1 1cqkA 92 H FREE
-1 1cqkA 93 H FREE
-1 1cqkA 100 H FREE
-1 1cr0A 7 H FREE
-1 1cr0A 21 C FREE
-1 1cr0A 86 H FREE
-1 1cr0A 121 H FREE
-1 1cr0A 147 C FREE
-1 1cr0A 154 H FREE
-1 1cr0A 193 C FREE
-1 1cr0A 194 H FREE
-1 1cr0A 204 H FREE
-1 1cr0A 250 C FREE
-1 1cr0A 283 H FREE
-1 1csbA 13 C FREE
-1 1csbA 25 C FREE
-1 1csbA 28 C FREE
-1 1csbA 42 C FREE
-1 1csbA 44 H FREE
-1 1csgA 14 H FREE
-1 1csgA 53 C FREE
-1 1csgA 82 H FREE
-1 1csgA 86 H FREE
-1 1csgA 87 C FREE
-1 1csgA 95 C FREE
-1 1csgA 120 C FREE
-1 1csmA 34 H FREE
-1 1csmA 38 C FREE
-1 1csmA 46 H FREE
-1 1csmA 70 H FREE
-1 1csmA 149 C FREE
-1 1csmA 158 H FREE
-1 1cv8_ 23 C FREE
-1 1cv8_ 42 H FREE
-1 1cv8_ 51 H FREE
-1 1cv8_ 116 H FREE
-1 1cv8_ 119 H FREE
-1 1cv8_ 163 H FREE
-1 1cviA 11 H FREE
-1 1cviA 45 H FREE
-1 1cviA 66 H FREE
-1 1cviA 111 H FREE
-1 1cviA 128 C FREE
-1 1cviA 149 H FREE
-1 1cviA 165 H FREE
-1 1cviA 182 C FREE
-1 1cviA 186 H FREE
-1 1cviA 217 H FREE
-1 1cviA 237 H FREE
-1 1cviA 256 H FREE
-1 1cviA 280 C FREE
-1 1cviA 281 H FREE
-1 1cviA 304 H FREE
-1 1cviA 314 C FREE
-1 1cviA 318 C FREE
-1 1cviA 339 C FREE
-1 1cvwL 1 C FREE
-1 1cvwL 8 C FREE
-1 1cvwL 12 C FREE
-1 1cvwL 15 H FREE
-1 1cvwL 22 C FREE
-1 1cvwL 24 C FREE
-1 1cvwL 25 H FREE
-1 1cvwL 37 C FREE
-1 1cvwL 45 C FREE
-1 1cw0A 3 H FREE
-1 1cw0A 57 C FREE
-1 1cw0A 62 H FREE
1 1cw0A 64 C ZN_201
-1 1cw0A 67 H FREE
-1 1cw0A 68 H FREE
1 1cw0A 69 H ZN_201
-1 1cw0A 70 H FREE
1 1cw0A 71 C ZN_201
1 1cw0A 115 C ZN_201
-1 1cw0A 137 C FREE
-1 1cw0A 151 H FREE
-1 1cx8A 64 H FREE
-1 1cx8A 112 H FREE
-1 1cx8A 178 H FREE
-1 1cx8A 180 H FREE
-1 1cx8A 196 H FREE
-1 1cx8A 231 C FREE
-1 1cx8A 241 C FREE
-1 1cx8A 279 H FREE
-1 1cx8A 353 H FREE
-1 1cx8A 393 H FREE
-1 1cx8A 434 C FREE
-1 1cx8A 436 C FREE
-1 1cx8A 481 H FREE
-1 1cx8A 562 H FREE
-1 1cx8A 577 H FREE
-1 1cx8A 585 H FREE
-1 1cxwA 14 C FREE
-1 1cxwA 28 C FREE
-1 1cxwA 40 C FREE
-1 1cxwA 55 C FREE
-1 1cxzB 75 H FREE
-1 1cxzB 82 H FREE
-1 1cxzB 84 H FREE
-1 1cy1A 34 H FREE
-1 1cy1A 78 H FREE
-1 1cy1A 83 H FREE
-1 1cy1A 106 H FREE
-1 1cy1A 123 H FREE
-1 1cy1A 241 H FREE
-1 1cy1A 366 H FREE
-1 1cy1A 402 C FREE
-1 1cy1A 470 H FREE
-1 1cy1A 557 H FREE
-1 1cy1A 567 H FREE
-1 1cz3A 166 H FREE
-1 1d0cA 9 H FREE
-1 1d0cA 13 H FREE
-1 1d0cA 48 C FREE
1 1d0cA 57 C ZN_900
1 1d0cA 62 C ZN_900
-1 1d0cA 109 H FREE
-1 1d0cA 127 H FREE
-1 1d0cA 147 C FREE
-1 1d0cA 164 C FREE
-1 1d0cA 175 C FREE
-1 1d0cA 177 H FREE
-1 1d0cA 237 C FREE
-1 1d0cA 240 H FREE
-1 1d0cA 280 H FREE
-1 1d0cA 331 C FREE
-1 1d0cA 334 H FREE
-1 1d0cA 345 C FREE
-1 1d0cA 371 H FREE
-1 1d0cA 383 H FREE
-1 1d0cA 384 H FREE
-1 1d0cA 393 H FREE
-1 1d0cA 404 C FREE
-1 1d0cA 424 H FREE
-1 1d0dA 4 C FREE
-1 1d0dA 14 C FREE
-1 1d0dA 32 C FREE
-1 1d0dA 38 C FREE
-1 1d0dA 42 H FREE
-1 1d0dA 54 C FREE
-1 1d0dA 58 C FREE
-1 1d0gR 27 C FREE
-1 1d0gR 31 H FREE
-1 1d0gR 32 H FREE
-1 1d0gR 40 C FREE
-1 1d0gR 43 C FREE
-1 1d0gR 52 H FREE
-1 1d0gR 59 C FREE
-1 1d0gR 62 C FREE
-1 1d0gR 65 C FREE
-1 1d0gR 75 C FREE
-1 1d0gR 83 C FREE
-1 1d0gR 85 C FREE
-1 1d0gR 99 C FREE
-1 1d0gR 102 C FREE
-1 1d0gR 106 C FREE
-1 1d0gR 116 C FREE
-1 1d0gR 124 C FREE
-1 1d0gR 126 H FREE
-1 1d0iA 39 C FREE
-1 1d0iA 46 H FREE
-1 1d0iA 57 H FREE
-1 1d0iA 66 H FREE
-1 1d0iA 72 H FREE
-1 1d0iA 73 C FREE
-1 1d0iA 84 H FREE
-1 1d0iA 96 C FREE
-1 1d0iA 105 H FREE
-1 1d0iA 110 H FREE
-1 1d0iA 117 H FREE
-1 1d0iA 118 H FREE
-1 1d0iA 132 C FREE
-1 1d0kA 5 H FREE
-1 1d0kA 31 H FREE
-1 1d0kA 203 H FREE
-1 1d0kA 223 H FREE
-1 1d0kA 269 H FREE
-1 1d0kA 300 H FREE
-1 1d0kA 303 H FREE
-1 1d0qA 2 H FREE
1 1d0qA 39 C ZN_151_A
1 1d0qA 42 H ZN_151_A
-1 1d0qA 59 H FREE
1 1d0qA 60 C ZN_151_A
1 1d0qA 63 C ZN_151_A
-1 1d0rA 0 H FREE
-1 1d1lA 34 H FREE
-1 1d1nA 25 C FREE
-1 1d1nA 71 C FREE
-1 1d2jA 3 C FREE
-1 1d2jA 10 C FREE
-1 1d2jA 15 C FREE
-1 1d2jA 17 H FREE
-1 1d2jA 22 C FREE
-1 1d2jA 28 C FREE
-1 1d2jA 37 C FREE
-1 1d2lA 5 C FREE
-1 1d2lA 12 C FREE
-1 1d2lA 17 C FREE
-1 1d2lA 24 C FREE
-1 1d2lA 30 C FREE
-1 1d2lA 41 C FREE
-1 1d2lA 42 H FREE
-1 1d2lA 44 H FREE
-1 1d2nA 73 H FREE
-1 1d2nA 95 C FREE
-1 1d2nA 109 C FREE
-1 1d2nA 126 C FREE
-1 1d2nA 193 H FREE
-1 1d2tA 95 H FREE
-1 1d2tA 116 H FREE
-1 1d2tA 131 C FREE
-1 1d2tA 149 H FREE
-1 1d2tA 185 C FREE
-1 1d2tA 188 H FREE
-1 1d2tA 208 H FREE
-1 1d2tA 227 H FREE
-1 1d2zC 24 C FREE
-1 1d2zC 26 H FREE
-1 1d2zC 74 H FREE
-1 1d2zC 89 H FREE
-1 1d2zC 104 H FREE
-1 1d2zD 30 C FREE
-1 1d2zD 47 C FREE
-1 1d2zD 52 C FREE
-1 1d3bE 10 H FREE
-1 1d3bE 15 H FREE
-1 1d3bE 19 C FREE
-1 1d3bE 40 C FREE
-1 1d3bE 65 C FREE
-1 1d3bL 11 H FREE
-1 1d3bL 18 C FREE
-1 1d3bL 36 H FREE
-1 1d3bL 42 C FREE
-1 1d3bL 44 C FREE
-1 1d4bA 40 C FREE
-1 1d4bA 42 H FREE
-1 1d4bA 97 C FREE
-1 1d5tA 1 H FREE
-1 1d5tA 18 C FREE
-1 1d5tA 33 H FREE
-1 1d5tA 188 H FREE
-1 1d5tA 203 C FREE
-1 1d5tA 278 C FREE
-1 1d5tA 283 C FREE
-1 1d5tA 303 C FREE
-1 1d5tA 307 H FREE
-1 1d5tA 318 C FREE
-1 1d5tA 336 C FREE
-1 1d5tA 342 H FREE
-1 1d5tA 401 C FREE
-1 1d5tA 403 C FREE
-1 1d5tA 410 H FREE
-1 1d5tA 415 C FREE
-1 1d5wA 6 H FREE
-1 1d5wA 32 H FREE
-1 1d5wA 83 H FREE
-1 1d5wA 120 H FREE
-1 1d6gA 17 C FREE
-1 1d6gA 28 C FREE
-1 1d7lA 21 H FREE
-1 1d7lA 71 H FREE
-1 1d7lA 115 C FREE
-1 1d7lA 129 H FREE
-1 1d7lA 151 C FREE
-1 1d7lA 157 C FREE
-1 1d7lA 161 H FREE
-1 1d7lA 196 H FREE
-1 1d7lA 203 H FREE
-1 1d7lA 210 C FREE
-1 1d7lA 277 H FREE
-1 1d7lA 288 H FREE
-1 1d7lA 331 C FREE
-1 1d7lA 350 H FREE
-1 1d7qA 49 C FREE
-1 1d7qA 57 C FREE
-1 1d7qA 58 H FREE
-1 1d7qA 110 H FREE
-1 1d8dA 134 H FREE
-1 1d8dA 169 H FREE
-1 1d8dA 170 H FREE
-1 1d8dA 200 H FREE
-1 1d8dA 204 H FREE
-1 1d8dA 240 H FREE
-1 1d8dA 271 H FREE
-1 1d8dA 305 H FREE
-1 1d8dA 326 C FREE
-1 1d8dA 340 C FREE
-1 1d8dA 366 H FREE
-1 1d8dB 29 H FREE
-1 1d8dB 65 H FREE
-1 1d8dB 77 H FREE
-1 1d8dB 79 H FREE
-1 1d8dB 94 C FREE
-1 1d8dB 103 C FREE
-1 1d8dB 108 H FREE
-1 1d8dB 126 C FREE
-1 1d8dB 132 C FREE
-1 1d8dB 148 H FREE
-1 1d8dB 160 C FREE
-1 1d8dB 193 H FREE
-1 1d8dB 205 C FREE
-1 1d8dB 231 C FREE
-1 1d8dB 247 H FREE
-1 1d8dB 253 C FREE
-1 1d8dB 291 C FREE
1 1d8dB 298 C ZN_1001_A
-1 1d8dB 311 H FREE
-1 1d8dB 315 H FREE
-1 1d8dB 326 H FREE
-1 1d8dB 330 H FREE
-1 1d8dB 341 C FREE
-1 1d8dB 342 C FREE
-1 1d8dB 344 C FREE
1 1d8dB 361 H ZN_1001_A
-1 1d8dB 363 C FREE
-1 1d8dB 365 C FREE
-1 1d8dB 374 H FREE
-1 1d8dB 382 H FREE
-1 1d8dB 397 H FREE
-1 1d8dB 413 H FREE
-1 1d8jA 23 H FREE
-1 1d8jA 29 H FREE
-1 1d8jA 42 H FREE
-1 1d9kC 4 H FREE
-1 1d9kC 68 H FREE
-1 1d9kC 107 C FREE
-1 1d9kC 146 H FREE
-1 1d9kC 163 C FREE
-1 1d9kC 167 H FREE
-1 1d9kC 177 H FREE
-1 1danT 44 C FREE
-1 1danT 52 C FREE
-1 1danU 96 C FREE
-1 1danU 119 C FREE
-1 1dapA 54 H FREE
-1 1dapA 64 C FREE
-1 1dapA 83 C FREE
-1 1dapA 91 H FREE
-1 1dapA 97 H FREE
-1 1dapA 137 H FREE
-1 1dapA 140 H FREE
-1 1dapA 151 H FREE
-1 1dapA 192 H FREE
-1 1dapA 196 C FREE
-1 1dapA 205 H FREE
-1 1dapA 238 H FREE
-1 1dapA 243 H FREE
-1 1dapA 246 H FREE
-1 1dapA 258 H FREE
-1 1dapA 285 H FREE
-1 1dbfA 35 H FREE
-1 1dbfA 53 H FREE
-1 1dbfA 74 C FREE
-1 1dbfA 87 C FREE
-1 1dbfA 105 H FREE
-1 1dc1B 9 H FREE
-1 1dc1B 194 H FREE
-1 1dc1B 213 C FREE
-1 1dc1B 217 C FREE
-1 1dc1B 228 H FREE
-1 1dc1B 252 H FREE
-1 1dc1B 285 H FREE
-1 1dc1B 316 C FREE
-1 1dcfA 0 H FREE
-1 1dcfA 28 H FREE
-1 1dcfA 31 C FREE
-1 1dcfA 42 C FREE
-1 1dcfA 48 H FREE
-1 1dcfA 50 H FREE
-1 1dcfA 58 C FREE
-1 1dcfA 72 H FREE
-1 1dcfA 80 H FREE
-1 1dcfA 100 C FREE
-1 1dcjA 9 H FREE
-1 1dcjA 18 C FREE
-1 1dcjA 55 C FREE
-1 1dcjA 60 H FREE
-1 1dd1A 2 H FREE
-1 1dd1A 5 H FREE
-1 1dd1A 6 H FREE
-1 1dd1A 12 H FREE
-1 1dd1A 15 H FREE
-1 1dd1A 20 H FREE
-1 1dd1A 32 H FREE
-1 1dd1A 39 C FREE
-1 1dd1A 60 C FREE
-1 1dd1A 78 C FREE
-1 1dd1A 86 H FREE
-1 1dd1A 97 H FREE
-1 1dd1A 106 C FREE
-1 1dd1A 116 C FREE
-1 1dd1A 120 H FREE
-1 1dd1A 142 H FREE
-1 1dd1A 158 C FREE
-1 1dd1A 159 H FREE
-1 1dd1A 214 C FREE
-1 1dd1A 238 C FREE
-1 1dd1A 243 H FREE
-1 1dd1A 245 H FREE
-1 1dd1A 256 H FREE
-1 1dd9A 15 H FREE
-1 1dd9A 54 H FREE
-1 1dd9A 144 H FREE
-1 1dd9A 197 H FREE
-1 1dd9A 210 C FREE
-1 1dd9A 211 C FREE
-1 1ddf_ 65 H FREE
-1 1ddf_ 68 H FREE
-1 1ddf_ 87 C FREE
-1 1ddgA 1 H FREE
-1 1ddgA 32 H FREE
-1 1ddgA 92 H FREE
-1 1ddgA 127 H FREE
-1 1ddgA 176 H FREE
-1 1ddgA 215 H FREE
-1 1ddgA 265 H FREE
-1 1ddgA 322 H FREE
-1 1ddgA 326 C FREE
-1 1debA 31 H FREE
-1 1deoA 72 H FREE
-1 1deoA 87 C FREE
-1 1deoA 95 C FREE
-1 1deoA 168 H FREE
-1 1deoA 192 H FREE
-1 1deoA 194 H FREE
-1 1deoA 213 C FREE
-1 1devB 12 C FREE
-1 1df3A 19 H FREE
-1 1df3A 45 H FREE
-1 1df3A 56 H FREE
-1 1df3A 63 C FREE
-1 1df3A 103 H FREE
-1 1df3A 137 C FREE
-1 1df3A 140 H FREE
-1 1df3A 156 C FREE
-1 1dfcA 18 C FREE
-1 1dfcA 60 C FREE
-1 1dfcA 64 H FREE
-1 1dfcA 79 C FREE
-1 1dfcA 88 C FREE
-1 1dfcA 95 H FREE
-1 1dfcA 107 H FREE
-1 1dfcA 120 C FREE
-1 1dfcA 134 H FREE
-1 1dfcA 138 H FREE
-1 1dfcA 153 H FREE
-1 1dfcA 192 H FREE
-1 1dfcA 197 H FREE
-1 1dfcA 225 C FREE
-1 1dfcA 259 C FREE
-1 1dfcA 304 C FREE
-1 1dfcA 309 H FREE
-1 1dfcA 333 C FREE
-1 1dfcA 391 H FREE
-1 1dfcA 396 C FREE
-1 1dfcA 455 C FREE
-1 1dfcA 473 H FREE
1 1dfeA 10 C ZN_38_A
1 1dfeA 13 C ZN_38_A
-1 1dfeA 19 H FREE
1 1dfeA 26 C ZN_38_A
1 1dfeA 31 H ZN_38_A
-1 1dfnA 1 C FREE
-1 1dfnA 3 C FREE
-1 1dfnA 8 C FREE
-1 1dfnA 18 C FREE
-1 1dfnA 28 C FREE
-1 1dfnA 29 C FREE
-1 1dfuP 43 H FREE
-1 1dfuP 79 H FREE
-1 1dfuP 87 H FREE
-1 1dfvA 75 C FREE
-1 1dfvA 86 C FREE
-1 1dfvA 117 H FREE
-1 1dfvA 164 H FREE
-1 1dfvA 174 C FREE
-1 1dgnA 13 H FREE
-1 1dgnA 26 C FREE
-1 1dgnA 67 C FREE
-1 1dgnA 68 C FREE
-1 1dgnA 73 H FREE
-1 1dgnA 75 C FREE
-1 1dgnA 88 H FREE
-1 1dgpA 10 C FREE
-1 1dgpA 11 H FREE
-1 1dgpA 50 C FREE
-1 1dgpA 62 H FREE
-1 1dgpA 65 C FREE
-1 1dgpA 80 H FREE
-1 1dgpA 123 H FREE
-1 1dgpA 151 H FREE
-1 1dgpA 155 H FREE
-1 1dgpA 196 C FREE
-1 1dgpA 220 H FREE
-1 1dgpA 227 C FREE
-1 1dgpA 259 H FREE
-1 1dgpA 273 C FREE
-1 1dgrA 18 H FREE
-1 1dgrA 46 C FREE
-1 1dgrA 56 H FREE
-1 1dgrA 57 H FREE
-1 1dgrM 51 H FREE
-1 1dgrN 39 C FREE
-1 1dgrN 51 H FREE
-1 1dh3A 53 H FREE
-1 1dhn_ 15 H FREE
-1 1dhn_ 52 H FREE
-1 1dhn_ 74 H FREE
-1 1dhn_ 107 H FREE
-1 1dhs_ 11 H FREE
-1 1dhs_ 71 C FREE
-1 1dhs_ 96 H FREE
-1 1dhs_ 116 C FREE
-1 1dhs_ 151 C FREE
-1 1dhs_ 202 H FREE
-1 1dhs_ 222 H FREE
-1 1dhs_ 249 C FREE
-1 1dhs_ 262 H FREE
-1 1dhs_ 263 H FREE
-1 1dhs_ 338 H FREE
-1 1di2A 29 H FREE
-1 1di2A 37 C FREE
-1 1di6A 58 C FREE
-1 1di6A 66 C FREE
-1 1di6A 67 H FREE
-1 1di6A 108 H FREE
-1 1di6A 155 H FREE
-1 1di6A 164 C FREE
-1 1dil_ 13 H FREE
-1 1dil_ 40 C FREE
-1 1dil_ 55 H FREE
-1 1dil_ 101 C FREE
-1 1dil_ 160 H FREE
-1 1dil_ 223 C FREE
-1 1dil_ 276 H FREE
-1 1dil_ 295 H FREE
-1 1dil_ 315 H FREE
-1 1dil_ 342 C FREE
-1 1dil_ 372 H FREE
-1 1dioA 63 H FREE
-1 1dioA 91 C FREE
-1 1dioA 118 H FREE
-1 1dioA 142 H FREE
-1 1dioA 200 C FREE
-1 1dioA 215 H FREE
-1 1dioA 217 C FREE
-1 1dioA 282 C FREE
-1 1dioA 301 C FREE
-1 1dioA 322 C FREE
-1 1dioA 329 C FREE
-1 1dioA 339 H FREE
-1 1dioA 442 H FREE
-1 1dioA 502 H FREE
-1 1dioB 83 H FREE
-1 1dioB 106 C FREE
-1 1dioB 140 H FREE
-1 1dioB 203 H FREE
-1 1dioG 48 H FREE
-1 1dioG 151 C FREE
-1 1dipA 7 H FREE
-1 1div_ 105 H FREE
-1 1div_ 133 H FREE
-1 1div_ 143 H FREE
-1 1dizA 56 H FREE
-1 1dizA 59 H FREE
-1 1dizA 73 C FREE
-1 1dizA 85 C FREE
-1 1dizA 109 C FREE
-1 1dizA 153 C FREE
-1 1dizA 183 H FREE
-1 1dizA 269 H FREE
-1 1dj7B 16 H FREE
-1 1dj7B 17 H FREE
-1 1dj7B 20 H FREE
-1 1dj7B 63 H FREE
-1 1djlA 29 H FREE
-1 1djlA 56 C FREE
-1 1djlA 83 H FREE
-1 1djlA 115 H FREE
-1 1djlA 193 C FREE
-1 1dk1A 40 H FREE
-1 1dk1A 44 H FREE
-1 1dk1A 48 H FREE
-1 1dk1A 49 H FREE
-1 1dk1A 51 H FREE
-1 1dkcA 2 C FREE
-1 1dkcA 9 C FREE
-1 1dkcA 18 C FREE
-1 1dkcA 19 C FREE
-1 1dkcA 23 C FREE
-1 1dkcA 34 C FREE
-1 1dkiA 131 H FREE
-1 1dkiA 159 H FREE
-1 1dkiA 176 H FREE
-1 1dkiA 199 H FREE
-1 1dkiA 275 H FREE
-1 1dkiA 312 H FREE
-1 1dkiA 326 H FREE
-1 1dklA 16 H FREE
-1 1dklA 59 H FREE
-1 1dklA 76 C FREE
-1 1dklA 107 C FREE
-1 1dklA 112 H FREE
-1 1dklA 132 C FREE
-1 1dklA 157 H FREE
-1 1dklA 177 C FREE
-1 1dklA 187 C FREE
-1 1dklA 240 H FREE
-1 1dklA 249 H FREE
-1 1dklA 281 H FREE
-1 1dklA 302 H FREE
-1 1dklA 381 C FREE
-1 1dklA 390 C FREE
-1 1dklA 407 C FREE
-1 1dkrA 35 C FREE
-1 1dkrA 56 C FREE
-1 1dkrA 58 C FREE
-1 1dkrA 71 H FREE
-1 1dkrA 135 H FREE
-1 1dkrA 149 H FREE
-1 1dkrA 175 H FREE
-1 1dkrA 250 C FREE
-1 1dkrA 251 C FREE
-1 1dkrA 253 H FREE
-1 1dkrA 306 H FREE
-1 1dl2A 22 H FREE
-1 1dl2A 34 H FREE
-1 1dl2A 37 H FREE
-1 1dl2A 80 H FREE
-1 1dl2A 112 H FREE
-1 1dl2A 155 H FREE
-1 1dl2A 163 H FREE
-1 1dl2A 255 H FREE
-1 1dl2A 273 H FREE
-1 1dl2A 294 H FREE
-1 1dl2A 303 H FREE
-1 1dl2A 306 C FREE
-1 1dl2A 323 H FREE
-1 1dl2A 346 C FREE
-1 1dl2A 390 H FREE
-1 1dl2A 406 H FREE
-1 1dl2A 409 H FREE
-1 1dl2A 411 H FREE
-1 1dl2A 429 C FREE
-1 1dl2A 432 C FREE
-1 1dl2A 446 C FREE
-1 1dl2A 489 H FREE
1 1dl6A 13 C ZN_60_A
1 1dl6A 16 H ZN_60_A
1 1dl6A 32 C ZN_60_A
1 1dl6A 35 C ZN_60_A
-1 1dm0A 96 H FREE
-1 1dm0A 132 H FREE
-1 1dm0A 144 H FREE
-1 1dm0A 213 H FREE
-1 1dm0A 241 C FREE
-1 1dm0A 242 H FREE
-1 1dm0A 243 H FREE
-1 1dm0A 244 H FREE
-1 1dm0A 260 C FREE
-1 1dm0A 271 H FREE
-1 1dm9A 36 H FREE
-1 1dm9A 110 H FREE
-1 1dm9A 128 H FREE
-1 1dmlB 28 H FREE
-1 1dmlE 30 C FREE
-1 1dmlE 68 H FREE
-1 1dmlE 82 H FREE
-1 1dmlE 217 C FREE
-1 1dmlE 261 H FREE
-1 1dmlE 271 C FREE
-1 1dmlE 299 C FREE
-1 1dn1A 15 H FREE
-1 1dn1A 43 C FREE
-1 1dn1A 44 C FREE
-1 1dn1A 84 H FREE
-1 1dn1A 102 H FREE
-1 1dn1A 109 C FREE
-1 1dn1A 159 H FREE
-1 1dn1A 179 C FREE
-1 1dn1A 244 H FREE
-1 1dn1A 292 H FREE
-1 1dn1A 294 H FREE
-1 1dn1A 346 H FREE
-1 1dn1A 348 H FREE
-1 1dn1A 353 C FREE
-1 1dn1A 356 H FREE
-1 1dn1A 365 C FREE
-1 1dn1A 428 H FREE
-1 1dn1A 444 H FREE
-1 1dn1A 497 H FREE
-1 1dn1A 520 H FREE
-1 1dn1A 522 H FREE
-1 1dn1A 551 C FREE
-1 1dn1A 570 H FREE
-1 1dnlA 23 C FREE
-1 1dnlA 41 H FREE
-1 1dnlA 53 H FREE
-1 1dnlA 71 H FREE
-1 1dnlA 86 H FREE
-1 1dnlA 111 H FREE
-1 1dnlA 176 H FREE
-1 1dnlA 179 H FREE
-1 1dnv_ 42 H FREE
-1 1dnv_ 71 C FREE
-1 1dnv_ 101 C FREE
-1 1dnv_ 203 H FREE
-1 1dnv_ 204 H FREE
-1 1dnv_ 217 C FREE
-1 1dnv_ 231 C FREE
-1 1dnv_ 235 H FREE
-1 1dnv_ 248 C FREE
-1 1dnv_ 308 H FREE
-1 1dnv_ 332 H FREE
-1 1dnv_ 338 H FREE
-1 1dnv_ 348 H FREE
-1 1dnv_ 385 C FREE
-1 1dnv_ 394 H FREE
-1 1dnyA 43 H FREE
-1 1dnyA 55 H FREE
-1 1dowA 2 H FREE
-1 1dowA 59 C FREE
-1 1dowA 171 C FREE
-1 1dowA 174 H FREE
-1 1dowB 0 H FREE
-1 1dowB 16 H FREE
-1 1dp7P 24 H FREE
-1 1dp7P 28 H FREE
-1 1dp7P 67 H FREE
1 1dpmA 20 H ZN_800
1 1dpmA 22 H ZN_800
-1 1dpmA 24 C FREE
-1 1dpmA 88 H FREE
1 1dpmA 166 H ZN_801
-1 1dpmA 192 C FREE
1 1dpmA 195 H ZN_801
-1 1dpmA 219 H FREE
-1 1dpmA 222 H FREE
-1 1dpuA 47 C FREE
-1 1dpuA 64 H FREE
-1 1dpuA 82 H FREE
-1 1dpuA 91 H FREE
-1 1dqcA 11 C FREE
-1 1dqcA 23 C FREE
-1 1dqcA 24 C FREE
-1 1dqcA 29 C FREE
-1 1dqcA 30 H FREE
-1 1dqcA 32 C FREE
-1 1dqcA 39 C FREE
-1 1dqcA 44 H FREE
-1 1dqcA 52 C FREE
-1 1dqcA 60 C FREE
-1 1dqcA 67 C FREE
-1 1dqeA 18 C FREE
-1 1dqeA 49 C FREE
-1 1dqeA 53 C FREE
-1 1dqeA 68 H FREE
-1 1dqeA 69 H FREE
-1 1dqeA 79 H FREE
-1 1dqeA 94 H FREE
-1 1dqeA 96 C FREE
-1 1dqeA 107 C FREE
-1 1dqeA 116 C FREE
-1 1dqeA 122 H FREE
-1 1dqgA 12 H FREE
-1 1dqgA 15 C FREE
-1 1dqgA 29 C FREE
-1 1dqgA 54 C FREE
-1 1dqgA 71 C FREE
-1 1dqgA 82 C FREE
-1 1dqgA 129 C FREE
-1 1dr9A 2 H FREE
-1 1dr9A 15 C FREE
-1 1dr9A 17 H FREE
-1 1dr9A 81 C FREE
-1 1dr9A 95 H FREE
-1 1dr9A 127 C FREE
-1 1dr9A 137 H FREE
-1 1dr9A 177 H FREE
-1 1dr9A 181 C FREE
-1 1dr9A 187 H FREE
-1 1drs_ 2 C FREE
-1 1drs_ 5 H FREE
-1 1drs_ 16 C FREE
-1 1drs_ 21 C FREE
-1 1drs_ 36 C FREE
-1 1drs_ 38 C FREE
-1 1drs_ 50 C FREE
-1 1drs_ 51 C FREE
-1 1drs_ 56 C FREE
1 1dsvA 4 C ZN_171_A
1 1dsvA 7 C ZN_171_A
1 1dsvA 12 H ZN_171_A
1 1dsvA 17 C ZN_171_A
-1 1dsyA 0 H FREE
-1 1dsyA 19 H FREE
-1 1dtwB 2 H FREE
-1 1dtwB 55 C FREE
-1 1dtwB 74 C FREE
-1 1dtwB 126 C FREE
-1 1dtwB 137 C FREE
-1 1dtwB 140 H FREE
-1 1dtwB 145 H FREE
-1 1dtwB 155 H FREE
-1 1dtwB 156 C FREE
-1 1dtwB 177 C FREE
-1 1dtwB 184 C FREE
-1 1dtwB 231 H FREE
-1 1dtwB 248 C FREE
-1 1dtwB 265 C FREE
-1 1dtwB 278 H FREE
-1 1dtwB 298 C FREE
-1 1dtwB 310 C FREE
-1 1dtwB 318 H FREE
-1 1dtwB 331 C FREE
-1 1dtyA 11 H FREE
-1 1dtyA 14 H FREE
-1 1dtyA 34 C FREE
-1 1dtyA 56 H FREE
-1 1dtyA 60 H FREE
-1 1dtyA 76 H FREE
-1 1dtyA 84 H FREE
-1 1dtyA 91 C FREE
-1 1dtyA 104 C FREE
-1 1dtyA 144 H FREE
-1 1dtyA 154 C FREE
-1 1dtyA 161 H FREE
-1 1dtyA 200 H FREE
-1 1dtyA 202 H FREE
-1 1dtyA 223 H FREE
-1 1dtyA 234 C FREE
-1 1dtyA 259 C FREE
-1 1dtyA 261 H FREE
-1 1dtyA 270 C FREE
-1 1dtyA 302 C FREE
-1 1dtyA 305 H FREE
-1 1dtyA 316 C FREE
-1 1dtyA 371 H FREE
-1 1dtyA 427 C FREE
-1 1du2A 46 H FREE
-1 1du2A 58 H FREE
-1 1duc_ 21 C FREE
-1 1duc_ 82 C FREE
-1 1duc_ 106 H FREE
-1 1duc_ 107 H FREE
-1 1dviA 1 H FREE
-1 1dviA 46 H FREE
-1 1dviA 119 H FREE
-1 1dviA 123 H FREE
-1 1dviA 147 C FREE
-1 1dvkA 39 H FREE
-1 1dvkA 53 H FREE
-1 1dvkA 90 H FREE
-1 1dvkA 124 H FREE
-1 1dvkA 129 H FREE
-1 1dvoA 65 C FREE
-1 1dvoA 84 H FREE
-1 1dvoA 102 C FREE
-1 1dvoA 109 C FREE
-1 1dvoA 120 H FREE
-1 1dvpA 6 C FREE
-1 1dvpA 15 H FREE
-1 1dvpA 29 C FREE
-1 1dvpA 56 H FREE
-1 1dvpA 59 C FREE
-1 1dvpA 72 C FREE
-1 1dvpA 77 H FREE
-1 1dvpA 86 C FREE
-1 1dvpA 98 H FREE
-1 1dvpA 137 H FREE
1 1dvpA 163 C ZN_401_A
-1 1dvpA 164 H FREE
1 1dvpA 166 C ZN_401_A
-1 1dvpA 177 H FREE
-1 1dvpA 178 H FREE
1 1dvpA 179 C ZN_402_A
1 1dvpA 182 C ZN_402_A
1 1dvpA 187 C ZN_401_A
1 1dvpA 190 C ZN_401_A
-1 1dvpA 195 C FREE
1 1dvpA 209 C ZN_402_A
1 1dvpA 212 C ZN_402_A
-1 1dwmA 4 C FREE
-1 1dwmA 33 H FREE
-1 1dwmA 49 C FREE
-1 1dwmA 59 H FREE
-1 1dwmA 67 H FREE
-1 1dwpA 8 H FREE
-1 1dwpA 13 H FREE
-1 1dwpA 16 C FREE
-1 1dwpA 17 H FREE
-1 1dwpA 23 H FREE
-1 1dwpA 34 H FREE
-1 1dwpA 84 C FREE
-1 1dwpA 106 H FREE
-1 1dwpA 115 H FREE
-1 1dwpA 165 C FREE
-1 1dwpA 239 H FREE
-1 1dwpA 251 H FREE
-1 1dx7A 19 H FREE
-1 1dx7A 37 H FREE
-1 1dx9A 33 H FREE
-1 1dx9A 53 C FREE
-1 1dxmA 12 H FREE
-1 1dxmA 17 H FREE
-1 1dxmA 29 H FREE
-1 1dxmA 33 H FREE
-1 1dxmA 123 C FREE
-1 1dxmA 130 H FREE
-1 1dylA 0 C FREE
-1 1dylA 6 H FREE
-1 1dylA 15 C FREE
-1 1dylA 26 H FREE
-1 1dylA 51 C FREE
-1 1dylA 57 H FREE
-1 1dylA 67 H FREE
-1 1dylA 73 H FREE
-1 1dylA 77 H FREE
-1 1dylA 78 H FREE
-1 1dynA 75 H FREE
-1 1dynA 98 C FREE
-1 1dyoA 11 H FREE
-1 1dyoA 71 C FREE
-1 1dyoA 88 C FREE
-1 1dyoA 117 H FREE
-1 1dytA 14 H FREE
-1 1dytA 22 C FREE
-1 1dytA 36 C FREE
-1 1dytA 54 C FREE
-1 1dytA 61 C FREE
-1 1dytA 63 H FREE
-1 1dytA 70 C FREE
-1 1dytA 71 H FREE
-1 1dytA 81 H FREE
-1 1dytA 82 C FREE
-1 1dytA 95 C FREE
-1 1dytA 110 C FREE
-1 1dytA 127 H FREE
-1 1dz1A 54 C FREE
-1 1dz1A 69 H FREE
-1 1dz7A 6 C FREE
-1 1dz7A 9 C FREE
-1 1dz7A 27 C FREE
-1 1dz7A 30 C FREE
-1 1dz7A 31 C FREE
-1 1dz7A 58 C FREE
-1 1dz7A 59 C FREE
-1 1dz7A 78 H FREE
-1 1dz7A 81 C FREE
-1 1dz7A 82 H FREE
-1 1dz7A 83 C FREE
-1 1dz7A 86 C FREE
-1 1dz7A 89 H FREE
-1 1dzoA 107 C FREE
-1 1dzoA 120 C FREE
-1 1dzrA 50 H FREE
-1 1dzrA 62 H FREE
-1 1dzrA 76 C FREE
-1 1dzrA 119 H FREE
-1 1dzuP 13 C FREE
-1 1dzuP 53 H FREE
-1 1dzuP 63 H FREE
-1 1dzuP 76 H FREE
1 1dzuP 91 H ZN_999_P
1 1dzuP 93 H ZN_999_P
-1 1dzuP 96 H FREE
-1 1dzuP 97 C FREE
-1 1dzuP 111 H FREE
-1 1dzuP 124 C FREE
-1 1dzuP 138 H FREE
-1 1dzuP 153 H FREE
1 1dzuP 154 H ZN_999_P
-1 1dzuP 159 C FREE
-1 1dzuP 171 H FREE
-1 1e0aB 10 H FREE
-1 1e0aB 13 H FREE
-1 1e0bA 39 H FREE
-1 1e0bA 40 H FREE
-1 1e0bA 49 C FREE
-1 1e0bA 60 H FREE
1 1e0eA 11 H ZN_47_A
1 1e0eA 15 H ZN_47_A
-1 1e0eA 23 H FREE
1 1e0eA 39 C ZN_47_A
1 1e0eA 42 C ZN_47_A
-1 1e0eA 50 H FREE
-1 1e0mA 13 H FREE
-1 1e0mA 22 H FREE
-1 1e12A 73 H FREE
-1 1e12A 123 C FREE
-1 1e12A 147 C FREE
-1 1e1aA 61 C FREE
-1 1e1aA 75 C FREE
-1 1e1aA 77 C FREE
-1 1e1aA 118 C FREE
-1 1e1aA 121 C FREE
-1 1e1aA 156 C FREE
-1 1e1aA 180 H FREE
-1 1e1aA 218 H FREE
-1 1e1aA 223 H FREE
-1 1e1aA 247 H FREE
-1 1e1aA 264 C FREE
-1 1e1aA 273 H FREE
-1 1e1aA 286 H FREE
-1 1e1aA 305 C FREE
-1 1e1hA 29 H FREE
-1 1e1hA 75 H FREE
-1 1e1hA 170 C FREE
-1 1e1hA 201 C FREE
-1 1e1hA 206 H FREE
1 1e1hA 259 H ZN_501_A
1 1e1hA 263 H ZN_501_A
-1 1e1hA 266 H FREE
-1 1e20A 38 C FREE
-1 1e20A 39 H FREE
-1 1e20A 40 C FREE
-1 1e20A 57 H FREE
-1 1e20A 89 H FREE
-1 1e20A 117 C FREE
-1 1e20A 123 C FREE
-1 1e20A 153 H FREE
-1 1e20A 174 C FREE
-1 1e20A 201 H FREE
-1 1e2hA 12 H FREE
-1 1e2hA 59 H FREE
-1 1e2hA 96 H FREE
-1 1e2hA 105 H FREE
-1 1e2hA 118 H FREE
-1 1e2hA 125 C FREE
-1 1e2hA 167 H FREE
-1 1e2hA 205 C FREE
-1 1e2hA 237 H FREE
-1 1e2hA 277 H FREE
-1 1e2hA 290 C FREE
-1 1e2hA 305 H FREE
-1 1e2hA 316 C FREE
-1 1e3uA 23 C FREE
-1 1e3uA 30 C FREE
-1 1e3uA 66 H FREE
-1 1e3uA 182 H FREE
-1 1e3yA 2 H FREE
-1 1e3yA 9 C FREE
-1 1e3yA 16 C FREE
-1 1e3yA 71 H FREE
-1 1e3yA 79 C FREE
-1 1e4jA 29 C FREE
-1 1e4jA 44 H FREE
-1 1e4jA 71 C FREE
-1 1e4jA 87 H FREE
-1 1e4jA 107 H FREE
-1 1e4jA 110 C FREE
-1 1e4jA 111 H FREE
-1 1e4jA 119 H FREE
-1 1e4jA 134 H FREE
-1 1e4jA 135 H FREE
-1 1e4jA 140 H FREE
-1 1e4jA 154 C FREE
-1 1e4sA 1 H FREE
-1 1e4sA 4 C FREE
-1 1e4sA 11 C FREE
-1 1e4sA 16 C FREE
-1 1e4sA 26 C FREE
-1 1e4sA 33 C FREE
-1 1e4sA 34 C FREE
1 1e4uA 13 C ZN_79_A
1 1e4uA 16 C ZN_79_A
1 1e4uA 30 C ZN_80_A
1 1e4uA 32 C ZN_80_A
1 1e4uA 37 C ZN_79_A
1 1e4uA 40 C ZN_79_A
-1 1e4uA 42 H FREE
1 1e4uA 52 C ZN_80_A
1 1e4uA 55 C ZN_80_A
-1 1e52A 26 H FREE
-1 1e52A 35 H FREE
-1 1e52A 52 H FREE
1 1e53A 17 C ZN_1_A
1 1e53A 20 C ZN_1_A
-1 1e53A 28 H FREE
1 1e53A 32 C ZN_2_A
1 1e53A 35 C ZN_2_A
1 1e53A 40 C ZN_1_A
1 1e53A 43 C ZN_1_A
1 1e53A 48 H ZN_2_A
1 1e53A 52 H ZN_2_A
-1 1e53A 53 C FREE
-1 1e53A 54 C FREE
-1 1e53A 57 C FREE
-1 1e5bA 2 C FREE
-1 1e5bA 83 C FREE
-1 1e5pA 34 H FREE
-1 1e5pA 37 C FREE
-1 1e5pA 41 C FREE
-1 1e5pA 56 C FREE
-1 1e5pA 130 H FREE
-1 1e5pA 148 C FREE
-1 1e6fA 5 H FREE
-1 1e6fA 8 C FREE
-1 1e6fA 17 H FREE
-1 1e6fA 45 C FREE
-1 1e6fA 51 C FREE
-1 1e6fA 58 C FREE
-1 1e6fA 90 C FREE
-1 1e6fA 106 C FREE
-1 1e6fA 126 C FREE
-1 1e6fA 133 H FREE
-1 1e6fA 138 C FREE
-1 1e79H 50 H FREE
-1 1e79H 65 H FREE
-1 1e79I 17 C FREE
1 1e7dA 22 C ZN_1158_A
1 1e7dA 25 C ZN_1158_A
-1 1e7dA 37 H FREE
-1 1e7dA 40 H FREE
-1 1e7dA 42 H FREE
1 1e7dA 57 C ZN_1158_A
1 1e7dA 60 C ZN_1158_A
-1 1e7dA 69 H FREE
-1 1e7pA 5 C FREE
-1 1e7pA 42 H FREE
-1 1e7pA 68 H FREE
-1 1e7pA 80 C FREE
-1 1e7pA 110 H FREE
-1 1e7pA 132 H FREE
-1 1e7pA 136 H FREE
-1 1e7pA 149 C FREE
-1 1e7pA 157 H FREE
-1 1e7pA 167 C FREE
-1 1e7pA 185 H FREE
-1 1e7pA 190 C FREE
-1 1e7pA 231 C FREE
-1 1e7pA 256 H FREE
-1 1e7pA 271 C FREE
-1 1e7pA 284 H FREE
-1 1e7pA 310 H FREE
-1 1e7pA 324 H FREE
-1 1e7pA 336 H FREE
-1 1e7pA 348 C FREE
-1 1e7pA 368 H FREE
-1 1e7pA 395 C FREE
-1 1e7pA 399 H FREE
-1 1e7pA 426 H FREE
-1 1e7pA 427 C FREE
-1 1e7pA 485 H FREE
-1 1e7pA 511 H FREE
-1 1e7pA 531 C FREE
-1 1e7pA 546 H FREE
-1 1e7pA 630 H FREE
-1 1e8cA 42 H FREE
-1 1e8cA 78 H FREE
-1 1e8cA 101 H FREE
-1 1e8cA 165 H FREE
-1 1e8cA 178 C FREE
-1 1e8cA 185 H FREE
-1 1e8cA 190 H FREE
-1 1e8cA 209 H FREE
-1 1e8cA 213 H FREE
-1 1e8cA 218 H FREE
-1 1e8cA 230 H FREE
-1 1e8cA 231 H FREE
-1 1e8cA 232 C FREE
-1 1e8cA 262 H FREE
-1 1e8cA 267 C FREE
-1 1e8cA 268 H FREE
-1 1e8cA 280 H FREE
-1 1e8cA 300 H FREE
-1 1e8cA 338 C FREE
-1 1e8cA 358 H FREE
-1 1e8cA 373 H FREE
-1 1e8cA 374 C FREE
-1 1e8cA 380 C FREE
-1 1e8cA 384 C FREE
-1 1e8cA 435 H FREE
-1 1e8cA 448 C FREE
-1 1e8cA 466 H FREE
-1 1e8cA 496 H FREE
-1 1e8cA 497 H FREE
-1 1e8oA 31 H FREE
-1 1e8oA 37 C FREE
-1 1e8oA 46 C FREE
-1 1e8oA 64 H FREE
-1 1e8oB 18 C FREE
-1 1e8oB 54 C FREE
-1 1e8pA 2 C FREE
-1 1e8pA 11 C FREE
-1 1e8pA 12 C FREE
-1 1e8pA 37 C FREE
-1 1e8rA 5 C FREE
-1 1e8rA 15 C FREE
-1 1e8rA 30 C FREE
-1 1e8rA 36 C FREE
-1 1e8tA 4 H FREE
-1 1e8tA 35 H FREE
-1 1e8tA 48 C FREE
-1 1e8tA 60 H FREE
-1 1e8tA 62 C FREE
-1 1e8tA 65 H FREE
-1 1e8tA 72 C FREE
-1 1e8tA 75 H FREE
-1 1e8tA 77 H FREE
-1 1e8tA 79 H FREE
-1 1e8tA 114 C FREE
-1 1e8tA 123 C FREE
-1 1e8tA 127 C FREE
-1 1e8tA 148 H FREE
-1 1e8tA 158 H FREE
-1 1e8tA 220 C FREE
-1 1e8tA 287 H FREE
-1 1e8tA 315 H FREE
-1 1e8tA 331 C FREE
-1 1e8tA 337 C FREE
-1 1e8tA 341 C FREE
-1 1e8tA 358 H FREE
-1 1e8tA 407 C FREE
-1 1e8tA 418 C FREE
-1 1e96B 35 H FREE
-1 1e96B 39 C FREE
-1 1e96B 44 C FREE
-1 1e96B 68 H FREE
-1 1e96B 120 C FREE
-1 1e96B 155 H FREE
-1 1e96B 164 C FREE
-1 1e9tA 10 C FREE
-1 1e9tA 20 C FREE
-1 1e9tA 24 H FREE
-1 1e9tA 30 C FREE
-1 1e9tA 35 C FREE
-1 1e9tA 36 C FREE
-1 1e9tA 47 C FREE
-1 1e9tA 56 C FREE
-1 1eb6A 5 C FREE
-1 1eb6A 76 H FREE
-1 1eb6A 77 C FREE
-1 1eb6A 84 C FREE
-1 1eb6A 102 C FREE
-1 1eb6A 116 C FREE
-1 1eb6A 117 H FREE
1 1eb6A 127 H ZN_178_A
1 1eb6A 131 H ZN_178_A
-1 1eb6A 176 C FREE
-1 1ebaA 18 C FREE
-1 1ebaA 28 C FREE
-1 1ebaA 57 C FREE
-1 1ebaA 60 H FREE
-1 1ebaA 73 C FREE
-1 1ebaA 100 H FREE
-1 1ebaA 104 H FREE
-1 1ebaA 127 H FREE
-1 1ebaA 143 H FREE
-1 1ebaA 171 C FREE
-1 1ebfA 77 H FREE
-1 1ebfA 140 H FREE
-1 1ebfA 307 H FREE
-1 1ebmA 4 H FREE
-1 1ebmA 19 C FREE
-1 1ebmA 45 H FREE
-1 1ebmA 65 H FREE
-1 1ebmA 66 C FREE
-1 1ebmA 102 H FREE
-1 1ebmA 103 H FREE
-1 1ebmA 110 H FREE
-1 1ebmA 131 C FREE
-1 1ebmA 137 C FREE
-1 1ebmA 154 C FREE
-1 1ebmA 170 H FREE
-1 1ebmA 186 H FREE
-1 1ebmA 228 H FREE
-1 1ebmA 232 C FREE
-1 1ebmA 244 C FREE
-1 1ebmA 246 C FREE
-1 1ebmA 261 H FREE
-1 1ebmA 264 H FREE
-1 1ebmA 273 H FREE
-1 1ecrA 26 H FREE
-1 1ecrA 30 H FREE
-1 1ecrA 49 H FREE
-1 1ecrA 60 H FREE
-1 1ecrA 72 H FREE
-1 1ecrA 75 H FREE
-1 1ecrA 98 C FREE
-1 1ecrA 112 H FREE
-1 1ecrA 115 H FREE
-1 1ecrA 125 H FREE
-1 1ecrA 143 H FREE
-1 1ecrA 145 H FREE
-1 1ecrA 162 H FREE
-1 1ecrA 175 H FREE
-1 1ecrA 181 H FREE
-1 1ecrA 252 H FREE
-1 1ecrA 254 C FREE
-1 1ecrA 286 H FREE
-1 1ecrA 303 H FREE
-1 1ecsA 49 H FREE
-1 1ecsA 61 C FREE
-1 1ecsA 62 C FREE
-1 1ecsA 75 C FREE
-1 1ecsA 91 H FREE
-1 1ed7A 22 C FREE
-1 1ed7A 26 H FREE
-1 1ee6A 5 H FREE
-1 1ee6A 65 H FREE
-1 1ee6A 66 C FREE
-1 1ee6A 70 C FREE
-1 1ee6A 147 C FREE
-1 1ee8B 26 H FREE
-1 1ee8B 66 H FREE
-1 1ee8B 80 H FREE
-1 1ee8B 95 H FREE
-1 1ee8B 227 H FREE
1 1ee8B 237 C ZN_502_B
1 1ee8B 240 C ZN_502_B
-1 1ee8B 255 H FREE
1 1ee8B 257 C ZN_502_B
1 1ee8B 260 C ZN_502_B
-1 1eejA 44 H FREE
-1 1eejA 87 H FREE
-1 1eejA 97 C FREE
-1 1eejA 100 C FREE
-1 1eejA 101 H FREE
-1 1eejA 104 H FREE
-1 1eejA 140 C FREE
-1 1eejA 162 C FREE
-1 1eejA 169 H FREE
-1 1eejA 208 H FREE
-1 1ef0A 20 C FREE
-1 1ef0A 59 H FREE
-1 1ef0A 62 H FREE
-1 1ef0A 78 C FREE
-1 1ef0A 82 H FREE
-1 1ef0A 173 H FREE
-1 1ef0A 191 H FREE
-1 1ef0A 202 H FREE
-1 1ef0A 252 C FREE
-1 1ef0A 336 H FREE
-1 1ef0A 346 H FREE
-1 1ef0A 380 H FREE
-1 1ef0A 401 C FREE
-1 1ef0A 419 C FREE
1 1ef0A 445 H ZN_2
1 1ef0A 456 H ZN_2
1 1ef0A 458 C ZN_2
-1 1ef1A 113 C FREE
-1 1ef1A 138 H FREE
-1 1ef1A 157 H FREE
-1 1ef1A 172 H FREE
-1 1ef1A 175 H FREE
-1 1ef1A 280 C FREE
-1 1ef1A 284 H FREE
-1 1ef1C 33 H FREE
-1 1ef1C 57 H FREE
1 1ef4A 5 C ZN_56_A
1 1ef4A 8 C ZN_56_A
1 1ef4A 42 C ZN_56_A
1 1ef4A 43 C ZN_56_A
-1 1ef4A 50 H FREE
-1 1efdN 123 H FREE
-1 1efdN 156 H FREE
-1 1efdN 206 C FREE
-1 1efdN 209 H FREE
-1 1efdN 252 H FREE
-1 1efzA 72 H FREE
-1 1efzA 89 H FREE
-1 1efzA 126 H FREE
-1 1efzA 132 H FREE
-1 1efzA 144 H FREE
-1 1efzA 157 C FREE
-1 1efzA 256 H FREE
-1 1efzA 280 C FREE
1 1efzA 317 C ZN_500_A
-1 1efzA 318 H FREE
1 1efzA 319 C ZN_500_A
1 1efzA 322 C ZN_500_A
-1 1efzA 331 H FREE
-1 1efzA 332 H FREE
1 1efzA 348 H ZN_500_A
-1 1eg3A 5 H FREE
-1 1eg3A 30 H FREE
-1 1eg3A 36 C FREE
-1 1eg3A 39 H FREE
-1 1eg3A 74 C FREE
-1 1eg3A 84 C FREE
-1 1eg3A 90 H FREE
-1 1eg3A 107 C FREE
-1 1eg3A 119 H FREE
-1 1eg3A 128 C FREE
-1 1eg3A 132 C FREE
-1 1eg3A 161 C FREE
-1 1eg3A 164 H FREE
-1 1eg3A 183 C FREE
-1 1eg3A 193 H FREE
-1 1eg3A 220 C FREE
-1 1eg3A 253 H FREE
-1 1eg9B 13 H FREE
-1 1eg9B 24 C FREE
-1 1eg9B 25 H FREE
-1 1eg9B 42 H FREE
-1 1eg9B 55 H FREE
-1 1eg9B 56 C FREE
-1 1eg9B 100 H FREE
-1 1eg9B 135 H FREE
-1 1eg9B 143 H FREE
-1 1eg9B 187 H FREE
-1 1eghA 12 H FREE
-1 1eghA 18 H FREE
-1 1eghA 20 H FREE
-1 1eghA 21 C FREE
-1 1eghA 32 H FREE
-1 1eghA 39 H FREE
-1 1eghA 97 H FREE
-1 1eghA 130 H FREE
-1 1egjA 29 H FREE
-1 1egjA 32 H FREE
-1 1egjA 57 H FREE
-1 1ego_ 10 C FREE
-1 1ego_ 13 C FREE
-1 1ego_ 67 H FREE
-1 1eh5A 11 H FREE
-1 1eh5A 17 C FREE
-1 1eh5A 18 C FREE
-1 1eh5A 38 H FREE
-1 1eh5A 68 C FREE
-1 1eh5A 100 C FREE
-1 1eh5A 115 H FREE
-1 1eh5A 124 C FREE
-1 1eh5A 130 H FREE
-1 1eh5A 132 C FREE
-1 1eh5A 159 H FREE
-1 1eh5A 170 H FREE
-1 1eh5A 261 H FREE
-1 1eh5A 272 H FREE
1 1eh6A 4 C ZN_200_A
1 1eh6A 23 C ZN_200_A
1 1eh6A 28 H ZN_200_A
-1 1eh6A 61 C FREE
-1 1eh6A 70 H FREE
1 1eh6A 84 H ZN_200_A
-1 1eh6A 85 H FREE
-1 1eh6A 144 C FREE
-1 1eh6A 145 H FREE
-1 1eh6A 149 C FREE
-1 1eh6A 170 H FREE
-1 1eh6A 173 H FREE
-1 1ehdA 2 C FREE
-1 1ehdA 11 C FREE
-1 1ehdA 16 C FREE
-1 1ehdA 17 C FREE
-1 1ehdA 23 C FREE
-1 1ehdA 30 C FREE
-1 1ehdA 34 C FREE
-1 1ehdA 38 C FREE
-1 1ehdA 46 H FREE
-1 1ehdA 48 C FREE
-1 1ehdA 57 C FREE
-1 1ehdA 62 C FREE
-1 1ehdA 63 C FREE
-1 1ehdA 66 H FREE
-1 1ehdA 69 C FREE
-1 1ehdA 76 C FREE
-1 1ehdA 81 C FREE
-1 1ehdA 85 C FREE
-1 1ei0A 2 C FREE
-1 1ei0A 12 C FREE
-1 1ei0A 23 C FREE
-1 1ei0A 33 C FREE
-1 1ei7A 26 C FREE
-1 1eigA 6 C FREE
-1 1eigA 7 C FREE
-1 1eigA 31 C FREE
-1 1eigA 47 C FREE
-1 1eiwA 97 H FREE
-1 1eiwA 98 C FREE
-1 1ej1B 5 H FREE
-1 1ej1B 9 H FREE
-1 1ej1B 50 H FREE
-1 1ej1B 61 C FREE
-1 1ej1B 108 C FREE
-1 1ej1B 122 C FREE
-1 1ej1B 142 C FREE
-1 1ej1B 150 H FREE
-1 1ej1B 172 H FREE
-1 1ej2A 15 H FREE
-1 1ej2A 18 H FREE
-1 1ej2A 35 C FREE
-1 1ej2A 43 H FREE
-1 1ej2A 82 C FREE
-1 1ej2A 89 H FREE
-1 1ej2A 167 H FREE
-1 1ej6D 27 H FREE
-1 1ej6D 69 C FREE
-1 1ej6D 83 H FREE
-1 1ej6D 126 C FREE
-1 1ej6D 140 H FREE
-1 1ej6D 184 H FREE
-1 1ej6D 194 C FREE
-1 1ej6D 204 H FREE
-1 1ej6D 228 H FREE
-1 1ej6D 240 C FREE
-1 1ej6D 254 C FREE
-1 1ej6D 258 H FREE
-1 1ej6D 293 C FREE
-1 1ej6D 295 C FREE
-1 1ej6D 316 H FREE
-1 1ej6D 327 H FREE
-1 1ej6D 339 C FREE
-1 1ej8A 52 H FREE
-1 1ej8A 56 H FREE
-1 1ej8A 73 H FREE
-1 1ej8A 81 C FREE
-1 1ej8A 120 H FREE
-1 1ejbA 22 H FREE
-1 1ejbA 96 H FREE
-1 1ejbA 106 H FREE
-1 1ejbA 126 C FREE
-1 1ejbA 142 H FREE
-1 1ejbA 145 H FREE
-1 1ejbA 147 H FREE
-1 1ejfA 19 C FREE
-1 1ejfA 39 C FREE
-1 1ejfA 48 H FREE
-1 1ejfA 56 H FREE
-1 1ejfA 57 C FREE
-1 1ejfA 65 H FREE
-1 1ejfA 74 C FREE
-1 1ejfA 75 C FREE
-1 1ejiA 11 H FREE
-1 1ejiA 89 C FREE
-1 1ejiA 98 H FREE
-1 1ejiA 103 C FREE
-1 1ejiA 128 H FREE
-1 1ejiA 141 H FREE
-1 1ejiA 144 H FREE
-1 1ejiA 187 H FREE
-1 1ejiA 197 C FREE
-1 1ejiA 224 H FREE
-1 1ejiA 240 H FREE
-1 1ejiA 241 C FREE
-1 1ejiA 242 H FREE
-1 1ejiA 249 H FREE
-1 1ejiA 255 C FREE
-1 1ejiA 298 H FREE
-1 1ejiA 300 H FREE
-1 1ejiA 328 C FREE
-1 1ejiA 350 H FREE
-1 1ejiA 373 C FREE
-1 1ejiA 377 C FREE
-1 1ejiA 382 C FREE
-1 1ejiA 416 H FREE
-1 1ejiA 419 H FREE
-1 1ejiA 431 H FREE
-1 1ek8A 15 C FREE
-1 1ekfA 18 H FREE
-1 1ekfA 36 H FREE
-1 1ekfA 61 H FREE
-1 1ekfA 68 H FREE
-1 1ekfA 107 C FREE
-1 1ekfA 119 C FREE
-1 1ekfA 167 C FREE
-1 1ekfA 221 C FREE
-1 1ekfA 232 H FREE
-1 1ekfA 248 H FREE
-1 1ekfA 314 C FREE
-1 1ekfA 317 C FREE
-1 1ekfA 320 H FREE
-1 1ekfA 330 H FREE
-1 1ekfA 358 H FREE
-1 1ekrA 5 H FREE
-1 1ekrA 13 H FREE
-1 1ekrA 48 H FREE
-1 1ekrA 49 H FREE
-1 1ekrA 75 C FREE
-1 1ekrA 76 H FREE
-1 1ekrA 93 H FREE
-1 1ekrA 102 C FREE
-1 1ekrA 129 C FREE
-1 1ekuA 19 H FREE
-1 1ekuA 145 H FREE
-1 1ekuA 237 H FREE
-1 1ekzA 13 H FREE
-1 1ekzA 24 H FREE
-1 1ekzA 35 H FREE
-1 1ekzA 43 C FREE
-1 1el0A 10 C FREE
-1 1el0A 11 C FREE
-1 1el0A 26 C FREE
-1 1el0A 34 C FREE
-1 1el0A 50 C FREE
-1 1el0A 61 H FREE
-1 1el0A 67 H FREE
-1 1el0A 68 C FREE
-1 1el5A 2 H FREE
-1 1el5A 38 H FREE
-1 1el5A 43 H FREE
-1 1el5A 44 H FREE
-1 1el5A 52 H FREE
-1 1el5A 79 H FREE
-1 1el5A 80 H FREE
-1 1el5A 110 H FREE
-1 1el5A 151 C FREE
-1 1el5A 169 H FREE
-1 1el5A 261 C FREE
-1 1el5A 268 H FREE
-1 1el5A 314 C FREE
-1 1el5A 323 H FREE
-1 1el5A 329 H FREE
-1 1el5A 332 H FREE
-1 1el5A 344 H FREE
-1 1el5A 367 H FREE
-1 1eljA 11 H FREE
-1 1eljA 66 H FREE
-1 1eljA 106 H FREE
-1 1eljA 330 H FREE
-1 1em2A 63 H FREE
-1 1em2A 75 C FREE
-1 1em2A 101 C FREE
-1 1em2A 153 H FREE
-1 1em2A 160 H FREE
-1 1em2A 184 C FREE
-1 1em2A 204 H FREE
-1 1em2A 217 H FREE
-1 1em8A 25 C FREE
-1 1em8A 42 C FREE
-1 1em8A 66 H FREE
-1 1em8D 10 H FREE
-1 1em8D 58 H FREE
-1 1em8D 59 C FREE
-1 1em8D 100 C FREE
-1 1em8D 104 H FREE
-1 1emn_ 7 C FREE
-1 1emn_ 13 C FREE
-1 1emn_ 15 H FREE
-1 1emn_ 18 C FREE
-1 1emn_ 27 C FREE
-1 1emn_ 29 C FREE
-1 1emn_ 40 C FREE
-1 1emn_ 46 C FREE
-1 1emn_ 52 C FREE
-1 1emn_ 57 C FREE
-1 1emn_ 66 C FREE
-1 1emn_ 68 C FREE
-1 1emn_ 80 C FREE
-1 1eni_ 15 H FREE
-1 1eni_ 33 H FREE
-1 1eni_ 55 H FREE
-1 1eni_ 77 C FREE
-1 1eni_ 106 H FREE
-1 1eo2A 21 H FREE
-1 1eo2A 36 H FREE
-1 1eo2A 133 H FREE
-1 1eo2A 148 H FREE
-1 1ep7A 23 H FREE
-1 1ep7A 35 C FREE
-1 1ep7A 38 C FREE
-1 1ep7A 82 H FREE
-1 1ep7A 108 H FREE
-1 1epaA 30 H FREE
-1 1epaA 58 H FREE
-1 1epaA 59 C FREE
-1 1epaA 110 H FREE
-1 1epaA 137 H FREE
-1 1epaA 149 H FREE
-1 1epaA 153 C FREE
-1 1eptA 6 C FREE
-1 1eptA 22 H FREE
-1 1eptA 24 C FREE
-1 1eptA 39 H FREE
-1 1eptA 40 C FREE
-1 1eptB 9 H FREE
-1 1eptB 29 H FREE
-1 1eptB 65 C FREE
-1 1eptB 72 C FREE
-1 1eq1A 14 H FREE
-1 1eq1A 93 H FREE
-1 1eq1A 150 H FREE
-1 1eq1A 159 H FREE
-1 1eq2D 73 H FREE
-1 1eq2D 101 H FREE
-1 1eq2D 103 C FREE
-1 1eq2D 176 H FREE
-1 1eq2D 186 H FREE
-1 1eq2D 253 H FREE
-1 1eqkA 21 H FREE
-1 1eqkA 33 H FREE
-1 1erzA 56 H FREE
-1 1erzA 127 H FREE
-1 1erzA 131 H FREE
-1 1erzA 142 H FREE
-1 1erzA 170 C FREE
-1 1erzA 191 C FREE
-1 1erzA 199 H FREE
-1 1erzA 206 H FREE
-1 1erzA 208 H FREE
-1 1erzA 213 H FREE
-1 1erzA 214 H FREE
-1 1erzA 241 C FREE
-1 1erzA 246 H FREE
-1 1erzA 248 C FREE
-1 1erzA 277 C FREE
-1 1erzA 283 H FREE
-1 1erzA 290 H FREE
-1 1erzA 295 H FREE
-1 1es7B 6 C FREE
-1 1es7B 8 C FREE
-1 1es7B 11 H FREE
-1 1es7B 12 C FREE
-1 1es7B 21 C FREE
-1 1es7B 26 H FREE
-1 1es7B 27 C FREE
-1 1es7B 45 C FREE
-1 1es7B 55 C FREE
-1 1es7B 69 C FREE
-1 1es7B 70 C FREE
-1 1es7B 75 C FREE
-1 1esxA 32 H FREE
-1 1esxA 39 H FREE
-1 1esxA 44 H FREE
-1 1esxA 70 H FREE
-1 1esxA 75 C FREE
-1 1esxA 77 H FREE
-1 1et1A 8 H FREE
-1 1et1A 13 H FREE
-1 1et1A 31 H FREE
-1 1ethB 16 C FREE
-1 1ethB 22 C FREE
-1 1ethB 26 C FREE
-1 1ethB 27 C FREE
-1 1ethB 29 H FREE
-1 1ethB 38 C FREE
-1 1ethB 48 C FREE
-1 1ethB 60 C FREE
-1 1ethB 62 C FREE
-1 1ethB 68 C FREE
-1 1ethB 86 C FREE
-1 1ethB 87 H FREE
-1 1euaA 27 H FREE
-1 1euaA 51 C FREE
-1 1euaA 158 C FREE
-1 1euaA 179 C FREE
-1 1ev0A 6 H FREE
-1 1ev0A 20 C FREE
-1 1evsA 5 C FREE
-1 1evsA 47 H FREE
-1 1evsA 48 C FREE
-1 1evsA 79 C FREE
-1 1evsA 82 H FREE
-1 1evsA 126 C FREE
-1 1evsA 166 C FREE
-1 1evsA 170 H FREE
-1 1evsA 173 H FREE
-1 1evsA 177 H FREE
-1 1evuA 50 H FREE
-1 1evuA 63 H FREE
-1 1evuA 64 H FREE
-1 1evuA 151 C FREE
-1 1evuA 187 C FREE
-1 1evuA 237 C FREE
-1 1evuA 313 C FREE
-1 1evuA 326 C FREE
-1 1evuA 341 H FREE
-1 1evuA 372 H FREE
-1 1evuA 373 C FREE
-1 1evuA 408 C FREE
-1 1evuA 418 H FREE
-1 1evuA 420 H FREE
-1 1evuA 422 C FREE
-1 1evuA 449 H FREE
-1 1evuA 458 H FREE
-1 1evuA 543 H FREE
-1 1evuA 604 H FREE
-1 1evuA 665 H FREE
-1 1evuA 694 C FREE
-1 1evuA 701 H FREE
-1 1evuA 715 H FREE
-1 1ew4A 6 H FREE
-1 1ew4A 31 C FREE
-1 1ew4A 57 H FREE
-1 1ew4A 69 H FREE
-1 1ew4A 79 C FREE
-1 1ewfA 44 H FREE
-1 1ewfA 49 H FREE
-1 1ewfA 131 C FREE
-1 1ewfA 134 C FREE
-1 1ewfA 137 H FREE
-1 1ewfA 142 H FREE
-1 1ewfA 144 H FREE
-1 1ewfA 158 H FREE
-1 1ewfA 174 C FREE
-1 1ewfA 232 H FREE
-1 1ewfA 233 H FREE
-1 1ewfA 249 H FREE
-1 1ewfA 316 H FREE
-1 1ewfA 324 H FREE
-1 1ewfA 360 H FREE
-1 1ewfA 389 H FREE
-1 1ewfA 442 H FREE
-1 1ewiA 74 C FREE
-1 1ewiA 76 C FREE
-1 1ewiA 79 H FREE
-1 1ewwA 3 C FREE
-1 1ewwA 16 C FREE
-1 1ewwA 24 C FREE
-1 1ewwA 36 C FREE
-1 1ewwA 61 C FREE
-1 1ewwA 66 C FREE
-1 1ewwA 79 C FREE
-1 1ewwA 84 C FREE
-1 1ewxA 39 C FREE
-1 1ewxA 42 C FREE
-1 1ewxA 57 H FREE
-1 1ewxA 67 C FREE
-1 1ewxA 102 H FREE
-1 1ex2A 60 H FREE
-1 1ex2A 62 H FREE
-1 1ex2A 73 C FREE
-1 1ex2A 78 C FREE
-1 1ex2A 100 H FREE
-1 1ex2A 113 H FREE
-1 1ex2A 183 H FREE
-1 1ex9A 13 H FREE
-1 1ex9A 80 H FREE
-1 1ex9A 82 H FREE
-1 1ex9A 108 H FREE
-1 1ex9A 182 C FREE
-1 1ex9A 234 C FREE
-1 1ex9A 237 H FREE
-1 1ex9A 250 H FREE
-1 1ex9A 275 H FREE
-1 1exbA 15 C FREE
-1 1exbA 35 H FREE
-1 1exbA 99 H FREE
-1 1exbA 139 H FREE
-1 1exbA 176 C FREE
-1 1exbA 182 H FREE
-1 1exbA 198 H FREE
-1 1exbA 212 C FREE
-1 1exbA 265 C FREE
-1 1exbA 275 C FREE
-1 1exbA 313 H FREE
-1 1exdA 24 H FREE
-1 1exdA 28 H FREE
-1 1exdA 40 H FREE
-1 1exdA 43 H FREE
-1 1exdA 48 C FREE
-1 1exdA 61 C FREE
-1 1exdA 91 H FREE
-1 1exdA 107 H FREE
-1 1exdA 171 C FREE
-1 1exdA 198 H FREE
-1 1exdA 199 H FREE
-1 1exdA 206 C FREE
-1 1exdA 215 H FREE
-1 1exdA 216 C FREE
-1 1exdA 226 H FREE
-1 1exdA 229 C FREE
-1 1exdA 252 H FREE
-1 1exdA 281 H FREE
-1 1exdA 310 C FREE
-1 1exdA 330 C FREE
-1 1exdA 368 H FREE
-1 1exdA 435 C FREE
-1 1exdA 457 H FREE
-1 1exdA 463 H FREE
-1 1exdA 525 C FREE
-1 1exdA 530 H FREE
-1 1exg_ 7 C FREE
-1 1exg_ 89 H FREE
-1 1exg_ 106 C FREE
1 1exkA 13 C ZN_80_A
1 1exkA 16 C ZN_80_A
-1 1exkA 17 H FREE
1 1exkA 30 C ZN_81_A
1 1exkA 33 C ZN_81_A
-1 1exkA 34 H FREE
1 1exkA 52 C ZN_81_A
-1 1exkA 54 H FREE
1 1exkA 55 C ZN_81_A
1 1exkA 66 C ZN_80_A
1 1exkA 69 C ZN_80_A
-1 1exkA 70 H FREE
-1 1exkA 72 H FREE
-1 1exzA 3 C FREE
-1 1exzA 41 H FREE
-1 1exzA 42 C FREE
-1 1exzA 88 C FREE
-1 1exzA 137 C FREE
-1 1eyvA 10 H FREE
-1 1eyvA 51 H FREE
-1 1eyvA 64 H FREE
-1 1eyvA 67 H FREE
-1 1eyvA 75 H FREE
-1 1eyvA 101 H FREE
-1 1eyxA 47 H FREE
-1 1eyxA 58 C FREE
-1 1eyxA 81 C FREE
-1 1eyxA 87 H FREE
-1 1eyxA 138 C FREE
-1 1ezfB 12 C FREE
-1 1ezfB 39 C FREE
-1 1ezfB 67 H FREE
-1 1ezfB 70 H FREE
-1 1ezfB 116 C FREE
-1 1ezfB 130 H FREE
-1 1ezfB 141 C FREE
-1 1ezfB 142 H FREE
-1 1ezfB 227 C FREE
-1 1ezfB 237 H FREE
-1 1ezfB 238 H FREE
-1 1ezfB 258 C FREE
-1 1ezfB 272 C FREE
-1 1ezfB 316 H FREE
-1 1ezgA 1 C FREE
-1 1ezgA 7 C FREE
-1 1ezgA 10 C FREE
-1 1ezgA 14 C FREE
-1 1ezgA 17 C FREE
-1 1ezgA 20 C FREE
-1 1ezgA 26 C FREE
-1 1ezgA 31 H FREE
-1 1ezgA 32 C FREE
-1 1ezgA 38 C FREE
-1 1ezgA 44 C FREE
-1 1ezgA 50 C FREE
-1 1ezgA 56 C FREE
-1 1ezgA 62 C FREE
-1 1ezgA 68 C FREE
-1 1ezgA 74 C FREE
-1 1ezgA 80 C FREE
-1 1ezgA 83 H FREE
-1 1ezjA 53 C FREE
-1 1ezjA 110 H FREE
-1 1ezvG 13 H FREE
-1 1ezvG 40 H FREE
-1 1ezvH 10 H FREE
-1 1ezvH 22 H FREE
-1 1ezvH 23 H FREE
-1 1ezvH 27 C FREE
-1 1ezvH 45 H FREE
-1 1ezvH 49 C FREE
-1 1ezvH 55 H FREE
-1 1ezvH 58 H FREE
-1 1f02I 202 C FREE
-1 1f02I 279 C FREE
-1 1f08A 17 C FREE
-1 1f08A 20 H FREE
-1 1f08A 59 C FREE
-1 1f08A 69 H FREE
-1 1f08A 74 C FREE
-1 1f08A 80 C FREE
-1 1f08A 104 C FREE
-1 1f08A 133 H FREE
-1 1f09A 24 H FREE
-1 1f09A 47 C FREE
-1 1f09A 67 C FREE
-1 1f09A 74 H FREE
-1 1f09A 78 H FREE
-1 1f09A 136 H FREE
-1 1f09A 166 H FREE
-1 1f09A 178 H FREE
-1 1f09A 196 H FREE
-1 1f09A 214 H FREE
-1 1f09A 228 H FREE
-1 1f0jA 13 H FREE
-1 1f0jA 36 H FREE
-1 1f0jA 42 C FREE
-1 1f0jA 74 H FREE
-1 1f0jA 76 H FREE
-1 1f0jA 82 H FREE
1 1f0jA 86 H ZN_1101_A
-1 1f0jA 95 H FREE
1 1f0jA 122 H ZN_1101_A
-1 1f0jA 126 H FREE
-1 1f0jA 154 H FREE
-1 1f0jA 155 H FREE
-1 1f0jA 167 H FREE
-1 1f0jA 168 C FREE
-1 1f0jA 198 H FREE
-1 1f0jA 237 H FREE
-1 1f0jA 238 C FREE
-1 1f0jA 280 C FREE
-1 1f0jA 283 H FREE
-1 1f0jA 300 H FREE
-1 1f0jA 347 C FREE
-1 1f0jA 375 H FREE
-1 1f0kA 18 H FREE
-1 1f0kA 27 H FREE
-1 1f0kA 28 H FREE
-1 1f0kA 53 H FREE
-1 1f0kA 124 H FREE
-1 1f0kA 216 H FREE
-1 1f0kA 238 H FREE
-1 1f0kA 259 C FREE
-1 1f0kA 283 H FREE
-1 1f0oA 2 H FREE
-1 1f0oA 14 H FREE
-1 1f0oA 25 H FREE
-1 1f0oA 82 H FREE
-1 1f0oA 83 H FREE
-1 1f0oA 84 H FREE
-1 1f0oA 135 H FREE
-1 1f0oA 151 H FREE
-1 1f0zA 11 C FREE
-1 1f0zA 18 H FREE
-1 1f0zA 48 H FREE
-1 1f2lA 1 H FREE
-1 1f2lA 2 H FREE
-1 1f2lA 7 C FREE
-1 1f2lA 11 C FREE
-1 1f2lA 25 H FREE
-1 1f2lA 33 C FREE
-1 1f2lA 45 H FREE
-1 1f2lA 49 C FREE
-1 1f2lA 63 H FREE
-1 1f2nA 57 H FREE
-1 1f2nA 79 C FREE
-1 1f2nA 93 C FREE
-1 1f2nA 121 C FREE
-1 1f2nA 155 C FREE
-1 1f2nA 156 H FREE
-1 1f2nA 173 C FREE
-1 1f2uB 120 H FREE
-1 1f2uB 130 H FREE
-1 1f2vA 51 H FREE
-1 1f2vA 53 C FREE
-1 1f2vA 84 C FREE
-1 1f2vA 91 H FREE
-1 1f2vA 106 C FREE
-1 1f32A 47 C FREE
-1 1f32A 52 H FREE
-1 1f32A 58 C FREE
-1 1f32A 65 C FREE
-1 1f32A 78 C FREE
-1 1f32A 100 H FREE
-1 1f32A 128 H FREE
-1 1f32A 145 C FREE
-1 1f39A 44 C FREE
-1 1f39A 79 C FREE
-1 1f39A 83 C FREE
-1 1f3lA 15 H FREE
-1 1f3lA 19 H FREE
-1 1f3lA 41 H FREE
-1 1f3lA 53 C FREE
-1 1f3lA 152 C FREE
-1 1f3lA 165 H FREE
-1 1f3lA 182 C FREE
-1 1f3lA 198 H FREE
-1 1f3lA 206 C FREE
-1 1f3lA 210 H FREE
-1 1f3lA 213 C FREE
-1 1f3lA 214 H FREE
-1 1f3lA 237 C FREE
-1 1f3lA 252 C FREE
-1 1f3lA 253 H FREE
-1 1f3lA 268 H FREE
-1 1f3lA 295 H FREE
-1 1f3uA 64 H FREE
-1 1f3uA 79 H FREE
-1 1f3uA 114 C FREE
-1 1f3uF 128 C FREE
-1 1f3uF 139 H FREE
-1 1f3uF 150 H FREE
1 1f3z_ 67 H ZN_300
1 1f3z_ 82 H ZN_300
-1 1f42A 27 C FREE
-1 1f42A 67 C FREE
-1 1f42A 68 H FREE
-1 1f42A 76 H FREE
-1 1f42A 82 H FREE
-1 1f42A 108 C FREE
-1 1f42A 119 C FREE
-1 1f42A 147 C FREE
-1 1f42A 170 C FREE
-1 1f42A 176 C FREE
-1 1f42A 193 H FREE
-1 1f42A 243 H FREE
-1 1f42A 251 C FREE
-1 1f42A 277 C FREE
-1 1f42A 304 C FREE
-1 1f43A 41 C FREE
-1 1f47B 17 H FREE
-1 1f47B 18 H FREE
-1 1f47B 45 H FREE
-1 1f47B 47 H FREE
-1 1f47B 106 H FREE
-1 1f4lA 11 C FREE
-1 1f4lA 21 H FREE
-1 1f4lA 24 H FREE
-1 1f4lA 28 H FREE
-1 1f4lA 43 H FREE
-1 1f4lA 49 C FREE
-1 1f4lA 54 H FREE
-1 1f4lA 80 H FREE
-1 1f4lA 95 H FREE
-1 1f4lA 98 H FREE
1 1f4lA 145 C ZN_701
1 1f4lA 148 C ZN_701
1 1f4lA 158 C ZN_701
1 1f4lA 161 C ZN_701
-1 1f4lA 189 H FREE
-1 1f4lA 268 C FREE
-1 1f4lA 291 H FREE
-1 1f4lA 301 H FREE
-1 1f4lA 323 H FREE
-1 1f4lA 349 H FREE
-1 1f4lA 477 C FREE
-1 1f4lA 522 H FREE
-1 1f4mA 41 H FREE
-1 1f4mA 43 H FREE
-1 1f51A 12 H FREE
-1 1f51A 16 H FREE
-1 1f51A 19 H FREE
-1 1f51A 53 H FREE
-1 1f51A 64 H FREE
-1 1f51A 77 H FREE
-1 1f51A 108 H FREE
-1 1f51A 121 H FREE
-1 1f51A 130 H FREE
-1 1f51A 142 H FREE
-1 1f51A 172 H FREE
-1 1f51A 174 C FREE
-1 1f53A 26 C FREE
-1 1f53A 66 H FREE
-1 1f5fA 10 H FREE
-1 1f5fA 16 H FREE
-1 1f5fA 80 H FREE
1 1f5fA 82 H ZN_251_A
1 1f5fA 100 H ZN_252_A
1 1f5fA 135 H ZN_251_A
-1 1f5fA 163 C FREE
-1 1f5fA 187 C FREE
-1 1f5mA 8 H FREE
-1 1f5mA 11 H FREE
-1 1f5mA 43 C FREE
-1 1f5mA 54 H FREE
-1 1f5mA 90 C FREE
-1 1f5mA 100 C FREE
-1 1f5mA 121 H FREE
-1 1f5mA 124 C FREE
-1 1f5mA 151 C FREE
-1 1f5mA 159 H FREE
-1 1f5mA 176 C FREE
-1 1f5qB 19 C FREE
-1 1f5qB 30 H FREE
-1 1f5qB 42 H FREE
-1 1f5qB 57 C FREE
-1 1f5qB 59 C FREE
-1 1f5qB 99 H FREE
-1 1f5qB 119 C FREE
-1 1f5qB 146 C FREE
-1 1f5qB 153 C FREE
-1 1f5qB 157 H FREE
-1 1f5qB 160 H FREE
-1 1f5qB 173 C FREE
-1 1f5qB 179 C FREE
-1 1f5qB 182 C FREE
-1 1f5qB 198 C FREE
-1 1f5qB 200 H FREE
1 1f62A 2 C ZN_52_A
1 1f62A 5 C ZN_52_A
1 1f62A 17 C ZN_53_A
1 1f62A 20 C ZN_53_A
1 1f62A 25 H ZN_52_A
1 1f62A 28 C ZN_52_A
1 1f62A 43 C ZN_53_A
1 1f62A 46 C ZN_53_A
-1 1f6vA 50 H FREE
-1 1f6vA 60 H FREE
-1 1f7lA 90 C FREE
-1 1f7lA 99 H FREE
-1 1f7lA 104 H FREE
-1 1f8vA 55 C FREE
-1 1f8vA 75 H FREE
-1 1f8vA 84 C FREE
-1 1f8vA 159 C FREE
-1 1f8vA 246 C FREE
-1 1f8vA 309 C FREE
-1 1f8vA 337 C FREE
-1 1f8vA 339 H FREE
-1 1f8xA 54 H FREE
-1 1f8xA 59 H FREE
-1 1f93A 5 H FREE
-1 1f93A 38 H FREE
-1 1f93A 61 H FREE
-1 1f93A 62 H FREE
-1 1f93A 73 H FREE
-1 1f93A 79 H FREE
-1 1f93A 81 C FREE
-1 1f94A 2 C FREE
-1 1f94A 5 C FREE
-1 1f94A 10 C FREE
-1 1f94A 11 H FREE
-1 1f94A 16 C FREE
-1 1f94A 23 C FREE
-1 1f94A 38 C FREE
-1 1f94A 42 C FREE
-1 1f94A 54 C FREE
-1 1f94A 55 C FREE
-1 1f94A 60 C FREE
-1 1f9dA 35 H FREE
-1 1f9dA 49 H FREE
-1 1f9dA 66 H FREE
-1 1f9dA 152 H FREE
-1 1f9dA 195 C FREE
-1 1f9dA 199 H FREE
-1 1f9dA 292 H FREE
-1 1f9dA 317 H FREE
-1 1f9dA 319 H FREE
-1 1f9dA 484 H FREE
-1 1f9dA 496 C FREE
-1 1f9dA 547 H FREE
-1 1f9dA 607 H FREE
-1 1f9fA 2 H FREE
-1 1f9fA 8 H FREE
-1 1f9fA 18 C FREE
-1 1f9fA 26 H FREE
-1 1f9fA 29 H FREE
-1 1f9fA 38 H FREE
-1 1f9fA 55 H FREE
-1 1f9nB 6 H FREE
-1 1f9nB 48 H FREE
-1 1f9nB 91 H FREE
-1 1f9nB 122 C FREE
-1 1f9nB 131 C FREE
-1 1fafA 41 H FREE
-1 1fafA 48 H FREE
-1 1faoA 41 H FREE
-1 1faoA 65 C FREE
-1 1faoA 79 C FREE
-1 1faoA 81 C FREE
-1 1faoA 92 C FREE
-1 1fapB 6 H FREE
-1 1fapB 10 H FREE
-1 1fapB 37 H FREE
-1 1fapB 67 C FREE
-1 1fapB 88 H FREE
1 1faq_ 3 H ZN_2
1 1faq_ 16 C ZN_1
1 1faq_ 19 C ZN_1
1 1faq_ 29 C ZN_2
1 1faq_ 32 C ZN_2
1 1faq_ 37 H ZN_1
-1 1faq_ 39 H FREE
1 1faq_ 40 C ZN_1
1 1faq_ 48 C ZN_2
-1 1fazA 44 C FREE
-1 1fazA 60 C FREE
-1 1fazA 63 H FREE
-1 1fazA 95 C FREE
-1 1fazA 106 C FREE
-1 1fb1A 71 H FREE
1 1fb1A 86 C ZN_300_A
-1 1fb1A 88 H FREE
1 1fb1A 89 H ZN_300_A
-1 1fb1A 98 H FREE
-1 1fb1A 155 H FREE
1 1fb1A 157 C ZN_300_A
-1 1fbmA 41 C FREE
-1 1fbmA 44 C FREE
-1 1fbr_ 3 C FREE
-1 1fbr_ 6 H FREE
-1 1fbr_ 30 C FREE
-1 1fbr_ 32 C FREE
-1 1fbr_ 42 C FREE
-1 1fbr_ 48 C FREE
-1 1fbr_ 75 C FREE
-1 1fbr_ 77 C FREE
-1 1fbr_ 87 C FREE
-1 1fbr_ 90 H FREE
-1 1fc3A 14 H FREE
-1 1fc3A 21 H FREE
-1 1fc3A 37 H FREE
-1 1fc3A 70 H FREE
-1 1fc3A 116 H FREE
-1 1fc7A 155 H FREE
-1 1fc7A 183 C FREE
-1 1fc7A 374 C FREE
-1 1fcdA 41 C FREE
-1 1fcdA 59 H FREE
-1 1fcdA 67 H FREE
-1 1fcdA 73 H FREE
-1 1fcdA 99 C FREE
-1 1fcdA 125 H FREE
-1 1fcdA 160 C FREE
-1 1fcdA 178 H FREE
-1 1fcdA 219 H FREE
-1 1fcdA 273 C FREE
-1 1fcdA 285 H FREE
-1 1fcdA 289 H FREE
-1 1fcdA 336 C FREE
-1 1fcdA 396 H FREE
-1 1fcqA 21 C FREE
-1 1fcqA 22 H FREE
-1 1fcqA 86 H FREE
-1 1fcqA 93 H FREE
-1 1fcqA 140 H FREE
-1 1fcqA 188 C FREE
-1 1fcqA 200 C FREE
-1 1fcqA 312 C FREE
-1 1feaA 25 H FREE
-1 1feaA 37 H FREE
-1 1feaA 38 H FREE
-1 1feaA 42 H FREE
-1 1feaA 50 C FREE
-1 1feaA 55 C FREE
-1 1feaA 121 H FREE
-1 1feaA 131 H FREE
-1 1feaA 164 H FREE
-1 1feaA 173 C FREE
-1 1feaA 191 C FREE
-1 1feaA 250 H FREE
-1 1feaA 265 H FREE
-1 1feaA 357 H FREE
-1 1feaA 362 C FREE
-1 1feaA 373 C FREE
-1 1feaA 399 H FREE
-1 1feaA 417 H FREE
-1 1feaA 426 H FREE
-1 1feaA 442 C FREE
-1 1feaA 459 H FREE
-1 1feaA 467 C FREE
-1 1fexA 43 H FREE
-1 1fexA 55 H FREE
-1 1ff3A 6 H FREE
-1 1ff3A 27 H FREE
-1 1ff3A 32 H FREE
-1 1ff3A 85 C FREE
-1 1ff3A 91 H FREE
-1 1ff3A 117 H FREE
-1 1ff3A 129 H FREE
-1 1ff3A 167 H FREE
-1 1ff3A 185 H FREE
-1 1ff3A 190 H FREE
-1 1ff3A 197 C FREE
-1 1ff3A 205 C FREE
-1 1fftC 7 H FREE
-1 1fftC 11 H FREE
-1 1fftC 13 H FREE
-1 1fftC 15 H FREE
-1 1fftC 17 H FREE
-1 1fftC 18 H FREE
-1 1fftC 36 C FREE
-1 1fftC 120 H FREE
-1 1fftC 121 H FREE
-1 1fftC 145 H FREE
-1 1fftC 148 H FREE
-1 1fftC 178 C FREE
-1 1fftC 184 H FREE
-1 1fftC 192 C FREE
-1 1fg9C 59 C FREE
-1 1fg9C 64 H FREE
-1 1fg9C 65 H FREE
-1 1fg9C 67 C FREE
-1 1fg9C 72 H FREE
-1 1fg9C 104 C FREE
-1 1fg9C 129 H FREE
-1 1fg9C 149 C FREE
-1 1fg9C 177 C FREE
-1 1fg9C 182 C FREE
-1 1fg9C 196 C FREE
-1 1fg9C 204 H FREE
-1 1fg9C 217 C FREE
-1 1fgp_ 5 C FREE
-1 1fgp_ 10 H FREE
-1 1fgp_ 34 C FREE
-1 1fgp_ 44 C FREE
-1 1fgp_ 51 C FREE
-1 1fh6A 84 H FREE
-1 1fh6A 156 H FREE
-1 1fh6A 179 H FREE
-1 1fh6A 258 C FREE
-1 1fh6A 266 H FREE
-1 1fi5A 3 C FREE
-1 1fi8C 49 C FREE
-1 1fi8C 52 H FREE
-1 1fik_ 15 C FREE
-1 1fik_ 69 C FREE
-1 1fik_ 118 H FREE
-1 1fik_ 126 C FREE
-1 1fik_ 132 H FREE
-1 1fit_ 7 H FREE
-1 1fit_ 34 H FREE
-1 1fit_ 38 C FREE
-1 1fit_ 47 H FREE
-1 1fit_ 71 H FREE
-1 1fit_ 73 H FREE
-1 1fit_ 93 H FREE
-1 1fit_ 95 H FREE
-1 1fit_ 97 H FREE
-1 1fit_ 107 H FREE
-1 1fit_ 119 H FREE
-1 1fj1E 67 C FREE
-1 1fj2A 29 H FREE
-1 1fj2A 36 H FREE
-1 1fj2A 49 H FREE
-1 1fj2A 54 C FREE
-1 1fj2A 56 H FREE
-1 1fj2A 145 C FREE
-1 1fj2A 170 C FREE
-1 1fj2A 171 H FREE
-1 1fj2A 174 C FREE
-1 1fj2A 209 H FREE
-1 1fj2A 212 C FREE
-1 1fjgB 15 H FREE
-1 1fjgB 18 H FREE
-1 1fjgB 39 H FREE
-1 1fjgB 112 H FREE
-1 1fjgB 139 H FREE
-1 1fjgC 5 H FREE
-1 1fjgC 30 H FREE
-1 1fjgC 68 H FREE
-1 1fjgC 175 H FREE
-1 1fjgE 77 H FREE
-1 1fjgE 156 H FREE
-1 1fjgH 80 H FREE
-1 1fjgH 81 H FREE
-1 1fjgH 134 C FREE
-1 1fjgJ 12 H FREE
-1 1fjgJ 55 H FREE
-1 1fjgJ 61 H FREE
-1 1fjgJ 67 H FREE
-1 1fjgK 21 H FREE
-1 1fjgK 115 H FREE
-1 1fjgK 118 C FREE
-1 1fjgL 36 C FREE
-1 1fjgL 74 H FREE
-1 1fjgL 79 H FREE
-1 1fjgL 98 H FREE
-1 1fjgM 85 C FREE
-1 1fjgM 91 H FREE
-1 1fjgP 12 H FREE
-1 1fjgP 15 H FREE
-1 1fjgQ 28 H FREE
-1 1fjgQ 44 H FREE
-1 1fjgS 13 H FREE
-1 1fjgS 46 H FREE
-1 1fjgS 56 H FREE
-1 1fjgS 68 H FREE
-1 1fjgS 82 H FREE
-1 1fjgT 15 H FREE
-1 1fjgT 72 H FREE
-1 1fjnA 3 C FREE
-1 1fjnA 9 C FREE
-1 1fjnA 10 H FREE
-1 1fjnA 12 H FREE
-1 1fjnA 13 C FREE
-1 1fjnA 20 C FREE
-1 1fjnA 24 C FREE
-1 1fjnA 28 H FREE
-1 1fjnA 32 C FREE
-1 1fjnA 34 C FREE
-1 1fjnA 37 C FREE
-1 1fjrA 4 C FREE
-1 1fjrA 54 H FREE
-1 1fjrA 58 C FREE
-1 1fjrA 60 C FREE
-1 1fjrA 65 C FREE
-1 1fjrA 69 C FREE
-1 1fjrA 70 C FREE
-1 1fjrA 72 H FREE
-1 1fjrA 74 H FREE
-1 1fjrA 81 C FREE
-1 1fjrA 110 H FREE
-1 1fjrA 125 C FREE
-1 1fjrA 151 H FREE
-1 1fjrA 163 C FREE
-1 1fjrA 166 H FREE
-1 1fjrA 182 H FREE
-1 1fjrA 184 C FREE
-1 1fjsL 2 C FREE
-1 1fjsL 9 C FREE
-1 1fjsL 13 C FREE
-1 1fjsL 14 H FREE
-1 1fjsL 22 C FREE
-1 1fjsL 24 C FREE
-1 1fjsL 37 C FREE
-1 1fjsL 45 C FREE
-1 1fjxA 30 C FREE
-1 1fjxA 34 C FREE
-1 1fjxA 71 H FREE
-1 1fjxA 75 C FREE
-1 1fjxA 80 C FREE
-1 1fjxA 126 H FREE
-1 1fjxA 147 H FREE
-1 1fjxA 169 C FREE
-1 1fjxA 203 H FREE
-1 1fjxA 274 H FREE
-1 1fjxA 278 C FREE
-1 1fjxA 291 H FREE
-1 1fkmA 37 H FREE
-1 1fkmA 73 H FREE
-1 1fkmA 79 H FREE
-1 1fkmA 87 H FREE
-1 1fkmA 99 H FREE
-1 1fkmA 123 H FREE
-1 1fkmA 180 C FREE
-1 1fkmA 194 H FREE
-1 1fkmA 220 H FREE
-1 1fkmA 225 H FREE
-1 1fkmA 238 C FREE
-1 1fkmA 327 H FREE
-1 1fkmA 331 C FREE
-1 1fkmA 387 H FREE
-1 1fl7B 2 C FREE
-1 1fl7B 16 C FREE
-1 1fl7B 19 C FREE
-1 1fl7B 27 C FREE
-1 1fl7B 31 C FREE
-1 1fl7B 50 C FREE
-1 1fl7B 65 C FREE
-1 1fl7B 67 H FREE
-1 1fl7B 68 H FREE
-1 1fl7B 81 C FREE
-1 1fl7B 82 H FREE
-1 1fl7B 83 C FREE
-1 1fl7B 86 C FREE
-1 1fl7B 93 C FREE
-1 1fl7B 103 C FREE
-1 1fleI 15 C FREE
-1 1fleI 22 C FREE
-1 1fleI 31 C FREE
-1 1fleI 37 C FREE
-1 1fleI 43 C FREE
-1 1fleI 44 C FREE
-1 1fleI 48 C FREE
-1 1fleI 52 C FREE
-1 1flgA 25 H FREE
-1 1flgA 95 H FREE
-1 1flgA 104 C FREE
-1 1flgA 105 C FREE
-1 1flgA 147 H FREE
-1 1flgA 172 H FREE
-1 1flgA 205 H FREE
-1 1flgA 241 H FREE
-1 1flgA 282 H FREE
-1 1flgA 308 H FREE
-1 1flgA 340 H FREE
-1 1flgA 372 H FREE
-1 1flgA 397 H FREE
-1 1flgA 431 H FREE
-1 1flgA 463 H FREE
-1 1flgA 481 H FREE
-1 1flgA 484 H FREE
-1 1flkA 47 H FREE
-1 1flkA 54 H FREE
-1 1flkA 114 C FREE
-1 1flkA 129 H FREE
-1 1flkA 166 H FREE
-1 1flkA 193 C FREE
-1 1fltX 15 H FREE
-1 1fltX 26 C FREE
-1 1fltX 75 C FREE
-1 1fltX 82 H FREE
-1 1fltX 91 H FREE
-1 1fm0D 33 H FREE
-1 1fm0D 63 H FREE
-1 1fm0E 40 H FREE
-1 1fm0E 53 H FREE
-1 1fm0E 82 H FREE
-1 1fm0E 102 H FREE
-1 1fn9A 3 C FREE
-1 1fn9A 8 H FREE
-1 1fn9A 44 C FREE
1 1fn9A 50 C ZN_1001_A
-1 1fn9A 52 H FREE
1 1fn9A 53 C ZN_1001_A
-1 1fn9A 66 H FREE
-1 1fn9A 69 H FREE
1 1fn9A 70 H ZN_1001_A
1 1fn9A 72 C ZN_1001_A
-1 1fn9A 78 H FREE
-1 1fn9A 93 H FREE
-1 1fn9A 106 H FREE
-1 1fn9A 145 H FREE
-1 1fn9A 189 H FREE
-1 1fn9A 229 H FREE
-1 1fn9A 250 H FREE
-1 1fn9A 255 H FREE
-1 1fn9A 279 C FREE
-1 1fn9A 303 H FREE
-1 1fnnA 20 H FREE
-1 1fnnA 41 H FREE
-1 1fnnA 42 H FREE
-1 1fnnA 118 H FREE
-1 1fnnA 166 H FREE
-1 1fnnA 260 H FREE
-1 1fnnA 288 H FREE
-1 1fnnA 304 H FREE
-1 1fnnA 321 C FREE
-1 1fnnA 331 H FREE
-1 1fntL 51 C FREE
-1 1fntL 62 C FREE
-1 1fntL 65 H FREE
-1 1fntL 101 C FREE
-1 1fntL 127 C FREE
-1 1fntL 165 H FREE
-1 1fntL 178 H FREE
-1 1fntL 187 H FREE
-1 1fntL 190 H FREE
-1 1fntM 45 C FREE
-1 1fntM 75 H FREE
-1 1fntM 78 H FREE
-1 1fntM 94 H FREE
-1 1fntM 107 H FREE
-1 1fntM 135 C FREE
-1 1fntM 194 H FREE
-1 1fntN 61 H FREE
-1 1fntN 148 H FREE
-1 1fo0A 21 C FREE
-1 1fo0A 61 H FREE
-1 1fo0A 90 C FREE
-1 1fo0B 22 C FREE
-1 1fo0B 90 C FREE
-1 1fo0B 92 C FREE
-1 1fo8A 10 C FREE
-1 1fo8A 18 C FREE
-1 1fo8A 24 H FREE
-1 1fo8A 40 C FREE
-1 1fo8A 42 H FREE
-1 1fo8A 58 H FREE
-1 1fo8A 73 H FREE
-1 1fo8A 85 H FREE
-1 1fo8A 95 H FREE
-1 1fo8A 134 C FREE
-1 1fo8A 200 C FREE
-1 1fo8A 218 H FREE
-1 1fo8A 225 H FREE
-1 1fo8A 327 H FREE
-1 1foeA 16 C FREE
-1 1foeA 31 C FREE
-1 1foeA 116 C FREE
-1 1foeA 119 H FREE
-1 1foeA 148 H FREE
-1 1foeA 184 H FREE
-1 1foeA 186 H FREE
-1 1foeA 200 H FREE
-1 1foeA 208 H FREE
-1 1foeA 240 H FREE
-1 1foeA 288 H FREE
-1 1foeA 303 H FREE
-1 1foeA 326 C FREE
-1 1foeA 330 H FREE
-1 1foeA 344 H FREE
-1 1foeA 346 C FREE
-1 1foeA 347 C FREE
-1 1foeA 361 H FREE
-1 1foeA 368 H FREE
-1 1fokA 30 H FREE
-1 1fokA 58 H FREE
-1 1fokA 80 C FREE
-1 1fokA 111 H FREE
-1 1fokA 170 H FREE
-1 1fokA 256 H FREE
-1 1fokA 358 H FREE
-1 1fokA 387 H FREE
-1 1fokA 394 H FREE
-1 1fokA 430 H FREE
-1 1fokA 486 H FREE
-1 1fokA 511 H FREE
-1 1fokA 525 H FREE
-1 1fokA 529 C FREE
-1 1fp3A 28 H FREE
-1 1fp3A 30 H FREE
-1 1fp3A 34 H FREE
-1 1fp3A 40 C FREE
-1 1fp3A 65 C FREE
-1 1fp3A 75 H FREE
-1 1fp3A 93 H FREE
-1 1fp3A 103 C FREE
-1 1fp3A 124 C FREE
-1 1fp3A 155 H FREE
-1 1fp3A 186 C FREE
-1 1fp3A 207 H FREE
-1 1fp3A 209 C FREE
-1 1fp3A 216 H FREE
-1 1fp3A 238 C FREE
-1 1fp3A 242 H FREE
-1 1fp3A 247 H FREE
-1 1fp3A 258 H FREE
-1 1fp3A 270 H FREE
-1 1fp3A 288 H FREE
-1 1fp3A 301 C FREE
-1 1fp3A 315 H FREE
-1 1fp3A 379 C FREE
-1 1fp3A 381 H FREE
-1 1fp3A 385 C FREE
-1 1fp3A 389 C FREE
-1 1fp8A 11 H FREE
-1 1fp8A 150 H FREE
-1 1fp8A 184 H FREE
-1 1fp8A 227 H FREE
-1 1fp8A 232 H FREE
-1 1fp8A 287 H FREE
-1 1fp8A 293 H FREE
-1 1fp8A 307 C FREE
-1 1fp8A 378 H FREE
-1 1fp8A 383 H FREE
-1 1fp8A 393 H FREE
-1 1fp8A 408 H FREE
-1 1fp8A 436 H FREE
-1 1fp8A 485 H FREE
-1 1fpoA 31 H FREE
-1 1fpoA 62 H FREE
-1 1fpoA 74 H FREE
-1 1fpoA 83 H FREE
-1 1fpoA 128 H FREE
-1 1fpoA 147 C FREE
-1 1fps_ 29 H FREE
-1 1fps_ 52 C FREE
-1 1fps_ 78 C FREE
-1 1fps_ 85 C FREE
-1 1fps_ 111 C FREE
-1 1fps_ 141 C FREE
-1 1fps_ 149 H FREE
-1 1fps_ 181 H FREE
-1 1fps_ 219 H FREE
-1 1fps_ 242 C FREE
-1 1fps_ 261 C FREE
-1 1fps_ 268 C FREE
-1 1fps_ 326 H FREE
-1 1fpzA 27 H FREE
-1 1fpzA 38 C FREE
-1 1fpzA 45 C FREE
-1 1fpzA 50 C FREE
-1 1fpzA 69 C FREE
-1 1fpzA 78 C FREE
-1 1fpzA 98 C FREE
-1 1fpzA 103 H FREE
-1 1fpzA 104 H FREE
-1 1fpzA 105 H FREE
-1 1fpzA 118 C FREE
-1 1fpzA 119 C FREE
-1 1fpzA 128 C FREE
-1 1fpzA 138 H FREE
-1 1fpzA 147 C FREE
-1 1fpzA 152 C FREE
-1 1fpzA 189 H FREE
-1 1fpzA 198 H FREE
1 1fr2B 101 H ZN_301_B
-1 1fr2B 102 H FREE
1 1fr2B 126 H ZN_301_B
1 1fr2B 130 H ZN_301_B
1 1fre_ 5 C ZN_43
1 1fre_ 8 H ZN_43
-1 1fre_ 16 C FREE
-1 1fre_ 24 C FREE
1 1fre_ 27 C ZN_43
1 1fre_ 33 H ZN_43
-1 1fre_ 36 H FREE
-1 1fsb_ 3 C FREE
-1 1fsb_ 8 C FREE
-1 1fsb_ 14 C FREE
-1 1fsb_ 23 C FREE
-1 1fsb_ 25 C FREE
-1 1fsb_ 34 C FREE
-1 1fseB 45 H FREE
-1 1fshA 62 H FREE
-1 1fshA 82 H FREE
-1 1fshA 87 H FREE
-1 1fshA 98 C FREE
-1 1fskA 75 H FREE
-1 1fskA 120 H FREE
-1 1fskA 125 H FREE
-1 1fskA 153 H FREE
-1 1fswA 9 H FREE
-1 1fswA 104 H FREE
-1 1fswA 182 H FREE
-1 1fswA 206 H FREE
-1 1fswA 310 H FREE
-1 1ftjA 22 H FREE
-1 1ftjA 35 C FREE
1 1ftjA 45 H ZN_269
-1 1ftjA 46 C FREE
-1 1ftjA 205 C FREE
-1 1ftjA 260 C FREE
-1 1fu5A 44 H FREE
-1 1fu5A 64 H FREE
-1 1fu5A 86 H FREE
1 1fu9A 10 C ZN_37_A
1 1fu9A 13 C ZN_37_A
1 1fu9A 26 H ZN_37_A
1 1fu9A 31 C ZN_37_A
1 1fv5A 10 C ZN_37_A
1 1fv5A 13 C ZN_37_A
1 1fv5A 26 H ZN_37_A
1 1fv5A 31 C ZN_37_A
-1 1fv5A 33 H FREE
-1 1fvl_ 3 C FREE
-1 1fvl_ 5 C FREE
-1 1fvl_ 12 C FREE
-1 1fvl_ 13 C FREE
-1 1fvl_ 18 C FREE
-1 1fvl_ 26 C FREE
-1 1fvl_ 31 C FREE
-1 1fvl_ 32 C FREE
-1 1fvl_ 35 C FREE
-1 1fvl_ 44 C FREE
-1 1fvl_ 56 C FREE
-1 1fvl_ 63 C FREE
-1 1fvzA 59 H FREE
-1 1fvzA 63 H FREE
-1 1fvzA 84 H FREE
-1 1fvzA 94 C FREE
-1 1fvzA 115 H FREE
-1 1fvzA 126 H FREE
-1 1fvzA 135 H FREE
-1 1fvzA 187 C FREE
-1 1fvzA 191 C FREE
-1 1fvzA 214 H FREE
-1 1fvzA 225 H FREE
-1 1fvzA 230 C FREE
-1 1fw9A 1 H FREE
1 1fwqA 22 C ZN_1_A
1 1fwqA 25 C ZN_1_A
-1 1fwqA 67 H FREE
1 1fwqA 93 C ZN_1_A
1 1fwqA 96 C ZN_1_A
-1 1fwqA 104 H FREE
-1 1fwqA 105 C FREE
-1 1fwqA 121 H FREE
-1 1fx2A 29 H FREE
-1 1fx2A 40 H FREE
-1 1fx2A 41 H FREE
-1 1fx2A 53 C FREE
-1 1fx2A 83 C FREE
-1 1fx2A 86 H FREE
-1 1fx2A 87 H FREE
-1 1fx2A 110 C FREE
-1 1fx2A 118 H FREE
-1 1fx2A 138 H FREE
-1 1fx2A 142 C FREE
-1 1fx2A 146 H FREE
-1 1fx2A 179 H FREE
-1 1fxkB 3 H FREE
-1 1fyc_ 8 H FREE
-1 1fyc_ 81 C FREE
-1 1fyvA 13 H FREE
-1 1fyvA 21 H FREE
-1 1fyvA 42 C FREE
-1 1fyvA 44 H FREE
-1 1fyvA 61 C FREE
-1 1fyvA 82 C FREE
-1 1fyvA 83 H FREE
-1 1fyvA 90 H FREE
-1 1fyvA 91 H FREE
-1 1fyvA 95 H FREE
-1 1fyvA 119 H FREE
-1 1fyzC 76 H FREE
-1 1fyzC 97 H FREE
-1 1fyzC 105 H FREE
-1 1fyzC 162 H FREE
-1 1fyzC 248 H FREE
-1 1fyzC 301 C FREE
-1 1fyzE 6 H FREE
-1 1fyzE 38 H FREE
-1 1fyzE 78 H FREE
-1 1fyzE 110 H FREE
-1 1fyzE 164 H FREE
-1 1fzpB 7 C FREE
-1 1fzpB 57 H FREE
-1 1fzpB 85 H FREE
-1 1fzqA 42 H FREE
-1 1fzqA 116 C FREE
-1 1fzqA 144 H FREE
-1 1fzqA 156 C FREE
-1 1fzqA 172 C FREE
-1 1g0xA 0 H FREE
-1 1g0xA 24 C FREE
-1 1g0xA 67 H FREE
-1 1g0xA 73 C FREE
-1 1g0xA 120 C FREE
-1 1g0xA 132 C FREE
-1 1g0xA 139 H FREE
-1 1g0xA 142 C FREE
-1 1g0xA 148 H FREE
-1 1g0xA 172 C FREE
-1 1g10A 8 H FREE
-1 1g12A 4 C FREE
-1 1g12A 33 H FREE
-1 1g12A 52 H FREE
-1 1g12A 58 H FREE
-1 1g12A 74 C FREE
-1 1g12A 76 C FREE
-1 1g12A 96 C FREE
1 1g12A 116 H ZN_200_A
1 1g12A 120 H ZN_200_A
-1 1g12A 155 H FREE
-1 1g1cA 23 H FREE
-1 1g1cA 36 C FREE
-1 1g1cA 61 C FREE
-1 1g1cA 90 H FREE
-1 1g1eB 11 H FREE
-1 1g1eB 38 H FREE
1 1g25A 5 C ZN_66_A
1 1g25A 8 C ZN_66_A
1 1g25A 25 C ZN_67_A
1 1g25A 27 H ZN_67_A
1 1g25A 30 C ZN_66_A
1 1g25A 33 C ZN_66_A
1 1g25A 45 C ZN_67_A
1 1g25A 48 C ZN_67_A
-1 1g26A 2 H FREE
-1 1g26A 3 C FREE
-1 1g26A 9 C FREE
-1 1g26A 15 C FREE
-1 1g26A 16 C FREE
-1 1g26A 25 C FREE
-1 1g26A 26 C FREE
-1 1g2cA 1 H FREE
-1 1g2cB 37 H FREE
-1 1g2hA 46 H FREE
-1 1g2iA 20 H FREE
-1 1g2iA 27 H FREE
-1 1g2iA 43 H FREE
-1 1g2iA 99 C FREE
-1 1g2iA 100 H FREE
-1 1g2pA 14 H FREE
-1 1g2pA 49 H FREE
-1 1g2pA 97 C FREE
-1 1g2rA 2 H FREE
-1 1g2rA 89 H FREE
-1 1g2wA 46 H FREE
-1 1g2wA 69 H FREE
-1 1g2wA 73 H FREE
-1 1g2wA 85 H FREE
-1 1g2wA 99 H FREE
-1 1g2wA 141 C FREE
-1 1g2wA 159 H FREE
-1 1g2wA 163 C FREE
-1 1g2wA 169 H FREE
-1 1g2wA 193 H FREE
-1 1g2wA 211 C FREE
-1 1g2wA 227 H FREE
-1 1g2wA 280 H FREE
-1 1g31A 48 C FREE
-1 1g31A 51 H FREE
-1 1g31A 62 C FREE
-1 1g31A 80 H FREE
-1 1g31A 100 C FREE
-1 1g31A 101 H FREE
-1 1g31A 107 C FREE
-1 1g3gA 33 C FREE
-1 1g3gA 37 C FREE
-1 1g3gA 73 C FREE
-1 1g3gA 76 H FREE
-1 1g3gA 87 H FREE
-1 1g3gA 153 C FREE
-1 1g3jB 54 H FREE
-1 1g3kA 66 H FREE
-1 1g3kA 69 H FREE
-1 1g3kA 145 H FREE
-1 1g3kA 159 C FREE
-1 1g41A 15 H FREE
-1 1g41A 45 H FREE
-1 1g41A 148 H FREE
-1 1g41A 151 H FREE
-1 1g41A 262 C FREE
-1 1g41A 294 H FREE
-1 1g41A 301 H FREE
-1 1g41A 348 H FREE
-1 1g41A 396 H FREE
1 1g47A 13 C ZN_998_A
1 1g47A 16 C ZN_998_A
1 1g47A 35 H ZN_998_A
1 1g47A 38 C ZN_998_A
1 1g47A 41 C ZN_999_A
1 1g47A 44 C ZN_999_A
1 1g47A 62 C ZN_999_A
1 1g47A 64 H ZN_999_A
-1 1g47A 73 C FREE
-1 1g4fA 4 C FREE
-1 1g4fA 32 H FREE
-1 1g4fA 40 C FREE
-1 1g4fA 47 C FREE
-1 1g4fA 55 C FREE
-1 1g4fA 65 C FREE
-1 1g4fA 69 H FREE
-1 1g4fA 85 C FREE
-1 1g4yB 12 H FREE
-1 1g4yB 14 H FREE
-1 1g4yB 52 H FREE
-1 1g4yB 58 H FREE
-1 1g4yB 67 H FREE
-1 1g57A 60 H FREE
-1 1g57A 66 C FREE
-1 1g57A 68 C FREE
-1 1g57A 135 H FREE
-1 1g57A 152 H FREE
-1 1g57A 172 C FREE
-1 1g57A 187 C FREE
-1 1g57A 194 H FREE
-1 1g57A 211 H FREE
-1 1g5cA 22 H FREE
-1 1g5cA 27 C FREE
1 1g5cA 31 C ZN_1001_A
1 1g5cA 86 H ZN_1001_A
1 1g5cA 89 C ZN_1001_A
-1 1g5cA 151 H FREE
-1 1g5hA 19 H FREE
-1 1g5hA 30 C FREE
-1 1g5hA 34 H FREE
-1 1g5hA 52 C FREE
-1 1g5hA 53 H FREE
-1 1g5hA 89 H FREE
-1 1g5hA 144 H FREE
-1 1g5hA 149 H FREE
-1 1g5hA 153 C FREE
-1 1g5hA 171 C FREE
-1 1g5hA 173 H FREE
-1 1g5hA 215 H FREE
-1 1g5hA 235 C FREE
-1 1g5hA 270 H FREE
-1 1g5hA 291 C FREE
-1 1g5hA 332 H FREE
-1 1g5hA 334 C FREE
-1 1g5hA 356 C FREE
-1 1g5hA 379 H FREE
-1 1g5hA 386 H FREE
-1 1g5hA 424 H FREE
-1 1g5rA 54 H FREE
-1 1g5rA 79 H FREE
-1 1g5rA 104 C FREE
-1 1g5rA 110 H FREE
-1 1g5rA 152 H FREE
-1 1g5rA 162 C FREE
-1 1g5rA 163 H FREE
-1 1g5rA 181 H FREE
-1 1g60A 7 H FREE
-1 1g60A 11 C FREE
-1 1g60A 45 H FREE
-1 1g60A 78 C FREE
-1 1g60A 82 C FREE
-1 1g60A 127 H FREE
-1 1g60A 146 H FREE
-1 1g60A 168 C FREE
-1 1g60A 173 H FREE
-1 1g60A 179 H FREE
-1 1g60A 192 H FREE
-1 1g60A 218 C FREE
-1 1g60A 239 C FREE
-1 1g6wD 2 H FREE
-1 1g6wD 25 H FREE
-1 1g6wD 44 H FREE
-1 1g6wD 57 H FREE
-1 1g6wD 77 H FREE
-1 1g6wD 93 H FREE
-1 1g6wD 129 H FREE
-1 1g6wD 138 H FREE
-1 1g6wD 143 H FREE
-1 1g6wD 246 H FREE
-1 1g6zA 50 C FREE
-1 1g72B 5 C FREE
-1 1g72B 11 C FREE
-1 1g72B 31 H FREE
-1 1g73A 10 H FREE
-1 1g73A 91 H FREE
-1 1g73A 130 H FREE
-1 1g73A 142 H FREE
-1 1g7dA 2 C FREE
-1 1g84A 20 H FREE
-1 1g84A 29 C FREE
-1 1g84A 78 H FREE
-1 1g84A 87 C FREE
-1 1g84A 94 H FREE
-1 1g86A 28 C FREE
-1 1g86A 40 H FREE
-1 1g86A 52 H FREE
-1 1g86A 56 C FREE
-1 1g86A 113 H FREE
-1 1g8eA 1 H FREE
-1 1g8eA 8 H FREE
-1 1g8eA 64 C FREE
-1 1g8eA 65 H FREE
-1 1g8eA 71 H FREE
-1 1g8eA 90 H FREE
-1 1g8pA 77 C FREE
-1 1g8pA 152 C FREE
-1 1g8pA 158 H FREE
-1 1g8pA 183 H FREE
-1 1g8pA 275 C FREE
-1 1g8pA 279 C FREE
-1 1g8pA 313 H FREE
-1 1g8pA 324 H FREE
-1 1g8qA 38 H FREE
-1 1g8qA 43 C FREE
-1 1g8qA 44 C FREE
-1 1g8qA 62 C FREE
-1 1g8qA 77 C FREE
-1 1g8qA 78 H FREE
-1 1g99A 30 C FREE
-1 1g99A 59 H FREE
-1 1g99A 89 H FREE
-1 1g99A 93 H FREE
-1 1g99A 115 C FREE
-1 1g99A 122 H FREE
-1 1g99A 133 C FREE
-1 1g99A 151 H FREE
-1 1g99A 171 H FREE
-1 1g99A 179 H FREE
-1 1g99A 183 H FREE
-1 1g99A 206 C FREE
-1 1g99A 207 H FREE
-1 1g99A 241 C FREE
-1 1g9mG 26 H FREE
-1 1g9mG 40 C FREE
-1 1g9mG 47 C FREE
-1 1g9mG 53 C FREE
-1 1g9mG 62 C FREE
-1 1g9mG 73 H FREE
-1 1g9mG 75 C FREE
-1 1g9mG 85 C FREE
-1 1g9mG 96 C FREE
-1 1g9mG 104 C FREE
-1 1g9mG 106 H FREE
-1 1g9mG 153 C FREE
-1 1g9mG 158 H FREE
-1 1g9mG 159 C FREE
-1 1g9mG 202 H FREE
-1 1g9mG 206 C FREE
-1 1g9mG 213 C FREE
-1 1g9mG 246 C FREE
-1 1g9mG 273 C FREE
-1 1ga3A 28 C FREE
-1 1ga3A 44 C FREE
-1 1ga3A 56 C FREE
-1 1ga3A 70 C FREE
-1 1ga3A 72 H FREE
-1 1ga3A 83 H FREE
-1 1ga3A 101 H FREE
-1 1ga7A 37 H FREE
-1 1ga7A 46 H FREE
-1 1ga7A 57 H FREE
-1 1ga7A 156 H FREE
-1 1ga7A 168 H FREE
-1 1ga7A 199 H FREE
-1 1ga7A 200 H FREE
-1 1gakA 26 H FREE
-1 1gakA 59 C FREE
-1 1gakA 74 H FREE
-1 1gakA 133 C FREE
1 1gatA 6 C ZN_67
1 1gatA 9 C ZN_67
1 1gatA 27 C ZN_67
1 1gatA 30 C ZN_67
-1 1gatA 37 H FREE
-1 1gccA 1 H FREE
-1 1gczA 39 H FREE
-1 1gczA 55 C FREE
-1 1gczA 58 C FREE
-1 1gczA 61 H FREE
-1 1gczA 79 C FREE
-1 1gd2E 29 H FREE
-1 1gd2E 44 H FREE
-1 1gd7A 22 H FREE
-1 1gd7A 64 C FREE
-1 1gdtA 162 H FREE
-1 1gefA 18 H FREE
-1 1gefA 43 C FREE
-1 1gefA 53 H FREE
-1 1gff2 8 H FREE
-1 1gff2 52 H FREE
-1 1gff2 56 C FREE
-1 1gff2 57 H FREE
-1 1gff2 69 H FREE
-1 1gff2 70 H FREE
-1 1gff2 132 H FREE
-1 1gglA 43 H FREE
-1 1gglA 47 H FREE
-1 1gglA 81 C FREE
-1 1gglA 91 H FREE
-1 1gglA 94 C FREE
-1 1gglA 107 H FREE
-1 1gglA 125 C FREE
-1 1gglA 133 H FREE
-1 1gh6A 34 C FREE
-1 1gh6A 38 H FREE
-1 1gh6A 66 H FREE
-1 1gh6A 101 C FREE
-1 1gh8A 36 H FREE
-1 1ghhA 38 H FREE
-1 1ghj_ 21 H FREE
-1 1ghqB 3 C FREE
-1 1ghqB 31 C FREE
-1 1ghqB 45 C FREE
-1 1ghqB 62 C FREE
-1 1ghqB 71 C FREE
-1 1ghqB 90 H FREE
-1 1ghqB 98 C FREE
-1 1ghqB 112 C FREE
-1 1ghqB 126 C FREE
-1 1gk4A 0 C FREE
-1 1gk4A 51 H FREE
-1 1gkaA 10 C FREE
-1 1gkaA 49 C FREE
-1 1gkaA 90 H FREE
-1 1gkaA 115 C FREE
-1 1gkaA 119 C FREE
-1 1gkaA 127 H FREE
-1 1gkaA 148 C FREE
-1 1gkaA 171 C FREE
1 1gkpA 57 H ZN_1461_A
1 1gkpA 59 H ZN_1461_A
-1 1gkpA 73 H FREE
-1 1gkpA 92 C FREE
-1 1gkpA 93 C FREE
-1 1gkpA 117 C FREE
-1 1gkpA 122 H FREE
1 1gkpA 181 H ZN_1460_A
-1 1gkpA 182 C FREE
-1 1gkpA 206 H FREE
1 1gkpA 237 H ZN_1460_A
-1 1gkpA 240 C FREE
-1 1gkpA 265 H FREE
-1 1gkpA 314 H FREE
-1 1gkpA 315 C FREE
-1 1gkpA 359 H FREE
-1 1gkpA 407 H FREE
-1 1gl1I 3 C FREE
-1 1gl1I 13 C FREE
-1 1gl1I 16 C FREE
-1 1gl1I 18 C FREE
-1 1gl1I 27 C FREE
-1 1gl1I 32 C FREE
-1 1gl2A 2 H FREE
-1 1gl2A 40 H FREE
-1 1gl2A 54 H FREE
-1 1gl2C 2 H FREE
-1 1gl2C 14 H FREE
-1 1gl4B 31 C FREE
-1 1gl4B 48 H FREE
-1 1gl4B 78 C FREE
-1 1gl4B 94 H FREE
-1 1gmeA 54 H FREE
-1 1gmeA 96 H FREE
-1 1gmlA 4 C FREE
-1 1gmlA 17 H FREE
-1 1gmlA 67 H FREE
-1 1gmlA 70 C FREE
-1 1gmlA 93 H FREE
-1 1gmlA 118 C FREE
-1 1gmlA 157 C FREE
-1 1gmlA 163 C FREE
-1 1gmmA 99 C FREE
-1 1gmmA 108 H FREE
-1 1gngX 12 H FREE
-1 1gngX 33 H FREE
-1 1gnkA 41 H FREE
-1 1gnyA 22 H FREE
-1 1gnyA 92 C FREE
-1 1gnyA 109 C FREE
-1 1go4G 59 H FREE
-1 1go4G 76 H FREE
-1 1go4G 83 C FREE
-1 1go5A 37 C FREE
-1 1go5A 54 H FREE
-1 1go9A 12 H FREE
-1 1go9A 31 H FREE
-1 1gpqA 25 H FREE
-1 1gpqA 56 C FREE
-1 1gpqA 59 H FREE
-1 1gpqA 61 C FREE
-1 1gps_ 2 C FREE
-1 1gps_ 13 C FREE
-1 1gps_ 19 C FREE
-1 1gps_ 23 C FREE
-1 1gps_ 33 C FREE
-1 1gps_ 40 C FREE
-1 1gps_ 42 C FREE
-1 1gps_ 46 C FREE
-1 1gpwA 8 C FREE
-1 1gpwA 83 H FREE
-1 1gpwA 208 H FREE
-1 1gpwA 227 H FREE
-1 1gpwA 243 H FREE
-1 1gpwB 52 H FREE
-1 1gpwB 72 H FREE
-1 1gpwB 83 C FREE
-1 1gpwB 119 H FREE
-1 1gpwB 140 H FREE
-1 1gpwB 146 C FREE
-1 1gpwB 150 H FREE
-1 1gpwB 177 H FREE
-1 1gpwB 195 C FREE
-1 1gq8A 111 H FREE
-1 1gq8A 128 C FREE
-1 1gq8A 140 H FREE
-1 1gq8A 149 C FREE
-1 1gq8A 169 C FREE
-1 1gq8A 172 H FREE
-1 1gqiA 27 H FREE
-1 1gqiA 29 H FREE
-1 1gqiA 107 H FREE
-1 1gqiA 125 H FREE
-1 1gqiA 134 H FREE
-1 1gqiA 149 H FREE
-1 1gqiA 154 H FREE
-1 1gqiA 299 H FREE
-1 1gqiA 325 H FREE
-1 1gqiA 395 H FREE
-1 1gqiA 412 H FREE
-1 1gqiA 433 H FREE
-1 1gqiA 451 H FREE
-1 1gqiA 468 H FREE
-1 1gqiA 516 H FREE
-1 1gqiA 523 H FREE
-1 1gqiA 544 H FREE
-1 1gqiA 589 H FREE
-1 1gqiA 590 H FREE
-1 1gqiA 595 H FREE
-1 1gqiA 609 H FREE
-1 1gqiA 658 C FREE
-1 1gqiA 679 H FREE
-1 1gqiA 698 H FREE
-1 1gqpA 37 H FREE
-1 1gqpA 40 H FREE
-1 1gqpA 56 H FREE
-1 1gqpA 91 H FREE
-1 1gqpA 104 C FREE
-1 1gqpA 129 H FREE
-1 1gqpA 165 C FREE
-1 1gqpA 176 H FREE
-1 1gqpA 183 H FREE
-1 1gqpA 197 H FREE
-1 1gqpA 201 H FREE
-1 1gr3A 60 H FREE
-1 1gr3A 70 C FREE
-1 1gr3A 81 H FREE
-1 1gr3A 83 H FREE
-1 1gr3A 88 H FREE
-1 1gr3A 148 H FREE
-1 1grqA 21 C FREE
-1 1grqA 120 C FREE
-1 1grqA 148 H FREE
-1 1grqA 161 H FREE
-1 1grqA 167 C FREE
-1 1grqA 174 H FREE
-1 1gs5A 33 H FREE
-1 1gs5A 41 H FREE
-1 1gs5A 45 C FREE
-1 1gs5A 94 H FREE
-1 1gs5A 120 H FREE
-1 1gs5A 238 H FREE
-1 1gsoA 14 H FREE
-1 1gsoA 116 H FREE
-1 1gsoA 170 H FREE
-1 1gsoA 183 H FREE
-1 1gsoA 206 H FREE
-1 1gsoA 216 H FREE
-1 1gsoA 245 H FREE
-1 1gsoA 290 C FREE
-1 1gsoA 312 C FREE
-1 1gsoA 316 C FREE
-1 1gsoA 353 H FREE
-1 1gsoA 367 H FREE
-1 1gsoA 387 C FREE
-1 1gsoA 393 H FREE
-1 1gsoA 410 H FREE
-1 1gsoA 414 C FREE
-1 1gsoA 416 C FREE
-1 1gt7A 45 H FREE
-1 1gt7A 49 H FREE
-1 1gt7A 102 H FREE
-1 1gt7A 120 H FREE
-1 1gt7A 124 H FREE
-1 1gt7A 125 C FREE
1 1gt7A 140 H ZN_275_A
-1 1gt7A 141 C FREE
1 1gt7A 142 H ZN_275_A
-1 1gt7A 171 C FREE
-1 1gt7A 203 H FREE
1 1gt7A 211 H ZN_275_A
-1 1gtdB 62 C FREE
-1 1gtdB 67 C FREE
-1 1gtdB 72 H FREE
-1 1gtdB 84 H FREE
-1 1gttA 11 H FREE
-1 1gttA 47 C FREE
-1 1gttA 110 C FREE
-1 1gttA 115 C FREE
-1 1gttA 142 H FREE
-1 1gttA 219 H FREE
-1 1gttA 221 H FREE
-1 1gttA 234 H FREE
-1 1gttA 273 H FREE
-1 1gttA 304 C FREE
-1 1gttA 346 H FREE
-1 1gubA 198 C FREE
-1 1guiA 59 H FREE
-1 1guiA 96 H FREE
-1 1guiA 122 H FREE
-1 1gupA 8 H FREE
-1 1gupA 10 H FREE
-1 1gupA 26 H FREE
-1 1gupA 47 H FREE
1 1gupA 51 C ZN_350_A
1 1gupA 54 C ZN_350_A
-1 1gupA 92 H FREE
-1 1gupA 98 C FREE
-1 1gupA 109 C FREE
1 1gupA 114 H ZN_350_A
-1 1gupA 159 C FREE
1 1gupA 163 H ZN_350_A
-1 1gupA 217 H FREE
-1 1gupA 239 H FREE
-1 1gupA 271 C FREE
-1 1gupA 280 H FREE
-1 1gupA 291 H FREE
-1 1gupA 295 H FREE
-1 1gupA 297 H FREE
-1 1gupA 341 H FREE
-1 1guuA 40 C FREE
-1 1guuA 42 H FREE
-1 1gv9A 26 H FREE
-1 1gv9A 39 H FREE
-1 1gv9A 52 H FREE
-1 1gv9A 161 H FREE
-1 1gv9A 173 C FREE
-1 1gv9A 213 C FREE
-1 1gv9A 226 H FREE
-1 1gv9A 240 H FREE
-1 1gvnA 31 H FREE
-1 1gvnA 69 H FREE
-1 1gvp_ 32 C FREE
-1 1gvp_ 63 H FREE
1 1gvyA 32 H ZN_1423_A
-1 1gvyA 38 H FREE
-1 1gvyA 40 H FREE
-1 1gvyA 104 H FREE
1 1gvyA 172 H ZN_1425_A
-1 1gvyA 338 H FREE
-1 1gw5A 22 C FREE
-1 1gw5A 59 C FREE
-1 1gw5A 69 H FREE
-1 1gw5A 75 H FREE
-1 1gw5A 132 H FREE
-1 1gw5A 133 C FREE
-1 1gw5A 170 C FREE
-1 1gw5A 193 H FREE
-1 1gw5A 199 H FREE
-1 1gw5A 266 C FREE
-1 1gw5A 282 C FREE
-1 1gw5A 301 H FREE
-1 1gw5A 318 H FREE
-1 1gw5A 319 H FREE
-1 1gw5A 330 C FREE
-1 1gw5A 339 H FREE
-1 1gw5A 353 C FREE
-1 1gw5A 362 H FREE
-1 1gw5A 368 H FREE
-1 1gw5A 396 C FREE
-1 1gw5A 491 C FREE
-1 1gw5A 492 H FREE
-1 1gw5M 9 H FREE
-1 1gw5M 37 H FREE
-1 1gw5M 56 H FREE
-1 1gw5M 85 C FREE
-1 1gw5M 141 H FREE
-1 1gw5M 194 H FREE
-1 1gw5M 211 C FREE
-1 1gw5M 245 C FREE
-1 1gw5M 248 H FREE
-1 1gw5M 250 C FREE
-1 1gw5M 336 C FREE
-1 1gw5M 415 H FREE
-1 1gw5M 434 C FREE
-1 1gw5S 35 H FREE
-1 1gw5S 45 H FREE
-1 1gw5S 67 C FREE
-1 1gw5S 69 C FREE
-1 1gw5S 84 H FREE
-1 1gw5S 95 H FREE
-1 1gw5S 98 C FREE
-1 1gw6A 6 C FREE
-1 1gw6A 15 C FREE
-1 1gw6A 19 H FREE
-1 1gw6A 21 H FREE
-1 1gw6A 24 C FREE
-1 1gw6A 127 H FREE
-1 1gw6A 134 C FREE
-1 1gw6A 138 H FREE
-1 1gw6A 139 C FREE
-1 1gw6A 145 C FREE
-1 1gw6A 198 C FREE
-1 1gw6A 273 C FREE
1 1gw6A 294 H ZN_1615_A
1 1gw6A 298 H ZN_1615_A
-1 1gw6A 312 H FREE
-1 1gw6A 319 H FREE
-1 1gw6A 326 H FREE
-1 1gw6A 328 C FREE
-1 1gw6A 338 H FREE
-1 1gw6A 359 H FREE
-1 1gw6A 467 C FREE
-1 1gw6A 496 H FREE
-1 1gw6A 515 H FREE
-1 1gw6A 541 C FREE
-1 1gw6A 580 H FREE
-1 1gw6A 590 H FREE
-1 1gw6A 595 H FREE
-1 1gwyA 146 H FREE
-1 1gx1A 5 H FREE
1 1gx1A 10 H ZN_1157_A
-1 1gx1A 34 H FREE
1 1gx1A 42 H ZN_1157_A
-1 1gx1A 108 H FREE
-1 1gx1A 122 C FREE
-1 1gx1A 123 H FREE
-1 1gx1A 148 C FREE
-1 1gxcA 44 C FREE
-1 1gxcA 57 C FREE
-1 1gxcA 60 C FREE
-1 1gxcA 79 H FREE
-1 1gxcA 99 H FREE
-1 1gxlA 200 H FREE
-1 1gxoA 128 H FREE
-1 1gxoA 192 C FREE
-1 1gxoA 195 H FREE
-1 1gxqA 20 H FREE
-1 1gxqA 40 H FREE
-1 1gxqA 45 H FREE
-1 1gxqA 58 H FREE
-1 1gxqA 74 H FREE
-1 1gxqA 87 H FREE
-1 1gxrA 15 H FREE
-1 1gxrA 40 H FREE
-1 1gxrA 49 H FREE
-1 1gxrA 54 C FREE
-1 1gxrA 64 H FREE
-1 1gxrA 72 C FREE
-1 1gxrA 80 H FREE
-1 1gxrA 92 C FREE
-1 1gxrA 102 C FREE
-1 1gxrA 109 C FREE
-1 1gxrA 143 C FREE
-1 1gxrA 155 C FREE
-1 1gxrA 158 C FREE
-1 1gxrA 159 C FREE
-1 1gxrA 170 H FREE
-1 1gxrA 181 H FREE
-1 1gxrA 187 C FREE
-1 1gxrA 220 H FREE
-1 1gxrA 232 C FREE
-1 1gxrA 251 H FREE
-1 1gxrA 261 H FREE
-1 1gxrA 263 H FREE
-1 1gxrA 266 C FREE
-1 1gxrA 275 C FREE
-1 1gxrA 311 C FREE
-1 1gxtA 6 C FREE
-1 1gxtA 35 H FREE
-1 1gxtA 39 C FREE
-1 1gxtA 63 H FREE
-1 1gxtA 64 C FREE
-1 1gxyA 20 C FREE
-1 1gxyA 70 H FREE
-1 1gxyA 100 H FREE
-1 1gxyA 105 H FREE
-1 1gxyA 120 C FREE
-1 1gxyA 121 H FREE
-1 1gxyA 132 H FREE
-1 1gxyA 163 H FREE
-1 1gxyA 172 C FREE
-1 1gxyA 222 C FREE
-1 1gy3B 4 H FREE
-1 1gy3B 8 H FREE
-1 1gy3B 18 C FREE
-1 1gy3B 58 H FREE
-1 1gy3B 121 H FREE
-1 1gy3B 146 H FREE
-1 1gy3B 152 C FREE
-1 1gy3B 186 H FREE
-1 1gy3B 215 C FREE
-1 1gy3B 220 H FREE
-1 1gy3B 229 H FREE
-1 1gy3B 244 H FREE
-1 1gyfA 39 C FREE
-1 1gyjA 1 H FREE
-1 1gyjA 6 C FREE
-1 1gyjA 30 H FREE
-1 1gywA 107 H FREE
-1 1gzhC 20 H FREE
-1 1gzhC 29 C FREE
-1 1gzhC 40 C FREE
-1 1gzhC 46 C FREE
-1 1gzhC 73 H FREE
1 1gzhC 81 C ZN_1290_C
-1 1gzhC 83 H FREE
1 1gzhC 84 H ZN_1290_C
-1 1gzhC 87 C FREE
-1 1gzhC 98 H FREE
-1 1gzhC 119 H FREE
-1 1gzhC 134 C FREE
-1 1gzhC 138 H FREE
1 1gzhC 143 C ZN_1290_C
1 1gzhC 147 C ZN_1290_C
-1 1gzhC 180 C FREE
-1 1gzhC 182 C FREE
-1 1gzjA 91 H FREE
-1 1gzjA 133 H FREE
-1 1gzjA 196 H FREE
-1 1gzjA 210 C FREE
-1 1gzjA 247 C FREE
-1 1gzsB 50 C FREE
-1 1gzsB 51 C FREE
-1 1gzsB 116 H FREE
-1 1gzsB 140 C FREE
-1 1h0aA 14 H FREE
-1 1h0aA 66 H FREE
-1 1h0aA 72 H FREE
-1 1h0aA 95 C FREE
-1 1h0aA 145 H FREE
-1 1h0mD 2 H FREE
-1 1h0mD 18 C FREE
-1 1h0mD 30 H FREE
-1 1h0mD 40 H FREE
-1 1h0mD 43 H FREE
-1 1h0mD 45 H FREE
-1 1h0mD 53 H FREE
-1 1h0mD 80 H FREE
-1 1h0mD 88 H FREE
-1 1h0mD 103 H FREE
-1 1h0mD 155 H FREE
-1 1h0mD 222 H FREE
-1 1h0zA 11 C FREE
-1 1h0zA 25 C FREE
-1 1h0zA 40 H FREE
-1 1h0zA 44 C FREE
-1 1h0zA 47 C FREE
1 1h1zA 36 H ZN_1224_A
-1 1h1zA 43 H FREE
-1 1h1zA 61 H FREE
-1 1h1zA 68 C FREE
1 1h1zA 69 H ZN_1224_A
-1 1h1zA 93 H FREE
-1 1h1zA 196 C FREE
-1 1h20A 2 H FREE
-1 1h20A 7 C FREE
-1 1h20A 11 C FREE
-1 1h20A 14 H FREE
-1 1h20A 17 C FREE
-1 1h20A 23 C FREE
-1 1h20A 26 C FREE
-1 1h20A 33 C FREE
-1 1h2dA 30 H FREE
-1 1h2dA 33 H FREE
-1 1h2dA 93 H FREE
-1 1h2dA 114 H FREE
-1 1h2dA 179 H FREE
-1 1h2kS 14 C FREE
-1 1h3fA 5 H FREE
-1 1h3fA 51 H FREE
-1 1h3fA 54 H FREE
-1 1h3fA 69 H FREE
-1 1h3fA 120 H FREE
-1 1h3fA 170 H FREE
-1 1h3fA 217 C FREE
-1 1h3fA 288 H FREE
-1 1h3lB 54 H FREE
-1 1h3mA 3 H FREE
-1 1h3mA 7 C FREE
-1 1h3mA 23 C FREE
-1 1h3mA 38 H FREE
-1 1h3mA 41 H FREE
-1 1h3mA 46 H FREE
-1 1h3mA 71 H FREE
-1 1h3mA 103 H FREE
-1 1h3mA 109 C FREE
-1 1h3mA 111 H FREE
-1 1h3mA 151 H FREE
-1 1h3mA 160 H FREE
-1 1h3mA 173 H FREE
-1 1h3mA 175 C FREE
-1 1h3mA 196 C FREE
-1 1h3mA 199 H FREE
-1 1h3mA 230 H FREE
-1 1h3oA 18 H FREE
-1 1h3oA 24 H FREE
-1 1h3oA 33 H FREE
-1 1h3oB 2 H FREE
-1 1h3oB 47 C FREE
-1 1h3oB 52 H FREE
-1 1h3oB 66 H FREE
-1 1h3qA 11 H FREE
-1 1h3qA 12 H FREE
-1 1h3qA 33 H FREE
-1 1h3qA 35 H FREE
-1 1h3qA 42 H FREE
-1 1h3qA 79 H FREE
-1 1h3qA 86 H FREE
-1 1h3qA 136 H FREE
-1 1h4lD 7 C FREE
-1 1h4lD 13 C FREE
-1 1h4lD 16 C FREE
-1 1h4lD 21 H FREE
-1 1h4lD 61 C FREE
-1 1h4lD 73 H FREE
-1 1h4lD 82 C FREE
-1 1h4lD 106 C FREE
-1 1h4lD 114 C FREE
-1 1h4lD 133 H FREE
-1 1h4yA 22 H FREE
-1 1h4yA 23 H FREE
-1 1h5oA 3 C FREE
-1 1h5oA 4 H FREE
-1 1h5oA 9 H FREE
-1 1h5oA 10 C FREE
-1 1h5oA 17 C FREE
-1 1h5oA 29 C FREE
-1 1h5oA 35 C FREE
-1 1h5oA 36 C FREE
-1 1h5pA 15 C FREE
-1 1h5pA 35 C FREE
-1 1h5pA 67 C FREE
-1 1h67A 34 C FREE
-1 1h67A 56 H FREE
-1 1h67A 70 H FREE
-1 1h67A 76 H FREE
-1 1h67A 90 H FREE
-1 1h6dA 105 C FREE
-1 1h6dA 107 H FREE
-1 1h6dA 162 H FREE
-1 1h6dA 175 H FREE
-1 1h6dA 178 C FREE
-1 1h6dA 189 C FREE
-1 1h6dA 209 C FREE
-1 1h6dA 210 H FREE
-1 1h6dA 317 H FREE
-1 1h6dA 359 H FREE
-1 1h6dA 382 H FREE
-1 1h6gA 12 H FREE
-1 1h6gA 49 H FREE
-1 1h6gA 61 C FREE
-1 1h6gA 84 C FREE
-1 1h6gA 141 H FREE
-1 1h6gA 149 C FREE
-1 1h6gA 177 H FREE
-1 1h6qA 31 C FREE
-1 1h75A 10 C FREE
-1 1h75A 13 C FREE
-1 1h75A 14 H FREE
-1 1h75A 72 H FREE
-1 1h75A 76 H FREE
-1 1h79A 11 H FREE
-1 1h79A 43 H FREE
-1 1h79A 57 H FREE
-1 1h79A 63 H FREE
-1 1h79A 65 H FREE
-1 1h79A 78 C FREE
-1 1h79A 79 C FREE
-1 1h79A 121 H FREE
-1 1h79A 146 H FREE
-1 1h79A 259 C FREE
-1 1h79A 289 C FREE
-1 1h79A 347 C FREE
-1 1h79A 353 C FREE
-1 1h79A 404 H FREE
-1 1h79A 425 H FREE
-1 1h79A 448 C FREE
-1 1h79A 452 C FREE
-1 1h79A 476 H FREE
-1 1h79A 496 H FREE
-1 1h79A 503 H FREE
-1 1h79A 529 H FREE
1 1h79A 542 C ZN_1588_A
1 1h79A 545 C ZN_1588_A
-1 1h79A 549 H FREE
1 1h79A 560 C ZN_1588_A
1 1h79A 563 C ZN_1588_A
-1 1h79A 578 C FREE
-1 1h79A 599 H FREE
-1 1h79A 603 H FREE
-1 1h7cA 66 C FREE
-1 1h7dA 10 C FREE
-1 1h7dA 37 C FREE
-1 1h7dA 47 C FREE
-1 1h8bA 42 C FREE
-1 1h8lA 9 H FREE
-1 1h8lA 10 H FREE
-1 1h8lA 11 H FREE
-1 1h8lA 56 H FREE
1 1h8lA 70 H ZN_999_A
-1 1h8lA 88 C FREE
-1 1h8lA 107 H FREE
1 1h8lA 177 H ZN_999_A
-1 1h8lA 226 C FREE
-1 1h8lA 237 H FREE
-1 1h8lA 262 C FREE
-1 1h8lA 271 C FREE
-1 1h8lA 299 H FREE
-1 1h8lA 327 H FREE
-1 1h8mA 66 H FREE
-1 1h8mA 75 C FREE
-1 1h8mA 104 H FREE
-1 1h8pA 23 C FREE
-1 1h8pA 34 H FREE
-1 1h8pA 37 C FREE
-1 1h8pA 40 H FREE
-1 1h8pA 47 C FREE
-1 1h8pA 60 C FREE
-1 1h8pA 68 C FREE
-1 1h8pA 82 C FREE
-1 1h8pA 93 C FREE
-1 1h8pA 108 C FREE
-1 1h8vA 3 C FREE
-1 1h8vA 31 C FREE
-1 1h8vA 44 H FREE
-1 1h8vA 107 H FREE
-1 1ha6A 5 C FREE
-1 1ha6A 6 C FREE
-1 1ha6A 31 C FREE
-1 1ha6A 39 H FREE
-1 1ha6A 47 C FREE
-1 1hae_ 1 H FREE
-1 1hae_ 5 C FREE
-1 1hae_ 13 C FREE
-1 1hae_ 19 C FREE
-1 1hae_ 33 C FREE
-1 1hae_ 35 C FREE
-1 1hae_ 44 C FREE
-1 1havA 43 H FREE
-1 1havA 101 H FREE
-1 1havA 144 H FREE
-1 1havA 171 C FREE
-1 1havA 190 H FREE
-1 1hbwA 3 H FREE
-1 1hbxE 61 H FREE
-1 1hbxE 86 C FREE
-1 1hcc_ 4 C FREE
-1 1hcc_ 12 H FREE
-1 1hcc_ 17 H FREE
-1 1hcc_ 32 C FREE
-1 1hcc_ 46 C FREE
-1 1hcc_ 53 H FREE
-1 1hcc_ 57 C FREE
-1 1hcd_ 8 H FREE
-1 1hcd_ 9 H FREE
-1 1hcd_ 11 H FREE
-1 1hcd_ 23 H FREE
-1 1hcd_ 24 H FREE
-1 1hcd_ 26 H FREE
-1 1hcd_ 27 H FREE
-1 1hcd_ 29 H FREE
-1 1hcd_ 30 H FREE
-1 1hcd_ 32 H FREE
-1 1hcd_ 34 H FREE
-1 1hcd_ 38 H FREE
-1 1hcd_ 47 H FREE
-1 1hcd_ 48 C FREE
-1 1hcd_ 57 H FREE
-1 1hcd_ 64 H FREE
-1 1hcd_ 65 H FREE
-1 1hcd_ 67 H FREE
-1 1hcd_ 70 H FREE
-1 1hcd_ 74 H FREE
-1 1hcd_ 77 H FREE
-1 1hcd_ 78 H FREE
-1 1hcd_ 96 H FREE
-1 1hcd_ 97 H FREE
-1 1hcd_ 99 H FREE
-1 1hcd_ 105 H FREE
-1 1hcd_ 106 H FREE
-1 1hcd_ 108 H FREE
-1 1hcfX 1 H FREE
-1 1hcfX 16 H FREE
-1 1hcfX 17 H FREE
-1 1hcfX 19 C FREE
-1 1hcfX 48 C FREE
-1 1hcfX 52 H FREE
-1 1hcfX 56 H FREE
-1 1hcfX 60 H FREE
-1 1hcfX 62 C FREE
-1 1hcfX 70 H FREE
-1 1hcfX 94 H FREE
-1 1hcrA 8 H FREE
-1 1hcrA 21 H FREE
-1 1hd5A 10 C FREE
-1 1hd5A 11 C FREE
-1 1hd5A 15 C FREE
-1 1hd5A 30 C FREE
-1 1hd5A 46 C FREE
-1 1hd5A 55 C FREE
-1 1hd5A 85 C FREE
-1 1hd5A 86 C FREE
-1 1hd5A 88 C FREE
-1 1hd5A 118 H FREE
-1 1hd5A 134 C FREE
-1 1hd5A 155 C FREE
-1 1hd5A 166 C FREE
-1 1hd5A 188 C FREE
-1 1hd5A 198 C FREE
-1 1hdfA 19 H FREE
-1 1hdlA 7 C FREE
-1 1hdlA 8 H FREE
-1 1hdlA 21 C FREE
-1 1hdlA 40 C FREE
-1 1hdlA 43 C FREE
-1 1hekA 36 C FREE
-1 1hekA 47 H FREE
-1 1hezE 54 H FREE
-1 1hf2B 51 H FREE
-1 1hf2B 54 H FREE
-1 1hf2B 64 H FREE
-1 1hf2B 115 H FREE
-1 1hf2B 177 H FREE
-1 1hf2B 189 H FREE
-1 1hfjA 92 H FREE
-1 1hfjA 105 H FREE
-1 1hfjA 202 H FREE
-1 1hfjA 239 H FREE
-1 1hfjA 301 H FREE
-1 1hfjA 324 H FREE
-1 1hgdA 13 C FREE
-1 1hgdA 16 H FREE
-1 1hgdA 17 H FREE
-1 1hgdA 51 C FREE
-1 1hgdA 55 H FREE
-1 1hgdA 63 C FREE
-1 1hgdA 74 H FREE
-1 1hgdA 75 C FREE
-1 1hgdA 96 C FREE
-1 1hgdA 138 C FREE
-1 1hgdA 182 H FREE
-1 1hgdA 183 H FREE
-1 1hgdA 276 C FREE
-1 1hgdA 280 C FREE
-1 1hgdA 304 C FREE
-1 1hic_ 5 C FREE
-1 1hic_ 13 C FREE
-1 1hic_ 15 C FREE
-1 1hic_ 21 C FREE
-1 1hic_ 27 C FREE
-1 1hic_ 38 C FREE
-1 1hic_ 50 H FREE
-1 1hiwA 33 H FREE
-1 1hiwA 57 C FREE
-1 1hiwA 87 C FREE
-1 1hiwA 89 H FREE
-1 1hjrA 31 C FREE
-1 1hjrA 122 H FREE
-1 1hjrA 148 H FREE
-1 1hjrA 149 C FREE
-1 1hjrA 150 H FREE
-1 1hjsA 80 H FREE
-1 1hjsA 90 H FREE
-1 1hjsA 157 H FREE
-1 1hjsA 177 H FREE
-1 1hjsA 251 C FREE
-1 1hjsA 301 H FREE
-1 1hjsA 309 C FREE
-1 1hjzA 38 H FREE
-1 1hjzA 50 C FREE
-1 1hjzA 76 H FREE
-1 1hjzA 97 H FREE
-1 1hjzA 103 C FREE
-1 1hjzA 146 C FREE
-1 1hk9E 58 H FREE
-1 1hk9E 71 H FREE
-1 1hk9E 72 H FREE
-1 1hkeA 19 H FREE
-1 1hkeA 58 C FREE
-1 1hkeA 61 H FREE
-1 1hkeA 63 C FREE
-1 1hkfA 31 C FREE
-1 1hkfA 46 C FREE
-1 1hkfA 54 C FREE
-1 1hkfA 97 H FREE
-1 1hkfA 100 C FREE
-1 1hks_ 24 C FREE
-1 1hks_ 51 H FREE
-1 1hks_ 67 H FREE
-1 1hks_ 88 H FREE
-1 1hkxA 41 C FREE
-1 1hkxA 63 H FREE
-1 1hkxA 79 H FREE
-1 1hkxA 86 H FREE
-1 1hkxA 88 H FREE
-1 1hkxA 96 C FREE
-1 1hkxA 124 H FREE
-1 1hkxA 134 H FREE
-1 1hkxA 136 H FREE
-1 1hkxA 146 H FREE
-1 1hlgA 56 H FREE
-1 1hlgA 139 H FREE
-1 1hlgA 143 H FREE
-1 1hlgA 206 H FREE
-1 1hlgA 218 C FREE
-1 1hlgA 227 C FREE
-1 1hlgA 235 C FREE
-1 1hlgA 253 H FREE
-1 1hlgA 265 H FREE
-1 1hlgA 289 H FREE
-1 1hlgA 336 H FREE
-1 1hlgA 344 H FREE
-1 1hllA 5 H FREE
-1 1hllA 7 C FREE
-1 1hlvA 64 C FREE
-1 1hn6A 7 C FREE
-1 1hn6A 54 C FREE
-1 1hn6A 56 C FREE
-1 1hn6A 66 C FREE
-1 1hn6A 71 C FREE
-1 1hn6A 73 C FREE
-1 1hn6A 102 H FREE
-1 1hnf_ 71 H FREE
-1 1hnf_ 114 C FREE
-1 1hnf_ 121 C FREE
-1 1hnf_ 139 H FREE
-1 1hnf_ 149 H FREE
-1 1hnf_ 161 C FREE
-1 1hnf_ 178 C FREE
-1 1ho4A 10 H FREE
-1 1ho4A 43 H FREE
-1 1ho4A 50 H FREE
-1 1ho4A 87 H FREE
-1 1ho4A 89 C FREE
-1 1ho4A 90 C FREE
-1 1ho4A 118 C FREE
-1 1ho4A 153 H FREE
-1 1ho4A 156 C FREE
-1 1ho4A 191 H FREE
-1 1ho4A 196 H FREE
-1 1ho4A 208 H FREE
-1 1ho4A 214 H FREE
-1 1hp1A 12 H FREE
-1 1hp1A 16 H FREE
1 1hp1A 17 H ZN_600_A
-1 1hp1A 19 H FREE
-1 1hp1A 91 H FREE
1 1hp1A 191 H ZN_601_A
-1 1hp1A 194 H FREE
-1 1hp1A 200 H FREE
1 1hp1A 226 H ZN_601_A
-1 1hp1A 232 C FREE
-1 1hp1A 249 C FREE
-1 1hp1A 263 H FREE
-1 1hp7A 14 H FREE
-1 1hp7A 15 H FREE
-1 1hp7A 19 H FREE
-1 1hp7A 42 H FREE
1 1hp7A 72 H ZN_401_A
1 1hp7A 92 H ZN_401_A
1 1hp7A 100 H ZN_405_A
1 1hp7A 138 H ZN_405_A
-1 1hp7A 208 H FREE
-1 1hp7A 230 H FREE
-1 1hp7A 231 C FREE
1 1hp7A 261 H ZN_403_A
-1 1hp7A 268 H FREE
1 1hp7A 286 H ZN_404_A
-1 1hp7A 333 H FREE
-1 1hq0A 61 H FREE
-1 1hq0A 146 C FREE
-1 1hq0A 161 H FREE
-1 1hq0A 250 H FREE
-1 1hqmE 32 H FREE
-1 1hqz1 10 H FREE
-1 1hqz1 52 H FREE
-1 1hqz1 86 C FREE
-1 1hqz1 114 H FREE
-1 1hr0W 42 H FREE
-1 1hruA 34 C FREE
-1 1hruA 120 H FREE
-1 1hruA 127 C FREE
-1 1hruA 147 C FREE
-1 1hssA 5 C FREE
-1 1hssA 19 C FREE
-1 1hssA 27 C FREE
-1 1hssA 40 C FREE
-1 1hssA 41 C FREE
-1 1hssA 46 H FREE
-1 1hssA 51 C FREE
-1 1hssA 53 C FREE
-1 1hssA 67 H FREE
-1 1hssA 82 C FREE
-1 1hssA 98 C FREE
-1 1hssA 114 C FREE
-1 1htlA 26 H FREE
-1 1htlA 43 H FREE
-1 1htlA 69 H FREE
-1 1htlA 106 H FREE
-1 1htlA 139 H FREE
-1 1htlA 170 H FREE
-1 1htlA 180 H FREE
-1 1htlA 181 H FREE
-1 1htlA 186 C FREE
-1 1htlC 7 C FREE
-1 1htrP 29 H FREE
-1 1htyA 47 H FREE
-1 1htyA 48 H FREE
-1 1htyA 57 H FREE
1 1htyA 59 H ZN_1102
-1 1htyA 74 H FREE
-1 1htyA 78 H FREE
-1 1htyA 86 H FREE
-1 1htyA 88 H FREE
-1 1htyA 108 H FREE
-1 1htyA 143 H FREE
-1 1htyA 177 H FREE
-1 1htyA 199 H FREE
-1 1htyA 231 H FREE
-1 1htyA 242 H FREE
-1 1htyA 244 C FREE
-1 1htyA 251 C FREE
-1 1htyA 252 C FREE
-1 1htyA 266 C FREE
-1 1htyA 332 H FREE
-1 1htyA 338 H FREE
-1 1htyA 356 H FREE
-1 1htyA 394 H FREE
-1 1htyA 403 H FREE
-1 1htyA 415 H FREE
-1 1htyA 439 H FREE
1 1htyA 440 H ZN_1102
-1 1htyA 450 H FREE
-1 1htyA 466 C FREE
-1 1htyA 523 H FREE
-1 1htyA 527 H FREE
-1 1htyA 532 H FREE
-1 1htyA 568 H FREE
-1 1htyA 569 H FREE
-1 1htyA 577 H FREE
-1 1htyA 612 H FREE
-1 1htyA 674 H FREE
-1 1htyA 678 H FREE
-1 1htyA 689 H FREE
-1 1htyA 734 H FREE
-1 1htyA 766 H FREE
-1 1htyA 859 H FREE
-1 1htyA 871 C FREE
-1 1htyA 878 H FREE
-1 1htyA 888 H FREE
-1 1htyA 919 H FREE
-1 1htyA 949 H FREE
-1 1htyA 956 C FREE
-1 1hu3A 69 C FREE
-1 1hu3A 71 C FREE
-1 1hu3A 97 C FREE
-1 1hu3A 131 H FREE
-1 1hu3A 167 H FREE
-1 1hu3A 169 C FREE
-1 1hu3A 177 H FREE
-1 1hu3A 184 C FREE
-1 1hu3A 186 C FREE
-1 1hu3A 238 C FREE
-1 1hu3A 256 H FREE
-1 1hulA 16 H FREE
-1 1hulA 33 H FREE
-1 1hulA 36 H FREE
-1 1hulA 39 C FREE
-1 1hulA 81 C FREE
-1 1huvA 38 H FREE
-1 1huvA 121 C FREE
-1 1huvA 133 H FREE
-1 1huvA 146 H FREE
-1 1huvA 169 H FREE
-1 1huvA 225 H FREE
-1 1huvA 241 C FREE
-1 1huvA 254 H FREE
-1 1huvA 261 C FREE
-1 1huvA 341 C FREE
-1 1huvA 365 H FREE
-1 1huvA 372 H FREE
-1 1hv6A 45 C FREE
-1 1hv6A 69 H FREE
-1 1hv6A 108 C FREE
-1 1hv6A 173 H FREE
-1 1hv6A 184 C FREE
-1 1hv6A 185 C FREE
-1 1hv6A 188 H FREE
-1 1hv6A 231 H FREE
-1 1hv6A 236 H FREE
-1 1hv6A 241 H FREE
-1 1hv6A 275 H FREE
1 1hwtC 9 C ZN_1_C ZN_2_C
1 1hwtC 12 C ZN_1_C
1 1hwtC 19 C ZN_1_C
-1 1hwtC 25 H FREE
1 1hwtC 26 C ZN_1_C ZN_2_C
1 1hwtC 29 C ZN_2_C
-1 1hwtC 36 H FREE
1 1hwtC 38 C ZN_2_C
-1 1hwtC 39 H FREE
-1 1hwtC 77 H FREE
-1 1hx2A 3 C FREE
-1 1hx2A 12 C FREE
-1 1hx2A 16 C FREE
-1 1hx2A 20 C FREE
-1 1hx2A 29 C FREE
-1 1hx2A 33 C FREE
-1 1hx2A 37 C FREE
-1 1hx2A 39 C FREE
-1 1hx2A 53 C FREE
-1 1hx2A 55 H FREE
-1 1hx2A 59 C FREE
-1 1hx8A 16 H FREE
-1 1hx8A 28 C FREE
-1 1hx8A 35 C FREE
-1 1hx8A 42 H FREE
-1 1hx8A 48 H FREE
-1 1hx8A 49 C FREE
-1 1hx8A 59 H FREE
-1 1hx8A 84 H FREE
-1 1hx8A 85 H FREE
-1 1hx8A 158 C FREE
-1 1hx8A 196 C FREE
-1 1hx8A 223 C FREE
-1 1hx8A 242 H FREE
-1 1hx8A 294 H FREE
-1 1hxdA 19 H FREE
-1 1hxdA 38 H FREE
-1 1hxdA 106 C FREE
-1 1hy9A 6 C FREE
-1 1hy9A 12 C FREE
-1 1hy9A 24 C FREE
-1 1hy9A 26 C FREE
-1 1hy9A 32 C FREE
-1 1hy9A 39 C FREE
-1 1hykA 1 C FREE
-1 1hykA 5 H FREE
-1 1hykA 8 C FREE
-1 1hykA 15 C FREE
-1 1hykA 16 C FREE
-1 1hykA 19 C FREE
-1 1hykA 22 C FREE
-1 1hykA 24 C FREE
-1 1hykA 31 C FREE
-1 1hykA 33 C FREE
-1 1hykA 43 C FREE
-1 1hynQ 36 H FREE
-1 1hynQ 46 H FREE
-1 1hynQ 50 H FREE
-1 1hynQ 54 H FREE
-1 1hynQ 97 H FREE
-1 1hynQ 100 H FREE
-1 1hynQ 160 H FREE
-1 1hynQ 162 H FREE
-1 1hynQ 191 H FREE
-1 1hynQ 200 C FREE
-1 1hynQ 210 H FREE
-1 1hynQ 274 H FREE
-1 1hynQ 308 H FREE
-1 1hynQ 316 C FREE
-1 1hyp_ 7 C FREE
-1 1hyp_ 13 C FREE
-1 1hyp_ 27 C FREE
-1 1hyp_ 28 C FREE
-1 1hyp_ 42 C FREE
-1 1hyp_ 44 C FREE
-1 1hyp_ 66 C FREE
-1 1hyp_ 76 C FREE
-1 1hyrA 16 C FREE
-1 1hyrA 19 C FREE
-1 1hyrA 25 C FREE
-1 1hyrA 30 C FREE
-1 1hyrA 47 C FREE
-1 1hyrA 73 H FREE
-1 1hyrA 79 H FREE
-1 1hyrA 109 C FREE
-1 1hyrA 123 C FREE
-1 1hyrA 131 C FREE
-1 1hywA 14 H FREE
-1 1hzmA 38 C FREE
-1 1hzmA 48 H FREE
-1 1hzmA 89 C FREE
-1 1hzmA 126 C FREE
-1 1hzmA 145 H FREE
-1 1hzmA 146 C FREE
-1 1i0rB 24 C FREE
-1 1i0rB 44 C FREE
-1 1i0rB 52 H FREE
-1 1i0rB 107 H FREE
-1 1i0rB 120 C FREE
-1 1i0rB 125 H FREE
-1 1i0rB 150 H FREE
-1 1i16_ 30 C FREE
-1 1i16_ 53 H FREE
-1 1i17A 44 C FREE
-1 1i17A 58 C FREE
-1 1i17A 80 H FREE
-1 1i17A 92 C FREE
-1 1i17A 96 H FREE
-1 1i17A 97 C FREE
-1 1i1dD 40 C FREE
-1 1i1dD 90 H FREE
-1 1i1dD 95 C FREE
-1 1i1dD 97 H FREE
-1 1i1dD 129 C FREE
-1 1i1dD 136 C FREE
-1 1i1dD 147 C FREE
-1 1i1iP 64 C FREE
-1 1i1iP 87 H FREE
-1 1i1iP 124 H FREE
-1 1i1iP 129 C FREE
-1 1i1iP 155 H FREE
1 1i1iP 159 H ZN_702_P
-1 1i1iP 175 C FREE
-1 1i1iP 223 H FREE
-1 1i1iP 231 C FREE
-1 1i1iP 232 C FREE
-1 1i1iP 245 H FREE
-1 1i1iP 248 C FREE
-1 1i1iP 275 H FREE
-1 1i1iP 321 C FREE
-1 1i1iP 338 H FREE
-1 1i1iP 388 H FREE
-1 1i1iP 424 H FREE
-1 1i1iP 427 C FREE
-1 1i1iP 434 C FREE
-1 1i1iP 465 H FREE
1 1i1iP 473 H ZN_701_P
1 1i1iP 477 H ZN_701_P
-1 1i1iP 480 H FREE
-1 1i1iP 483 C FREE
-1 1i1iP 524 H FREE
-1 1i1iP 529 H FREE
-1 1i1iP 565 H FREE
-1 1i1iP 580 C FREE
-1 1i1iP 600 H FREE
-1 1i1iP 624 H FREE
-1 1i1iP 626 C FREE
-1 1i1jA 12 C FREE
-1 1i1jA 17 C FREE
-1 1i1jA 19 H FREE
-1 1i1jA 35 C FREE
-1 1i1jA 41 H FREE
-1 1i1jA 106 C FREE
-1 1i2hA 16 H FREE
-1 1i2hA 34 H FREE
-1 1i2hA 98 H FREE
-1 1i2hA 99 H FREE
-1 1i2tA 0 H FREE
-1 1i2tA 59 H FREE
-1 1i3cA 34 H FREE
-1 1i3cA 100 H FREE
-1 1i3cA 112 H FREE
-1 1i3cA 115 C FREE
-1 1i3jA 50 H FREE
-1 1i3jA 52 H FREE
-1 1i3jA 77 C FREE
-1 1i3jA 84 C FREE
-1 1i3jA 91 H FREE
-1 1i3oA 21 H FREE
-1 1i3oA 46 C FREE
-1 1i3oA 55 H FREE
-1 1i3oA 107 H FREE
-1 1i3oA 115 C FREE
-1 1i3oA 120 H FREE
-1 1i3oA 147 C FREE
-1 1i3oA 169 C FREE
-1 1i3oE 2 H FREE
-1 1i3oE 6 H FREE
-1 1i3oE 16 H FREE
-1 1i3oE 58 H FREE
1 1i3oE 80 C ZN_1_E
1 1i3oE 83 C ZN_1_E
1 1i3oE 100 H ZN_1_E
-1 1i3oE 103 H FREE
1 1i3oE 107 C ZN_1_E
-1 1i3qF 21 H FREE
-1 1i3qF 60 H FREE
-1 1i3qH 23 C FREE
-1 1i3qH 35 C FREE
-1 1i3qK 39 H FREE
-1 1i3qK 64 H FREE
-1 1i3qK 90 C FREE
-1 1i3zA 6 H FREE
-1 1i3zA 8 C FREE
-1 1i3zA 14 C FREE
-1 1i3zA 40 C FREE
-1 1i3zA 42 C FREE
-1 1i3zA 59 H FREE
-1 1i3zA 69 H FREE
-1 1i3zA 95 H FREE
-1 1i4dA 35 H FREE
-1 1i4dA 44 H FREE
-1 1i4dA 75 C FREE
-1 1i4dA 150 H FREE
-1 1i4dA 177 H FREE
-1 1i4dA 184 H FREE
-1 1i4nA 28 H FREE
-1 1i4nA 83 H FREE
-1 1i4nA 100 C FREE
-1 1i4nA 157 H FREE
-1 1i5hW 20 H FREE
-1 1i5hW 30 H FREE
-1 1i5nA 25 H FREE
-1 1i5nA 47 H FREE
-1 1i5nA 66 H FREE
-1 1i5nA 119 C FREE
-1 1i5pA 12 C FREE
-1 1i5pA 20 H FREE
-1 1i5pA 27 H FREE
-1 1i5pA 45 H FREE
-1 1i5pA 183 H FREE
-1 1i5pA 222 C FREE
-1 1i5pA 238 H FREE
-1 1i5pA 332 H FREE
-1 1i5pA 357 H FREE
-1 1i5pA 361 C FREE
-1 1i5pA 405 C FREE
-1 1i5pA 442 H FREE
-1 1i5pA 467 H FREE
-1 1i5pA 484 H FREE
-1 1i5pA 499 H FREE
-1 1i5xA 18 H FREE
-1 1i5xA 55 H FREE
-1 1i6aA 7 H FREE
-1 1i6aA 21 H FREE
-1 1i6aA 27 H FREE
-1 1i6aA 38 H FREE
-1 1i6aA 43 H FREE
-1 1i6aA 86 H FREE
-1 1i6aA 111 H FREE
-1 1i6aA 112 C FREE
-1 1i6aA 121 C FREE
-1 1i6aA 131 H FREE
-1 1i6aA 209 H FREE
-1 1i6kA 30 H FREE
-1 1i6kA 34 C FREE
-1 1i6kA 37 C FREE
-1 1i6kA 42 H FREE
-1 1i6kA 51 H FREE
-1 1i6kA 85 H FREE
-1 1i6kA 94 C FREE
-1 1i6kA 149 H FREE
-1 1i6kA 287 H FREE
-1 1i6kA 288 H FREE
-1 1i6nA 3 C FREE
-1 1i6nA 22 C FREE
-1 1i6nA 25 H FREE
-1 1i6nA 45 H FREE
-1 1i6nA 57 H FREE
-1 1i6nA 58 H FREE
-1 1i6nA 78 H FREE
-1 1i6nA 92 C FREE
-1 1i6nA 145 H FREE
-1 1i6nA 148 C FREE
-1 1i6nA 176 H FREE
-1 1i6nA 178 H FREE
1 1i6nA 199 H ZN_401_A
-1 1i6nA 229 H FREE
-1 1i78A 100 H FREE
-1 1i78A 211 H FREE
-1 1i78A 267 H FREE
-1 1i7wB 41 H FREE
-1 1i82A 85 H FREE
-1 1i85A 15 C FREE
-1 1i85A 54 H FREE
-1 1i85A 73 H FREE
-1 1i85A 85 C FREE
-1 1i85A 88 H FREE
-1 1i85A 89 H FREE
-1 1i85A 99 H FREE
-1 1i8fF 7 C FREE
-1 1i8fF 31 H FREE
-1 1i8fF 43 H FREE
-1 1i9bA 75 H FREE
-1 1i9bA 129 C FREE
-1 1i9bA 142 C FREE
-1 1i9bA 151 H FREE
-1 1i9bA 152 H FREE
-1 1i9bA 193 C FREE
-1 1i9bA 194 C FREE
-1 1i9dA 7 H FREE
-1 1i9dA 11 C FREE
-1 1i9dA 87 H FREE
-1 1i9dA 105 C FREE
-1 1i9zA 4 H FREE
-1 1i9zA 9 H FREE
-1 1i9zA 21 H FREE
-1 1i9zA 36 C FREE
-1 1i9zA 86 C FREE
-1 1i9zA 95 C FREE
-1 1i9zA 118 C FREE
-1 1i9zA 122 C FREE
-1 1i9zA 160 C FREE
-1 1i9zA 165 H FREE
-1 1i9zA 178 H FREE
-1 1i9zA 198 H FREE
-1 1i9zA 221 C FREE
-1 1i9zA 275 H FREE
-1 1i9zA 293 H FREE
-1 1i9zA 305 H FREE
-1 1ia0B 5 H FREE
-1 1ia0B 11 C FREE
-1 1ia0B 27 H FREE
-1 1ia0B 36 H FREE
-1 1ia0B 104 H FREE
-1 1ia0B 126 C FREE
-1 1ia0B 128 C FREE
-1 1ia0B 136 H FREE
-1 1ia0B 189 H FREE
-1 1ia0B 200 C FREE
-1 1ia0B 210 C FREE
-1 1ia0B 226 H FREE
-1 1ia0B 238 C FREE
-1 1ia0B 263 H FREE
-1 1ia0B 302 C FREE
-1 1ia0B 306 H FREE
-1 1ia0B 353 C FREE
-1 1ia0B 395 H FREE
-1 1ia9A 57 C FREE
-1 1ia9A 80 C FREE
-1 1ia9A 85 H FREE
-1 1ia9A 92 H FREE
-1 1ia9A 118 H FREE
-1 1ia9A 120 C FREE
-1 1ia9A 159 C FREE
-1 1ia9A 160 H FREE
-1 1ia9A 171 C FREE
1 1ia9A 202 H ZN_2001_A
-1 1ia9A 238 C FREE
1 1ia9A 259 H ZN_2001_A
-1 1ia9A 260 H FREE
1 1ia9A 261 C ZN_2001_A
-1 1ia9A 264 C FREE
1 1ia9A 265 C ZN_2001_A
-1 1iapA 16 H FREE
-1 1iapA 23 H FREE
-1 1iapA 35 C FREE
-1 1iapA 36 C FREE
-1 1iapA 38 H FREE
-1 1iapA 59 H FREE
-1 1iapA 150 H FREE
-1 1iapA 158 H FREE
-1 1iapA 164 H FREE
-1 1iapA 186 H FREE
-1 1ib8A 107 H FREE
1 1ibqA 27 H ZN_1455_A
-1 1ibqA 52 H FREE
-1 1ibqA 157 H FREE
-1 1ibqA 249 C FREE
-1 1ibqA 284 C FREE
-1 1ibvF 60 H FREE
-1 1ibvF 70 C FREE
-1 1ibvF 146 C FREE
-1 1ibvF 151 H FREE
-1 1ic8B 14 H FREE
-1 1ic8B 41 H FREE
-1 1ic8B 58 H FREE
-1 1ic8B 62 H FREE
-1 1ic8B 94 H FREE
-1 1ic8B 151 C FREE
-1 1ic8B 156 C FREE
-1 1ica_ 2 C FREE
-1 1ica_ 12 H FREE
-1 1ica_ 15 C FREE
-1 1ica_ 18 H FREE
-1 1ica_ 19 C FREE
-1 1ica_ 29 C FREE
-1 1ica_ 35 C FREE
-1 1ica_ 37 C FREE
-1 1icfB 29 H FREE
-1 1icfB 30 C FREE
-1 1icfI 3 C FREE
-1 1icfI 9 H FREE
-1 1icfI 14 H FREE
-1 1icfI 22 C FREE
-1 1icfI 33 C FREE
-1 1icfI 40 C FREE
-1 1icfI 42 C FREE
-1 1icfI 58 H FREE
-1 1icfI 59 H FREE
-1 1icfI 61 C FREE
-1 1ichA 2 H FREE
-1 1ichA 39 H FREE
-1 1ichA 51 C FREE
-1 1ichA 89 C FREE
-1 1ichA 98 C FREE
-1 1iciA 10 H FREE
-1 1iciA 90 H FREE
-1 1iciA 104 C FREE
-1 1iciA 114 H FREE
-1 1iciA 124 H FREE
-1 1iciA 126 H FREE
1 1iciA 134 C ZN_2001_A
1 1iciA 137 C ZN_2001_A
1 1iciA 155 C ZN_2001_A
1 1iciA 158 C ZN_2001_A
-1 1iciA 249 H FREE
-1 1icwA 6 C FREE
-1 1icwA 8 C FREE
-1 1icwA 17 H FREE
-1 1icwA 32 H FREE
-1 1icwA 33 C FREE
-1 1icwA 37 C FREE
-1 1id1A 4 H FREE
-1 1id1A 8 C FREE
-1 1id1A 10 H FREE
-1 1id1A 71 C FREE
-1 1id1A 117 H FREE
-1 1ie0A 10 H FREE
-1 1ie0A 20 H FREE
-1 1ie0A 21 C FREE
-1 1ie0A 24 H FREE
-1 1ie0A 40 C FREE
1 1ie0A 53 H ZN_1001_A
1 1ie0A 57 H ZN_1001_A
-1 1ie0A 66 H FREE
-1 1ie0A 72 H FREE
1 1ie0A 125 C ZN_1001_A
-1 1ie0A 131 H FREE
-1 1ig0B 31 H FREE
-1 1ig0B 61 H FREE
-1 1ig0B 66 C FREE
-1 1ig0B 129 C FREE
-1 1ig0B 136 H FREE
-1 1ig0B 156 H FREE
-1 1ig0B 165 H FREE
-1 1ig0B 200 H FREE
-1 1ig0B 218 C FREE
-1 1ig0B 246 C FREE
-1 1ig0B 250 C FREE
-1 1ig0B 294 C FREE
-1 1ig0B 295 C FREE
-1 1ig6A 58 H FREE
-1 1ig6A 75 C FREE
-1 1ig6A 79 H FREE
-1 1ignA 5 H FREE
-1 1ignA 32 H FREE
-1 1ignA 40 H FREE
-1 1ignA 45 H FREE
-1 1ignA 52 H FREE
-1 1ignA 148 H FREE
-1 1ignA 175 H FREE
-1 1ignA 180 H FREE
-1 1ignA 183 H FREE
-1 1igrA 2 C FREE
-1 1igrA 21 C FREE
-1 1igrA 29 H FREE
-1 1igrA 119 C FREE
-1 1igrA 147 C FREE
-1 1igrA 151 C FREE
-1 1igrA 161 C FREE
-1 1igrA 174 C FREE
-1 1igrA 180 C FREE
-1 1igrA 184 C FREE
-1 1igrA 188 C FREE
-1 1igrA 193 C FREE
-1 1igrA 199 C FREE
-1 1igrA 200 C FREE
-1 1igrA 201 H FREE
-1 1igrA 204 C FREE
-1 1igrA 208 C FREE
-1 1igrA 217 C FREE
-1 1igrA 220 C FREE
-1 1igrA 222 H FREE
-1 1igrA 229 C FREE
-1 1igrA 233 C FREE
-1 1igrA 245 C FREE
-1 1igrA 251 C FREE
-1 1igrA 268 H FREE
-1 1igrA 272 C FREE
-1 1igrA 276 C FREE
-1 1igrA 290 C FREE
-1 1igrA 293 C FREE
-1 1igrA 297 C FREE
-1 1igrA 301 C FREE
-1 1igrA 322 C FREE
-1 1igrA 361 H FREE
-1 1igrA 363 H FREE
-1 1igrA 405 H FREE
-1 1igrA 424 C FREE
-1 1igrA 457 C FREE
-1 1iguB 16 H FREE
-1 1ihmB 87 H FREE
-1 1ihmB 94 H FREE
-1 1ihmB 126 C FREE
-1 1ihmB 134 H FREE
-1 1ihmB 146 H FREE
-1 1ihmB 170 H FREE
-1 1ihmB 183 C FREE
-1 1ihmB 208 C FREE
-1 1ihmB 269 C FREE
-1 1ihmB 285 H FREE
-1 1ihmB 309 H FREE
-1 1ihmB 325 C FREE
-1 1ihmB 328 H FREE
-1 1ihmB 336 H FREE
-1 1ihmB 354 H FREE
-1 1ihmB 380 H FREE
-1 1ihmB 403 H FREE
-1 1ihmB 434 C FREE
-1 1ihmB 443 H FREE
-1 1ihmB 459 H FREE
-1 1ihmB 482 C FREE
-1 1ihqA 22 H FREE
-1 1iieA 7 H FREE
-1 1iieA 10 H FREE
-1 1iieA 34 H FREE
-1 1iieA 52 H FREE
-1 1iieA 53 H FREE
-1 1iieA 62 H FREE
-1 1iioA 44 C FREE
-1 1iiyA 7 C FREE
-1 1iiyA 21 C FREE
-1 1iiyA 57 C FREE
-1 1iiyA 72 C FREE
-1 1iiyA 89 H FREE
-1 1ijaA 61 H FREE
-1 1ijaA 125 C FREE
-1 1ijdB 12 H FREE
-1 1ijdB 14 H FREE
-1 1ijdB 30 H FREE
-1 1ijdB 41 H FREE
-1 1ijfB 39 H FREE
-1 1ijfB 55 C FREE
-1 1ijfB 77 H FREE
-1 1ijxA 4 C FREE
-1 1ijxA 12 C FREE
-1 1ijxA 25 H FREE
-1 1ijxA 27 H FREE
-1 1ijxA 28 H FREE
-1 1ijxA 48 H FREE
-1 1ijxA 49 C FREE
-1 1ijxA 58 C FREE
-1 1ijxA 65 C FREE
-1 1ijxA 71 H FREE
-1 1ijxA 77 C FREE
-1 1ijxA 81 C FREE
-1 1ijxA 88 C FREE
-1 1ijxA 97 H FREE
-1 1ijxA 105 C FREE
-1 1ijxA 116 C FREE
-1 1ik9A 8 H FREE
-1 1ik9A 17 H FREE
-1 1ik9A 39 H FREE
-1 1ik9A 142 H FREE
-1 1ik9A 194 H FREE
-1 1ikoP 35 C FREE
-1 1ikoP 62 C FREE
-1 1ikoP 74 C FREE
-1 1ikoP 126 C FREE
-1 1ikoP 150 H FREE
-1 1iloA 10 C FREE
-1 1iloA 13 C FREE
-1 1ilr1 53 H FREE
-1 1ilr1 60 H FREE
-1 1ilr1 65 C FREE
-1 1ilr1 68 C FREE
-1 1ilr1 115 C FREE
-1 1ilr1 121 C FREE
-1 1im3D 9 C FREE
-1 1im3D 47 H FREE
-1 1im3D 90 C FREE
1 1im5A 53 H ZN_400_A
-1 1im5A 57 H FREE
1 1im5A 70 H ZN_400_A
-1 1im5A 71 C FREE
-1 1im5A 125 C FREE
-1 1im5A 132 C FREE
-1 1im5A 143 H FREE
-1 1im8A 66 C FREE
-1 1im8A 99 C FREE
-1 1im8A 102 H FREE
-1 1im8A 107 H FREE
-1 1im8A 116 C FREE
-1 1im8A 121 H FREE
-1 1im8A 176 H FREE
-1 1im8A 182 H FREE
-1 1im8A 183 H FREE
-1 1im8A 215 H FREE
-1 1im8A 233 C FREE
-1 1imt_ 6 C FREE
-1 1imt_ 12 C FREE
-1 1imt_ 17 C FREE
-1 1imt_ 18 C FREE
-1 1imt_ 30 C FREE
-1 1imt_ 40 C FREE
-1 1imt_ 41 H FREE
-1 1imt_ 45 H FREE
-1 1imt_ 55 H FREE
-1 1imt_ 56 H FREE
-1 1imt_ 58 C FREE
-1 1imt_ 60 C FREE
-1 1imt_ 66 C FREE
-1 1imt_ 76 C FREE
-1 1in4A 52 H FREE
-1 1in4A 68 H FREE
-1 1in4A 79 H FREE
-1 1in4A 111 H FREE
-1 1in4A 322 H FREE
-1 1ip0A 3 H FREE
-1 1ip0A 7 C FREE
-1 1ip0A 13 H FREE
-1 1ip0A 15 C FREE
-1 1ip0A 20 C FREE
-1 1ip0A 31 C FREE
-1 1ip0A 33 C FREE
-1 1ip0A 42 C FREE
-1 1iqoA 51 H FREE
-1 1iqoA 77 H FREE
-1 1iqoA 86 H FREE
-1 1iqtA 43 C FREE
-1 1iqtA 62 H FREE
-1 1iqtA 69 C FREE
-1 1irjA 1 C FREE
-1 1irjA 18 H FREE
-1 1irjA 26 H FREE
-1 1irjA 59 H FREE
-1 1irjA 89 H FREE
-1 1irjA 93 H FREE
-1 1irjA 101 H FREE
-1 1irjA 102 H FREE
-1 1irjA 103 H FREE
-1 1irl_ 15 H FREE
-1 1irl_ 54 H FREE
-1 1irl_ 57 C FREE
-1 1irl_ 78 H FREE
-1 1irl_ 104 C FREE
-1 1irl_ 124 C FREE
-1 1irqB 36 H FREE
-1 1irqB 37 H FREE
-1 1irxA 2 H FREE
-1 1irxA 34 H FREE
-1 1irxA 49 H FREE
-1 1irxA 60 H FREE
-1 1irxA 62 H FREE
1 1irxA 98 C ZN_600_A
1 1irxA 99 H ZN_600_A
1 1irxA 105 H ZN_600_A
1 1irxA 176 C ZN_601
1 1irxA 179 H ZN_601
1 1irxA 198 C ZN_601
-1 1irxA 202 H FREE
-1 1irxA 227 H FREE
-1 1irxA 239 H FREE
-1 1irxA 308 H FREE
-1 1irxA 381 H FREE
-1 1irxA 396 H FREE
-1 1irxA 459 H FREE
-1 1irzA 11 H FREE
-1 1irzA 14 H FREE
-1 1irzA 23 H FREE
-1 1irzA 51 H FREE
-1 1isfA 9 H FREE
-1 1isfA 18 C FREE
-1 1isfA 34 C FREE
-1 1isfA 50 C FREE
-1 1isfA 66 H FREE
-1 1isfA 80 H FREE
-1 1isfA 111 C FREE
-1 1isfA 124 C FREE
-1 1isfA 130 C FREE
-1 1isfA 155 H FREE
-1 1isfA 195 H FREE
-1 1isfA 205 C FREE
-1 1isfA 226 C FREE
-1 1isfA 238 C FREE
-1 1isfA 241 H FREE
-1 1isfA 244 H FREE
-1 1isfA 247 C FREE
1 1itqA 19 H ZN_401_A
-1 1itqA 48 H FREE
-1 1itqA 70 C FREE
-1 1itqA 89 H FREE
-1 1itqA 92 C FREE
-1 1itqA 127 H FREE
-1 1itqA 151 H FREE
-1 1itqA 153 C FREE
1 1itqA 197 H ZN_402_A
1 1itqA 218 H ZN_402_A
-1 1itqA 225 C FREE
-1 1itqA 257 C FREE
-1 1itqA 269 H FREE
-1 1itqA 272 H FREE
-1 1itqA 360 C FREE
-1 1itqA 363 H FREE
-1 1itxA 39 H FREE
-1 1itxA 48 C FREE
-1 1itxA 53 H FREE
-1 1itxA 68 C FREE
-1 1itxA 258 H FREE
-1 1itxA 288 H FREE
-1 1itxA 312 C FREE
-1 1itxA 323 C FREE
-1 1ityA 4 H FREE
-1 1ityA 38 H FREE
-1 1iu9A 86 C FREE
-1 1iu9A 91 C FREE
-1 1iukA 21 H FREE
-1 1iukA 29 H FREE
-1 1iukA 85 H FREE
-1 1iukA 105 H FREE
-1 1iukA 124 C FREE
-1 1iukA 129 H FREE
-1 1iurA 44 H FREE
-1 1iurA 52 H FREE
-1 1iurA 61 H FREE
-1 1iv8A 32 H FREE
-1 1iv8A 47 H FREE
-1 1iv8A 54 H FREE
-1 1iv8A 75 H FREE
-1 1iv8A 89 H FREE
-1 1iv8A 207 H FREE
-1 1iv8A 213 H FREE
-1 1iv8A 228 H FREE
-1 1iv8A 344 C FREE
-1 1iv8A 359 C FREE
-1 1iv8A 423 H FREE
-1 1iv8A 441 H FREE
-1 1iv8A 471 H FREE
-1 1iv8A 509 H FREE
-1 1iv8A 608 H FREE
-1 1iv8A 664 C FREE
-1 1ivhA 0 H FREE
-1 1ivhA 30 H FREE
-1 1ivhA 78 H FREE
-1 1ivhA 99 H FREE
-1 1ivhA 103 C FREE
-1 1ivhA 156 H FREE
-1 1ivhA 221 C FREE
-1 1ivhA 228 C FREE
-1 1ivhA 238 H FREE
-1 1ivhA 271 H FREE
-1 1ivhA 277 H FREE
-1 1ivhA 288 H FREE
-1 1ivhA 306 C FREE
-1 1ivhA 317 C FREE
-1 1ivhA 321 H FREE
-1 1ivhA 322 C FREE
-1 1ivhA 327 C FREE
-1 1ivhA 337 C FREE
-1 1ivhA 348 C FREE
-1 1ivhA 393 H FREE
-1 1ivnA 60 H FREE
-1 1ivnA 156 H FREE
-1 1ivnA 179 H FREE
-1 1ivtA 5 H FREE
-1 1ivtA 78 H FREE
-1 1ivtA 94 C FREE
-1 1ivzA 12 H FREE
-1 1ivzA 63 C FREE
-1 1ivzA 77 H FREE
-1 1ivzA 84 C FREE
-1 1ivzA 107 H FREE
-1 1iwgA 337 H FREE
-1 1iwgA 492 C FREE
-1 1iwgA 504 H FREE
-1 1iwgA 524 H FREE
-1 1iwgA 525 H FREE
-1 1iwgA 595 H FREE
-1 1iwgA 691 H FREE
-1 1iwgA 708 H FREE
-1 1iwgA 886 C FREE
-1 1iwgA 1041 H FREE
-1 1iwgA 1043 H FREE
-1 1iwmA 20 H FREE
-1 1ixdA 15 H FREE
-1 1ixdA 57 C FREE
-1 1ixdA 60 C FREE
-1 1ixdA 73 C FREE
-1 1ixdA 86 C FREE
-1 1ixkA 45 C FREE
-1 1ixkA 80 C FREE
-1 1ixkA 174 H FREE
-1 1ixkA 179 H FREE
-1 1ixkA 196 C FREE
-1 1ixkA 203 H FREE
-1 1ixkA 220 C FREE
-1 1ixkA 246 C FREE
-1 1ixkA 301 H FREE
-1 1iygA 47 C FREE
-1 1iykA 61 H FREE
-1 1iykA 78 H FREE
-1 1iykA 118 C FREE
-1 1iykA 120 H FREE
-1 1iykA 163 C FREE
-1 1iykA 167 H FREE
-1 1iykA 176 H FREE
-1 1iykA 182 H FREE
-1 1iykA 242 H FREE
-1 1iykA 247 H FREE
-1 1iykA 287 H FREE
-1 1iykA 333 C FREE
-1 1iykA 336 C FREE
-1 1iykA 346 C FREE
1 1iymA 7 C ZN_182_A
1 1iymA 10 C ZN_182_A
1 1iymA 26 C ZN_183_A
1 1iymA 28 H ZN_183_A
1 1iymA 31 H ZN_182_A
1 1iymA 34 C ZN_182_A
-1 1iymA 42 H FREE
1 1iymA 45 C ZN_183_A
1 1iymA 48 C ZN_183_A
-1 1iyrA 19 H FREE
-1 1iyrA 68 C FREE
-1 1iyrA 83 H FREE
-1 1iytA 5 H FREE
-1 1iytA 12 H FREE
-1 1iytA 13 H FREE
-1 1iznA 22 H FREE
-1 1iznA 51 H FREE
-1 1iznA 78 H FREE
-1 1iznA 99 H FREE
-1 1iznA 123 C FREE
-1 1iznA 134 H FREE
-1 1iznA 140 C FREE
-1 1iznA 156 C FREE
-1 1iznA 160 H FREE
-1 1iznA 196 H FREE
-1 1iznA 208 H FREE
-1 1j0sA 37 C FREE
-1 1j0sA 67 C FREE
-1 1j0sA 75 C FREE
-1 1j0sA 108 H FREE
-1 1j0sA 126 C FREE
-1 1j0tA 7 C FREE
-1 1j0tA 24 C FREE
-1 1j0tA 27 C FREE
-1 1j0tA 40 C FREE
-1 1j0tA 44 C FREE
-1 1j0tA 53 C FREE
-1 1j1dB 0 H FREE
-1 1j1dB 40 H FREE
-1 1j1dC 3 H FREE
-1 1j1dC 70 H FREE
-1 1j1nA 15 H FREE
-1 1j1nA 17 H FREE
-1 1j1nA 101 H FREE
-1 1j1nA 109 H FREE
-1 1j1nA 186 H FREE
-1 1j1nA 219 H FREE
-1 1j1nA 232 H FREE
-1 1j1nA 267 H FREE
-1 1j20A 97 H FREE
-1 1j20A 112 H FREE
-1 1j20A 159 H FREE
-1 1j20A 179 H FREE
-1 1j20A 248 H FREE
-1 1j20A 279 H FREE
-1 1j20A 295 H FREE
-1 1j20A 327 H FREE
-1 1j20A 397 H FREE
-1 1j24A 92 H FREE
-1 1j2jB 20 H FREE
-1 1j2mA 12 H FREE
-1 1j2mA 78 C FREE
-1 1j2mA 97 H FREE
1 1j2oA 5 C ZN_115_A
1 1j2oA 8 C ZN_115_A
1 1j2oA 26 H ZN_115_A
1 1j2oA 29 C ZN_115_A
1 1j2oA 32 C ZN_116_A
1 1j2oA 35 C ZN_116_A
-1 1j2oA 37 C FREE
1 1j2oA 55 C ZN_116_A
-1 1j2oA 68 H FREE
-1 1j2xA 67 H FREE
-1 1j3gA 17 H FREE
-1 1j3gA 20 C FREE
1 1j3gA 33 H ZN_210_A
-1 1j3gA 60 H FREE
-1 1j3gA 68 H FREE
-1 1j3gA 74 H FREE
-1 1j3gA 75 C FREE
-1 1j3gA 95 H FREE
-1 1j3gA 107 C FREE
1 1j3gA 153 H ZN_210_A
-1 1j3gA 154 C FREE
-1 1j3gA 182 H FREE
-1 1j46A 64 H FREE
-1 1j4wA 2 H FREE
-1 1j4wA 60 H FREE
-1 1j5jA 6 C FREE
-1 1j5jA 12 C FREE
-1 1j5jA 16 C FREE
-1 1j5jA 27 C FREE
-1 1j5jA 32 C FREE
-1 1j5jA 34 C FREE
-1 1j5wB 30 C FREE
-1 1j5wB 46 H FREE
-1 1j5wB 117 H FREE
-1 1j5wB 223 H FREE
-1 1j5wB 250 C FREE
-1 1j5wB 252 H FREE
-1 1j75A 34 C FREE
1 1j79A 15 H ZN_400_A
1 1j79A 17 H ZN_400_A
-1 1j79A 69 H FREE
-1 1j79A 77 C FREE
-1 1j79A 113 H FREE
1 1j79A 138 H ZN_401_A
-1 1j79A 143 H FREE
1 1j79A 176 H ZN_401_A
-1 1j79A 201 H FREE
-1 1j79A 208 H FREE
-1 1j79A 217 H FREE
-1 1j79A 220 C FREE
-1 1j79A 229 H FREE
-1 1j79A 253 H FREE
-1 1j79A 256 H FREE
-1 1j79A 262 C FREE
-1 1j79A 264 C FREE
-1 1j79A 267 C FREE
-1 1j79A 289 H FREE
-1 1j79A 294 C FREE
-1 1j7dA 68 C FREE
-1 1j7vR 0 H FREE
-1 1j7vR 18 H FREE
-1 1j7vR 19 H FREE
-1 1j7vR 22 H FREE
-1 1j7vR 34 C FREE
-1 1j7vR 53 C FREE
-1 1j7vR 70 H FREE
-1 1j7vR 86 H FREE
-1 1j7vR 113 H FREE
-1 1j7vR 141 H FREE
-1 1j7vR 160 H FREE
-1 1j7vR 165 H FREE
-1 1j7vR 180 C FREE
-1 1j7vR 201 C FREE
-1 1j7xA 5 H FREE
-1 1j7xA 8 H FREE
-1 1j7xA 11 C FREE
-1 1j7xA 30 H FREE
-1 1j7xA 172 H FREE
-1 1j7xA 177 H FREE
-1 1j7xA 190 H FREE
-1 1j7xA 210 H FREE
-1 1j7xA 242 H FREE
-1 1j7xA 297 H FREE
-1 1j8iA 10 C FREE
-1 1j8iA 47 C FREE
-1 1j8rA 43 C FREE
-1 1j8rA 82 H FREE
-1 1j8rA 117 C FREE
-1 1j8rA 161 H FREE
-1 1j9aA 1 H FREE
-1 1j9aA 50 H FREE
-1 1j9aA 63 C FREE
-1 1j9aA 67 H FREE
-1 1j9aA 106 C FREE
-1 1j9aA 129 H FREE
-1 1j9aA 132 H FREE
-1 1j9aA 159 H FREE
-1 1j9aA 178 H FREE
-1 1jb0D 63 C FREE
-1 1jb0D 94 H FREE
-1 1jb0E 62 H FREE
-1 1jb0F 30 C FREE
-1 1jb0F 65 C FREE
-1 1jb0F 72 H FREE
-1 1jb0F 131 C FREE
-1 1jb0I 18 C FREE
-1 1jb0J 2 H FREE
-1 1jb0J 38 H FREE
-1 1jb0K 21 C FREE
-1 1jb0K 66 H FREE
-1 1jb0L 15 H FREE
-1 1jb0L 53 H FREE
-1 1jb0L 91 C FREE
-1 1jbaA 34 C FREE
-1 1jbaA 42 H FREE
-1 1jbaA 94 H FREE
-1 1jbaA 110 C FREE
-1 1jbaA 130 C FREE
-1 1jbiA 7 C FREE
-1 1jbiA 23 C FREE
-1 1jbiA 27 C FREE
-1 1jbiA 47 C FREE
-1 1jbiA 52 H FREE
-1 1jbjA 20 C FREE
-1 1jbjA 41 H FREE
-1 1jbjA 44 H FREE
-1 1jbjA 61 C FREE
-1 1jbjA 128 C FREE
-1 1jbjA 169 C FREE
-1 1jbkA 0 H FREE
-1 1jbkA 124 H FREE
-1 1jbkA 152 H FREE
-1 1jbkA 153 C FREE
-1 1jc4A 8 C FREE
-1 1jc4A 11 H FREE
-1 1jc4A 16 C FREE
-1 1jc4A 33 H FREE
-1 1jc4A 36 H FREE
-1 1jc4A 59 H FREE
-1 1jc4A 82 H FREE
-1 1jc4A 89 H FREE
-1 1jc4A 90 H FREE
-1 1jc4A 130 H FREE
-1 1jc7A 0 C FREE
-1 1jc7A 30 H FREE
-1 1jc7A 31 H FREE
-1 1jc7A 35 C FREE
-1 1jchA 8 H FREE
-1 1jchA 13 H FREE
-1 1jchA 54 H FREE
-1 1jchA 61 H FREE
-1 1jchA 279 H FREE
-1 1jchA 313 H FREE
-1 1jchA 379 H FREE
-1 1jchA 386 H FREE
-1 1jchA 461 H FREE
-1 1jchA 464 H FREE
-1 1jchA 512 H FREE
-1 1jchA 525 H FREE
-1 1je5A 50 C FREE
-1 1je5A 60 C FREE
-1 1je5A 61 H FREE
-1 1je5A 109 C FREE
-1 1je5A 123 H FREE
-1 1je6A 3 H FREE
-1 1je6A 27 H FREE
-1 1je6A 79 H FREE
-1 1je6A 88 H FREE
-1 1je6A 96 C FREE
-1 1je6A 99 H FREE
-1 1je6A 109 H FREE
-1 1je6A 156 H FREE
-1 1je6A 164 C FREE
-1 1je6A 190 C FREE
-1 1je6A 202 C FREE
-1 1je6A 225 H FREE
-1 1je6A 259 C FREE
-1 1je6A 263 H FREE
-1 1je6A 267 H FREE
-1 1je6A 270 H FREE
-1 1je8A 55 H FREE
-1 1je8A 58 H FREE
-1 1je8A 76 H FREE
-1 1jeiA 21 H FREE
-1 1jekA 23 H FREE
-1 1jekB 11 H FREE
-1 1jekB 27 H FREE
-1 1jepA 113 C FREE
-1 1jepA 116 H FREE
-1 1jepA 194 H FREE
-1 1jepA 203 C FREE
-1 1jeqA 65 C FREE
-1 1jeqA 136 H FREE
-1 1jeqA 149 C FREE
-1 1jeqA 162 H FREE
-1 1jeqA 175 H FREE
-1 1jeqA 203 H FREE
-1 1jeqA 231 H FREE
-1 1jeqA 358 H FREE
-1 1jeqA 359 H FREE
-1 1jeqA 388 C FREE
-1 1jeqA 397 C FREE
-1 1jeqA 485 H FREE
-1 1jeqA 544 H FREE
-1 1jeqA 566 H FREE
-1 1jeqA 584 C FREE
-1 1jeqA 605 H FREE
-1 1jeyB 12 C FREE
-1 1jeyB 79 H FREE
-1 1jeyB 81 H FREE
-1 1jeyB 119 H FREE
-1 1jeyB 130 H FREE
-1 1jeyB 151 H FREE
-1 1jeyB 156 C FREE
-1 1jeyB 187 H FREE
-1 1jeyB 234 C FREE
-1 1jeyB 242 H FREE
-1 1jeyB 245 H FREE
-1 1jeyB 248 C FREE
-1 1jeyB 295 C FREE
-1 1jeyB 338 C FREE
-1 1jeyB 345 C FREE
-1 1jeyB 381 H FREE
-1 1jeyB 410 H FREE
-1 1jeyB 413 H FREE
-1 1jeyB 417 C FREE
-1 1jeyB 492 C FREE
-1 1jeyB 495 H FREE
-1 1jeyB 499 H FREE
-1 1jeyB 510 H FREE
-1 1jeyB 557 H FREE
-1 1jf8A 41 H FREE
-1 1jf8A 61 H FREE
-1 1jf8A 81 C FREE
-1 1jf8A 88 C FREE
-1 1jf8A 99 H FREE
-1 1jfgA 36 H FREE
-1 1jfgA 44 H FREE
-1 1jfgA 45 H FREE
-1 1jfgA 84 C FREE
-1 1jfgA 91 H FREE
-1 1jfgA 124 H FREE
-1 1jfgA 133 H FREE
-1 1jfgA 140 H FREE
-1 1jfgA 145 C FREE
-1 1jfgA 160 C FREE
-1 1jfgA 174 H FREE
-1 1jfgA 188 H FREE
-1 1jfgA 189 C FREE
-1 1jfgA 255 H FREE
-1 1jfgA 267 H FREE
-1 1jfgA 289 C FREE
-1 1jfgA 292 H FREE
-1 1jfgA 298 H FREE
-1 1jfgA 300 C FREE
-1 1jfgA 325 C FREE
-1 1jfiB 2 H FREE
-1 1jfiB 44 C FREE
-1 1jfiB 45 C FREE
-1 1jfiB 50 H FREE
-1 1jfiB 60 C FREE
-1 1jfiB 72 H FREE
-1 1jfiB 96 C FREE
-1 1jfmA 2 H FREE
-1 1jfmA 6 C FREE
-1 1jfmA 25 C FREE
-1 1jfmA 34 H FREE
-1 1jfmA 59 C FREE
-1 1jfmA 68 C FREE
-1 1jfmA 83 H FREE
-1 1jfmA 90 H FREE
-1 1jfmA 157 H FREE
-1 1jfmA 159 C FREE
-1 1jfrA 129 H FREE
-1 1jfrA 184 H FREE
-1 1jfrA 208 H FREE
-1 1jfrA 241 C FREE
-1 1jfrA 257 C FREE
-1 1jfrA 259 H FREE
-1 1jfuA 9 C FREE
-1 1jfuA 24 H FREE
-1 1jfuA 71 C FREE
-1 1jfuA 74 C FREE
-1 1jfuA 154 C FREE
-1 1jfxA 11 H FREE
-1 1jfxA 62 H FREE
-1 1jfxA 100 H FREE
-1 1jfxA 107 C FREE
-1 1jfxA 123 H FREE
-1 1jfxA 146 C FREE
-1 1jfxA 163 H FREE
-1 1jh3A 26 H FREE
-1 1jh3A 76 H FREE
-1 1jhfA 17 H FREE
-1 1jhfA 45 H FREE
-1 1jhfA 92 H FREE
-1 1jhfA 96 H FREE
-1 1jhfA 133 H FREE
-1 1jhgA 8 H FREE
-1 1jhgA 27 H FREE
-1 1ji3A 13 H FREE
-1 1ji3A 63 C FREE
1 1ji3A 80 H ZN_402_A
-1 1ji3A 84 H FREE
1 1ji3A 86 H ZN_402_A
-1 1ji3A 107 H FREE
-1 1ji3A 111 H FREE
-1 1ji3A 139 H FREE
-1 1ji3A 151 H FREE
-1 1ji3A 152 H FREE
-1 1ji3A 164 H FREE
-1 1ji3A 222 H FREE
-1 1ji3A 280 H FREE
-1 1ji3A 294 C FREE
-1 1ji3A 311 H FREE
-1 1ji3A 357 H FREE
-1 1ji7A 6 H FREE
-1 1ji7A 61 H FREE
-1 1ji7A 72 H FREE
-1 1ji8A 4 C FREE
-1 1ji8A 21 C FREE
-1 1ji8A 51 H FREE
-1 1ji8A 68 C FREE
-1 1ji8A 95 H FREE
-1 1ji8A 98 C FREE
-1 1ji8A 109 C FREE
-1 1jifA 48 H FREE
-1 1jifA 54 H FREE
-1 1jifA 74 H FREE
-1 1jifA 114 C FREE
-1 1jifA 116 H FREE
-1 1jiwI 25 C FREE
-1 1jiwI 26 H FREE
-1 1jiwI 48 C FREE
-1 1jj2L 25 H FREE
-1 1jj2L 125 H FREE
-1 1jj2L 128 H FREE
-1 1jj2L 137 H FREE
-1 1jj2L 154 H FREE
-1 1jj2L 169 C FREE
-1 1jjgA 35 H FREE
-1 1jjgA 56 H FREE
-1 1jjgA 58 C FREE
-1 1jjhA 2 C FREE
-1 1jjhA 15 C FREE
-1 1jjhA 24 H FREE
-1 1jjhA 26 H FREE
-1 1jjhA 31 C FREE
-1 1jjhA 67 H FREE
-1 1jjoA 11 H FREE
-1 1jjoE 7 H FREE
-1 1jjuB 108 H FREE
-1 1jjuB 156 H FREE
-1 1jjuB 191 H FREE
-1 1jjuB 279 H FREE
-1 1jjuC 6 C FREE
-1 1jjuC 26 C FREE
-1 1jjuC 36 C FREE
-1 1jjuC 40 C FREE
-1 1jk0B 3 H FREE
-1 1jk0B 15 H FREE
-1 1jk0B 42 H FREE
-1 1jk0B 158 H FREE
-1 1jk0B 216 C FREE
-1 1jk0B 227 C FREE
-1 1jk0B 232 H FREE
-1 1jk0B 274 H FREE
-1 1jkzA 2 C FREE
-1 1jkzA 4 H FREE
-1 1jkzA 13 C FREE
-1 1jkzA 19 C FREE
-1 1jkzA 22 H FREE
-1 1jkzA 23 C FREE
-1 1jkzA 28 H FREE
-1 1jkzA 34 C FREE
-1 1jkzA 35 H FREE
-1 1jkzA 39 C FREE
-1 1jkzA 41 C FREE
-1 1jkzA 45 C FREE
-1 1jli_ 2 C FREE
-1 1jli_ 11 H FREE
-1 1jli_ 12 H FREE
-1 1jli_ 53 H FREE
-1 1jli_ 70 C FREE
-1 1jli_ 81 H FREE
-1 1jli_ 84 H FREE
1 1jm7A 23 C ZN_123_A
1 1jm7A 26 C ZN_123_A
1 1jm7A 38 C ZN_124_A
1 1jm7A 40 H ZN_124_A
1 1jm7A 43 C ZN_123_A
1 1jm7A 46 C ZN_123_A
1 1jm7A 60 C ZN_124_A
1 1jm7A 63 C ZN_124_A
-1 1jm7A 90 C FREE
-1 1jm7B 10 H FREE
1 1jm7B 24 C ZN_125_B
1 1jm7B 27 C ZN_125_B
-1 1jm7B 36 C FREE
1 1jm7B 40 C ZN_126_B
1 1jm7B 42 H ZN_126_B
1 1jm7B 45 C ZN_125_B
1 1jm7B 48 C ZN_125_B
-1 1jm7B 52 C FREE
1 1jm7B 57 C ZN_126_B
1 1jm7B 60 C ZN_126_B
-1 1jm7B 82 C FREE
-1 1jm7B 90 H FREE
-1 1jmaA 38 H FREE
-1 1jmaA 65 C FREE
-1 1jmaA 105 C FREE
-1 1jmaA 117 C FREE
-1 1jmaA 126 C FREE
-1 1jmaA 153 H FREE
-1 1jmaA 182 H FREE
-1 1jmaA 188 C FREE
-1 1jmaA 201 C FREE
-1 1jmaA 241 H FREE
-1 1jmcA 2 H FREE
-1 1jmcA 23 C FREE
-1 1jmcA 112 C FREE
-1 1jmcA 116 H FREE
-1 1jmcA 117 H FREE
-1 1jmcA 146 C FREE
-1 1jmkC 45 C FREE
-1 1jmkC 81 C FREE
-1 1jmkC 144 H FREE
-1 1jmkC 151 H FREE
-1 1jmkC 205 H FREE
-1 1jmmA 30 H FREE
-1 1jmmA 238 H FREE
-1 1jmmA 318 H FREE
-1 1jmqA 27 H FREE
-1 1jmtA 34 H FREE
-1 1jmtA 59 C FREE
-1 1jmtA 65 H FREE
-1 1jmtA 98 H FREE
-1 1jmvA 3 H FREE
-1 1jmvA 28 H FREE
-1 1jmvA 36 H FREE
-1 1jmvA 109 H FREE
-1 1jmvA 110 H FREE
-1 1jofA 27 C FREE
-1 1jofA 48 H FREE
-1 1jofA 74 H FREE
-1 1jofA 78 H FREE
-1 1jofA 83 H FREE
-1 1jofA 147 H FREE
-1 1jofA 171 H FREE
-1 1jofA 193 H FREE
-1 1jofA 200 H FREE
-1 1jofA 217 C FREE
-1 1jofA 226 H FREE
-1 1jofA 232 H FREE
-1 1jofA 233 H FREE
-1 1jofA 259 C FREE
-1 1jofA 291 C FREE
-1 1jofA 309 H FREE
-1 1jofA 316 C FREE
-1 1jogD 110 H FREE
-1 1jovA 13 H FREE
-1 1jovA 17 H FREE
-1 1jovA 24 H FREE
-1 1jovA 27 H FREE
-1 1jovA 75 C FREE
-1 1jovA 87 H FREE
-1 1jovA 99 H FREE
-1 1jovA 105 H FREE
-1 1jovA 132 C FREE
-1 1jovA 133 H FREE
-1 1jovA 138 H FREE
-1 1jovA 149 H FREE
-1 1jovA 169 C FREE
-1 1jovA 185 H FREE
-1 1jovA 192 C FREE
-1 1jovA 215 H FREE
-1 1jovA 216 H FREE
-1 1jovA 217 H FREE
-1 1jovA 229 H FREE
-1 1jovA 245 C FREE
-1 1jovA 252 H FREE
-1 1jovA 253 H FREE
-1 1joyA 20 H FREE
-1 1joyA 54 C FREE
-1 1jpyA 11 H FREE
-1 1jpyA 20 C FREE
-1 1jpyA 75 C FREE
-1 1jpyA 80 C FREE
-1 1jpyA 107 H FREE
-1 1jpyA 110 C FREE
-1 1jpyA 125 C FREE
-1 1jpyA 127 C FREE
-1 1jpyA 133 H FREE
-1 1jpyA 134 H FREE
-1 1jqoA 12 H FREE
-1 1jqoA 13 H FREE
-1 1jqoA 52 H FREE
-1 1jqoA 63 C FREE
-1 1jqoA 103 H FREE
-1 1jqoA 118 H FREE
-1 1jqoA 176 H FREE
-1 1jqoA 195 C FREE
-1 1jqoA 248 H FREE
-1 1jqoA 307 C FREE
-1 1jqoA 334 C FREE
-1 1jqoA 346 H FREE
-1 1jqoA 376 H FREE
-1 1jqoA 390 H FREE
-1 1jqoA 418 C FREE
-1 1jqoA 423 C FREE
-1 1jqoA 425 C FREE
-1 1jqoA 461 H FREE
-1 1jqoA 471 H FREE
-1 1jqoA 518 H FREE
-1 1jqoA 552 C FREE
-1 1jqoA 638 H FREE
-1 1jqoA 652 H FREE
-1 1jqoA 679 C FREE
-1 1jqoA 684 H FREE
-1 1jqoA 686 C FREE
-1 1jqoA 700 H FREE
-1 1jqoA 703 H FREE
-1 1jqoA 786 H FREE
-1 1jqoA 876 H FREE
-1 1jr3D 49 H FREE
-1 1jr3D 50 H FREE
-1 1jr3D 67 C FREE
-1 1jr3D 104 H FREE
-1 1jr3D 138 C FREE
-1 1jr3D 170 C FREE
-1 1jr3D 172 C FREE
-1 1jr3D 210 H FREE
-1 1jr3D 215 H FREE
-1 1jr3D 230 H FREE
-1 1jr3D 265 H FREE
-1 1jr3D 275 H FREE
-1 1jr3D 331 C FREE
-1 1jr3D 332 H FREE
-1 1jr8A 19 H FREE
-1 1jr8A 38 H FREE
-1 1jr8A 50 C FREE
-1 1jr8A 53 C FREE
-1 1jr8A 56 H FREE
-1 1jr8A 79 C FREE
-1 1jr8A 80 H FREE
-1 1jr8A 82 H FREE
-1 1jr8A 96 C FREE
-1 1jr8A 105 C FREE
-1 1jr8A 107 C FREE
-1 1jrfA 4 C FREE
-1 1jrfA 11 C FREE
-1 1jrfA 18 H FREE
-1 1jrfA 21 C FREE
-1 1jrfA 28 C FREE
-1 1jrfA 31 H FREE
-1 1jrfA 34 C FREE
-1 1jrfA 43 C FREE
-1 1jrjA 0 H FREE
-1 1jrmA 5 C FREE
-1 1jrmA 43 H FREE
-1 1jsg_ 13 H FREE
-1 1jsg_ 31 H FREE
-1 1jsg_ 96 H FREE
-1 1jsxA 18 H FREE
-1 1jsxA 31 H FREE
-1 1jsxA 52 H FREE
-1 1jsxA 90 H FREE
-1 1jsxA 109 H FREE
-1 1jsxA 150 C FREE
-1 1jsxA 151 H FREE
-1 1jsxA 152 H FREE
-1 1jsxA 197 H FREE
-1 1jsyA 29 H FREE
-1 1jsyA 58 C FREE
-1 1jsyA 110 H FREE
-1 1jsyA 124 C FREE
-1 1jsyA 139 C FREE
-1 1jsyA 149 C FREE
-1 1jsyA 158 H FREE
-1 1jsyA 197 H FREE
-1 1jsyA 209 H FREE
-1 1jsyA 218 H FREE
-1 1jsyA 241 C FREE
-1 1jsyA 250 C FREE
-1 1jsyA 268 C FREE
-1 1jsyA 294 H FREE
-1 1jsyA 352 H FREE
-1 1jsyA 361 H FREE
-1 1jsyA 367 H FREE
-1 1jt0A 41 H FREE
-1 1jt0A 127 H FREE
-1 1jt0A 163 H FREE
-1 1jtgB 29 C FREE
-1 1jtgB 40 H FREE
-1 1jtgB 41 C FREE
-1 1jtgB 44 H FREE
-1 1jtgB 108 C FREE
-1 1jtgB 130 C FREE
-1 1jtgB 147 H FREE
-1 1jtkA 40 C FREE
-1 1jtkA 50 C FREE
1 1jtkA 52 C ZN_137_A
1 1jtkA 85 C ZN_137_A
1 1jtkA 88 C ZN_137_A
-1 1jtkA 96 C FREE
-1 1jtkA 130 H FREE
-1 1ju8A 2 C FREE
-1 1ju8A 6 C FREE
-1 1ju8A 14 C FREE
-1 1ju8A 19 C FREE
-1 1ju8A 21 C FREE
-1 1ju8A 31 C FREE
-1 1ju8A 33 H FREE
-1 1jvr_ 5 H FREE
-1 1jvr_ 22 H FREE
-1 1jvr_ 23 H FREE
-1 1jvr_ 106 C FREE
-1 1jvr_ 122 H FREE
-1 1jvr_ 135 C FREE
-1 1jw2A 17 C FREE
-1 1jw2A 48 H FREE
-1 1jweA 5 H FREE
-1 1jweA 41 H FREE
-1 1jweA 43 H FREE
-1 1jwhA 17 H FREE
-1 1jwhA 28 H FREE
-1 1jwhA 114 H FREE
-1 1jwhA 146 C FREE
-1 1jwhA 147 H FREE
-1 1jwhA 153 H FREE
-1 1jwhA 159 H FREE
-1 1jwhA 165 H FREE
-1 1jwhA 167 H FREE
-1 1jwhA 182 H FREE
-1 1jwhA 219 C FREE
-1 1jwhA 233 H FREE
-1 1jwhA 235 H FREE
-1 1jwhA 275 H FREE
-1 1jwhA 285 H FREE
-1 1jwhA 290 H FREE
-1 1jwhA 308 H FREE
-1 1jwhA 320 H FREE
-1 1jwhC 13 C FREE
-1 1jwhC 22 C FREE
-1 1jwhC 44 H FREE
-1 1jwhC 83 H FREE
1 1jwhC 108 C ZN_357
1 1jwhC 113 C ZN_357
1 1jwhC 136 C ZN_357
1 1jwhC 139 C ZN_357
-1 1jwhC 150 H FREE
-1 1jwhC 151 H FREE
-1 1jwhC 152 H FREE
-1 1jwhC 164 H FREE
-1 1jwhC 170 H FREE
-1 1jwhC 192 H FREE
1 1jwqA 9 H ZN_1001_A
1 1jwqA 79 H ZN_1001_A
-1 1jwqA 108 H FREE
-1 1jwqA 128 H FREE
-1 1jwyB 67 H FREE
-1 1jwyB 85 H FREE
-1 1jwyB 128 H FREE
-1 1jwyB 262 H FREE
-1 1jwyB 288 H FREE
-1 1jx6A 116 H FREE
-1 1jx6A 122 H FREE
-1 1jx6A 146 H FREE
-1 1jx6A 156 H FREE
-1 1jx6A 174 H FREE
-1 1jx6A 197 H FREE
-1 1jx6A 231 H FREE
-1 1jx6A 240 C FREE
-1 1jx7A 77 C FREE
-1 1jx7A 80 C FREE
-1 1jxcA 10 C FREE
-1 1jxcA 23 C FREE
-1 1jxcA 32 C FREE
-1 1jxcA 36 C FREE
-1 1jxcA 47 C FREE
-1 1jxcA 57 C FREE
-1 1jxcA 59 C FREE
-1 1jxcA 62 C FREE
-1 1jxhA 16 H FREE
-1 1jxhA 21 H FREE
-1 1jxhA 56 C FREE
-1 1jxhA 68 C FREE
-1 1jxhA 118 H FREE
-1 1jxhA 119 H FREE
-1 1jxhA 172 H FREE
-1 1jxhA 191 C FREE
-1 1jxhA 200 H FREE
-1 1jxhA 230 H FREE
-1 1jxhA 234 C FREE
-1 1jxhA 247 H FREE
-1 1jxhA 281 H FREE
-1 1jxhA 282 H FREE
-1 1jxhA 284 H FREE
-1 1jxsA 31 H FREE
-1 1jxsA 52 H FREE
-1 1jy2O 11 C FREE
-1 1jy2O 13 H FREE
-1 1jy2O 22 C FREE
-1 1jy2O 26 C FREE
-1 1jy2P 7 C FREE
-1 1jy2P 8 C FREE
-1 1jy2P 18 C FREE
-1 1jy2P 22 C FREE
-1 1jyhA 16 H FREE
-1 1jyhA 64 C FREE
-1 1jyhA 129 C FREE
-1 1jztA 43 C FREE
-1 1jztA 59 H FREE
-1 1jztA 76 C FREE
-1 1jztA 79 H FREE
-1 1jztA 106 H FREE
-1 1jztA 134 C FREE
-1 1jztA 160 C FREE
-1 1jztA 203 C FREE
-1 1jztA 206 H FREE
-1 1jztA 214 H FREE
-1 1k04A 89 H FREE
-1 1k04A 134 H FREE
-1 1k0hA 100 C FREE
-1 1k0hA 101 H FREE
-1 1k0rA 18 H FREE
-1 1k0rA 27 H FREE
-1 1k0rA 54 H FREE
-1 1k0rA 58 H FREE
-1 1k0rA 177 H FREE
-1 1k0rA 183 C FREE
-1 1k0rA 203 H FREE
-1 1k0rA 234 H FREE
-1 1k0rA 253 C FREE
-1 1k0rA 363 H FREE
-1 1k19A 28 C FREE
-1 1k19A 35 C FREE
-1 1k19A 45 H FREE
-1 1k19A 54 C FREE
-1 1k19A 57 C FREE
-1 1k19A 71 H FREE
-1 1k1gA 41 C FREE
-1 1k1gA 74 H FREE
-1 1k1vA 16 H FREE
-1 1k1zA 51 H FREE
-1 1k1zA 69 C FREE
-1 1k1zA 73 H FREE
1 1k24A 12 H ZN_401
1 1k24A 29 H ZN_402
1 1k24A 34 H ZN_401
1 1k24A 127 H ZN_403
-1 1k24A 130 H FREE
-1 1k24A 141 H FREE
-1 1k26A 18 H FREE
-1 1k26A 30 H FREE
-1 1k26A 33 H FREE
-1 1k26A 88 H FREE
-1 1k26A 90 H FREE
1 1k2fA 5 C ZN_605
1 1k2fA 12 C ZN_605
-1 1k2fA 18 H FREE
1 1k2fA 24 H ZN_605
1 1k2fA 28 C ZN_605
1 1k2fA 35 C ZN_601
-1 1k2fA 37 C FREE
1 1k2fA 42 C ZN_601
1 1k2fA 54 H ZN_601
-1 1k2fA 57 H FREE
1 1k2fA 59 H ZN_601
-1 1k2fA 91 C FREE
-1 1k2fA 95 H FREE
1 1k2fA 109 H ZN_603
1 1k2fA 137 H ZN_604
-1 1k2fA 151 H FREE
-1 1k2fA 163 C FREE
-1 1k2fA 189 C FREE
-1 1k36A 5 C FREE
-1 1k36A 13 C FREE
-1 1k36A 15 H FREE
-1 1k36A 18 C FREE
-1 1k36A 29 C FREE
-1 1k36A 31 C FREE
-1 1k36A 40 C FREE
-1 1k36A 42 H FREE
-1 1k39A 22 H FREE
-1 1k39A 110 H FREE
-1 1k39A 116 C FREE
-1 1k39A 117 C FREE
-1 1k39A 133 C FREE
-1 1k39A 176 C FREE
-1 1k39A 189 C FREE
-1 1k39A 228 C FREE
-1 1k39A 239 H FREE
-1 1k39A 277 H FREE
-1 1k3bA 5 C FREE
-1 1k3bA 29 C FREE
-1 1k3bA 58 H FREE
-1 1k3bA 93 C FREE
-1 1k3bA 102 H FREE
-1 1k3bA 111 C FREE
-1 1k3bB 10 H FREE
-1 1k3bB 24 C FREE
-1 1k3bB 27 C FREE
-1 1k3bB 60 C FREE
-1 1k3bB 67 C FREE
-1 1k3bB 90 C FREE
-1 1k3bB 100 C FREE
-1 1k3bB 106 C FREE
-1 1k3bB 115 H FREE
-1 1k3bB 124 C FREE
-1 1k3bB 135 H FREE
-1 1k3bB 136 H FREE
-1 1k3bB 151 H FREE
-1 1k3bB 158 H FREE
-1 1k3bB 159 H FREE
-1 1k3bC 10 H FREE
-1 1k3bC 53 C FREE
-1 1k3eB 28 C FREE
-1 1k3eB 54 C FREE
-1 1k3eB 84 C FREE
-1 1k3eB 127 H FREE
-1 1k3eB 137 H FREE
-1 1k3kA 19 C FREE
-1 1k3kA 29 H FREE
-1 1k3kA 60 H FREE
-1 1k3kA 105 H FREE
-1 1k3kA 140 C FREE
-1 1k3sA 37 H FREE
-1 1k3sA 42 C FREE
-1 1k3sA 43 C FREE
-1 1k3sA 57 H FREE
-1 1k3sA 110 H FREE
-1 1k47A 8 C FREE
-1 1k47A 154 C FREE
-1 1k47A 201 C FREE
-1 1k47A 216 H FREE
-1 1k47A 299 C FREE
-1 1k47A 332 H FREE
-1 1k4nA 25 H FREE
-1 1k4nA 45 H FREE
-1 1k4nA 50 C FREE
-1 1k4nA 51 H FREE
-1 1k4nA 66 C FREE
-1 1k4nA 81 C FREE
-1 1k4nA 86 H FREE
-1 1k4nA 93 H FREE
-1 1k4nA 111 H FREE
-1 1k4nA 116 H FREE
-1 1k4nA 157 H FREE
-1 1k4nA 177 H FREE
-1 1k4rA 2 C FREE
-1 1k4rA 4 H FREE
-1 1k4rA 29 C FREE
-1 1k4rA 59 C FREE
-1 1k4rA 61 H FREE
-1 1k4rA 73 C FREE
-1 1k4rA 85 H FREE
-1 1k4rA 91 C FREE
-1 1k4rA 103 H FREE
-1 1k4rA 104 C FREE
-1 1k4rA 115 C FREE
-1 1k4rA 120 C FREE
-1 1k4rA 129 H FREE
-1 1k4rA 145 H FREE
-1 1k4rA 156 H FREE
-1 1k4rA 185 C FREE
-1 1k4rA 207 H FREE
-1 1k4rA 215 H FREE
-1 1k4rA 228 H FREE
-1 1k4rA 247 H FREE
-1 1k4rA 274 H FREE
-1 1k4rA 281 H FREE
-1 1k4rA 286 H FREE
-1 1k4rA 306 C FREE
-1 1k4rA 322 H FREE
-1 1k4rA 337 C FREE
-1 1k4rA 346 H FREE
-1 1k4rA 389 H FREE
-1 1k4uP 19 C FREE
-1 1k4zA 38 C FREE
-1 1k4zA 60 C FREE
-1 1k4zA 85 H FREE
-1 1k4zA 115 C FREE
-1 1k4zA 142 H FREE
-1 1k4zA 156 H FREE
-1 1k5dB 7 H FREE
-1 1k5dB 10 H FREE
-1 1k5dB 22 H FREE
-1 1k5dB 79 H FREE
-1 1k5dB 98 C FREE
-1 1k5dB 101 H FREE
-1 1k5dB 124 H FREE
-1 1k5dB 131 C FREE
-1 1k5dB 157 C FREE
-1 1k5dB 175 H FREE
-1 1k5kA 12 H FREE
-1 1k5kA 21 C FREE
-1 1k5kA 24 C FREE
-1 1k5kA 26 C FREE
-1 1k5kA 29 C FREE
-1 1k5kA 30 C FREE
-1 1k5kA 32 H FREE
-1 1k5kA 33 C FREE
-1 1k5kA 36 C FREE
-1 1k5kA 64 H FREE
-1 1k5kA 76 H FREE
-1 1k5kA 80 H FREE
-1 1k62B 32 H FREE
-1 1k62B 64 H FREE
-1 1k62B 88 H FREE
-1 1k62B 107 H FREE
-1 1k62B 128 C FREE
-1 1k62B 159 H FREE
-1 1k62B 170 H FREE
-1 1k62B 175 H FREE
-1 1k62B 248 C FREE
-1 1k62B 251 H FREE
-1 1k62B 263 C FREE
-1 1k62B 306 C FREE
-1 1k62B 355 H FREE
-1 1k62B 387 H FREE
-1 1k62B 425 C FREE
-1 1k62B 431 H FREE
-1 1k6iA 29 H FREE
-1 1k6iA 30 H FREE
-1 1k6iA 36 H FREE
-1 1k6iA 74 H FREE
-1 1k6iA 106 H FREE
-1 1k6iA 115 H FREE
-1 1k6iA 177 H FREE
-1 1k6iA 193 H FREE
-1 1k6iA 213 H FREE
-1 1k6iA 228 C FREE
-1 1k6iA 271 H FREE
1 1k81A 2 C ZN_144_A
1 1k81A 5 C ZN_144_A
-1 1k81A 19 H FREE
1 1k81A 23 C ZN_144_A
1 1k81A 26 C ZN_144_A
-1 1k85A 0 H FREE
-1 1k8hA 70 H FREE
-1 1k8hA 76 H FREE
-1 1k8hA 87 H FREE
-1 1k8kC 3 H FREE
-1 1k8kC 12 C FREE
-1 1k8kC 13 H FREE
-1 1k8kC 25 C FREE
-1 1k8kC 29 H FREE
-1 1k8kC 32 H FREE
-1 1k8kC 45 H FREE
-1 1k8kC 50 H FREE
-1 1k8kC 69 C FREE
-1 1k8kC 100 C FREE
-1 1k8kC 122 C FREE
-1 1k8kC 133 C FREE
-1 1k8kC 135 H FREE
-1 1k8kC 150 H FREE
-1 1k8kC 161 C FREE
-1 1k8kC 165 C FREE
-1 1k8kC 201 C FREE
-1 1k8kC 205 H FREE
-1 1k8kC 208 C FREE
-1 1k8kC 221 H FREE
-1 1k8kC 226 C FREE
-1 1k8kC 262 H FREE
-1 1k8kC 264 C FREE
-1 1k8kC 324 H FREE
-1 1k8kC 341 C FREE
-1 1k8kC 345 C FREE
-1 1k8kF 20 C FREE
-1 1k8kF 32 H FREE
-1 1k8kF 86 C FREE
-1 1k8kF 87 H FREE
-1 1k8kF 121 H FREE
-1 1k8kF 128 H FREE
-1 1k8kF 136 H FREE
-1 1k8kG 44 C FREE
-1 1k8kG 128 H FREE
-1 1k8mA 38 C FREE
-1 1k99A 6 H FREE
-1 1k99A 32 H FREE
-1 1k99A 81 H FREE
-1 1k9sA 3 H FREE
-1 1k9sA 61 H FREE
-1 1k9sA 68 C FREE
-1 1k9sA 90 C FREE
-1 1k9sA 96 H FREE
-1 1k9sA 109 C FREE
-1 1k9sA 122 H FREE
-1 1k9sA 199 C FREE
-1 1k9sA 204 H FREE
-1 1k9sA 208 H FREE
-1 1ka5A 14 H FREE
-1 1ka8A 38 H FREE
-1 1ka8A 77 H FREE
-1 1kaeA 11 C FREE
-1 1kaeA 98 H FREE
-1 1kaeA 116 C FREE
-1 1kaeA 153 C FREE
-1 1kaeA 159 C FREE
-1 1kaeA 175 C FREE
1 1kaeA 261 H ZN_1101
-1 1kaeA 315 C FREE
-1 1kaeA 326 H FREE
-1 1kaeA 366 H FREE
-1 1kaeA 377 C FREE
1 1kaeA 418 H ZN_1102
-1 1kbaA 2 C FREE
-1 1kbaA 13 C FREE
-1 1kbaA 20 C FREE
-1 1kbaA 26 C FREE
-1 1kbaA 30 C FREE
-1 1kbaA 41 C FREE
-1 1kbaA 45 C FREE
-1 1kbaA 57 C FREE
-1 1kbaA 58 C FREE
-1 1kbaA 63 C FREE
-1 1kbaA 65 H FREE
-1 1kbhA 13 H FREE
-1 1kbpA 30 H FREE
-1 1kbpA 87 H FREE
-1 1kbpA 88 H FREE
-1 1kbpA 147 H FREE
-1 1kbpA 173 H FREE
-1 1kbpA 201 H FREE
-1 1kbpA 223 H FREE
-1 1kbpA 245 H FREE
1 1kbpA 285 H ZN_434_A
-1 1kbpA 294 H FREE
-1 1kbpA 295 H FREE
1 1kbpA 322 H ZN_434_A
-1 1kbpA 324 H FREE
-1 1kbpA 344 C FREE
-1 1kbpA 388 H FREE
-1 1kbpA 398 H FREE
-1 1kbpA 400 H FREE
-1 1kbpA 423 H FREE
-1 1kbzA 31 H FREE
-1 1kbzA 36 C FREE
-1 1kbzA 63 H FREE
-1 1kbzA 100 H FREE
-1 1kbzA 142 C FREE
-1 1kbzA 145 H FREE
-1 1kbzA 194 C FREE
-1 1kbzA 197 H FREE
-1 1kbzA 213 H FREE
-1 1kbzA 223 H FREE
-1 1kdxA 6 H FREE
-1 1kdxA 8 H FREE
-1 1kdxA 16 H FREE
-1 1kdxA 19 H FREE
-1 1kdxA 65 H FREE
-1 1kezA 46 H FREE
-1 1kezA 71 C FREE
-1 1kezA 72 C FREE
-1 1kezA 82 H FREE
-1 1kezA 140 H FREE
-1 1kezA 159 H FREE
-1 1kezA 174 H FREE
-1 1kezA 249 H FREE
-1 1kezA 258 H FREE
-1 1kezA 265 H FREE
-1 1kezA 272 H FREE
-1 1kf6C 81 H FREE
-1 1kf6D 77 C FREE
-1 1kf6D 80 H FREE
-1 1kf6D 83 H FREE
-1 1kf6D 84 H FREE
-1 1kf6D 87 H FREE
-1 1kf6D 92 H FREE
-1 1kg0C 0 H FREE
-1 1kg0C 13 C FREE
-1 1kg0C 16 C FREE
-1 1kg0C 28 C FREE
-1 1kg0C 29 C FREE
-1 1kg0C 37 H FREE
-1 1kg0C 42 C FREE
-1 1kg0C 46 C FREE
-1 1kg0C 52 C FREE
-1 1kg0C 105 H FREE
-1 1kg0C 106 C FREE
-1 1kg0C 119 H FREE
-1 1kg0C 120 H FREE
-1 1kg0C 122 C FREE
-1 1kg0C 128 C FREE
-1 1kg0C 130 C FREE
-1 1kgyA 19 H FREE
-1 1kgyA 43 C FREE
-1 1kgyA 65 H FREE
-1 1kgyA 68 H FREE
-1 1kgyA 78 C FREE
-1 1kgyA 88 C FREE
-1 1kgyA 165 C FREE
-1 1kgyA 178 C FREE
-1 1khcA 74 H FREE
-1 1khcA 92 H FREE
-1 1khcA 125 H FREE
-1 1khiA 8 H FREE
-1 1khiA 10 H FREE
-1 1khiA 36 C FREE
-1 1khiA 37 H FREE
-1 1khiA 38 H FREE
-1 1khiA 52 C FREE
-1 1khiA 66 H FREE
-1 1khiA 79 H FREE
-1 1khiA 159 H FREE
-1 1khiA 171 H FREE
-1 1khvA 5 C FREE
-1 1khvA 17 H FREE
-1 1khvA 125 C FREE
-1 1khvA 136 H FREE
-1 1khvA 149 H FREE
-1 1khvA 153 C FREE
-1 1khvA 164 H FREE
-1 1khvA 165 H FREE
-1 1khvA 169 C FREE
-1 1khvA 192 C FREE
-1 1khvA 199 C FREE
-1 1khvA 205 H FREE
-1 1khvA 208 C FREE
-1 1khvA 247 C FREE
-1 1khvA 260 C FREE
-1 1khvA 272 C FREE
-1 1khvA 273 C FREE
-1 1khvA 289 H FREE
-1 1khvA 319 C FREE
-1 1khvA 320 H FREE
-1 1khvA 332 C FREE
-1 1khvA 338 H FREE
-1 1khvA 339 C FREE
-1 1khvA 393 C FREE
-1 1khvA 434 H FREE
-1 1khvA 462 H FREE
-1 1khvA 471 C FREE
-1 1kiaA 54 H FREE
-1 1kiaA 56 C FREE
-1 1kiaA 57 H FREE
-1 1kiaA 64 C FREE
-1 1kiaA 134 C FREE
-1 1kiaA 141 H FREE
-1 1kiaA 152 H FREE
-1 1kiaA 173 H FREE
-1 1kiaA 184 C FREE
-1 1kiaA 213 H FREE
-1 1kiaA 244 H FREE
-1 1kiaA 245 C FREE
-1 1kiaA 261 C FREE
-1 1kiaA 263 H FREE
-1 1kiaA 281 C FREE
-1 1kiaA 285 H FREE
-1 1kilB 10 H FREE
-1 1kilB 24 H FREE
-1 1kilB 50 H FREE
-1 1kilC 57 H FREE
-1 1kilD 23 H FREE
-1 1kiuB 2 C FREE
-1 1kiuB 43 C FREE
-1 1kiuB 44 H FREE
-1 1kiuB 160 C FREE
-1 1kiuB 186 C FREE
-1 1kj6A 10 C FREE
-1 1kj6A 17 C FREE
-1 1kj6A 22 C FREE
-1 1kj6A 32 C FREE
-1 1kj6A 39 C FREE
-1 1kj6A 40 C FREE
-1 1kjkA 6 H FREE
-1 1kjkA 24 C FREE
-1 1kjkA 58 H FREE
-1 1kjkA 60 H FREE
-1 1kjyB 17 H FREE
-1 1kjzA 17 H FREE
-1 1kjzA 20 H FREE
-1 1kjzA 37 H FREE
1 1kjzA 59 C ZN_411
1 1kjzA 62 C ZN_411
1 1kjzA 71 C ZN_411
1 1kjzA 74 C ZN_411
-1 1kjzA 76 H FREE
-1 1kjzA 92 H FREE
-1 1kjzA 119 C FREE
-1 1kjzA 127 H FREE
-1 1kjzA 182 H FREE
-1 1kjzA 259 H FREE
-1 1kjzA 329 H FREE
-1 1kjzA 382 C FREE
-1 1kkeA 103 H FREE
-1 1kkeA 105 C FREE
-1 1kkeA 142 H FREE
-1 1kkeA 192 H FREE
-1 1klo_ 0 C FREE
-1 1klo_ 2 C FREE
-1 1klo_ 8 C FREE
-1 1klo_ 19 C FREE
-1 1klo_ 21 H FREE
-1 1klo_ 22 C FREE
-1 1klo_ 31 C FREE
-1 1klo_ 34 C FREE
-1 1klo_ 52 C FREE
-1 1klo_ 55 C FREE
-1 1klo_ 57 C FREE
-1 1klo_ 69 C FREE
-1 1klo_ 76 C FREE
-1 1klo_ 79 C FREE
-1 1klo_ 88 C FREE
-1 1klo_ 91 C FREE
-1 1klo_ 108 C FREE
-1 1klo_ 111 C FREE
-1 1klo_ 113 C FREE
-1 1klo_ 125 C FREE
-1 1klo_ 132 C FREE
-1 1klo_ 134 C FREE
-1 1klo_ 137 H FREE
-1 1klo_ 143 C FREE
-1 1klo_ 146 C FREE
-1 1klo_ 159 C FREE
1 1klrA 4 C ZN_31_A
1 1klrA 7 C ZN_31_A
1 1klrA 20 H ZN_31_A
1 1klrA 25 H ZN_31_A
-1 1klxA 21 C FREE
-1 1klxA 29 C FREE
-1 1klxA 51 C FREE
-1 1klxA 59 C FREE
-1 1klxA 87 C FREE
-1 1klxA 95 C FREE
-1 1klxA 123 C FREE
-1 1klxA 131 C FREE
-1 1km5A 64 C FREE
-1 1km5A 83 C FREE
-1 1km5A 97 H FREE
-1 1km5A 108 C FREE
-1 1km5A 127 H FREE
-1 1kmaA 5 C FREE
-1 1kmaA 7 C FREE
-1 1kmaA 12 H FREE
-1 1kmaA 15 C FREE
-1 1kmaA 26 C FREE
-1 1kmaA 30 C FREE
-1 1kmaA 33 H FREE
-1 1kmaA 43 H FREE
-1 1kmaA 47 C FREE
-1 1kmaA 50 H FREE
-1 1kmaA 52 H FREE
-1 1kmxA 6 C FREE
-1 1kmxA 9 C FREE
-1 1kmxA 15 H FREE
-1 1kmxA 24 C FREE
-1 1kmxA 26 C FREE
-1 1kmxA 28 C FREE
-1 1kmxA 35 C FREE
-1 1kmxA 47 C FREE
-1 1kmxA 49 C FREE
-1 1kn6A 46 H FREE
-1 1kn6A 51 H FREE
-1 1kn6A 54 H FREE
-1 1kn6A 64 H FREE
-1 1kn7A 15 C FREE
-1 1kn7A 18 H FREE
-1 1kn7A 37 H FREE
-1 1kn7A 76 H FREE
-1 1kncA 61 H FREE
-1 1kncA 68 H FREE
-1 1kncA 129 C FREE
-1 1kncA 131 H FREE
-1 1kncA 132 C FREE
-1 1kncA 136 H FREE
-1 1kncA 138 H FREE
-1 1knlA 16 C FREE
-1 1knlA 35 C FREE
-1 1knlA 36 H FREE
-1 1knlA 58 C FREE
-1 1knlA 75 C FREE
-1 1knlA 99 C FREE
-1 1knlA 118 C FREE
-1 1knqA 5 H FREE
-1 1knqA 7 H FREE
-1 1knqA 8 H FREE
-1 1knqA 29 H FREE
-1 1knqA 32 H FREE
-1 1knqA 42 H FREE
-1 1knqA 86 C FREE
-1 1knqA 92 H FREE
-1 1knqA 126 H FREE
-1 1knt_ 4 C FREE
-1 1knt_ 13 C FREE
-1 1knt_ 29 C FREE
-1 1knt_ 37 C FREE
-1 1knt_ 50 C FREE
-1 1knt_ 54 C FREE
-1 1knvA 34 H FREE
-1 1knvA 35 H FREE
-1 1knvA 124 H FREE
-1 1knvA 133 H FREE
-1 1knvA 168 H FREE
-1 1knvA 185 C FREE
-1 1knvA 210 H FREE
-1 1knvA 221 H FREE
-1 1knvA 257 H FREE
-1 1knzA 122 C FREE
-1 1knzA 138 C FREE
-1 1ko6A 17 H FREE
-1 1ko6A 34 H FREE
-1 1ko6A 36 H FREE
-1 1ko6A 66 C FREE
-1 1ko6A 99 H FREE
-1 1ko6A 141 C FREE
-1 1ko6A 185 H FREE
-1 1ko7A 43 H FREE
-1 1ko7A 76 C FREE
-1 1ko7A 102 H FREE
-1 1ko7A 126 H FREE
-1 1ko7A 135 H FREE
-1 1ko7A 168 H FREE
-1 1ko7A 196 H FREE
-1 1ko7A 228 H FREE
-1 1ko7A 233 H FREE
-1 1komA 15 H FREE
-1 1komA 55 H FREE
-1 1kp0A 9 H FREE
-1 1kp0A 48 H FREE
-1 1kp0A 59 C FREE
-1 1kp0A 123 H FREE
-1 1kp0A 125 H FREE
-1 1kp0A 130 H FREE
-1 1kp0A 230 H FREE
-1 1kp0A 248 C FREE
-1 1kp0A 283 H FREE
-1 1kp0A 296 C FREE
-1 1kp0A 322 H FREE
-1 1kp0A 329 H FREE
-1 1kp0A 374 H FREE
-1 1kp0A 396 H FREE
-1 1kpgA 7 H FREE
-1 1kpgA 14 H FREE
-1 1kpgA 34 C FREE
-1 1kpgA 72 C FREE
-1 1kpgA 101 H FREE
-1 1kpgA 140 H FREE
-1 1kpgA 143 H FREE
-1 1kpgA 154 H FREE
-1 1kpgA 166 H FREE
-1 1kpgA 172 H FREE
-1 1kpgA 177 H FREE
-1 1kpgA 213 C FREE
-1 1kpgA 230 H FREE
-1 1kpgA 268 C FREE
-1 1kpgA 284 C FREE
-1 1kplA 73 H FREE
-1 1kplA 174 H FREE
-1 1kplA 283 H FREE
-1 1kplA 301 C FREE
-1 1kplA 346 C FREE
-1 1kplA 382 H FREE
-1 1kplA 428 C FREE
-1 1kppA 72 C FREE
-1 1kppA 86 C FREE
-1 1kppA 101 H FREE
-1 1kppA 114 H FREE
-1 1kppA 118 H FREE
-1 1kpsA 20 H FREE
-1 1kpsA 43 C FREE
-1 1kpsA 75 C FREE
-1 1kpsA 83 H FREE
-1 1kpsA 93 C FREE
-1 1kpsA 138 C FREE
-1 1kpsB 87 C FREE
-1 1kpsB 102 H FREE
-1 1kpsB 119 H FREE
-1 1kpsB 127 H FREE
-1 1kpsB 156 C FREE
-1 1kpsB 161 H FREE
-1 1kq0A 12 H FREE
-1 1kq0A 120 C FREE
-1 1kq0A 134 C FREE
-1 1kq0A 175 H FREE
-1 1kq0A 196 C FREE
-1 1kq0A 202 C FREE
-1 1kq0A 222 C FREE
-1 1kq0A 227 C FREE
-1 1kq0A 230 H FREE
-1 1kq0A 247 C FREE
-1 1kq0A 254 H FREE
-1 1kq0A 262 C FREE
-1 1kq0A 289 C FREE
-1 1kq0A 297 C FREE
-1 1kq0A 330 H FREE
-1 1kq0A 338 H FREE
-1 1kq0A 374 H FREE
-1 1kq0A 379 C FREE
-1 1kq0A 381 H FREE
-1 1kq0A 390 H FREE
-1 1kq0A 400 H FREE
-1 1kq0A 415 C FREE
-1 1kq0A 435 C FREE
-1 1kq0A 447 C FREE
-1 1kq0A 459 H FREE
-1 1kq0A 467 C FREE
-1 1kq1H 52 H FREE
-1 1kq1H 57 H FREE
-1 1kqqA 85 H FREE
-1 1kqqA 110 C FREE
-1 1kqrA 124 H FREE
-1 1kqrA 157 C FREE
-1 1kqrA 170 C FREE
-1 1krqA 30 C FREE
-1 1krqA 45 H FREE
-1 1krqA 52 H FREE
-1 1krqA 66 H FREE
-1 1krqA 92 H FREE
-1 1krqA 106 H FREE
-1 1krqA 110 H FREE
-1 1krqA 127 H FREE
-1 1krqA 146 H FREE
-1 1ks9A 7 C FREE
-1 1ks9A 19 C FREE
-1 1ks9A 23 H FREE
-1 1ks9A 36 C FREE
-1 1ks9A 96 H FREE
-1 1ks9A 119 H FREE
-1 1ks9A 130 H FREE
-1 1ks9A 137 H FREE
-1 1ks9A 165 H FREE
-1 1ks9A 180 C FREE
-1 1ks9A 191 C FREE
-1 1ks9A 198 H FREE
-1 1ks9A 199 H FREE
-1 1ks9A 207 C FREE
-1 1ks9A 219 H FREE
-1 1ks9A 220 H FREE
-1 1ks9A 253 H FREE
-1 1ks9A 270 H FREE
-1 1ksgB 46 H FREE
-1 1ksgB 57 C FREE
-1 1ksgB 87 C FREE
-1 1kskA 2 H FREE
-1 1kskA 47 H FREE
-1 1kskA 60 H FREE
-1 1kskA 75 C FREE
-1 1kskA 82 H FREE
-1 1kskA 98 H FREE
-1 1kskA 121 H FREE
-1 1kskA 128 H FREE
-1 1kskA 129 H FREE
-1 1kskA 130 C FREE
-1 1kskA 157 H FREE
-1 1kskA 186 H FREE
-1 1kskA 198 H FREE
-1 1kskA 203 H FREE
-1 1ktzB 13 C FREE
-1 1ktzB 16 C FREE
-1 1ktzB 23 C FREE
-1 1ktzB 29 C FREE
-1 1ktzB 33 C FREE
-1 1ktzB 39 C FREE
-1 1ktzB 46 C FREE
-1 1ktzB 63 C FREE
-1 1ktzB 64 H FREE
-1 1ktzB 71 H FREE
-1 1ktzB 83 C FREE
-1 1ktzB 98 C FREE
-1 1ktzB 100 C FREE
-1 1ktzB 105 C FREE
-1 1ku9A 21 H FREE
-1 1ku9A 100 H FREE
-1 1ku9A 117 C FREE
-1 1kuuA 46 H FREE
-1 1kuuA 60 C FREE
-1 1kuuA 75 H FREE
-1 1kuuA 180 H FREE
-1 1kvnA 34 H FREE
-1 1kw4A 31 C FREE
-1 1kw4A 55 H FREE
-1 1kwaA 25 H FREE
-1 1kwaA 26 C FREE
-1 1kwaA 33 H FREE
-1 1kwaA 38 H FREE
-1 1kwaA 44 H FREE
-1 1kwgA 4 C FREE
-1 1kwgA 9 H FREE
-1 1kwgA 29 H FREE
-1 1kwgA 103 H FREE
1 1kwgA 105 C ZN_806_A
-1 1kwgA 143 C FREE
-1 1kwgA 144 H FREE
1 1kwgA 149 C ZN_806_A
1 1kwgA 151 C ZN_806_A
1 1kwgA 154 C ZN_806_A
-1 1kwgA 195 H FREE
-1 1kwgA 205 H FREE
-1 1kwgA 231 H FREE
-1 1kwgA 239 H FREE
-1 1kwgA 288 H FREE
-1 1kwgA 295 H FREE
-1 1kwgA 296 H FREE
-1 1kwgA 322 H FREE
-1 1kwgA 341 H FREE
-1 1kwgA 362 H FREE
-1 1kwgA 366 H FREE
-1 1kxrA 5 H FREE
-1 1kxrA 23 C FREE
-1 1kxrA 40 H FREE
-1 1kxrA 82 C FREE
-1 1kxrA 106 H FREE
-1 1kxrA 124 H FREE
-1 1kxrA 153 H FREE
-1 1kxrA 183 C FREE
-1 1kxrA 224 C FREE
-1 1kxrA 246 H FREE
-1 1kxrA 325 C FREE
-1 1ky6A 18 C FREE
-1 1ky6A 66 C FREE
-1 1ky6A 99 C FREE
-1 1ky6A 166 H FREE
-1 1ky6A 202 H FREE
-1 1ky6A 210 C FREE
-1 1ky6A 239 C FREE
-1 1kyhA 9 H FREE
-1 1kyhA 22 H FREE
-1 1kyhA 116 H FREE
-1 1kyhA 122 C FREE
-1 1kyhA 148 H FREE
-1 1kyhA 198 C FREE
-1 1kyhA 226 C FREE
-1 1kyhA 227 C FREE
-1 1kyhA 228 H FREE
-1 1kyhA 233 H FREE
-1 1kyhA 242 H FREE
-1 1kyhA 245 C FREE
-1 1kyhA 253 H FREE
-1 1kyhA 256 H FREE
-1 1kyhA 261 H FREE
-1 1kytA 145 H FREE
-1 1kytA 192 C FREE
-1 1kytA 222 H FREE
-1 1kzhA 87 H FREE
-1 1kzhA 153 H FREE
-1 1kzhA 212 H FREE
-1 1kzhA 234 C FREE
-1 1kzhA 245 H FREE
-1 1kzhA 256 H FREE
-1 1kzhA 261 C FREE
-1 1kzhA 266 H FREE
-1 1kzhA 270 C FREE
-1 1kzhA 328 C FREE
-1 1kzhA 383 H FREE
-1 1kzhA 423 H FREE
-1 1kzhA 442 C FREE
-1 1kzhA 463 C FREE
-1 1l0oA 5 H FREE
-1 1l0oA 53 H FREE
-1 1l0oA 75 H FREE
-1 1l0oA 136 H FREE
-1 1l1dA 2 H FREE
-1 1l1dA 38 H FREE
-1 1l1dA 42 H FREE
-1 1l1dA 69 C FREE
-1 1l1dA 86 H FREE
-1 1l1dA 106 H FREE
-1 1l1dA 109 H FREE
-1 1l1dA 124 C FREE
-1 1l1mA 28 H FREE
-1 1l1mA 51 C FREE
-1 1l1nA 30 H FREE
-1 1l1nA 39 H FREE
-1 1l1nA 88 H FREE
-1 1l1nA 146 C FREE
-1 1l1nA 152 C FREE
-1 1l1nA 160 H FREE
-1 1l1nA 167 H FREE
-1 1l1oA 25 C FREE
-1 1l1oA 34 H FREE
-1 1l1oA 80 C FREE
-1 1l1oA 91 H FREE
-1 1l1oA 106 H FREE
-1 1l1oA 119 H FREE
-1 1l1oB 1 H FREE
-1 1l1oB 5 C FREE
-1 1l1oB 38 H FREE
-1 1l1oB 87 H FREE
-1 1l1oB 114 H FREE
-1 1l1oB 122 H FREE
-1 1l1oC 40 C FREE
1 1l1oC 45 C ZN_1_C
1 1l1oC 50 C ZN_1_C
1 1l1oC 64 C ZN_1_C
1 1l1oC 67 C ZN_1_C
-1 1l1oC 95 C FREE
-1 1l1pA 2 H FREE
-1 1l1pA 61 H FREE
-1 1l1pA 78 H FREE
-1 1l1sA 8 H FREE
-1 1l1sA 69 C FREE
-1 1l1sA 71 C FREE
-1 1l1sA 98 H FREE
-1 1l2mA 17 C FREE
-1 1l2mA 43 C FREE
-1 1l2mA 47 H FREE
-1 1l2mA 53 H FREE
-1 1l2mA 55 H FREE
-1 1l2mA 66 C FREE
-1 1l2mA 82 H FREE
-1 1l2mA 84 H FREE
-1 1l2qA 223 C FREE
-1 1l2qA 227 H FREE
-1 1l2qA 247 H FREE
-1 1l3eB 5 H FREE
1 1l3eB 24 H ZN_202_B
-1 1l3eB 26 H FREE
1 1l3eB 28 C ZN_202_B
1 1l3eB 41 C ZN_202_B
-1 1l3eB 45 H FREE
1 1l3eB 46 C ZN_202_B
1 1l3eB 55 H ZN_203_B
-1 1l3eB 58 H FREE
1 1l3eB 59 C ZN_203_B
1 1l3eB 65 C ZN_203_B
-1 1l3eB 69 H FREE
1 1l3eB 70 C ZN_203_B
1 1l3eB 79 H ZN_204_B
1 1l3eB 83 C ZN_204_B
-1 1l3eB 86 H FREE
1 1l3eB 88 C ZN_204_B
1 1l3eB 91 C ZN_204_B
-1 1l3pA 55 C FREE
-1 1l3yA 1 C FREE
-1 1l3yA 6 C FREE
-1 1l3yA 14 C FREE
-1 1l3yA 22 C FREE
-1 1l3yA 24 C FREE
-1 1l3yA 27 C FREE
-1 1l3yA 29 C FREE
-1 1l3yA 30 H FREE
-1 1l3yA 38 C FREE
-1 1l5aA 11 H FREE
-1 1l5aA 16 H FREE
-1 1l5aA 24 H FREE
-1 1l5aA 42 H FREE
-1 1l5aA 64 H FREE
-1 1l5aA 78 H FREE
-1 1l5aA 107 H FREE
-1 1l5aA 114 H FREE
-1 1l5aA 117 H FREE
-1 1l5aA 124 H FREE
-1 1l5aA 125 H FREE
-1 1l5aA 143 H FREE
-1 1l5aA 174 H FREE
-1 1l5aA 206 H FREE
-1 1l5aA 220 H FREE
-1 1l5aA 241 C FREE
-1 1l5aA 307 H FREE
-1 1l5aA 342 H FREE
-1 1l5aA 346 C FREE
-1 1l5aA 371 H FREE
-1 1l5aA 374 C FREE
-1 1l5aA 388 H FREE
-1 1l5aA 392 H FREE
-1 1l5aA 393 C FREE
-1 1l6eA 3 H FREE
-1 1l6hA 2 C FREE
-1 1l6hA 10 C FREE
-1 1l6hA 24 C FREE
-1 1l6hA 25 C FREE
-1 1l6hA 34 C FREE
-1 1l6hA 36 C FREE
-1 1l6hA 60 C FREE
-1 1l6hA 67 C FREE
-1 1l6lC 5 C FREE
-1 1l6oA 78 H FREE
-1 1l6oA 92 H FREE
-1 1l6oA 93 H FREE
-1 1l6oA 94 H FREE
-1 1l6xB 4 C FREE
-1 1l6xB 13 H FREE
-1 1l7vA 17 C FREE
-1 1l7vA 31 C FREE
-1 1l7vA 119 C FREE
-1 1l7vA 138 H FREE
-1 1l7vA 155 C FREE
-1 1l7vA 204 C FREE
-1 1l7vA 205 C FREE
-1 1l7vA 261 H FREE
-1 1l7vA 266 C FREE
-1 1l7vA 271 H FREE
-1 1l7vA 278 C FREE
-1 1l7vC 29 H FREE
-1 1l7vC 73 H FREE
-1 1l7vC 91 H FREE
-1 1l7vC 96 H FREE
-1 1l7vC 98 H FREE
-1 1l7vC 179 C FREE
-1 1l7vC 190 H FREE
-1 1l7vC 194 H FREE
-1 1l7vC 198 H FREE
-1 1l7vC 200 H FREE
-1 1l7vC 241 H FREE
-1 1l7yA 79 H FREE
-1 1l8jA 11 H FREE
-1 1l8jA 23 H FREE
-1 1l8jA 35 H FREE
-1 1l8jA 38 H FREE
-1 1l8jA 76 H FREE
-1 1l8jA 83 H FREE
-1 1l8jA 96 C FREE
-1 1l8jA 100 C FREE
-1 1l8jA 110 H FREE
-1 1l8jA 168 C FREE
-1 1l8jA 175 H FREE
-1 1l8oA 3 H FREE
-1 1l8oA 17 C FREE
-1 1l8oA 37 C FREE
-1 1l8oA 85 H FREE
-1 1l8oA 117 H FREE
-1 1l8oA 169 H FREE
-1 1l8oA 186 C FREE
-1 1l8qA 51 H FREE
-1 1l8qA 82 H FREE
-1 1l8qA 121 H FREE
-1 1l8qA 140 H FREE
-1 1l8qA 267 C FREE
-1 1l8qA 271 C FREE
-1 1l8qA 287 H FREE
-1 1l8qA 292 H FREE
-1 1l8qA 309 H FREE
-1 1l8rA 6 C FREE
-1 1l8rA 24 C FREE
-1 1l8rA 28 C FREE
-1 1l8rA 39 H FREE
-1 1l8rA 45 H FREE
-1 1l8rA 61 C FREE
-1 1l8rA 82 C FREE
-1 1l8rA 97 C FREE
-1 1l9lA 6 C FREE
-1 1l9lA 33 C FREE
-1 1l9lA 44 C FREE
-1 1l9lA 69 C FREE
-1 1l9wA 50 H FREE
-1 1l9wA 95 H FREE
-1 1l9wA 131 H FREE
-1 1l9wA 133 H FREE
-1 1l9wA 142 H FREE
-1 1l9wA 145 H FREE
-1 1l9wA 178 H FREE
-1 1l9wA 193 H FREE
-1 1l9wA 249 H FREE
1 1lba_ 12 H ZN_151
-1 1lba_ 13 C FREE
-1 1lba_ 31 H FREE
-1 1lba_ 42 H FREE
-1 1lba_ 63 H FREE
-1 1lba_ 69 H FREE
-1 1lba_ 75 C FREE
1 1lba_ 117 H ZN_151
-1 1lba_ 118 H FREE
1 1lba_ 125 C ZN_151
-1 1lbu_ 2 C FREE
-1 1lbu_ 80 C FREE
-1 1lbu_ 93 C FREE
-1 1lbu_ 123 H FREE
-1 1lbu_ 141 C FREE
1 1lbu_ 153 H ZN_214
-1 1lbu_ 157 H FREE
-1 1lbu_ 169 C FREE
-1 1lbu_ 178 H FREE
-1 1lbu_ 191 H FREE
-1 1lbu_ 194 H FREE
1 1lbu_ 196 H ZN_214
-1 1lbu_ 210 C FREE
-1 1lc0A 71 C FREE
-1 1lc0A 77 H FREE
-1 1lc0A 90 H FREE
-1 1lc0A 119 H FREE
-1 1lc0A 122 H FREE
-1 1lc0A 277 H FREE
-1 1lc0A 278 C FREE
-1 1lc0A 289 C FREE
-1 1lc0A 290 H FREE
-1 1lcyA 36 H FREE
-1 1lcyA 64 H FREE
-1 1lcyA 209 H FREE
-1 1lcyA 255 H FREE
-1 1lcyA 260 H FREE
-1 1lcyA 269 H FREE
-1 1lddA 25 H FREE
-1 1lddA 28 H FREE
1 1ldjB 23 C ZN_201_B
1 1ldjB 26 C ZN_201_B
-1 1ldjB 29 H FREE
1 1ldjB 34 C ZN_203_B
1 1ldjB 37 C ZN_203_B
1 1ldjB 49 C ZN_203_B
1 1ldjB 56 C ZN_202_B
1 1ldjB 58 H ZN_202_B
1 1ldjB 61 H ZN_201_B
1 1ldjB 63 H ZN_203_B
1 1ldjB 64 C ZN_201_B
1 1ldjB 75 C ZN_202_B
-1 1ldjB 89 H FREE
-1 1ldkB 15 C FREE
-1 1ldkB 65 H FREE
-1 1ldkB 85 C FREE
-1 1ldkB 113 H FREE
-1 1ldkB 140 C FREE
-1 1ldkB 163 H FREE
-1 1ldkB 183 C FREE
-1 1ldkB 289 H FREE
-1 1ldkB 316 H FREE
-1 1ldkB 341 C FREE
-1 1ldkE 14 C FREE
-1 1ldkE 16 C FREE
-1 1ldkE 27 C FREE
-1 1ldl_ 7 C FREE
-1 1ldl_ 14 C FREE
-1 1ldl_ 19 C FREE
-1 1ldl_ 26 C FREE
-1 1ldl_ 32 C FREE
-1 1ldl_ 43 C FREE
-1 1lfdA 2 C FREE
-1 1lfdA 3 C FREE
-1 1lfdA 39 H FREE
-1 1lfdA 59 H FREE
1 1lfwA 86 H ZN_1002_A
-1 1lfwA 165 H FREE
-1 1lfwA 268 H FREE
-1 1lfwA 300 H FREE
-1 1lfwA 307 H FREE
-1 1lfwA 319 H FREE
-1 1lfwA 320 H FREE
-1 1lfwA 338 H FREE
-1 1lfwA 382 H FREE
-1 1lfwA 407 H FREE
1 1lfwA 438 H ZN_1001_A
-1 1lg7A 6 H FREE
-1 1lg7A 9 H FREE
-1 1lg7A 42 H FREE
-1 1lg7A 45 H FREE
-1 1lg7A 84 H FREE
-1 1lg7A 86 H FREE
-1 1lg7A 95 H FREE
-1 1lg7A 109 H FREE
-1 1lg7A 144 H FREE
-1 1lg7A 179 H FREE
-1 1lghA 33 H FREE
-1 1lghB 16 H FREE
-1 1lghB 34 H FREE
-1 1li1A 3 H FREE
-1 1li1A 10 H FREE
-1 1li1A 19 C FREE
-1 1li1A 28 H FREE
-1 1li1A 42 H FREE
-1 1li1A 52 C FREE
-1 1li1A 64 C FREE
-1 1li1A 70 C FREE
-1 1li1A 107 C FREE
-1 1li1A 110 C FREE
-1 1li1A 120 H FREE
-1 1li1A 129 C FREE
-1 1li1A 145 H FREE
-1 1li1A 163 C FREE
-1 1li1A 175 C FREE
-1 1li1A 176 H FREE
-1 1li1A 181 C FREE
-1 1li1A 217 H FREE
-1 1li1A 221 C FREE
-1 1li1A 224 C FREE
-1 1lir_ 6 C FREE
-1 1lir_ 12 C FREE
-1 1lir_ 16 C FREE
-1 1lir_ 20 H FREE
-1 1lir_ 27 C FREE
-1 1lir_ 32 C FREE
-1 1lir_ 34 C FREE
-1 1lis_ 3 H FREE
-1 1lis_ 37 H FREE
-1 1lis_ 60 H FREE
-1 1lizA 90 H FREE
-1 1lizA 100 H FREE
-1 1lizA 117 H FREE
-1 1lj2A 1 H FREE
-1 1lj2A 13 H FREE
-1 1lj2A 70 H FREE
-1 1ljoA 49 C FREE
-1 1lk9A 19 C FREE
-1 1lk9A 22 H FREE
-1 1lk9A 38 C FREE
-1 1lk9A 40 C FREE
-1 1lk9A 43 C FREE
-1 1lk9A 49 C FREE
-1 1lk9A 56 C FREE
-1 1lk9A 75 H FREE
-1 1lk9A 87 H FREE
-1 1lk9A 112 H FREE
-1 1lk9A 136 H FREE
-1 1lk9A 160 H FREE
-1 1lk9A 213 H FREE
-1 1lk9A 219 C FREE
-1 1lk9A 231 H FREE
-1 1lk9A 254 H FREE
-1 1lk9A 349 C FREE
-1 1lk9A 367 C FREE
-1 1lk9A 375 C FREE
-1 1lknA 40 C FREE
-1 1lknA 73 C FREE
-1 1lknA 84 H FREE
-1 1lktA 52 H FREE
-1 1lktA 82 H FREE
-1 1ll8A 28 C FREE
-1 1ll8A 62 H FREE
-1 1ll8A 68 H FREE
-1 1ll8A 103 C FREE
-1 1ll8A 104 C FREE
-1 1lm5B 47 C FREE
-1 1lm5B 53 H FREE
-1 1lm5B 133 H FREE
-1 1lm5B 167 C FREE
-1 1lml_ 24 H FREE
-1 1lml_ 25 C FREE
-1 1lml_ 31 H FREE
-1 1lml_ 35 H FREE
-1 1lml_ 42 C FREE
-1 1lml_ 59 H FREE
-1 1lml_ 68 H FREE
-1 1lml_ 91 C FREE
-1 1lml_ 100 H FREE
-1 1lml_ 130 C FREE
-1 1lml_ 137 H FREE
1 1lml_ 164 H ZN_100
1 1lml_ 168 H ZN_100
-1 1lml_ 214 C FREE
1 1lml_ 234 H ZN_100
-1 1lml_ 286 C FREE
-1 1lml_ 293 C FREE
-1 1lml_ 306 C FREE
-1 1lml_ 315 C FREE
-1 1lml_ 325 C FREE
-1 1lml_ 330 H FREE
-1 1lml_ 355 C FREE
-1 1lml_ 366 C FREE
-1 1lml_ 374 H FREE
-1 1lml_ 389 C FREE
-1 1lml_ 410 C FREE
-1 1lml_ 415 C FREE
-1 1lml_ 427 H FREE
-1 1lml_ 435 C FREE
-1 1lml_ 458 C FREE
-1 1lml_ 465 C FREE
-1 1ln0A 30 H FREE
-1 1ln0A 38 C FREE
-1 1ln0A 39 H FREE
-1 1ln0A 51 H FREE
-1 1ln0A 57 C FREE
-1 1ln1A 16 C FREE
-1 1ln1A 62 C FREE
-1 1ln1A 92 C FREE
-1 1ln1A 130 H FREE
-1 1ln1A 206 C FREE
-1 1ln4A 9 H FREE
-1 1ln4A 15 H FREE
-1 1ln4A 42 H FREE
-1 1ln4A 43 H FREE
-1 1ln4A 72 C FREE
-1 1lnwA 18 H FREE
-1 1lnwA 29 C FREE
-1 1lnwA 40 H FREE
-1 1lnwA 61 C FREE
-1 1lnwA 104 H FREE
-1 1lnwA 106 H FREE
-1 1lnwA 115 H FREE
-1 1lnwA 132 H FREE
-1 1lnwA 137 C FREE
-1 1lo7A 15 C FREE
-1 1lo7A 27 H FREE
-1 1lo7A 41 C FREE
-1 1lo7A 63 C FREE
-1 1lo7A 69 C FREE
-1 1lo7A 82 C FREE
-1 1lo7A 95 H FREE
-1 1lo7A 139 C FREE
-1 1lplA 17 C FREE
-1 1lplA 68 C FREE
1 1lpvA 9 C ZN_54_A
1 1lpvA 12 C ZN_54_A
1 1lpvA 15 H ZN_53_A
1 1lpvA 24 H ZN_54_A
1 1lpvA 28 C ZN_54_A
1 1lpvA 33 C ZN_53_A
1 1lpvA 35 C ZN_53_A
1 1lpvA 38 C ZN_53_A
-1 1lq9A 24 H FREE
-1 1lq9A 50 H FREE
-1 1lqbA 9 H FREE
-1 1lqbA 59 C FREE
-1 1lqbA 88 C FREE
-1 1lqbB 10 H FREE
-1 1lqbB 18 H FREE
-1 1lqbB 51 H FREE
-1 1lqbB 57 C FREE
-1 1lqbB 95 C FREE
-1 1lqjC 7 H FREE
-1 1lqjC 66 H FREE
-1 1lqjC 72 H FREE
-1 1lqjC 107 H FREE
-1 1lqjC 133 H FREE
-1 1lqjC 135 H FREE
-1 1lqjC 154 H FREE
-1 1lqjC 166 H FREE
-1 1lqjC 179 H FREE
-1 1lqjC 180 H FREE
-1 1lqjC 186 H FREE
-1 1lqjC 193 H FREE
-1 1lqjC 199 C FREE
-1 1lqjC 201 H FREE
-1 1lqsL 18 C FREE
-1 1lqsL 35 H FREE
-1 1lqsL 59 C FREE
-1 1lqsL 62 C FREE
-1 1lqsL 82 H FREE
-1 1lqsL 92 H FREE
-1 1lqsL 108 C FREE
-1 1lqsL 113 C FREE
-1 1lqsL 153 H FREE
-1 1lqtA 56 H FREE
-1 1lqtA 86 H FREE
-1 1lqtA 134 H FREE
-1 1lqtA 136 H FREE
-1 1lqtA 180 H FREE
-1 1lqtA 244 C FREE
-1 1lqtA 263 H FREE
-1 1lqtA 394 C FREE
-1 1lqtA 401 H FREE
-1 1lqtA 421 H FREE
-1 1lqtA 436 H FREE
-1 1lr5A 1 C FREE
-1 1lr5A 26 H FREE
-1 1lr5A 35 H FREE
1 1lr5A 56 H ZN_180_A
1 1lr5A 58 H ZN_180_A
-1 1lr5A 60 C FREE
1 1lr5A 105 H ZN_180_A
-1 1lr5A 113 H FREE
-1 1lr5A 139 H FREE
-1 1lr5A 154 C FREE
-1 1lr7A 3 C FREE
-1 1lr7A 8 C FREE
-1 1lr7A 14 C FREE
-1 1lr7A 24 C FREE
-1 1lr7A 26 C FREE
-1 1lr7A 30 C FREE
-1 1lr7A 40 C FREE
-1 1lr7A 51 C FREE
-1 1lr7A 58 C FREE
-1 1lr7A 72 C FREE
-1 1lrrA 63 H FREE
-1 1lrrA 88 H FREE
-1 1lrrA 106 C FREE
-1 1lrrA 111 H FREE
-1 1lrrA 127 C FREE
-1 1lrv_ 13 C FREE
-1 1lrv_ 16 C FREE
-1 1lrv_ 28 C FREE
-1 1lrv_ 34 C FREE
-1 1lrv_ 52 H FREE
-1 1lrv_ 203 H FREE
-1 1lrv_ 216 H FREE
-1 1lslA 6 H FREE
-1 1lslA 13 C FREE
-1 1lslA 17 C FREE
-1 1lslA 28 C FREE
-1 1lslA 40 C FREE
-1 1lslA 50 C FREE
-1 1lslA 55 C FREE
-1 1lslA 70 C FREE
-1 1lslA 74 C FREE
-1 1lslA 85 C FREE
-1 1lslA 97 C FREE
-1 1lslA 107 C FREE
-1 1lslA 112 C FREE
-1 1lt8A 51 H FREE
-1 1lt8A 59 H FREE
-1 1lt8A 162 H FREE
-1 1lt8A 193 H FREE
1 1lt8A 216 C ZN_501_A
-1 1lt8A 217 H FREE
-1 1lt8A 242 H FREE
-1 1lt8A 251 H FREE
1 1lt8A 298 C ZN_501_A
1 1lt8A 299 C ZN_501_A
-1 1lt8A 305 H FREE
-1 1lt8A 327 H FREE
-1 1lt8A 337 H FREE
-1 1lt9A 6 H FREE
-1 1lt9A 35 C FREE
-1 1lt9A 39 C FREE
-1 1lujB 57 H FREE
-1 1luzA 4 C FREE
-1 1luzA 34 H FREE
-1 1luzA 46 H FREE
-1 1luzA 84 C FREE
-1 1luzA 86 H FREE
1 1lv3A 11 C ZN_66_A
1 1lv3A 14 C ZN_66_A
1 1lv3A 30 C ZN_66_A
1 1lv3A 34 C ZN_66_A
-1 1lv9A 8 C FREE
-1 1lv9A 10 C FREE
-1 1lv9A 35 C FREE
-1 1lv9A 52 C FREE
-1 1lvmA 26 C FREE
-1 1lvmA 27 H FREE
-1 1lvmA 35 H FREE
-1 1lvmA 53 H FREE
-1 1lvmA 68 H FREE
-1 1lvmA 82 H FREE
-1 1lvmA 117 C FREE
-1 1lvmA 137 C FREE
-1 1lvmA 149 H FREE
-1 1lvmA 158 C FREE
-1 1lvmA 174 H FREE
-1 1lvmA 221 H FREE
-1 1lvoA 15 C FREE
-1 1lvoA 37 C FREE
-1 1lvoA 40 H FREE
-1 1lvoA 62 H FREE
-1 1lvoA 99 H FREE
-1 1lvoA 115 C FREE
-1 1lvoA 119 C FREE
-1 1lvoA 143 C FREE
-1 1lvoA 161 H FREE
-1 1lvoA 162 H FREE
-1 1lvoA 170 H FREE
-1 1lvoA 283 C FREE
-1 1lvwA 2 H FREE
-1 1lvwA 116 H FREE
-1 1lvwA 229 H FREE
-1 1lvwA 252 C FREE
-1 1lvwA 293 H FREE
-1 1lw7A 14 H FREE
-1 1lw7A 17 H FREE
-1 1lw7A 32 H FREE
-1 1lw7A 36 C FREE
-1 1lw7A 78 H FREE
-1 1lw7A 79 H FREE
-1 1lw7A 104 H FREE
-1 1lw7A 107 H FREE
-1 1lw7A 229 H FREE
-1 1lw7A 239 H FREE
-1 1lw7A 241 H FREE
-1 1lw7A 257 C FREE
-1 1lw7A 265 H FREE
-1 1lwrA 34 H FREE
-1 1lwrA 58 H FREE
-1 1lwrA 87 H FREE
-1 1lwuA 12 H FREE
-1 1lwuA 32 H FREE
-1 1lwuA 49 H FREE
-1 1lwuA 72 C FREE
-1 1lwuA 76 C FREE
-1 1lxa_ 8 H FREE
-1 1lxa_ 24 H FREE
-1 1lxa_ 29 C FREE
-1 1lxa_ 34 H FREE
-1 1lxa_ 46 H FREE
-1 1lxa_ 52 H FREE
-1 1lxa_ 98 H FREE
-1 1lxa_ 121 H FREE
-1 1lxa_ 124 H FREE
-1 1lxa_ 126 C FREE
-1 1lxa_ 132 C FREE
-1 1lxa_ 143 H FREE
-1 1lxa_ 159 H FREE
-1 1lxa_ 162 C FREE
-1 1lxa_ 167 H FREE
-1 1lxa_ 173 C FREE
-1 1lxa_ 190 H FREE
-1 1lxjA 5 C FREE
-1 1lxjA 10 C FREE
-1 1lxjA 42 H FREE
-1 1lxjA 63 H FREE
-1 1lxjA 67 H FREE
-1 1lxjA 75 H FREE
-1 1lxjA 87 H FREE
-1 1lxl_ 61 H FREE
-1 1lxl_ 74 H FREE
-1 1lxl_ 116 H FREE
-1 1lxl_ 154 C FREE
-1 1lxl_ 180 H FREE
-1 1lxnA 13 C FREE
-1 1lxnA 60 H FREE
-1 1ly1A 9 C FREE
-1 1ly1A 43 H FREE
-1 1ly1A 108 H FREE
-1 1lyvA 71 C FREE
-1 1lyvA 96 C FREE
-1 1lyvA 107 H FREE
-1 1lyvA 187 H FREE
-1 1lyvA 239 H FREE
-1 1lyvA 255 C FREE
-1 1lzwA 72 C FREE
-1 1lzwA 96 H FREE
-1 1lzwA 100 C FREE
-1 1lzwB 19 H FREE
-1 1lzwB 21 H FREE
-1 1lzwB 28 H FREE
-1 1lzwB 46 C FREE
-1 1lzwB 93 H FREE
-1 1lzwB 126 H FREE
-1 1lzwB 139 H FREE
-1 1m0tA 56 C FREE
-1 1m0tA 86 H FREE
-1 1m0tA 164 H FREE
-1 1m0tA 407 H FREE
-1 1m0tA 447 C FREE
-1 1m0tA 483 C FREE
-1 1m0vA 8 H FREE
-1 1m0vA 22 C FREE
-1 1m0vA 61 H FREE
-1 1m0vA 82 H FREE
-1 1m12A 4 C FREE
-1 1m12A 7 C FREE
-1 1m12A 35 C FREE
-1 1m12A 46 C FREE
-1 1m12A 71 C FREE
-1 1m12A 75 H FREE
-1 1m12A 77 C FREE
-1 1m1fA 16 H FREE
-1 1m1fA 73 C FREE
-1 1m1gA 103 C FREE
-1 1m1gA 118 C FREE
-1 1m1gA 143 H FREE
-1 1m1gA 157 H FREE
-1 1m1gA 218 H FREE
-1 1m1sA 28 H FREE
-1 1m1sA 49 H FREE
-1 1m2eA 7 C FREE
-1 1m2eA 19 C FREE
-1 1m2eA 33 C FREE
-1 1m2eA 46 H FREE
-1 1m2eA 52 C FREE
-1 1m2eA 70 C FREE
-1 1m2eA 99 H FREE
-1 1m2eA 104 H FREE
-1 1m2eA 108 H FREE
-1 1m33A 14 H FREE
-1 1m33A 19 H FREE
-1 1m33A 30 C FREE
-1 1m33A 38 H FREE
-1 1m33A 42 H FREE
-1 1m33A 94 H FREE
-1 1m33A 109 C FREE
-1 1m33A 223 H FREE
-1 1m33A 234 H FREE
-1 1m33A 240 H FREE
-1 1m33A 245 C FREE
-1 1m33A 246 H FREE
1 1m36A 9 C ZN_34_A
1 1m36A 12 C ZN_34_A
1 1m36A 25 H ZN_34_A
1 1m36A 29 C ZN_34_A
-1 1m4jA 2 H FREE
-1 1m4jA 41 C FREE
-1 1m4jA 66 C FREE
-1 1m4jA 91 H FREE
-1 1m4jA 93 H FREE
-1 1m4jA 115 H FREE
-1 1m4jA 131 H FREE
-1 1m4rA 10 H FREE
-1 1m4rA 11 C FREE
-1 1m4rA 52 H FREE
-1 1m4rA 60 C FREE
-1 1m4rA 103 C FREE
-1 1m4rA 104 H FREE
-1 1m4rA 111 H FREE
-1 1m4rA 149 C FREE
-1 1m4uA 2 H FREE
-1 1m4uA 5 H FREE
-1 1m4uA 22 H FREE
-1 1m4uA 46 H FREE
-1 1m4uA 128 C FREE
-1 1m4uA 151 C FREE
-1 1m4uA 157 C FREE
-1 1m4uA 165 C FREE
-1 1m4uA 172 H FREE
-1 1m4uA 180 C FREE
-1 1m4uA 188 C FREE
-1 1m4uA 201 C FREE
-1 1m4uA 203 C FREE
-1 1m4uA 205 C FREE
-1 1m4vB 2 H FREE
-1 1m4vB 41 H FREE
-1 1m4vB 48 H FREE
-1 1m4vB 123 H FREE
-1 1m4vB 127 H FREE
-1 1m4vB 184 H FREE
-1 1m55B 17 H FREE
1 1m55B 88 H ZN_201_B
1 1m55B 90 H ZN_201_B
-1 1m56D 3 H FREE
-1 1m56D 5 H FREE
-1 1m56D 8 H FREE
-1 1m56D 10 H FREE
-1 1m5iA 81 C FREE
-1 1m5iA 124 H FREE
-1 1m5zA 7 H FREE
-1 1m5zA 60 H FREE
-1 1m5zA 68 C FREE
-1 1m5zA 69 C FREE
-1 1m62A 14 H FREE
-1 1m62A 72 C FREE
-1 1m63C 51 C FREE
-1 1m63C 53 H FREE
-1 1m63C 61 C FREE
-1 1m63C 69 H FREE
-1 1m63C 91 H FREE
-1 1m63C 114 C FREE
-1 1m63C 125 H FREE
-1 1m63C 160 C FREE
-1 1m65A 6 H FREE
-1 1m65A 8 H FREE
1 1m65A 14 H ZN_300_A
1 1m65A 39 H ZN_300_A
-1 1m65A 48 H FREE
-1 1m65A 49 H FREE
-1 1m65A 51 H FREE
-1 1m65A 84 C FREE
-1 1m65A 100 H FREE
-1 1m65A 107 H FREE
-1 1m65A 126 H FREE
-1 1m65A 130 H FREE
-1 1m65A 150 H FREE
-1 1m65A 163 H FREE
-1 1m65A 172 C FREE
1 1m65A 193 H ZN_300_A
-1 1m65A 204 C FREE
-1 1m6eX 7 H FREE
-1 1m6eX 59 C FREE
-1 1m6eX 120 C FREE
-1 1m6eX 140 H FREE
-1 1m6eX 143 H FREE
-1 1m6eX 171 C FREE
-1 1m6eX 187 H FREE
-1 1m6eX 193 C FREE
-1 1m6eX 221 C FREE
-1 1m6eX 222 C FREE
-1 1m6eX 275 H FREE
-1 1m6eX 286 C FREE
-1 1m6eX 306 C FREE
-1 1m6eX 318 H FREE
-1 1m6eX 329 H FREE
-1 1m6uA 42 H FREE
-1 1m6uA 66 C FREE
-1 1m6uA 114 H FREE
-1 1m6uA 125 C FREE
-1 1m6uA 129 C FREE
-1 1m6yA 1 H FREE
-1 1m6yA 9 H FREE
-1 1m6yA 32 C FREE
-1 1m6yA 39 H FREE
-1 1m6yA 46 H FREE
-1 1m6yA 47 C FREE
-1 1m6yA 50 C FREE
-1 1m6yA 203 H FREE
-1 1m6yA 246 H FREE
1 1m7jA 67 H ZN_802_A
1 1m7jA 69 H ZN_802_A
-1 1m7jA 77 H FREE
1 1m7jA 96 C ZN_801_A ZN_802_A
-1 1m7jA 105 H FREE
-1 1m7jA 144 C FREE
-1 1m7jA 148 H FREE
-1 1m7jA 197 H FREE
-1 1m7jA 207 C FREE
-1 1m7jA 213 H FREE
1 1m7jA 220 H ZN_801_A
-1 1m7jA 227 H FREE
1 1m7jA 250 H ZN_801_A
-1 1m7jA 251 H FREE
-1 1m7jA 308 C FREE
-1 1m7jA 370 H FREE
-1 1m7jA 375 H FREE
-1 1m7jA 388 H FREE
-1 1m7jA 445 H FREE
-1 1m7jA 454 H FREE
-1 1m7jA 473 H FREE
-1 1m8oB 6 H FREE
-1 1m8yB 24 H FREE
-1 1m8yB 33 H FREE
-1 1m8yB 96 H FREE
-1 1m8yB 107 C FREE
-1 1m8yB 132 H FREE
-1 1m8yB 136 C FREE
-1 1m8yB 144 H FREE
-1 1m8yB 149 C FREE
-1 1m8yB 152 C FREE
-1 1m8yB 175 H FREE
-1 1m8yB 179 C FREE
-1 1m8yB 188 H FREE
-1 1m8yB 189 C FREE
-1 1m8yB 202 H FREE
-1 1m8yB 204 H FREE
-1 1m8yB 220 H FREE
-1 1m8yB 224 H FREE
-1 1m8yB 247 H FREE
-1 1m8yB 257 C FREE
-1 1m8yB 260 H FREE
-1 1m8yB 274 C FREE
-1 1m8yB 281 H FREE
-1 1m8yB 314 H FREE
-1 1m8yB 319 H FREE
-1 1m8yB 331 H FREE
-1 1m93C 15 H FREE
-1 1m93C 23 H FREE
-1 1m98A 83 C FREE
-1 1m98A 94 C FREE
-1 1m98A 156 C FREE
-1 1m98A 246 C FREE
-1 1m9oA 2 H FREE
1 1m9oA 14 C ZN_1
1 1m9oA 23 C ZN_1
1 1m9oA 29 C ZN_1
1 1m9oA 33 H ZN_1
-1 1m9oA 44 H FREE
-1 1m9oA 52 C FREE
-1 1m9oA 53 H FREE
-1 1m9oA 61 C FREE
-1 1m9oA 67 C FREE
-1 1m9oA 68 H FREE
-1 1m9oA 71 H FREE
-1 1maeL 16 C FREE
-1 1maeL 21 H FREE
-1 1maeL 22 C FREE
-1 1maeL 29 C FREE
-1 1maeL 31 C FREE
-1 1maeL 39 C FREE
-1 1maeL 54 C FREE
-1 1maeL 70 C FREE
-1 1maeL 71 C FREE
-1 1maeL 79 C FREE
-1 1maeL 81 C FREE
-1 1maeL 102 C FREE
-1 1maeL 113 H FREE
-1 1maeL 114 C FREE
-1 1mai_ 38 C FREE
-1 1mai_ 69 H FREE
-1 1mai_ 86 C FREE
-1 1mai_ 110 H FREE
-1 1mai_ 120 H FREE
-1 1mai_ 121 H FREE
-1 1mc0A 11 H FREE
-1 1mc0A 19 C FREE
-1 1mc0A 46 H FREE
-1 1mc0A 47 C FREE
-1 1mc0A 48 C FREE
-1 1mc0A 61 C FREE
-1 1mc0A 91 C FREE
-1 1mc0A 111 C FREE
-1 1mc0A 118 C FREE
-1 1mc0A 134 C FREE
-1 1mc0A 150 H FREE
-1 1mc0A 154 H FREE
-1 1mc0A 155 C FREE
-1 1mc0A 157 H FREE
-1 1mc0A 177 C FREE
-1 1mc0A 179 C FREE
-1 1mc0A 192 H FREE
-1 1mc0A 216 C FREE
-1 1mc0A 254 H FREE
-1 1mc0A 270 H FREE
-1 1mc0A 290 C FREE
-1 1mc0A 330 C FREE
-1 1mc0A 336 H FREE
-1 1mc0A 351 H FREE
-1 1mdaH 22 C FREE
-1 1mdaH 24 H FREE
-1 1mdaH 34 H FREE
-1 1mdaH 51 C FREE
-1 1mdaH 54 C FREE
-1 1mdaH 60 H FREE
-1 1mdaH 73 H FREE
-1 1mdaH 126 H FREE
-1 1mdaH 131 C FREE
-1 1mdaH 136 C FREE
-1 1mdaH 166 C FREE
-1 1mdaH 168 H FREE
-1 1mdaH 170 H FREE
-1 1mdaH 177 H FREE
-1 1mdaH 182 C FREE
-1 1mdaH 205 C FREE
-1 1mdaH 211 C FREE
-1 1mdaH 284 H FREE
-1 1mdaH 288 C FREE
-1 1mdaH 313 H FREE
-1 1mdbA 20 C FREE
-1 1mdbA 45 C FREE
-1 1mdbA 49 H FREE
-1 1mdbA 108 H FREE
-1 1mdbA 117 C FREE
-1 1mdbA 169 H FREE
-1 1mdbA 203 H FREE
-1 1mdbA 217 C FREE
-1 1mdbA 221 H FREE
-1 1mdbA 233 H FREE
-1 1mdbA 323 C FREE
-1 1mdbA 368 H FREE
-1 1mdbA 379 H FREE
-1 1mdbA 397 H FREE
-1 1mdbA 447 H FREE
-1 1mdbA 451 H FREE
-1 1mdbA 455 H FREE
-1 1mdbA 472 C FREE
-1 1mec1 64 C FREE
-1 1mec1 114 C FREE
-1 1mec1 124 C FREE
-1 1mec1 133 H FREE
-1 1mec1 138 H FREE
-1 1mec1 145 C FREE
-1 1mec1 159 H FREE
-1 1mec1 204 H FREE
-1 1mec1 248 C FREE
-1 1mfpA 28 H FREE
-1 1mfpA 62 C FREE
-1 1mfpA 89 H FREE
-1 1mfpA 116 H FREE
-1 1mfpA 130 C FREE
-1 1mfpA 208 H FREE
-1 1mfpA 209 C FREE
-1 1mfpA 232 C FREE
-1 1mfpA 245 H FREE
-1 1mfqC 11 H FREE
-1 1mg8A 54 H FREE
-1 1mg8A 60 C FREE
-1 1mg8A 69 H FREE
-1 1mh2A 10 C FREE
-1 1mh2A 25 C FREE
-1 1mh2A 27 C FREE
-1 1mh2A 42 C FREE
-1 1mh2A 43 C FREE
-1 1mh2A 46 H FREE
-1 1mh2A 49 C FREE
-1 1mh2A 59 C FREE
-1 1mh2A 70 C FREE
-1 1mh2A 77 C FREE
-1 1mh2A 84 C FREE
-1 1mh2A 89 C FREE
-1 1mh2A 91 C FREE
-1 1mh2A 98 C FREE
-1 1mh2A 117 C FREE
-1 1mhmB 53 C FREE
-1 1mhnA 9 C FREE
-1 1mhnA 18 C FREE
-1 1mhnA 34 C FREE
-1 1mhnA 57 C FREE
-1 1mi1A 54 H FREE
-1 1mi1A 224 H FREE
-1 1mi1A 228 H FREE
-1 1mi1A 259 H FREE
-1 1mi1A 342 C FREE
-1 1mi1A 345 H FREE
-1 1mi1A 369 H FREE
-1 1mi1A 410 H FREE
-1 1mijA 7 H FREE
-1 1mijA 91 H FREE
-1 1mijA 97 H FREE
-1 1miuB 36 H FREE
-1 1miuB 62 H FREE
-1 1mj2A 13 H FREE
-1 1mj2A 49 H FREE
-1 1mj2A 57 C FREE
-1 1mj2A 62 H FREE
-1 1mk4A 38 H FREE
-1 1mk4A 49 H FREE
-1 1mk4A 71 H FREE
-1 1mk4A 76 H FREE
-1 1mk4A 101 C FREE
-1 1mk4A 106 C FREE
-1 1mk4A 119 H FREE
-1 1mkaA 68 C FREE
-1 1mkaA 69 H FREE
-1 1mkaA 79 C FREE
-1 1mkaA 128 H FREE
-1 1mkcA 0 C FREE
-1 1mkcA 10 C FREE
-1 1mkcA 32 C FREE
-1 1mkcA 42 C FREE
-1 1mkeA 39 C FREE
-1 1mkeA 56 C FREE
-1 1mkeA 62 C FREE
-1 1mkeA 67 C FREE
-1 1mkeA 109 H FREE
-1 1mkeA 116 C FREE
-1 1mkiA 10 H FREE
-1 1mkiA 21 H FREE
-1 1mkiA 54 C FREE
-1 1mkiA 64 H FREE
-1 1mkiA 87 C FREE
-1 1mkiA 165 H FREE
-1 1mkiA 177 H FREE
-1 1mkiA 207 C FREE
-1 1mkiA 225 H FREE
-1 1mkiA 229 H FREE
-1 1mkiA 233 H FREE
-1 1mkiA 252 C FREE
-1 1mkiA 295 C FREE
-1 1mkiA 319 H FREE
-1 1mknA 14 C FREE
-1 1mknA 22 C FREE
-1 1mknA 29 C FREE
-1 1mknA 38 C FREE
-1 1mknA 47 C FREE
-1 1mknA 51 C FREE
-1 1mkp_ 14 C FREE
-1 1mkp_ 59 H FREE
-1 1mkp_ 83 C FREE
-1 1mkp_ 88 H FREE
-1 1ml8A 20 H FREE
-1 1ml8A 46 C FREE
-1 1ml8A 65 C FREE
-1 1ml8A 83 H FREE
-1 1ml8A 87 H FREE
-1 1ml8A 112 C FREE
-1 1ml8A 126 H FREE
-1 1ml9A 6 H FREE
-1 1ml9A 31 H FREE
1 1ml9A 49 C ZN_1_A ZN_3_A
1 1ml9A 51 C ZN_3_A
1 1ml9A 57 C ZN_2_A ZN_3_A
1 1ml9A 62 C ZN_3_A
1 1ml9A 64 C ZN_1_A
1 1ml9A 111 C ZN_1_A ZN_2_A
-1 1ml9A 112 H FREE
1 1ml9A 115 C ZN_1_A
1 1ml9A 117 C ZN_2_A
1 1ml9A 121 C ZN_2_A
-1 1ml9A 148 C FREE
-1 1ml9A 225 H FREE
-1 1ml9A 227 C FREE
-1 1ml9A 240 H FREE
-1 1ml9A 244 H FREE
-1 1ml9A 246 H FREE
-1 1ml9A 278 H FREE
-1 1ml9A 289 C FREE
-1 1ml9A 291 C FREE
-1 1ml9A 296 C FREE
-1 1mla_ 90 H FREE
-1 1mla_ 100 C FREE
-1 1mla_ 146 C FREE
-1 1mla_ 171 H FREE
-1 1mla_ 182 C FREE
-1 1mla_ 200 H FREE
-1 1mla_ 201 C FREE
-1 1mla_ 235 C FREE
-1 1mla_ 270 H FREE
-1 1mn8D 15 H FREE
-1 1mn8D 24 H FREE
-1 1mn8D 39 C FREE
-1 1mn8D 74 H FREE
-1 1mn8D 76 H FREE
-1 1mof_ 42 C FREE
-1 1mof_ 49 C FREE
-1 1mp1A 9 C FREE
-1 1mpxA 38 H FREE
-1 1mpxA 72 H FREE
-1 1mpxA 123 H FREE
-1 1mpxA 165 H FREE
-1 1mpxA 218 H FREE
-1 1mpxA 246 H FREE
-1 1mpxA 251 H FREE
-1 1mpxA 293 H FREE
-1 1mpxA 317 H FREE
-1 1mpxA 342 H FREE
-1 1mpxA 374 H FREE
-1 1mpxA 385 C FREE
-1 1mpxA 389 C FREE
-1 1mpxA 448 H FREE
-1 1mpxA 480 H FREE
-1 1mpxA 553 H FREE
-1 1mpxA 559 H FREE
-1 1mpzA 0 C FREE
-1 1mpzA 5 C FREE
-1 1mpzA 6 C FREE
-1 1mpzA 9 C FREE
-1 1mpzA 18 C FREE
-1 1mpzA 26 H FREE
-1 1mpzA 28 C FREE
-1 1mpzA 33 C FREE
-1 1mpzA 35 C FREE
-1 1mr1C 2 H FREE
-1 1mr1C 7 H FREE
-1 1mr1C 9 C FREE
-1 1mr1C 13 C FREE
-1 1mr1C 29 C FREE
1 1mr1C 32 C ZN_601_C
1 1mr1C 35 C ZN_601_C
-1 1mr1C 42 H FREE
1 1mr1C 47 H ZN_601_C
1 1mr1C 49 H ZN_601_C
-1 1mr1C 57 C FREE
-1 1mr1C 58 H FREE
-1 1mr1C 88 C FREE
-1 1mr4A 2 C FREE
-1 1mr4A 13 C FREE
-1 1mr4A 19 C FREE
-1 1mr4A 23 C FREE
-1 1mr4A 32 H FREE
-1 1mr4A 33 C FREE
-1 1mr4A 40 C FREE
-1 1mr4A 42 C FREE
-1 1mr4A 46 C FREE
-1 1mszA 19 H FREE
-1 1mszA 44 H FREE
-1 1mszA 50 H FREE
-1 1mszA 56 H FREE
-1 1mszA 60 H FREE
-1 1mt5A 76 C FREE
-1 1mt5A 84 C FREE
-1 1mt5A 107 C FREE
-1 1mt5A 113 H FREE
-1 1mt5A 131 C FREE
-1 1mt5A 147 H FREE
-1 1mt5A 159 C FREE
-1 1mt5A 212 C FREE
-1 1mt5A 215 C FREE
-1 1mt5A 232 C FREE
-1 1mt5A 256 C FREE
-1 1mt5A 262 C FREE
-1 1mt5A 264 H FREE
-1 1mt5A 321 H FREE
-1 1mt5A 363 C FREE
-1 1mt5A 412 H FREE
-1 1mt5A 462 C FREE
-1 1mt5A 514 C FREE
-1 1mt5A 524 C FREE
-1 1mv3A 13 H FREE
-1 1mv3A 46 H FREE
-1 1mv3A 148 H FREE
-1 1mv3A 193 H FREE
-1 1mv3A 199 C FREE
-1 1mwpA 10 C FREE
-1 1mwpA 16 H FREE
-1 1mwpA 34 C FREE
-1 1mwpA 45 C FREE
-1 1mwpA 70 C FREE
-1 1mwpA 77 C FREE
-1 1mwpA 80 H FREE
-1 1mwpA 82 H FREE
-1 1mwpA 89 C FREE
-1 1mwwA 26 H FREE
-1 1mwwA 36 H FREE
-1 1mwwA 42 C FREE
-1 1mwwA 94 H FREE
-1 1mwwA 106 H FREE
-1 1mwwA 107 C FREE
1 1mwzA 13 C ZN_75_A
1 1mwzA 16 C ZN_75_A
-1 1mxiA 21 C FREE
-1 1mxiA 29 H FREE
-1 1mxiA 51 H FREE
-1 1mxiA 59 H FREE
-1 1mxiA 82 C FREE
-1 1mxiA 85 H FREE
-1 1myn_ 1 C FREE
-1 1myn_ 10 C FREE
-1 1myn_ 18 C FREE
-1 1myn_ 22 C FREE
-1 1myn_ 31 H FREE
-1 1myn_ 32 C FREE
-1 1myn_ 38 C FREE
-1 1myn_ 40 C FREE
-1 1myn_ 43 C FREE
-1 1mzgA 16 C FREE
-1 1mzgA 50 C FREE
-1 1mzgA 113 H FREE
-1 1mzkA 21 H FREE
-1 1mzkA 54 H FREE
-1 1mzkA 82 H FREE
-1 1mzkA 86 H FREE
-1 1n08A 31 H FREE
-1 1n08A 97 H FREE
-1 1n08A 136 H FREE
-1 1n0lB 3 C FREE
-1 1n0lB 26 H FREE
-1 1n0lB 36 C FREE
-1 1n0lB 109 H FREE
-1 1n0wB 8 H FREE
1 1n0zA 16 C ZN_46_A
1 1n0zA 21 C ZN_46_A
1 1n0zA 32 C ZN_46_A
1 1n0zA 35 C ZN_46_A
-1 1n10A 41 C FREE
-1 1n10A 57 C FREE
-1 1n10A 69 C FREE
-1 1n10A 72 C FREE
-1 1n10A 77 C FREE
-1 1n10A 83 C FREE
-1 1n10A 91 H FREE
-1 1n10A 104 H FREE
-1 1n10A 110 H FREE
-1 1n10A 139 C FREE
-1 1n10A 150 H FREE
-1 1n1cA 78 C FREE
-1 1n1cA 87 H FREE
-1 1n1cA 110 H FREE
-1 1n1cA 118 H FREE
-1 1n1cA 127 H FREE
-1 1n1cA 134 H FREE
-1 1n1cA 144 H FREE
-1 1n1cA 146 C FREE
-1 1n1cA 147 C FREE
-1 1n1cA 148 H FREE
-1 1n1cA 161 C FREE
-1 1n1cA 172 H FREE
-1 1n1cA 176 C FREE
-1 1n1fA 4 H FREE
-1 1n1fA 9 C FREE
-1 1n1fA 16 H FREE
-1 1n1fA 17 H FREE
-1 1n1fA 56 C FREE
-1 1n1fA 57 C FREE
-1 1n1fA 74 H FREE
-1 1n1fA 102 C FREE
-1 1n1fA 108 C FREE
-1 1n1fA 109 H FREE
-1 1n1fA 110 C FREE
-1 1n1fA 122 H FREE
-1 1n1fA 131 H FREE
-1 1n1fA 152 H FREE
-1 1n1jB 2 H FREE
-1 1n1jB 63 H FREE
-1 1n25A 22 C FREE
1 1n25A 42 C ZN_700_A
1 1n25A 45 C ZN_700_A
1 1n25A 53 H ZN_700_A
1 1n25A 57 H ZN_700_A
-1 1n25A 60 H FREE
-1 1n25A 77 C FREE
-1 1n25A 135 H FREE
-1 1n25A 136 C FREE
-1 1n25A 151 C FREE
-1 1n25A 183 C FREE
-1 1n25A 253 H FREE
-1 1n25A 295 H FREE
-1 1n25A 296 C FREE
-1 1n2dC 29 C FREE
-1 1n2dC 40 H FREE
-1 1n2fA 59 C FREE
-1 1n2fA 101 H FREE
-1 1n2fA 120 H FREE
-1 1n2fA 123 C FREE
-1 1n3gA 18 H FREE
-1 1n3gA 32 H FREE
-1 1n3gA 37 H FREE
-1 1n3gA 66 H FREE
-1 1n3gA 89 H FREE
-1 1n3jA 32 C FREE
-1 1n3jA 34 C FREE
-1 1n3jA 38 H FREE
-1 1n3jA 69 H FREE
-1 1n3jA 77 H FREE
-1 1n3kA 26 C FREE
-1 1n3kA 51 H FREE
-1 1n3kA 64 H FREE
-1 1n4cA 11 H FREE
-1 1n4cA 62 H FREE
-1 1n4cA 109 H FREE
-1 1n4cA 145 H FREE
-1 1n4mA 27 C FREE
-1 1n4mA 58 C FREE
-1 1n4mA 103 H FREE
-1 1n4mA 109 C FREE
-1 1n4mA 169 H FREE
-1 1n4mA 173 C FREE
-1 1n4mA 175 H FREE
-1 1n4mA 225 C FREE
-1 1n4mA 232 H FREE
-1 1n4mA 237 H FREE
-1 1n4mA 245 H FREE
-1 1n4mA 258 H FREE
-1 1n4mA 265 C FREE
-1 1n4mA 271 C FREE
-1 1n4mA 292 H FREE
-1 1n4mA 343 H FREE
-1 1n52B 23 H FREE
-1 1n52B 39 C FREE
-1 1n52B 80 C FREE
-1 1n52B 83 C FREE
-1 1n57A 48 H FREE
-1 1n57A 73 H FREE
-1 1n57A 83 H FREE
-1 1n57A 85 H FREE
-1 1n57A 110 H FREE
-1 1n57A 122 H FREE
-1 1n57A 154 H FREE
-1 1n57A 184 C FREE
-1 1n57A 185 H FREE
-1 1n57A 195 H FREE
-1 1n57A 206 C FREE
-1 1n57A 225 H FREE
-1 1n57A 251 H FREE
-1 1n5bA 35 C FREE
-1 1n5bA 36 H FREE
-1 1n5bA 40 H FREE
-1 1n5bA 65 H FREE
-1 1n5bA 85 H FREE
-1 1n5dA 24 C FREE
-1 1n5dA 58 H FREE
-1 1n5dA 72 C FREE
-1 1n5dA 102 H FREE
-1 1n5dA 120 C FREE
-1 1n5dA 148 C FREE
-1 1n5dA 182 H FREE
-1 1n5dA 224 C FREE
-1 1n5dA 225 C FREE
-1 1n5dA 263 H FREE
-1 1n5gA 3 C FREE
-1 1n5gA 8 C FREE
-1 1n5gA 14 H FREE
-1 1n5gA 26 C FREE
-1 1n5gA 29 C FREE
-1 1n5hA 59 C FREE
-1 1n5hA 70 C FREE
-1 1n5hA 81 C FREE
-1 1n5hA 98 C FREE
-1 1n69A 5 C FREE
-1 1n69A 8 C FREE
-1 1n69A 32 H FREE
-1 1n69A 37 C FREE
-1 1n69A 48 C FREE
-1 1n69A 65 H FREE
-1 1n69A 72 C FREE
-1 1n69A 78 C FREE
-1 1n6jA 37 C FREE
-1 1n6jA 39 C FREE
-1 1n6jA 74 H FREE
-1 1n7eA 49 H FREE
-1 1n7eA 72 H FREE
-1 1n7tA 2 H FREE
-1 1n7tA 5 H FREE
-1 1n7tA 78 H FREE
-1 1n7zA 283 H FREE
-1 1n81A 23 H FREE
-1 1n81A 25 C FREE
-1 1n81A 88 C FREE
-1 1n81A 121 H FREE
-1 1n87A 2 C FREE
-1 1n8lA 14 H FREE
-1 1n8lA 51 H FREE
-1 1n91A 33 H FREE
-1 1n91A 53 H FREE
-1 1n91A 79 H FREE
-1 1n93X 48 H FREE
-1 1n93X 53 H FREE
-1 1n93X 74 H FREE
-1 1n93X 84 C FREE
-1 1n93X 91 H FREE
-1 1n93X 96 H FREE
-1 1n93X 143 H FREE
-1 1n93X 144 C FREE
-1 1n93X 145 C FREE
-1 1n93X 182 H FREE
-1 1n93X 195 H FREE
-1 1n93X 252 C FREE
-1 1n93X 280 H FREE
-1 1n93X 292 H FREE
-1 1n9sC 31 H FREE
-1 1n9sC 71 H FREE
-1 1nar_ 18 H FREE
-1 1nar_ 33 H FREE
-1 1nar_ 74 H FREE
-1 1nar_ 129 H FREE
-1 1nar_ 132 H FREE
-1 1nar_ 172 H FREE
-1 1nar_ 216 H FREE
-1 1nar_ 218 H FREE
-1 1nar_ 233 H FREE
-1 1nar_ 245 C FREE
-1 1nas_ 5 C FREE
-1 1nas_ 8 C FREE
-1 1nas_ 131 C FREE
-1 1nas_ 157 C FREE
-1 1nas_ 169 C FREE
-1 1nas_ 232 C FREE
-1 1nas_ 253 H FREE
-1 1nbaA 48 H FREE
-1 1nbaA 60 H FREE
-1 1nbaA 64 C FREE
-1 1nbaA 176 C FREE
-1 1nbaA 179 H FREE
-1 1nbfA 2 H FREE
-1 1nbfA 15 C FREE
-1 1nbfA 61 H FREE
-1 1nbfA 86 H FREE
-1 1nbfA 92 C FREE
-1 1nbfA 107 C FREE
-1 1nbfA 126 C FREE
-1 1nbfA 176 H FREE
-1 1nbfA 195 H FREE
-1 1nbfA 243 H FREE
-1 1nbfA 248 H FREE
-1 1nbfA 253 H FREE
-1 1nbfA 256 H FREE
-1 1nbfA 270 C FREE
-1 1nbfA 280 C FREE
-1 1nbfA 288 H FREE
-1 1nbfA 293 H FREE
-1 1nbfA 301 H FREE
-1 1nbfA 302 C FREE
-1 1nbfA 326 H FREE
-1 1nbwA 99 H FREE
-1 1nbwA 292 C FREE
-1 1nbwA 305 H FREE
-1 1nbwA 323 H FREE
-1 1nbwA 352 C FREE
-1 1nbwA 406 C FREE
-1 1nbwA 435 H FREE
-1 1nbwA 478 H FREE
-1 1nbwA 534 C FREE
-1 1nbwA 575 H FREE
-1 1nbwB 16 H FREE
-1 1nbwB 17 H FREE
-1 1nbwB 25 C FREE
-1 1nbwB 35 C FREE
-1 1nbwB 75 H FREE
-1 1nbwB 88 H FREE
-1 1nc7A 21 H FREE
-1 1nc7A 46 H FREE
-1 1nc7A 50 C FREE
-1 1nc7A 75 H FREE
-1 1nc7A 86 H FREE
-1 1nc7A 97 C FREE
-1 1nc7A 123 H FREE
1 1ncs_ 20 C ZN_61
1 1ncs_ 25 C ZN_61
1 1ncs_ 38 H ZN_61
1 1ncs_ 42 H ZN_61
-1 1nct_ 35 C FREE
-1 1nct_ 60 H FREE
-1 1nd7A 9 H FREE
-1 1nd7A 14 C FREE
-1 1nd7A 22 H FREE
-1 1nd7A 77 H FREE
-1 1nd7A 85 C FREE
-1 1nd7A 96 C FREE
-1 1nd7A 109 H FREE
-1 1nd7A 114 C FREE
-1 1nd7A 126 H FREE
-1 1nd7A 174 C FREE
-1 1nd7A 193 H FREE
-1 1nd7A 258 C FREE
-1 1nd7A 276 H FREE
-1 1nd7A 310 C FREE
-1 1nd7A 330 C FREE
-1 1nd7A 344 H FREE
-1 1nd7A 346 C FREE
-1 1nd9A 46 H FREE
-1 1ndbA 1 H FREE
-1 1ndbA 35 H FREE
-1 1ndbA 139 C FREE
-1 1ndbA 150 C FREE
-1 1ndbA 172 H FREE
-1 1ndbA 177 H FREE
-1 1ndbA 188 H FREE
-1 1ndbA 225 H FREE
-1 1ndbA 257 C FREE
-1 1ndbA 273 H FREE
-1 1ndbA 280 H FREE
-1 1ndbA 307 C FREE
-1 1ndbA 313 H FREE
-1 1ndbA 327 H FREE
-1 1ndbA 385 H FREE
-1 1ndbA 386 H FREE
-1 1ndbA 419 C FREE
-1 1ndbA 431 H FREE
-1 1ndbA 473 H FREE
-1 1ndbA 489 H FREE
-1 1ndbA 518 H FREE
-1 1ndbA 532 C FREE
-1 1ndbA 547 C FREE
-1 1ndbA 554 H FREE
-1 1ndbA 565 C FREE
-1 1ndbA 575 H FREE
-1 1ndbA 591 H FREE
-1 1ne2A 66 C FREE
-1 1ne2A 93 C FREE
-1 1ne2A 125 H FREE
-1 1ne2A 179 H FREE
-1 1ne2A 180 H FREE
-1 1ne2A 197 H FREE
-1 1ne5A 4 C FREE
-1 1ne5A 10 C FREE
-1 1ne5A 19 C FREE
-1 1ne5A 22 C FREE
-1 1ne5A 23 C FREE
-1 1ne5A 28 H FREE
-1 1ne5A 33 C FREE
-1 1ne5A 38 C FREE
-1 1ne5A 40 C FREE
-1 1nepA 7 C FREE
-1 1nepA 22 C FREE
-1 1nepA 27 C FREE
-1 1nepA 30 H FREE
-1 1nepA 55 H FREE
-1 1nepA 73 C FREE
-1 1nepA 79 C FREE
-1 1nepA 120 C FREE
-1 1neq_ 9 H FREE
-1 1neq_ 45 H FREE
-1 1neu_ 19 H FREE
-1 1neu_ 20 C FREE
-1 1neu_ 51 H FREE
-1 1neu_ 85 H FREE
-1 1neu_ 97 C FREE
-1 1nexC 2 H FREE
-1 1nexC 70 H FREE
-1 1nexC 71 H FREE
-1 1nexC 125 C FREE
-1 1nf3C 4 H FREE
-1 1nf3C 29 H FREE
-1 1nf3C 35 C FREE
-1 1nf3C 58 H FREE
-1 1nfjA 3 H FREE
-1 1ng5A 23 H FREE
-1 1ng5A 26 H FREE
-1 1ng5A 63 H FREE
-1 1ng5A 74 H FREE
-1 1ng5A 93 H FREE
-1 1ng5A 100 H FREE
-1 1ng5A 101 H FREE
-1 1ng5A 123 H FREE
-1 1ng5A 193 C FREE
-1 1ng7A 20 C FREE
-1 1ng7A 37 C FREE
-1 1ngmB 3 C FREE
-1 1ngmB 8 H FREE
-1 1ngmB 38 H FREE
-1 1ngnA 28 H FREE
-1 1ngnA 109 H FREE
-1 1ngnA 123 C FREE
-1 1ngnA 131 H FREE
-1 1ngnA 135 H FREE
-1 1ngnA 141 H FREE
-1 1ngnA 148 H FREE
-1 1ngr_ 25 H FREE
-1 1ngr_ 36 H FREE
-1 1ngr_ 42 H FREE
-1 1ngr_ 45 C FREE
-1 1ngr_ 82 C FREE
-1 1nh2C 38 C FREE
-1 1nh2C 52 C FREE
-1 1nh2D 70 C FREE
-1 1nh2D 81 C FREE
-1 1nh2D 89 H FREE
-1 1nh2D 114 C FREE
-1 1nhyA 107 C FREE
-1 1nhyA 184 H FREE
-1 1ni3A 73 C FREE
-1 1ni3A 111 H FREE
-1 1ni3A 132 H FREE
-1 1ni3A 161 H FREE
-1 1ni3A 284 C FREE
-1 1ni3A 312 C FREE
-1 1ni3A 336 H FREE
-1 1ni3A 350 H FREE
-1 1ni3A 363 C FREE
-1 1ni3A 385 H FREE
-1 1ni5A 30 H FREE
-1 1ni5A 48 H FREE
-1 1ni5A 50 H FREE
-1 1ni5A 51 H FREE
-1 1ni5A 63 H FREE
-1 1ni5A 64 C FREE
-1 1ni5A 68 C FREE
-1 1ni5A 116 H FREE
-1 1ni5A 121 C FREE
-1 1ni5A 204 H FREE
-1 1ni5A 216 C FREE
-1 1ni5A 233 H FREE
-1 1ni5A 234 C FREE
-1 1ni5A 292 C FREE
-1 1ni5A 367 H FREE
-1 1nigA 6 C FREE
-1 1nigA 17 H FREE
-1 1nijA 22 H FREE
-1 1nijA 28 H FREE
-1 1nijA 63 C FREE
-1 1nijA 65 C FREE
-1 1nijA 66 C FREE
-1 1nijA 97 C FREE
-1 1nijA 113 H FREE
-1 1nijA 117 C FREE
-1 1nijA 133 H FREE
-1 1nijA 169 H FREE
-1 1nijA 186 H FREE
-1 1nijA 214 H FREE
-1 1nijA 293 H FREE
1 1nj3A 8 C ZN_32
-1 1nj3A 10 H FREE
1 1nj3A 11 C ZN_32
-1 1nj3A 21 H FREE
1 1nj3A 22 C ZN_32
1 1nj3A 25 C ZN_32
-1 1nj8A 2 H FREE
-1 1nj8A 29 C FREE
-1 1nj8A 56 H FREE
-1 1nj8A 76 H FREE
-1 1nj8A 89 H FREE
-1 1nj8A 120 H FREE
-1 1nj8A 140 H FREE
-1 1nj8A 157 H FREE
-1 1nj8A 160 H FREE
-1 1nj8A 224 H FREE
-1 1nj8A 252 C FREE
-1 1nj8A 267 H FREE
-1 1nj8A 316 H FREE
-1 1njhA 26 H FREE
-1 1njhA 37 H FREE
-1 1njhA 57 H FREE
-1 1njhA 99 H FREE
-1 1nkl_ 3 C FREE
-1 1nkl_ 6 C FREE
-1 1nkl_ 34 C FREE
-1 1nkl_ 44 C FREE
-1 1nkl_ 69 C FREE
-1 1nkl_ 75 C FREE
-1 1nkoA 22 C FREE
-1 1nkoA 24 H FREE
-1 1nkoA 27 C FREE
-1 1nkoA 43 H FREE
-1 1nkoA 77 H FREE
-1 1nkoA 87 C FREE
-1 1nkoA 129 H FREE
1 1nkuA 3 C ZN_188_A
1 1nkuA 16 H ZN_188_A
-1 1nkuA 35 C FREE
-1 1nkuA 58 C FREE
-1 1nkuA 60 H FREE
-1 1nkuA 87 H FREE
-1 1nkuA 121 H FREE
-1 1nkuA 161 C FREE
-1 1nkuA 168 C FREE
1 1nkuA 174 H ZN_188_A
1 1nkuA 178 C ZN_188_A
-1 1nkuA 179 C FREE
-1 1nkuA 180 C FREE
-1 1nkvC 13 H FREE
-1 1nkvC 16 H FREE
-1 1nkvC 51 C FREE
-1 1nkvC 57 H FREE
-1 1nkvC 88 H FREE
-1 1nkvC 91 H FREE
-1 1nkvC 103 C FREE
-1 1nkvC 108 C FREE
-1 1nkvC 155 C FREE
-1 1nkvC 236 C FREE
-1 1nkzA 30 H FREE
-1 1nkzA 36 H FREE
-1 1nlfA 3 H FREE
-1 1nlfA 83 H FREE
-1 1nlfA 84 H FREE
-1 1nlfA 87 H FREE
-1 1nlfA 92 H FREE
-1 1nlfA 145 H FREE
-1 1nlfA 171 C FREE
-1 1nlfA 177 H FREE
-1 1nlfA 178 H FREE
-1 1nlfA 254 H FREE
-1 1nltA 15 H FREE
1 1nltA 40 C ZN2_350_A
1 1nltA 43 C ZN2_350_A
1 1nltA 56 C ZN2_351_A
1 1nltA 59 C ZN2_351_A
1 1nltA 82 C ZN2_351_A
1 1nltA 85 C ZN2_351_A
-1 1nltA 86 H FREE
1 1nltA 98 C ZN2_350_A
1 1nltA 101 C ZN2_350_A
-1 1nltA 116 H FREE
-1 1nltA 153 H FREE
-1 1nltA 184 H FREE
-1 1nltA 236 H FREE
-1 1nlwA 4 H FREE
-1 1nlwA 14 H FREE
-1 1nlwA 35 H FREE
-1 1nlwA 47 H FREE
-1 1nlwA 60 H FREE
-1 1nlwA 71 H FREE
-1 1nmwA 7 C FREE
-1 1nmwA 9 H FREE
-1 1nmwA 14 H FREE
-1 1nmwA 63 C FREE
-1 1nmwA 107 H FREE
-1 1nn4A 0 H FREE
-1 1nn4A 1 H FREE
-1 1nn4A 2 H FREE
-1 1nn4A 20 C FREE
-1 1nn4A 22 H FREE
-1 1nn4A 29 H FREE
-1 1nn4A 34 H FREE
-1 1nn4A 57 H FREE
-1 1nn4A 78 C FREE
-1 1nn4A 99 C FREE
-1 1nn4A 111 H FREE
-1 1nn4A 146 H FREE
-1 1nnwA 82 H FREE
-1 1nnwA 97 H FREE
-1 1nnwA 111 H FREE
-1 1nnwA 190 C FREE
-1 1nnwA 202 H FREE
-1 1nnwA 247 H FREE
-1 1no4A 6 H FREE
-1 1no4A 48 H FREE
-1 1no4A 79 H FREE
-1 1nocB 16 H FREE
-1 1nocB 20 H FREE
-1 1nocB 30 C FREE
-1 1nocB 52 H FREE
-1 1nocB 60 H FREE
-1 1nocB 69 H FREE
-1 1nocB 88 H FREE
-1 1nocB 90 C FREE
-1 1nocB 95 H FREE
-1 1nocB 109 H FREE
-1 1nocB 117 H FREE
-1 1nocB 125 C FREE
-1 1nocB 191 H FREE
-1 1nocB 192 H FREE
-1 1nocB 195 C FREE
-1 1nocB 199 H FREE
-1 1nocB 211 C FREE
-1 1nofA 111 H FREE
-1 1nofA 144 C FREE
-1 1nofA 199 H FREE
-1 1nofA 223 H FREE
-1 1nofA 305 H FREE
-1 1nogA 115 H FREE
-1 1nogA 155 H FREE
-1 1nogA 173 H FREE
-1 1nq4A 15 C FREE
-1 1nqdA 72 H FREE
-1 1nr2A 9 C FREE
-1 1nr2A 10 C FREE
-1 1nr2A 33 C FREE
-1 1nr2A 49 C FREE
-1 1nr3A 53 C FREE
-1 1nr3A 76 H FREE
-1 1nr3A 79 H FREE
-1 1nr3A 94 H FREE
-1 1nr3A 98 H FREE
-1 1nriA 52 C FREE
-1 1nriA 92 C FREE
-1 1nriA 112 C FREE
-1 1nriA 116 H FREE
-1 1nriA 136 H FREE
-1 1nriA 227 C FREE
-1 1nriA 256 C FREE
-1 1nriA 295 H FREE
-1 1ns1A 12 C FREE
-1 1ns1A 16 H FREE
-1 1ns1A 58 H FREE
-1 1nslA 4 C FREE
-1 1nslA 9 H FREE
-1 1nslA 79 C FREE
-1 1nslA 85 H FREE
-1 1nslA 114 C FREE
-1 1nslA 133 C FREE
-1 1nslA 166 H FREE
-1 1nslA 167 H FREE
-1 1nstA 28 C FREE
-1 1nstA 33 H FREE
-1 1nstA 43 C FREE
-1 1nstA 69 H FREE
-1 1nstA 91 H FREE
-1 1nstA 94 H FREE
-1 1nstA 158 H FREE
-1 1nstA 162 H FREE
-1 1nstA 173 H FREE
-1 1nstA 193 C FREE
-1 1nstA 202 H FREE
-1 1nstA 211 H FREE
-1 1nstA 247 H FREE
-1 1nstA 260 C FREE
-1 1nstA 270 C FREE
-1 1nstA 297 H FREE
-1 1nt2A 23 H FREE
-1 1nt2A 50 H FREE
-1 1nt2A 73 H FREE
-1 1nt2A 191 H FREE
-1 1nt2A 198 H FREE
-1 1nt2A 201 H FREE
-1 1nt2A 205 H FREE
-1 1nt2B 198 H FREE
-1 1nt2B 204 H FREE
-1 1ntcA 17 H FREE
-1 1ntcA 39 H FREE
-1 1ntcA 61 H FREE
-1 1ntcA 65 H FREE
-1 1ntvA 38 C FREE
-1 1ntvA 58 H FREE
-1 1ntvA 83 H FREE
-1 1ntvA 84 H FREE
-1 1ntvA 85 H FREE
-1 1ntvA 88 H FREE
-1 1ntvA 100 H FREE
-1 1ntvA 107 C FREE
-1 1ntvA 113 H FREE
-1 1nu3B 86 H FREE
-1 1nuiA 4 H FREE
-1 1nuiA 13 H FREE
1 1nuiA 16 C ZN_501_A
1 1nuiA 19 C ZN_501_A
-1 1nuiA 32 H FREE
1 1nuiA 35 C ZN_501_A
1 1nuiA 38 C ZN_501_A
-1 1nuiA 90 C FREE
-1 1nuiA 135 H FREE
-1 1nuiA 144 H FREE
-1 1nuiA 170 C FREE
-1 1nuiA 179 H FREE
-1 1nuiA 188 C FREE
-1 1nuiA 234 C FREE
-1 1nuiA 240 C FREE
-1 1nuiA 241 H FREE
-1 1nuiA 245 H FREE
-1 1nvuS 50 H FREE
-1 1nvuS 69 C FREE
-1 1nvuS 127 C FREE
-1 1nvuS 129 H FREE
-1 1nvuS 133 H FREE
-1 1nvuS 134 H FREE
-1 1nvuS 184 H FREE
-1 1nvuS 198 H FREE
-1 1nvuS 204 H FREE
-1 1nvuS 214 H FREE
-1 1nvuS 261 H FREE
-1 1nvuS 272 C FREE
-1 1nvuS 322 H FREE
-1 1nvuS 339 H FREE
-1 1nvuS 345 H FREE
-1 1nvuS 360 C FREE
-1 1nvuS 385 H FREE
-1 1nvuS 414 C FREE
-1 1nw3A 29 H FREE
-1 1nw3A 30 H FREE
-1 1nw3A 34 H FREE
-1 1nw3A 44 C FREE
-1 1nw3A 74 C FREE
-1 1nw3A 85 H FREE
-1 1nw3A 108 H FREE
-1 1nw3A 116 H FREE
-1 1nw3A 178 C FREE
-1 1nw3A 180 H FREE
-1 1nw3A 181 H FREE
-1 1nw3A 212 H FREE
-1 1nw3A 250 H FREE
-1 1nw3A 314 H FREE
-1 1nxiA 42 H FREE
-1 1nxiA 43 H FREE
-1 1nxiA 82 C FREE
-1 1nxuA 28 C FREE
-1 1nxuA 43 H FREE
-1 1nxuA 103 H FREE
-1 1nxuA 115 H FREE
-1 1nxuA 135 C FREE
-1 1nxuA 151 C FREE
-1 1nxuA 304 H FREE
-1 1nxzA 6 H FREE
-1 1nxzA 16 C FREE
-1 1nxzA 25 H FREE
-1 1nxzA 46 H FREE
-1 1nxzA 75 H FREE
-1 1nxzA 79 H FREE
-1 1nxzA 113 C FREE
-1 1nxzA 137 C FREE
-1 1nxzA 140 C FREE
-1 1nxzA 158 C FREE
-1 1nxzA 170 H FREE
-1 1nxzA 174 H FREE
-1 1nxzA 237 C FREE
-1 1ny1A 15 H FREE
-1 1ny1A 67 H FREE
-1 1ny1A 78 H FREE
-1 1ny1A 95 H FREE
-1 1ny1A 100 H FREE
-1 1ny1A 103 H FREE
-1 1ny1A 104 H FREE
-1 1ny1A 184 H FREE
-1 1ny1A 190 H FREE
-1 1ny1A 198 H FREE
-1 1ny71 3 C FREE
-1 1ny71 13 C FREE
-1 1ny71 49 H FREE
-1 1ny71 70 H FREE
-1 1ny71 147 C FREE
-1 1nycA 19 H FREE
-1 1nycA 35 H FREE
-1 1nycA 42 C FREE
-1 1nycA 45 H FREE
-1 1nycA 51 H FREE
-1 1nycA 55 H FREE
-1 1nycA 63 H FREE
-1 1nycA 87 H FREE
1 1nypA 7 C ZN_67
1 1nypA 10 C ZN_67
1 1nypA 27 H ZN_67
1 1nypA 30 H ZN_67
1 1nypA 33 C ZN_68
1 1nypA 36 C ZN_68
-1 1nypA 43 H FREE
-1 1nypA 45 H FREE
1 1nypA 54 C ZN_68
1 1nypA 57 H ZN_68
-1 1nytA 12 H FREE
-1 1nytA 19 H FREE
-1 1nytA 30 H FREE
-1 1nytA 142 C FREE
-1 1nytA 163 H FREE
-1 1nytA 178 H FREE
-1 1nytA 204 H FREE
-1 1nytA 209 C FREE
-1 1nytA 225 C FREE
-1 1nytA 246 H FREE
-1 1nytA 252 H FREE
-1 1nzpA 11 H FREE
-1 1nzpA 14 H FREE
-1 1nzpA 49 H FREE
-1 1nzpA 59 C FREE
-1 1nzpA 80 H FREE
-1 1nzpA 86 H FREE
-1 1o0pA 1 H FREE
-1 1o0pA 7 C FREE
-1 1o0pA 34 C FREE
-1 1o0pA 57 C FREE
-1 1o0pA 70 C FREE
-1 1o0pA 92 C FREE
-1 1o0pA 98 H FREE
-1 1o13A 31 H FREE
-1 1o13A 62 H FREE
-1 1o13A 64 H FREE
-1 1o13A 127 H FREE
-1 1o1zA 17 H FREE
-1 1o1zA 59 H FREE
-1 1o1zA 175 H FREE
-1 1o20A 93 C FREE
-1 1o20A 238 C FREE
-1 1o20A 239 H FREE
-1 1o20A 266 C FREE
-1 1o20A 275 H FREE
-1 1o20A 293 H FREE
-1 1o20A 300 C FREE
-1 1o20A 341 H FREE
-1 1o20A 349 H FREE
-1 1o20A 401 H FREE
-1 1o20A 423 H FREE
-1 1o2bA 54 H FREE
-1 1o2bA 62 H FREE
-1 1o2bA 64 H FREE
-1 1o2bA 70 H FREE
-1 1o2bA 76 H FREE
-1 1o2bA 90 H FREE
-1 1o2bA 189 H FREE
-1 1o2bA 209 C FREE
-1 1o2fB 34 C FREE
-1 1o4vA 50 H FREE
-1 1o4vA 80 H FREE
-1 1o4vA 90 H FREE
-1 1o5hA 23 C FREE
-1 1o5hA 47 C FREE
-1 1o5hA 132 H FREE
-1 1o5hA 156 C FREE
-1 1o5hA 157 H FREE
-1 1o5hA 197 C FREE
-1 1o65A 61 H FREE
-1 1o65A 69 C FREE
-1 1o65A 70 H FREE
-1 1o65A 75 H FREE
-1 1o65A 131 C FREE
-1 1o65A 137 H FREE
-1 1o65A 191 H FREE
-1 1o65A 200 H FREE
-1 1o6aA 41 H FREE
-1 1o6uE 58 H FREE
-1 1o6uE 88 C FREE
-1 1o6uE 95 C FREE
-1 1o6uE 127 C FREE
-1 1o6uE 134 C FREE
-1 1o6uE 136 H FREE
-1 1o6uE 154 C FREE
-1 1o6uE 161 H FREE
-1 1o6uE 175 C FREE
-1 1o6uE 230 H FREE
-1 1o6uE 253 C FREE
-1 1o6uE 279 H FREE
-1 1o6uE 289 H FREE
-1 1o6uE 300 C FREE
-1 1o6uE 344 H FREE
-1 1o6uE 354 C FREE
-1 1o6uE 372 H FREE
-1 1o70A 79 H FREE
-1 1o70A 147 H FREE
-1 1o70A 151 H FREE
-1 1o70A 181 H FREE
-1 1o70A 214 H FREE
-1 1o70A 225 H FREE
-1 1o70A 233 H FREE
-1 1o70A 294 C FREE
-1 1o70A 300 H FREE
-1 1o7dB 11 C FREE
-1 1o7dB 65 C FREE
-1 1o7dE 34 H FREE
-1 1o7dE 94 H FREE
-1 1o7fA 10 H FREE
-1 1o7fA 13 H FREE
-1 1o7fA 23 C FREE
-1 1o7fA 53 H FREE
-1 1o7fA 61 C FREE
-1 1o7fA 63 C FREE
-1 1o7fA 103 H FREE
-1 1o7fA 110 C FREE
-1 1o7fA 129 H FREE
-1 1o7fA 207 H FREE
-1 1o7fA 215 H FREE
-1 1o7fA 222 C FREE
-1 1o7fA 223 C FREE
-1 1o7fA 238 C FREE
-1 1o7fA 240 H FREE
-1 1o7fA 260 H FREE
-1 1o7fA 266 H FREE
-1 1o7fA 295 C FREE
-1 1o7fA 314 H FREE
-1 1o7fA 340 H FREE
-1 1o7fA 346 H FREE
-1 1o7fA 364 H FREE
-1 1o7fA 400 C FREE
-1 1o7fA 403 H FREE
-1 1o7fA 430 C FREE
-1 1o7fA 431 H FREE
-1 1o7fA 457 H FREE
-1 1o7iA 58 H FREE
-1 1o7kA 15 H FREE
-1 1o7kA 30 H FREE
-1 1o7kA 58 H FREE
-1 1o7kA 81 H FREE
-1 1o7kA 105 C FREE
-1 1o7kA 118 C FREE
-1 1o7kA 120 H FREE
-1 1o8rA 47 C FREE
-1 1o8rA 60 C FREE
-1 1o8rA 82 C FREE
-1 1o8rA 85 C FREE
-1 1o8rA 90 C FREE
-1 1o8rA 93 C FREE
-1 1o8vA 94 H FREE
-1 1o8vA 125 C FREE
-1 1o9cA 83 H FREE
-1 1o9cA 102 C FREE
-1 1o9cA 134 H FREE
-1 1o9cA 172 H FREE
-1 1o9cA 197 C FREE
-1 1oa8D 61 H FREE
-1 1oa8D 75 H FREE
-1 1oa8D 99 C FREE
-1 1oa8D 100 C FREE
-1 1oa8D 112 C FREE
-1 1oa8D 121 C FREE
-1 1oc0B 4 C FREE
-1 1oc0B 8 C FREE
-1 1oc0B 18 C FREE
-1 1oc0B 20 C FREE
-1 1oc0B 24 C FREE
-1 1oc0B 30 C FREE
-1 1oc0B 31 C FREE
-1 1oc0B 38 C FREE
-1 1occD 1 H FREE
-1 1occD 28 H FREE
-1 1occD 100 H FREE
-1 1occD 108 H FREE
-1 1occE 1 H FREE
-1 1occE 4 H FREE
-1 1occE 54 C FREE
-1 1occE 77 H FREE
-1 1occG 7 H FREE
-1 1occG 30 C FREE
-1 1occG 37 H FREE
-1 1occG 40 H FREE
-1 1occG 50 H FREE
-1 1occG 51 H FREE
-1 1occG 66 H FREE
-1 1occG 70 H FREE
-1 1occH 28 C FREE
-1 1occH 36 H FREE
-1 1occH 38 C FREE
-1 1occH 52 C FREE
-1 1occH 63 C FREE
-1 1occI 19 H FREE
-1 1occJ 20 H FREE
-1 1occJ 38 C FREE
-1 1occJ 48 C FREE
-1 1occJ 56 H FREE
-1 1occK 1 H FREE
-1 1occK 9 H FREE
-1 1occK 24 C FREE
-1 1occL 1 H FREE
-1 1occL 41 H FREE
-1 1occM 35 H FREE
-1 1ocyA 32 C FREE
-1 1ocyA 33 H FREE
-1 1ocyA 42 C FREE
-1 1ocyA 78 H FREE
-1 1ocyA 99 C FREE
1 1ocyA 115 H ZN_1531_A
1 1ocyA 117 H ZN_1531_A
-1 1odhA 42 H FREE
-1 1odhA 54 H FREE
-1 1odhA 66 H FREE
1 1odhA 75 C ZN_1171_A
1 1odhA 81 C ZN_1172_A
1 1odhA 85 C ZN_1172_A
-1 1odhA 100 C FREE
1 1odhA 112 C ZN_1172_A
1 1odhA 115 C ZN_1172_A
1 1odhA 124 C ZN_1171_A
-1 1odhA 127 H FREE
-1 1odhA 138 H FREE
1 1odhA 151 H ZN_1171_A
1 1odhA 153 H ZN_1171_A
-1 1odhA 172 H FREE
-1 1odsA 81 H FREE
-1 1odsA 88 H FREE
-1 1odsA 99 H FREE
-1 1odsA 107 H FREE
-1 1odsA 130 H FREE
-1 1odsA 132 H FREE
-1 1odsA 282 H FREE
-1 1odsA 297 H FREE
-1 1odsA 314 H FREE
-1 1oe4A 41 H FREE
-1 1oe4A 49 C FREE
-1 1oe4A 79 H FREE
-1 1oe4A 97 H FREE
-1 1oe4A 107 C FREE
-1 1oe4A 125 C FREE
-1 1oe4A 134 H FREE
-1 1oe4A 135 C FREE
-1 1oe4A 138 H FREE
-1 1oe4A 140 H FREE
-1 1oe4A 141 C FREE
-1 1oe4A 148 H FREE
-1 1oe4A 170 C FREE
-1 1oe4A 175 C FREE
-1 1oe4A 215 H FREE
-1 1oekA 0 H FREE
-1 1oekA 2 H FREE
-1 1oekA 3 H FREE
-1 1oekA 5 H FREE
-1 1oekA 74 H FREE
1 1oekA 94 H ZN_1196_A
-1 1oekA 102 C FREE
-1 1oekA 127 C FREE
1 1oekA 143 H ZN_1194_A
1 1oekA 152 H ZN_1195_A
1 1oekA 154 H ZN_1194_A
1 1oekA 192 H ZN_1195_A
-1 1oeyA 2 H FREE
-1 1oeyA 10 H FREE
-1 1oeyA 42 H FREE
-1 1oeyA 74 C FREE
-1 1oeyA 79 C FREE
-1 1oeyJ 92 H FREE
-1 1of3A 77 C FREE
-1 1of3A 135 H FREE
-1 1of3A 150 H FREE
-1 1of3A 157 H FREE
-1 1of5A 105 H FREE
-1 1of5A 106 H FREE
-1 1of5A 132 H FREE
-1 1of5A 162 H FREE
-1 1oftA 4 H FREE
-1 1oftA 56 H FREE
-1 1oftA 57 C FREE
-1 1oftA 88 H FREE
-1 1oftA 117 C FREE
-1 1oftA 126 H FREE
-1 1ofuA 28 H FREE
-1 1ofuA 41 C FREE
-1 1ofuA 229 C FREE
-1 1ofuA 289 H FREE
-1 1ofuA 307 H FREE
-1 1ofzA 79 C FREE
-1 1ofzA 144 H FREE
-1 1ofzA 191 H FREE
-1 1ofzA 192 C FREE
-1 1ogcA 3 H FREE
-1 1ogcA 9 H FREE
-1 1ogcA 19 H FREE
-1 1ogcA 97 H FREE
-1 1ogcA 122 C FREE
-1 1ogpA 16 H FREE
-1 1ogpA 52 H FREE
-1 1ogpA 60 H FREE
-1 1ogpA 97 C FREE
-1 1ogpA 153 H FREE
-1 1ogpA 162 C FREE
-1 1ogpA 201 H FREE
-1 1ogpA 270 C FREE
-1 1ogpA 327 H FREE
-1 1ogpA 381 H FREE
-1 1ogpA 389 H FREE
-1 1ogqA 2 C FREE
-1 1ogqA 32 C FREE
-1 1ogqA 33 C FREE
-1 1ogqA 42 C FREE
-1 1ogqA 103 H FREE
-1 1ogqA 109 H FREE
-1 1ogqA 226 H FREE
-1 1ogqA 270 H FREE
-1 1ogqA 280 C FREE
-1 1ogqA 302 C FREE
-1 1ogqA 304 C FREE
-1 1ogqA 311 C FREE
-1 1oh1A 31 H FREE
-1 1oh1A 54 C FREE
-1 1oh1A 61 H FREE
-1 1ohcA 18 C FREE
-1 1ohcA 33 H FREE
-1 1ohcA 62 C FREE
-1 1ohcA 63 C FREE
-1 1ohcA 81 H FREE
-1 1ohcA 99 C FREE
-1 1ohcA 134 C FREE
-1 1ohcA 143 C FREE
-1 1ohcA 145 H FREE
-1 1ohcA 168 H FREE
-1 1ohcA 189 C FREE
-1 1ohcA 192 H FREE
-1 1ohcA 202 H FREE
-1 1ohcA 204 H FREE
-1 1ohcA 216 H FREE
-1 1ohcA 241 H FREE
-1 1ohcA 242 H FREE
-1 1ohcA 264 C FREE
-1 1ohcA 274 H FREE
-1 1ohcA 275 C FREE
-1 1ohcA 288 C FREE
-1 1ohcA 293 H FREE
-1 1ohcA 308 C FREE
-1 1ohcA 347 H FREE
-1 1ohhH 47 H FREE
-1 1ohhH 48 H FREE
-1 1ohhH 54 H FREE
-1 1ohhH 55 H FREE
-1 1ohhH 69 H FREE
-1 1ohmA 7 H FREE
-1 1ohmA 8 C FREE
-1 1ohmA 11 H FREE
-1 1ohmA 13 C FREE
-1 1ohmA 23 C FREE
-1 1ohmA 43 C FREE
-1 1ohtA 30 H FREE
1 1ohtA 41 H ZN_1185_A
-1 1ohtA 42 H FREE
-1 1ohtA 49 C FREE
-1 1ohtA 55 C FREE
-1 1ohtA 66 H FREE
-1 1ohtA 99 H FREE
1 1ohtA 151 H ZN_1185_A
1 1ohtA 159 C ZN_1185_A
-1 1ohtA 173 H FREE
-1 1ohtA 176 H FREE
-1 1ohtA 193 H FREE
-1 1ohtA 195 H FREE
-1 1ohuB 22 H FREE
-1 1ohuB 45 H FREE
-1 1ohuB 59 H FREE
-1 1ohuB 149 H FREE
-1 1oi0A 21 H FREE
-1 1oi0A 54 H FREE
1 1oi0A 69 H ZN_1122_A
1 1oi0A 71 H ZN_1122_A
-1 1oi0A 76 C FREE
-1 1oi0A 93 H FREE
-1 1oi0A 97 C FREE
-1 1oi0A 107 C FREE
-1 1oj4A 25 H FREE
-1 1oj4A 61 H FREE
-1 1oj4A 119 H FREE
-1 1oj4A 123 C FREE
-1 1oj4A 148 H FREE
-1 1oj4A 173 H FREE
-1 1oj4A 204 C FREE
-1 1oj4A 210 C FREE
-1 1oj4A 242 C FREE
-1 1oj4A 278 H FREE
-1 1oksA 40 H FREE
-1 1om2A 41 H FREE
-1 1om2A 49 C FREE
-1 1omiB 33 H FREE
-1 1omiB 48 C FREE
-1 1omiB 122 H FREE
-1 1omiB 154 C FREE
-1 1omiB 192 H FREE
-1 1omiB 215 C FREE
-1 1omiB 239 C FREE
-1 1omxA 48 H FREE
-1 1omxA 56 H FREE
-1 1omxA 80 H FREE
-1 1omxA 145 H FREE
-1 1omxA 197 H FREE
-1 1omxA 206 C FREE
-1 1omxA 218 H FREE
-1 1omxA 247 H FREE
-1 1omxA 251 H FREE
-1 1omxA 258 C FREE
-1 1omxA 288 H FREE
-1 1omyA 12 C FREE
-1 1omyA 15 H FREE
-1 1omyA 16 C FREE
-1 1omyA 22 C FREE
-1 1omyA 26 C FREE
-1 1omyA 36 C FREE
-1 1omyA 42 H FREE
-1 1omyA 46 C FREE
-1 1omyA 48 C FREE
-1 1omyA 63 C FREE
-1 1omyA 64 H FREE
-1 1on4A 44 C FREE
-1 1on4A 48 C FREE
-1 1on4A 54 H FREE
-1 1on4A 134 H FREE
-1 1onwA 15 H FREE
-1 1onwA 25 C FREE
-1 1onwA 49 C FREE
-1 1onwA 60 C FREE
1 1onwA 67 H ZN_800
1 1onwA 69 H ZN_800
-1 1onwA 111 H FREE
-1 1onwA 137 H FREE
-1 1onwA 162 C FREE
-1 1onwA 167 H FREE
-1 1onwA 176 H FREE
1 1onwA 200 H ZN_801
-1 1onwA 218 C FREE
1 1onwA 229 H ZN_801
-1 1onwA 300 H FREE
-1 1onwA 381 C FREE
-1 1oo0A 13 H FREE
-1 1oo0A 19 H FREE
-1 1oo0A 53 H FREE
-1 1oo0A 96 H FREE
-1 1oo0A 121 C FREE
-1 1oo0A 131 C FREE
-1 1oo0A 140 H FREE
-1 1oo0B 2 H FREE
-1 1oo0B 34 H FREE
-1 1oo0B 47 C FREE
-1 1oo0B 56 H FREE
-1 1oo0B 77 H FREE
-1 1oo0B 102 C FREE
-1 1oofA 16 C FREE
-1 1oofA 45 C FREE
-1 1oofA 49 C FREE
-1 1oofA 74 H FREE
-1 1oofA 91 C FREE
-1 1oofA 95 H FREE
-1 1oofA 102 C FREE
-1 1oofA 111 C FREE
-1 1op1A 19 H FREE
-1 1op1A 29 H FREE
-1 1opd_ 14 H FREE
-1 1opd_ 75 H FREE
-1 1oqdK 0 C FREE
-1 1oqdK 11 H FREE
-1 1oqdK 13 C FREE
-1 1oqdK 16 C FREE
-1 1oqdK 20 C FREE
-1 1oqdK 29 C FREE
-1 1oqdK 33 C FREE
-1 1oqjB 13 C FREE
1 1oqjB 27 C ZN_179_B
-1 1oqjB 34 C FREE
-1 1oqjB 46 H FREE
-1 1oqjB 49 H FREE
1 1oqjB 84 H ZN_179_B
1 1oqjB 88 C ZN_179_B
1 1oqjB 92 C ZN_179_B
-1 1or7B 2 H FREE
-1 1or7B 33 H FREE
-1 1or7B 167 C FREE
-1 1or7C 24 H FREE
-1 1or7C 36 H FREE
-1 1or7C 51 H FREE
-1 1or7C 82 H FREE
-1 1oruA 42 H FREE
-1 1oruA 76 C FREE
-1 1oruA 124 C FREE
-1 1oruA 131 C FREE
-1 1oruA 155 H FREE
-1 1oruA 164 C FREE
-1 1oscF 29 C FREE
-1 1oscF 50 C FREE
-1 1oscF 95 H FREE
-1 1oscF 116 H FREE
-1 1oscF 119 H FREE
-1 1ot4A 0 H FREE
-1 1ot4A 23 H FREE
-1 1ot4A 47 H FREE
-1 1ot4A 90 H FREE
-1 1otgA 1 H FREE
-1 1otgA 6 C FREE
-1 1otgA 43 H FREE
-1 1otgA 55 H FREE
-1 1otgA 61 H FREE
-1 1otgA 89 H FREE
-1 1otgA 109 H FREE
-1 1otgA 120 H FREE
-1 1ouwC 109 H FREE
-1 1ouwC 150 H FREE
-1 1ovqA 83 H FREE
-1 1ovqA 93 H FREE
1 1ovxA 20 C ZN_49_A
1 1ovxA 23 C ZN_49_A
-1 1ovxA 28 H FREE
1 1ovxA 42 C ZN_49_A
1 1ovxA 45 C ZN_49_A
-1 1ovxA 49 C FREE
-1 1ovxA 63 H FREE
-1 1ow1A 5 H FREE
-1 1ow1A 19 H FREE
-1 1ow1A 55 H FREE
-1 1ow1A 65 H FREE
-1 1ow1A 104 C FREE
-1 1ow1A 111 C FREE
-1 1ow1A 162 C FREE
-1 1ow1A 168 H FREE
-1 1ow1A 186 H FREE
-1 1ow4A 26 C FREE
-1 1ow4A 53 C FREE
-1 1ow4A 57 C FREE
-1 1ow4A 102 C FREE
-1 1ow4A 114 C FREE
-1 1ow4A 123 C FREE
-1 1owtA 9 C FREE
-1 1owtA 13 H FREE
-1 1owtA 20 C FREE
-1 1owtA 23 H FREE
-1 1owtA 25 H FREE
-1 1owtA 27 H FREE
-1 1owtA 34 C FREE
-1 1owtA 42 H FREE
-1 1owtA 50 C FREE
-1 1owtA 62 C FREE
-1 1owtA 63 C FREE
-1 1owwA 22 H FREE
-1 1owwA 33 H FREE
-1 1owwA 58 H FREE
-1 1owwA 85 H FREE
-1 1owxA 18 C FREE
-1 1owxA 31 C FREE
-1 1owxA 36 H FREE
-1 1owxA 42 H FREE
-1 1ox7B 38 C FREE
-1 1ox7B 52 H FREE
1 1ox7B 64 H ZN_400
-1 1ox7B 73 C FREE
1 1ox7B 93 C ZN_400
1 1ox7B 96 C ZN_400
-1 1ox7B 108 C FREE
-1 1ox7B 129 H FREE
-1 1ox7B 139 C FREE
-1 1oxjA 2 H FREE
-1 1oxjA 19 H FREE
-1 1oxjA 52 H FREE
-1 1oxjA 57 C FREE
-1 1oxjA 150 H FREE
-1 1oxjA 157 H FREE
-1 1oxwC 95 H FREE
-1 1oxwC 130 H FREE
-1 1oxwC 183 H FREE
-1 1oxwC 268 H FREE
-1 1oyzA 19 C FREE
-1 1oyzA 34 H FREE
-1 1oyzA 62 C FREE
-1 1oyzA 83 C FREE
-1 1oyzA 86 C FREE
-1 1oyzA 105 C FREE
-1 1oyzA 118 C FREE
-1 1oyzA 195 C FREE
-1 1oyzA 228 C FREE
1 1ozbI 7 C ZN_50
1 1ozbI 9 C ZN_50
-1 1ozbI 17 H FREE
1 1ozbI 18 C ZN_50
1 1ozbI 19 H ZN_50
-1 1ozjA 30 C FREE
1 1ozjA 63 C ZN_101
-1 1ozjA 78 H FREE
-1 1ozjA 84 H FREE
-1 1ozjA 88 C FREE
-1 1ozjA 97 H FREE
-1 1ozjA 99 H FREE
-1 1ozjA 100 H FREE
1 1ozjA 108 C ZN_101
1 1ozjA 120 C ZN_101
1 1ozjA 125 H ZN_101
-1 1ozjA 142 H FREE
-1 1ozpA 51 H FREE
-1 1ozpA 85 H FREE
-1 1ozpA 114 H FREE
-1 1ozpA 179 H FREE
-1 1ozpA 223 H FREE
-1 1ozpA 228 H FREE
-1 1ozpA 231 H FREE
-1 1p0zA 4 H FREE
-1 1p0zA 64 H FREE
-1 1p0zA 129 H FREE
-1 1p0zA 130 H FREE
-1 1p16A 51 H FREE
-1 1p16A 64 C FREE
-1 1p16A 72 C FREE
-1 1p16A 102 H FREE
-1 1p16A 117 H FREE
-1 1p16A 118 H FREE
-1 1p16A 149 H FREE
-1 1p16A 152 C FREE
-1 1p16A 179 H FREE
-1 1p16A 203 H FREE
-1 1p16A 216 H FREE
-1 1p16A 225 C FREE
-1 1p16A 295 H FREE
-1 1p16A 325 C FREE
-1 1p16A 349 H FREE
-1 1p16A 373 C FREE
-1 1p16A 391 H FREE
-1 1p1cA 13 H FREE
-1 1p1cA 48 H FREE
-1 1p1cA 53 C FREE
-1 1p1cA 70 H FREE
-1 1p1cA 90 H FREE
-1 1p1cA 107 H FREE
-1 1p1cA 109 H FREE
-1 1p1cA 117 H FREE
-1 1p1cA 131 C FREE
-1 1p1cA 170 C FREE
-1 1p1cA 182 C FREE
-1 1p32A 1 H FREE
-1 1p32A 25 H FREE
-1 1p32A 112 C FREE
-1 1p32A 113 H FREE
-1 1p32A 164 H FREE
-1 1p32A 191 H FREE
-1 1p35A 0 C FREE
-1 1p35A 17 C FREE
-1 1p35A 88 H FREE
-1 1p35A 98 H FREE
-1 1p35A 103 C FREE
-1 1p35A 120 H FREE
-1 1p35A 135 C FREE
-1 1p35A 151 C FREE
-1 1p35A 182 H FREE
-1 1p35A 264 C FREE
-1 1p35A 281 H FREE
-1 1p4eB 6 C FREE
-1 1p4eB 32 C FREE
-1 1p4eB 40 C FREE
-1 1p4eB 45 H FREE
-1 1p4eB 110 H FREE
-1 1p4eB 137 H FREE
-1 1p4eB 187 C FREE
-1 1p4eB 215 C FREE
-1 1p4eB 227 H FREE
-1 1p4eB 303 H FREE
-1 1p4eB 307 H FREE
-1 1p4eB 343 H FREE
-1 1p4eB 351 H FREE
-1 1p4eB 384 H FREE
-1 1p4lD 7 C FREE
-1 1p4lD 12 C FREE
-1 1p4lD 25 C FREE
-1 1p4lD 29 C FREE
-1 1p4lD 31 H FREE
-1 1p4lD 51 H FREE
-1 1p4lD 94 C FREE
-1 1p4lD 107 C FREE
-1 1p4lD 113 C FREE
-1 1p4lD 115 C FREE
-1 1p4tA 13 H FREE
-1 1p65A 14 H FREE
-1 1p65A 15 H FREE
-1 1p65A 24 C FREE
-1 1p65A 39 C FREE
-1 1p65A 58 H FREE
-1 1p65A 59 H FREE
-1 1p7bA 8 H FREE
-1 1p7bA 116 H FREE
-1 1p7bA 123 H FREE
-1 1p7bA 160 H FREE
-1 1p7bA 198 H FREE
-1 1p7bA 209 H FREE
-1 1p7bA 218 H FREE
-1 1p7bA 229 H FREE
-1 1p7bA 271 H FREE
-1 1p7bA 275 H FREE
-1 1p7bA 281 H FREE
-1 1p7bA 282 H FREE
-1 1p7bA 296 H FREE
-1 1p7hL 26 H FREE
-1 1p7hL 27 H FREE
-1 1p7hL 30 H FREE
-1 1p7hL 47 H FREE
-1 1p7hL 53 H FREE
-1 1p7hL 78 H FREE
-1 1p7hL 84 H FREE
-1 1p7hL 122 C FREE
-1 1p7hL 156 H FREE
-1 1p7hL 176 C FREE
-1 1p7hL 182 H FREE
-1 1p7hL 195 C FREE
-1 1p7hL 256 H FREE
-1 1p7hL 279 H FREE
-1 1p7hL 283 H FREE
1 1p91A 4 C ZN_1301
1 1p91A 7 C ZN_1301
-1 1p91A 8 H FREE
1 1p91A 20 C ZN_1301
1 1p91A 24 H ZN_1301
-1 1p91A 41 H FREE
-1 1p91A 65 H FREE
-1 1p91A 93 C FREE
-1 1p91A 100 H FREE
-1 1p91A 134 C FREE
-1 1p91A 139 H FREE
-1 1p91A 158 C FREE
-1 1p91A 182 H FREE
-1 1p91A 195 H FREE
-1 1p91A 197 H FREE
-1 1p91A 200 H FREE
-1 1p91A 216 C FREE
-1 1p91A 255 C FREE
-1 1p91A 262 H FREE
-1 1p9eA 12 C FREE
-1 1p9eA 33 H FREE
1 1p9eA 146 H ZN_402
1 1p9eA 148 H ZN_402
1 1p9eA 151 H ZN_401
-1 1p9eA 231 H FREE
1 1p9eA 233 H ZN_402
-1 1p9eA 237 H FREE
1 1p9eA 301 H ZN_401
-1 1p9eA 309 H FREE
-1 1p9kA 4 H FREE
-1 1p9kA 17 H FREE
-1 1p9kA 19 H FREE
-1 1p9kA 23 C FREE
-1 1p9kA 59 C FREE
-1 1p9kA 72 H FREE
-1 1p9rA 52 H FREE
-1 1p9rA 127 H FREE
-1 1p9rA 146 H FREE
-1 1p9rA 153 H FREE
-1 1p9rA 155 H FREE
-1 1p9rA 166 H FREE
-1 1p9rA 261 H FREE
-1 1p9rA 268 H FREE
1 1p9rA 306 C ZN_601_A
1 1p9rA 309 C ZN_601_A
1 1p9rA 339 C ZN_601_A
1 1p9rA 342 C ZN_601_A
-1 1p9rA 344 H FREE
-1 1p9rA 354 H FREE
-1 1p9rA 368 H FREE
-1 1p9rA 379 H FREE
-1 1p9vA 10 H FREE
-1 1p9vA 17 H FREE
-1 1p9vA 54 H FREE
-1 1p9vA 62 H FREE
-1 1p9vA 82 C FREE
-1 1p9vA 84 H FREE
-1 1p9vA 90 H FREE
-1 1p9vA 102 C FREE
-1 1p9vA 113 H FREE
-1 1p9vA 120 H FREE
-1 1p9vA 152 H FREE
-1 1p9vA 171 H FREE
-1 1p9vA 203 C FREE
-1 1p9vA 248 H FREE
-1 1p9vA 249 H FREE
-1 1p9vA 254 H FREE
-1 1p9vA 264 H FREE
-1 1p9vA 300 H FREE
-1 1pa7A 17 H FREE
-1 1pa7A 38 C FREE
-1 1pa7A 44 C FREE
-1 1pa7A 68 H FREE
-1 1pavA 15 C FREE
-1 1pb5A 3 C FREE
-1 1pb5A 8 C FREE
-1 1pb5A 17 C FREE
-1 1pb5A 21 C FREE
-1 1pb5A 24 H FREE
-1 1pb5A 26 C FREE
-1 1pb5A 33 C FREE
-1 1pbuA 6 H FREE
-1 1pbuA 37 H FREE
-1 1pbuA 63 C FREE
-1 1pbuA 149 H FREE
-1 1pcxA 95 H FREE
1 1pcxA 114 C ZN_950_A
1 1pcxA 117 C ZN_950_A
1 1pcxA 136 C ZN_950_A
1 1pcxA 139 C ZN_950_A
-1 1pcxA 168 C FREE
-1 1pcxA 190 C FREE
-1 1pcxA 222 H FREE
-1 1pcxA 232 C FREE
-1 1pcxA 238 H FREE
-1 1pcxA 282 C FREE
-1 1pcxA 316 H FREE
-1 1pcxA 361 C FREE
-1 1pcxA 373 C FREE
-1 1pcxA 407 H FREE
-1 1pcxA 430 H FREE
-1 1pcxA 436 C FREE
-1 1pcxA 457 H FREE
-1 1pcxA 466 C FREE
-1 1pcxA 492 C FREE
-1 1pcxA 587 C FREE
-1 1pcxA 598 H FREE
-1 1pcxA 603 H FREE
-1 1pcxA 615 H FREE
-1 1pcxA 643 H FREE
-1 1pcxA 745 H FREE
-1 1pcxA 768 H FREE
-1 1pdgA 15 C FREE
-1 1pdgA 42 C FREE
-1 1pdgA 48 C FREE
-1 1pdgA 51 C FREE
-1 1pdgA 52 C FREE
-1 1pdgA 59 C FREE
-1 1pdgA 93 H FREE
-1 1pdgA 96 C FREE
-1 1pdgA 98 C FREE
-1 1pdo_ 8 H FREE
-1 1pdo_ 84 H FREE
1 1pft_ 7 C ZN_51
1 1pft_ 10 C ZN_51
1 1pft_ 26 C ZN_51
1 1pft_ 29 C ZN_51
-1 1pgjA 105 H FREE
-1 1pgjA 170 C FREE
-1 1pgjA 182 C FREE
-1 1pgjA 187 H FREE
-1 1pgjA 253 H FREE
-1 1pgjA 333 C FREE
-1 1pgjA 339 C FREE
-1 1pgjA 346 C FREE
-1 1pgjA 354 H FREE
-1 1pgjA 371 C FREE
-1 1pgjA 396 C FREE
-1 1pgjA 458 H FREE
-1 1pgs_ 50 C FREE
-1 1pgs_ 55 C FREE
-1 1pgs_ 164 H FREE
-1 1pgs_ 192 H FREE
-1 1pgs_ 203 C FREE
-1 1pgs_ 207 C FREE
-1 1pgs_ 211 H FREE
-1 1pgs_ 223 H FREE
-1 1pgs_ 230 C FREE
-1 1pgs_ 251 C FREE
1 1pi1A 47 C ZN_101
1 1pi1A 52 C ZN_101
-1 1pi1A 64 H FREE
-1 1pi1A 77 C FREE
1 1pi1A 129 H ZN_101
-1 1pi1A 132 H FREE
1 1pi1A 134 H ZN_101
-1 1pi1A 146 H FREE
-1 1pi1A 153 H FREE
-1 1pjzA 2 H FREE
-1 1pjzA 30 C FREE
-1 1pjzA 45 H FREE
-1 1pjzA 68 H FREE
-1 1pjzA 87 C FREE
-1 1pjzA 100 H FREE
-1 1pjzA 101 C FREE
-1 1pjzA 124 H FREE
-1 1pjzA 133 C FREE
-1 1pjzA 160 H FREE
-1 1pjzA 179 H FREE
-1 1pjzA 195 H FREE
-1 1plfA 11 C FREE
-1 1plfA 13 C FREE
-1 1plfA 24 H FREE
-1 1plfA 36 H FREE
-1 1plfA 37 C FREE
-1 1plfA 53 C FREE
-1 1plr_ 21 C FREE
-1 1plr_ 29 C FREE
-1 1plr_ 61 C FREE
-1 1plr_ 63 H FREE
-1 1plr_ 80 C FREE
-1 1plr_ 189 H FREE
-1 1pls_ 58 C FREE
-1 1pls_ 78 H FREE
-1 1pls_ 101 C FREE
-1 1plzA 87 H FREE
-1 1plzA 89 H FREE
-1 1plzA 135 H FREE
-1 1plzA 157 H FREE
-1 1pmi_ 9 C FREE
-1 1pmi_ 30 H FREE
-1 1pmi_ 52 H FREE
1 1pmi_ 111 H ZN_445
-1 1pmi_ 121 H FREE
-1 1pmi_ 133 H FREE
-1 1pmi_ 148 C FREE
-1 1pmi_ 259 C FREE
-1 1pmi_ 261 C FREE
-1 1pmi_ 266 H FREE
1 1pmi_ 283 H ZN_445
-1 1pmi_ 293 C FREE
-1 1pnbB 13 C FREE
-1 1pnbB 14 C FREE
-1 1pnbB 24 C FREE
-1 1pnbB 26 C FREE
-1 1pnbB 42 H FREE
-1 1pnbB 61 C FREE
-1 1pnbB 69 C FREE
-1 1pnj_ 26 H FREE
-1 1poc_ 8 C FREE
-1 1poc_ 10 H FREE
-1 1poc_ 25 H FREE
-1 1poc_ 29 C FREE
-1 1poc_ 30 C FREE
-1 1poc_ 33 H FREE
-1 1poc_ 36 C FREE
-1 1poc_ 47 H FREE
-1 1poc_ 55 H FREE
-1 1poc_ 60 C FREE
-1 1poc_ 62 C FREE
-1 1poc_ 69 C FREE
-1 1poc_ 94 C FREE
-1 1poc_ 99 H FREE
-1 1poc_ 104 C FREE
-1 1poc_ 112 C FREE
-1 1poc_ 114 H FREE
-1 1poiB 46 C FREE
-1 1poiB 47 H FREE
-1 1poiB 57 C FREE
-1 1poiB 74 H FREE
-1 1poiB 75 C FREE
-1 1poiB 77 C FREE
-1 1poiB 94 H FREE
-1 1poiB 123 H FREE
-1 1poiB 124 H FREE
-1 1poiB 150 H FREE
-1 1pov3 22 C FREE
-1 1pov3 76 H FREE
-1 1pov3 83 C FREE
-1 1pov3 96 H FREE
-1 1pov3 108 H FREE
-1 1pov3 120 C FREE
-1 1pov3 152 H FREE
-1 1pov3 163 C FREE
-1 1pov3 216 C FREE
-1 1pov3 229 H FREE
-1 1ppt_ 33 H FREE
1 1pq4B 36 H ZN_1001
-1 1pq4B 93 H FREE
-1 1pq4B 95 H FREE
-1 1pq4B 97 H FREE
-1 1pq4B 103 H FREE
-1 1pq4B 106 H FREE
-1 1pq4B 108 H FREE
-1 1pq4B 111 H FREE
-1 1pq4B 113 H FREE
1 1pq4B 132 H ZN_1001
1 1pq4B 196 H ZN_1001
-1 1pqwA 27 H FREE
-1 1pqwA 30 C FREE
-1 1pqwA 44 H FREE
-1 1pqwA 179 H FREE
-1 1pqwA 183 H FREE
-1 1preA 18 C FREE
-1 1preA 74 C FREE
-1 1preA 106 H FREE
-1 1preA 120 H FREE
-1 1preA 131 H FREE
-1 1preA 158 C FREE
-1 1preA 163 C FREE
-1 1preA 185 H FREE
-1 1preA 331 H FREE
-1 1preA 340 H FREE
-1 1przA 30 H FREE
-1 1przA 46 H FREE
-1 1przA 61 H FREE
-1 1przA 103 H FREE
-1 1przA 117 H FREE
-1 1przA 123 H FREE
-1 1przA 127 H FREE
-1 1przA 136 H FREE
-1 1przA 142 H FREE
-1 1przA 146 H FREE
-1 1przA 159 H FREE
-1 1przA 164 H FREE
-1 1przA 167 H FREE
-1 1przA 170 H FREE
-1 1przA 205 H FREE
-1 1przA 213 H FREE
-1 1przA 223 H FREE
-1 1przA 244 H FREE
-1 1pswA 40 C FREE
-1 1pswA 60 H FREE
-1 1pswA 73 H FREE
-1 1pswA 103 H FREE
-1 1pswA 170 C FREE
-1 1pswA 185 C FREE
-1 1pswA 198 H FREE
-1 1pswA 200 H FREE
-1 1pswA 224 H FREE
-1 1pswA 242 C FREE
-1 1pswA 261 C FREE
-1 1pswA 273 H FREE
-1 1pswA 299 H FREE
-1 1pswA 311 H FREE
-1 1pswA 323 H FREE
1 1ptq_ 0 H ZN_1
1 1ptq_ 13 C ZN_2
-1 1ptq_ 15 H FREE
1 1ptq_ 16 C ZN_2
1 1ptq_ 30 C ZN_1
1 1ptq_ 33 C ZN_1
1 1ptq_ 38 H ZN_2
-1 1ptq_ 39 H FREE
1 1ptq_ 41 C ZN_2
1 1ptq_ 49 C ZN_1
-1 1pugA 49 H FREE
-1 1pugA 51 C FREE
-1 1pv6A 34 H FREE
-1 1pv6A 38 H FREE
-1 1pv6A 116 C FREE
-1 1pv6A 147 C FREE
-1 1pv6A 175 C FREE
-1 1pv6A 204 H FREE
-1 1pv6A 233 C FREE
-1 1pv6A 321 H FREE
-1 1pv6A 332 C FREE
-1 1pv6A 352 C FREE
-1 1pv6A 354 C FREE
-1 1pv9A 136 C FREE
-1 1pv9A 185 H FREE
-1 1pv9A 191 H FREE
-1 1pv9A 215 H FREE
-1 1pv9A 279 H FREE
1 1pv9A 283 H ZN_401_A
-1 1pv9A 290 H FREE
-1 1pw4A 8 H FREE
-1 1pw4A 128 C FREE
-1 1pw4A 139 C FREE
-1 1pw4A 145 H FREE
-1 1pw4A 161 C FREE
-1 1pw4A 163 H FREE
-1 1pw4A 185 H FREE
-1 1pw4A 194 C FREE
-1 1pw4A 213 C FREE
-1 1pw4A 283 H FREE
-1 1pw4A 307 C FREE
-1 1pw4A 351 C FREE
-1 1pw4A 369 H FREE
-1 1pw4A 440 H FREE
-1 1pwkA 23 C FREE
-1 1pwkA 54 H FREE
-1 1pwkA 55 C FREE
-1 1pwkA 69 H FREE
-1 1pwkA 73 H FREE
-1 1pwxA 10 H FREE
-1 1pwxA 25 H FREE
-1 1pwxA 29 C FREE
-1 1pwxA 30 H FREE
-1 1pwxA 125 H FREE
-1 1pwxA 152 C FREE
-1 1pwxA 178 H FREE
-1 1pwxA 197 H FREE
-1 1pwxA 200 H FREE
-1 1pwxA 228 C FREE
-1 1px5B 4 H FREE
-1 1px5B 17 H FREE
-1 1px5B 43 C FREE
-1 1px5B 107 C FREE
-1 1px5B 175 C FREE
-1 1px5B 187 C FREE
-1 1px5B 212 H FREE
-1 1px5B 217 C FREE
-1 1px5B 221 H FREE
-1 1px5B 264 H FREE
-1 1px5B 268 C FREE
-1 1px5B 285 C FREE
-1 1px5B 313 H FREE
-1 1px5B 330 C FREE
-1 1px5B 331 C FREE
-1 1pxeA 1 H FREE
1 1pxeA 19 C ZN_1_A
1 1pxeA 24 C ZN_1_A
-1 1pxeA 29 H FREE
-1 1pxeA 36 H FREE
1 1pxeA 37 H ZN_1_A
1 1pxeA 43 C ZN_1_A
-1 1pxeA 45 H FREE
-1 1pxeA 57 H FREE
1 1pyiA 6 C ZN_21_C ZN_22_C
1 1pyiA 9 C ZN_22_C
1 1pyiA 16 C ZN_22_C
1 1pyiA 23 C ZN_21_C ZN_22_C
1 1pyiA 26 C ZN_21_C
1 1pyiA 33 C ZN_21_C
-1 1pyoD 18 C FREE
-1 1pyoD 22 C FREE
-1 1pyoD 51 C FREE
-1 1pyoD 54 H FREE
-1 1pyoD 79 H FREE
-1 1pyoD 81 C FREE
-1 1pyoD 88 C FREE
-1 1pyoD 92 C FREE
-1 1pyoD 94 H FREE
-1 1pyoD 101 H FREE
-1 1pz4A 33 H FREE
1 1pzwA 2 C ZN_100
1 1pzwA 5 C ZN_100
-1 1pzwA 15 C FREE
-1 1pzwA 35 H FREE
1 1pzwA 51 C ZN_100
1 1pzwA 54 C ZN_100
-1 1pzwA 62 H FREE
-1 1q02A 51 H FREE
-1 1q08A 10 H FREE
-1 1q08A 33 H FREE
-1 1q08A 34 H FREE
1 1q08A 36 C ZN_403_B ZN_404_B
1 1q08A 71 C ZN_401_A
1 1q08A 72 C ZN_402_A
1 1q08A 76 H ZN_402_A
1 1q08A 81 C ZN_401_A
-1 1q08A 98 C FREE
-1 1q1oA 49 H FREE
-1 1q2yA 43 H FREE
-1 1q2yA 71 C FREE
-1 1q2yA 76 H FREE
-1 1q2yA 116 H FREE
-1 1q2yA 133 H FREE
-1 1q4mB 13 H FREE
-1 1q4mB 23 H FREE
-1 1q4mB 65 C FREE
-1 1q4mB 148 H FREE
-1 1q4mB 149 C FREE
-1 1q4mB 164 C FREE
-1 1q4mB 165 H FREE
-1 1q4mB 176 C FREE
-1 1q4mB 186 C FREE
-1 1q4tA 20 H FREE
-1 1q4tA 63 H FREE
-1 1q4tA 68 C FREE
-1 1q4tA 84 H FREE
-1 1q4tA 96 H FREE
-1 1q4tA 107 H FREE
-1 1q4tA 116 H FREE
-1 1q4tA 136 C FREE
-1 1q53A 12 H FREE
-1 1q53A 48 H FREE
-1 1q53A 59 H FREE
-1 1q53A 64 H FREE
-1 1q53A 82 H FREE
-1 1q53A 85 H FREE
-1 1q5oA 24 H FREE
-1 1q5oA 35 H FREE
-1 1q5oA 40 H FREE
-1 1q5oA 69 C FREE
-1 1q5oA 120 H FREE
-1 1q5oA 145 C FREE
-1 1q5oA 162 C FREE
-1 1q5oA 206 H FREE
-1 1q5vD 47 H FREE
-1 1q5vD 61 H FREE
-1 1q5vD 86 H FREE
-1 1q5vD 88 H FREE
-1 1q5vD 91 H FREE
-1 1q5vD 94 C FREE
-1 1q5vD 109 H FREE
-1 1q5vD 122 H FREE
-1 1q5vD 124 H FREE
-1 1q5vD 127 C FREE
-1 1q5xA 8 C FREE
-1 1q5xA 40 C FREE
-1 1q5xA 142 H FREE
-1 1q68A 1 C FREE
-1 1q68A 3 H FREE
1 1q68A 24 C ZN_201
1 1q68A 26 C ZN_201
-1 1q68A 28 H FREE
-1 1q68A 34 C FREE
-1 1q68B 1 H FREE
1 1q68B 13 C ZN_201
1 1q68B 16 C ZN_201
-1 1q68B 17 H FREE
-1 1q6aA 59 H FREE
-1 1q6aA 93 H FREE
-1 1q6aA 95 C FREE
-1 1q74A 10 H FREE
1 1q74A 12 H ZN_300_A
-1 1q74A 26 H FREE
-1 1q74A 35 H FREE
-1 1q74A 39 C FREE
-1 1q74A 59 H FREE
-1 1q74A 130 H FREE
-1 1q74A 143 H FREE
1 1q74A 146 H ZN_300_A
-1 1q74A 148 H FREE
-1 1q74A 150 H FREE
-1 1q74A 169 H FREE
-1 1q74A 243 H FREE
-1 1q74A 271 H FREE
-1 1q8cA 107 C FREE
-1 1q8cA 115 H FREE
-1 1q8cA 132 H FREE
-1 1q8cA 143 H FREE
-1 1qa4A 38 H FREE
-1 1qa4A 53 C FREE
-1 1qabA 9 C FREE
-1 1qabA 30 H FREE
-1 1qabA 55 H FREE
-1 1qabA 87 H FREE
-1 1qabA 89 H FREE
-1 1qamA 7 H FREE
-1 1qamA 16 H FREE
-1 1qamA 30 H FREE
-1 1qamA 42 H FREE
-1 1qamA 51 C FREE
-1 1qamA 61 H FREE
-1 1qamA 64 C FREE
-1 1qamA 74 H FREE
-1 1qamA 163 H FREE
-1 1qamA 184 H FREE
-1 1qamA 217 H FREE
-1 1qb3A 28 H FREE
-1 1qb3A 42 H FREE
-1 1qb3A 86 H FREE
-1 1qb3A 89 C FREE
-1 1qb3A 90 H FREE
-1 1qb3A 95 H FREE
-1 1qbeB 73 C FREE
-1 1qbeB 79 C FREE
-1 1qcnA 49 H FREE
-1 1qcnA 59 H FREE
-1 1qcnA 61 H FREE
-1 1qcnA 117 H FREE
-1 1qcnA 134 H FREE
-1 1qcnA 155 H FREE
-1 1qcnA 161 H FREE
-1 1qcnA 194 C FREE
-1 1qcnA 223 H FREE
-1 1qcnA 225 H FREE
-1 1qcnA 289 C FREE
-1 1qcnA 290 H FREE
-1 1qcnA 316 C FREE
-1 1qcnA 322 H FREE
-1 1qcnA 333 H FREE
-1 1qcnA 334 H FREE
-1 1qcnA 339 C FREE
-1 1qcnA 396 H FREE
-1 1qcnA 397 C FREE
-1 1qcnA 409 C FREE
-1 1qcsA 14 C FREE
-1 1qcsA 24 C FREE
-1 1qcsA 37 H FREE
-1 1qcsA 46 H FREE
-1 1qcsA 55 H FREE
-1 1qcsA 94 C FREE
-1 1qfhA 7 H FREE
-1 1qfhA 101 C FREE
-1 1qfhA 181 H FREE
-1 1qfjA 4 C FREE
-1 1qfjA 62 H FREE
-1 1qfjA 83 H FREE
-1 1qfjA 91 H FREE
-1 1qfjA 143 H FREE
-1 1qfjA 148 C FREE
-1 1qfjA 157 H FREE
-1 1qfjA 188 H FREE
-1 1qfjA 194 H FREE
-1 1qfjA 213 C FREE
-1 1qftA 13 H FREE
-1 1qftA 47 C FREE
-1 1qftA 118 C FREE
-1 1qftA 147 C FREE
-1 1qftA 168 C FREE
-1 1qfxA 28 H FREE
-1 1qfxA 51 C FREE
-1 1qfxA 62 H FREE
-1 1qfxA 108 C FREE
-1 1qfxA 128 H FREE
-1 1qfxA 138 H FREE
-1 1qfxA 196 C FREE
-1 1qfxA 205 C FREE
-1 1qfxA 278 C FREE
-1 1qfxA 317 H FREE
-1 1qfxA 359 H FREE
-1 1qfxA 367 C FREE
-1 1qfxA 393 C FREE
-1 1qfxA 401 C FREE
-1 1qfxA 421 C FREE
-1 1qfxA 452 C FREE
-1 1qg3A 18 H FREE
-1 1qg3A 46 H FREE
-1 1qg3A 64 C FREE
-1 1qg3A 71 C FREE
-1 1qg3A 87 C FREE
-1 1qg3A 90 H FREE
-1 1qg3A 130 C FREE
-1 1qgiA 49 C FREE
-1 1qgiA 74 H FREE
-1 1qgiA 123 C FREE
-1 1qgiA 206 H FREE
-1 1qgkB 4 H FREE
-1 1qgtA 46 H FREE
-1 1qgtA 47 C FREE
-1 1qgtA 50 H FREE
-1 1qgtA 51 H FREE
-1 1qgtA 60 C FREE
-1 1qgtA 103 H FREE
-1 1qgtA 106 C FREE
-1 1qgvA 6 H FREE
-1 1qgvA 8 H FREE
-1 1qgvA 31 H FREE
-1 1qgvA 37 C FREE
-1 1qgvA 78 C FREE
-1 1qgvA 88 H FREE
-1 1qh3A 42 H FREE
1 1qh3A 53 H ZN_261_A
-1 1qh3A 54 H FREE
1 1qh3A 55 H ZN_261_A
1 1qh3A 58 H ZN_262_A
-1 1qh3A 86 H FREE
-1 1qh3A 90 H FREE
-1 1qh3A 103 C FREE
-1 1qh3A 108 C FREE
1 1qh3A 109 H ZN_261_A
-1 1qh3A 113 H FREE
-1 1qh3A 115 C FREE
-1 1qh3A 140 C FREE
-1 1qh3A 152 C FREE
-1 1qh3A 170 C FREE
1 1qh3A 172 H ZN_262_A
-1 1qh3A 184 H FREE
-1 1qh3A 234 H FREE
-1 1qhkA 20 C FREE
-1 1qhlA 58 H FREE
-1 1qhlA 77 H FREE
-1 1qhlA 85 C FREE
-1 1qhlA 96 H FREE
-1 1qhlA 174 H FREE
-1 1qjgA 5 H FREE
-1 1qjgA 99 H FREE
-1 1qjgA 121 H FREE
-1 1qjtA 75 C FREE
-1 1qjtA 97 H FREE
-1 1qkrA 27 H FREE
-1 1qkrA 71 C FREE
-1 1qkrA 93 C FREE
-1 1qkrA 106 C FREE
-1 1qkrA 146 H FREE
-1 1qlmA 37 C FREE
-1 1qlmA 55 C FREE
-1 1qlmA 69 H FREE
-1 1qlmA 73 C FREE
-1 1qlmA 83 H FREE
-1 1qlmA 137 C FREE
-1 1qlmA 151 H FREE
-1 1qlmA 156 C FREE
-1 1qlmA 228 C FREE
-1 1qlwA 41 H FREE
-1 1qlwA 68 H FREE
-1 1qlwA 70 C FREE
-1 1qlwA 71 C FREE
-1 1qlwA 137 H FREE
-1 1qlwA 204 H FREE
-1 1qlwA 233 C FREE
-1 1qlwA 254 H FREE
-1 1qlwA 268 C FREE
-1 1qlwA 269 H FREE
-1 1qlwA 293 H FREE
-1 1qlwA 297 H FREE
-1 1qlwA 325 H FREE
-1 1qmiA 51 H FREE
-1 1qmiA 62 C FREE
-1 1qmiA 98 C FREE
-1 1qmiA 149 H FREE
-1 1qmiA 157 H FREE
-1 1qmiA 203 H FREE
-1 1qmiA 219 H FREE
-1 1qmiA 224 H FREE
-1 1qmiA 304 H FREE
-1 1qmiA 307 C FREE
-1 1qmiA 308 H FREE
-1 1qnoA 25 C FREE
-1 1qnoA 28 C FREE
-1 1qnoA 34 H FREE
-1 1qnoA 43 H FREE
-1 1qnoA 101 H FREE
-1 1qnoA 171 C FREE
-1 1qnoA 174 C FREE
-1 1qnoA 197 H FREE
-1 1qnoA 240 H FREE
-1 1qnoA 260 H FREE
-1 1qnoA 264 C FREE
-1 1qnoA 271 C FREE
-1 1qnoA 283 C FREE
-1 1qnoA 333 C FREE
-1 1qnoA 338 H FREE
-1 1qo0E 36 C FREE
-1 1qo0E 41 C FREE
-1 1qo0E 64 H FREE
-1 1qo0E 65 H FREE
-1 1qo0E 101 C FREE
-1 1qo0E 102 H FREE
-1 1qo0E 112 H FREE
-1 1qo0E 159 H FREE
-1 1qo0E 167 H FREE
-1 1qo0E 169 H FREE
-1 1qo7A 94 H FREE
-1 1qo7A 112 H FREE
-1 1qo7A 140 H FREE
-1 1qo7A 205 C FREE
-1 1qo7A 209 H FREE
-1 1qo7A 213 C FREE
-1 1qo7A 252 H FREE
-1 1qo7A 261 H FREE
-1 1qo7A 309 H FREE
-1 1qo7A 334 H FREE
-1 1qo7A 347 C FREE
-1 1qo7A 366 H FREE
-1 1qo7A 371 H FREE
-1 1qolA 19 H FREE
-1 1qolA 66 H FREE
-1 1qolA 80 H FREE
-1 1qolA 83 H FREE
-1 1qolA 96 C FREE
-1 1qolA 104 C FREE
-1 1qolA 109 H FREE
-1 1qolA 119 H FREE
-1 1qolA 124 C FREE
-1 1qqeA 39 C FREE
-1 1qqeA 85 C FREE
-1 1qqeA 108 H FREE
-1 1qqeA 131 H FREE
-1 1qqeA 139 C FREE
-1 1qqeA 159 C FREE
-1 1qqeA 163 C FREE
-1 1qqeA 207 C FREE
-1 1qqeA 258 H FREE
-1 1qqeA 259 C FREE
-1 1qqvA 31 H FREE
-1 1qr2A 10 H FREE
-1 1qr2A 33 C FREE
-1 1qr2A 71 H FREE
-1 1qr2A 120 C FREE
1 1qr2A 172 H ZN_231_A
1 1qr2A 176 H ZN_231_A
-1 1qr2A 178 C FREE
1 1qr2A 221 C ZN_231_A
-1 1qr2A 224 H FREE
-1 1qr2A 226 H FREE
-1 1qr4A 81 H FREE
-1 1qrjB 47 C FREE
-1 1qrjB 55 H FREE
-1 1qrjB 56 H FREE
-1 1qrjB 129 H FREE
-1 1qrjB 165 C FREE
-1 1qrjB 174 H FREE
-1 1qrjB 186 C FREE
-1 1qsmD 73 H FREE
-1 1qsmD 122 C FREE
-1 1qsmD 128 H FREE
-1 1qtwA 6 H FREE
-1 1qtwA 55 C FREE
-1 1qtwA 59 H FREE
1 1qtwA 68 H ZN_301
-1 1qtwA 77 H FREE
-1 1qtwA 97 C FREE
1 1qtwA 108 H ZN_301
-1 1qtwA 112 H FREE
-1 1qtwA 121 C FREE
-1 1qtwA 159 H FREE
-1 1qtwA 176 C FREE
-1 1qtwA 180 C FREE
1 1qtwA 181 H ZN_302
-1 1qtwA 195 C FREE
1 1qtwA 215 H ZN_303
1 1qtwA 230 H ZN_302
-1 1qtwA 231 H FREE
-1 1qtwA 240 H FREE
-1 1qu0A 68 H FREE
-1 1qu0A 87 H FREE
-1 1qu0A 89 C FREE
-1 1qu0A 94 H FREE
-1 1qu0A 155 C FREE
-1 1qu0A 187 C FREE
-1 1qu7A 34 H FREE
-1 1qvcA 54 H FREE
-1 1qwrA 40 C FREE
-1 1qwrA 46 H FREE
-1 1qwrA 70 H FREE
1 1qwrA 100 H ZN_604
-1 1qwrA 119 C FREE
-1 1qwrA 125 C FREE
-1 1qwrA 135 H FREE
1 1qwrA 175 H ZN_604
-1 1qwrA 178 C FREE
-1 1qwrA 212 H FREE
-1 1qwrA 224 H FREE
-1 1qwrA 272 C FREE
-1 1qwrA 288 C FREE
-1 1qwrA 295 H FREE
-1 1qwrA 311 C FREE
-1 1qwrA 317 H FREE
-1 1qwyA 9 H FREE
-1 1qwyA 34 H FREE
-1 1qwyA 35 H FREE
-1 1qwyA 61 H FREE
-1 1qwyA 63 H FREE
-1 1qwyA 68 C FREE
-1 1qwyA 102 H FREE
-1 1qwyA 121 H FREE
-1 1qwyA 131 H FREE
-1 1qwyA 159 H FREE
-1 1qwyA 179 H FREE
1 1qwyA 184 H ZN_400
-1 1qwyA 234 H FREE
-1 1qwyA 265 H FREE
1 1qwyA 267 H ZN_400
-1 1qxfA 1 H FREE
-1 1qxfA 9 C FREE
-1 1qxfA 12 C FREE
-1 1qxfA 14 H FREE
-1 1qxfA 21 H FREE
-1 1qxfA 28 C FREE
-1 1qxfA 31 C FREE
-1 1qydA 28 H FREE
-1 1qydA 66 H FREE
-1 1qydA 90 H FREE
-1 1qydA 91 H FREE
-1 1qydA 125 H FREE
-1 1qydA 173 H FREE
-1 1qydA 269 C FREE
-1 1qydA 270 H FREE
-1 1qyp_ 2 H FREE
1 1qyp_ 17 C ZN_58
1 1qyp_ 20 C ZN_58
1 1qyp_ 45 C ZN_58
1 1qyp_ 48 C ZN_58
-1 1qyp_ 50 H FREE
-1 1qzgA 61 H FREE
-1 1qzgA 77 C FREE
-1 1qzgA 87 H FREE
-1 1qzgA 109 H FREE
-1 1r22A 17 H FREE
-1 1r22A 77 H FREE
-1 1r22A 96 H FREE
-1 1r22A 104 H FREE
1 1r22A 105 H ZN_501
1 1r22A 116 H ZN_502
-1 1r3eA 2 H FREE
-1 1r3eA 16 H FREE
-1 1r3eA 33 H FREE
-1 1r3eA 42 C FREE
-1 1r3eA 91 C FREE
-1 1r3eA 174 C FREE
-1 1r3eA 183 C FREE
-1 1r3eA 198 H FREE
-1 1r3eA 224 C FREE
-1 1r3eA 234 H FREE
-1 1r3eA 248 H FREE
-1 1r3eA 292 H FREE
-1 1r44A 12 H FREE
-1 1r44A 77 C FREE
1 1r44A 115 H ZN_203_A
-1 1r44A 148 H FREE
-1 1r44A 149 H FREE
-1 1r44A 156 C FREE
1 1r44A 183 H ZN_203_A
-1 1r5rA 19 C FREE
-1 1r5rA 23 H FREE
-1 1r5rA 46 C FREE
-1 1r5rA 50 C FREE
-1 1r5rA 88 C FREE
-1 1r5rA 97 C FREE
-1 1r5rA 106 C FREE
-1 1r61A 46 H FREE
-1 1r61A 50 H FREE
-1 1r61A 56 H FREE
-1 1r61A 76 C FREE
-1 1r61A 83 H FREE
-1 1r61A 95 H FREE
-1 1r61A 117 H FREE
-1 1r61A 153 H FREE
1 1r61A 156 H ZN_1001
-1 1regX 35 C FREE
-1 1regX 36 H FREE
-1 1regX 48 H FREE
-1 1regX 109 H FREE
-1 1ri6A 17 H FREE
-1 1ri6A 23 H FREE
-1 1ri6A 87 H FREE
-1 1ri6A 92 H FREE
-1 1ri6A 130 C FREE
-1 1ri6A 131 H FREE
-1 1ri6A 153 C FREE
-1 1ri6A 162 H FREE
-1 1ri6A 181 H FREE
-1 1ri6A 185 H FREE
-1 1ri6A 193 C FREE
-1 1ri6A 210 H FREE
-1 1ri6A 215 C FREE
-1 1ri6A 236 H FREE
-1 1ri6A 243 H FREE
-1 1ri6A 247 C FREE
-1 1ri6A 285 H FREE
-1 1ri6A 298 H FREE
-1 1ri6A 299 H FREE
-1 1ri6A 313 H FREE
-1 1ri6A 332 H FREE
1 1rmd_ 1 C ZN_117
1 1rmd_ 5 H ZN_117
-1 1rmd_ 18 H FREE
1 1rmd_ 25 C ZN_118
1 1rmd_ 28 C ZN_117 ZN_118
1 1rmd_ 30 H ZN_117
1 1rmd_ 40 C ZN_119
1 1rmd_ 42 H ZN_119
1 1rmd_ 45 C ZN_118
1 1rmd_ 48 C ZN_118
-1 1rmd_ 52 C FREE
1 1rmd_ 60 C ZN_119
1 1rmd_ 63 C ZN_119
-1 1rmd_ 67 C FREE
1 1rmd_ 90 C ZN_120
1 1rmd_ 95 C ZN_120
-1 1rmd_ 106 H FREE
1 1rmd_ 107 H ZN_120
1 1rmd_ 111 H ZN_120
-1 1rniA 13 H FREE
-1 1rniA 37 H FREE
-1 1rniA 91 C FREE
-1 1rniA 96 C FREE
1 1rniA 101 H ZN_201
-1 1rniA 105 H FREE
-1 1rniA 116 H FREE
-1 1rniA 145 C FREE
1 1rniA 148 H ZN_201
-1 1rniA 150 H FREE
1 1rniA 151 C ZN_201
1 1rniA 156 C ZN_201
-1 1rniA 166 C FREE
1 1ryqA 13 C ZN_101
-1 1ryqA 15 H FREE
1 1ryqA 16 C ZN_101
-1 1ryqA 17 H FREE
1 1ryqA 25 C ZN_101
1 1ryqA 28 C ZN_101
-1 1scjB 65 H FREE
-1 1scjB 68 H FREE
-1 1sdxA 6 C FREE
-1 1sdxA 16 C FREE
-1 1sdxA 29 C FREE
-1 1sdxA 38 C FREE
-1 1sdxA 63 C FREE
-1 1sdxA 78 H FREE
-1 1sdxA 83 C FREE
-1 1sdxA 115 C FREE
-1 1sdxA 116 H FREE
-1 1sdxA 139 C FREE
-1 1sdxA 149 C FREE
-1 1sdxA 160 C FREE
-1 1sdxA 163 C FREE
-1 1sdxA 173 C FREE
-1 1sdxA 190 C FREE
-1 1sdxA 231 C FREE
-1 1sdxA 245 C FREE
-1 1sdxA 246 H FREE
1 1sdxA 253 H ZN_1_A
-1 1sdxA 264 H FREE
-1 1sdxA 271 H FREE
-1 1sdxA 283 C FREE
-1 1sdxA 288 C FREE
-1 1sdxA 305 C FREE
-1 1sdxA 333 C FREE
-1 1semA 54 C FREE
-1 1sfp_ 9 C FREE
-1 1sfp_ 30 C FREE
-1 1sfp_ 41 H FREE
-1 1sfp_ 53 C FREE
-1 1sfp_ 74 C FREE
-1 1sfp_ 98 H FREE
-1 1sh1_ 2 C FREE
-1 1sh1_ 4 C FREE
-1 1sh1_ 25 C FREE
-1 1sh1_ 32 C FREE
-1 1sh1_ 42 C FREE
-1 1sh1_ 43 C FREE
-1 1shsA 52 H FREE
-1 1sknP 76 C FREE
-1 1smlA 28 H FREE
-1 1smlA 61 H FREE
1 1smlA 83 H ZN_269_A
1 1smlA 85 H ZN_269_A
1 1smlA 88 H ZN_268_A
-1 1smlA 122 H FREE
-1 1smlA 154 H FREE
1 1smlA 159 H ZN_269_A
-1 1smlA 200 H FREE
-1 1smlA 217 C FREE
1 1smlA 224 H ZN_268_A
-1 1smlA 245 C FREE
-1 1sr9B 16 H FREE
-1 1sr9B 74 C FREE
-1 1sr9B 145 C FREE
-1 1sr9B 157 C FREE
-1 1sr9B 166 H FREE
-1 1sr9B 198 C FREE
-1 1sr9B 231 C FREE
1 1sr9B 284 H ZN_703
1 1sr9B 286 H ZN_703
-1 1sr9B 310 C FREE
-1 1sr9B 322 C FREE
-1 1sr9B 354 C FREE
-1 1sr9B 360 H FREE
-1 1sr9B 363 H FREE
-1 1sr9B 378 H FREE
-1 1sr9B 398 C FREE
-1 1sr9B 444 H FREE
-1 1sr9B 500 H FREE
-1 1sr9B 539 H FREE
-1 1sr9B 556 H FREE
-1 1sr9B 588 H FREE
-1 1sr9B 607 H FREE
-1 1sra_ 2 C FREE
-1 1sra_ 47 H FREE
-1 1sra_ 58 H FREE
-1 1sra_ 79 H FREE
-1 1sra_ 88 H FREE
-1 1sra_ 96 H FREE
-1 1sra_ 111 H FREE
-1 1sra_ 112 C FREE
-1 1sra_ 120 C FREE
-1 1sra_ 136 C FREE
-1 1sro_ 33 H FREE
-1 1stfI 17 H FREE
-1 1stfI 57 H FREE
-1 1stfI 65 H FREE
-1 1stfI 74 H FREE
-1 1stfI 91 H FREE
-1 1stmA 26 C FREE
-1 1stmA 85 H FREE
-1 1stmA 145 C FREE
-1 1su0B 7 H FREE
-1 1su0B 16 H FREE
-1 1su0B 21 H FREE
-1 1su0B 22 H FREE
-1 1su0B 23 H FREE
1 1su0B 39 C ZN_1
1 1su0B 64 C ZN_1
1 1su0B 126 C ZN_1
-1 1su0B 146 H FREE
-1 1sw6A 31 H FREE
-1 1sw6A 101 H FREE
-1 1sw6A 129 H FREE
-1 1sw6A 135 H FREE
-1 1sw6A 148 H FREE
-1 1sw6A 152 H FREE
-1 1sw6A 166 C FREE
-1 1sw6A 192 C FREE
-1 1sw6A 205 H FREE
-1 1sw6A 206 H FREE
-1 1sw6A 216 C FREE
-1 1sw6A 285 C FREE
-1 1t2rA 73 H FREE
-1 1t2rA 85 H FREE
-1 1t2rA 97 H FREE
-1 1t2rA 98 C FREE
-1 1t2rA 115 C FREE
-1 1t64B 27 C FREE
-1 1t64B 41 H FREE
-1 1t64B 50 H FREE
-1 1t64B 70 H FREE
-1 1t64B 77 H FREE
-1 1t64B 89 H FREE
-1 1t64B 101 C FREE
-1 1t64B 124 C FREE
-1 1t64B 130 C FREE
-1 1t64B 141 H FREE
-1 1t64B 142 H FREE
-1 1t64B 152 C FREE
1 1t64B 179 H ZN_1388
-1 1t64B 180 H FREE
-1 1t64B 200 H FREE
-1 1t64B 243 C FREE
-1 1t64B 274 C FREE
-1 1t64B 286 C FREE
-1 1t64B 313 C FREE
-1 1t64B 333 H FREE
-1 1t64B 351 C FREE
-1 1t64B 359 H FREE
-1 1t64B 374 H FREE
-1 1tafB 52 H FREE
-1 1tbd_ 19 H FREE
-1 1tbd_ 29 C FREE
-1 1tbd_ 58 H FREE
-1 1tbd_ 63 H FREE
-1 1tbd_ 72 H FREE
-1 1tbd_ 74 H FREE
-1 1tbd_ 87 C FREE
-1 1tbd_ 94 C FREE
-1 1tbd_ 126 H FREE
-1 1tc3C 24 H FREE
-1 1tc3C 35 H FREE
-1 1tc3C 36 C FREE
-1 1tceA 10 H FREE
-1 1tceA 52 H FREE
-1 1tceA 67 H FREE
-1 1tceA 74 H FREE
-1 1tceA 79 H FREE
-1 1tceA 83 H FREE
-1 1tceA 94 C FREE
-1 1tceA 106 H FREE
1 1tfi_ 11 C ZN_51
1 1tfi_ 14 C ZN_51
-1 1tfi_ 19 C FREE
1 1tfi_ 39 C ZN_51
1 1tfi_ 42 C ZN_51
-1 1tfi_ 49 C FREE
-1 1thtA 4 C FREE
-1 1thtA 9 H FREE
-1 1thtA 20 H FREE
-1 1thtA 49 H FREE
-1 1thtA 63 H FREE
-1 1thtA 71 H FREE
-1 1thtA 72 H FREE
-1 1thtA 93 C FREE
-1 1thtA 97 H FREE
-1 1thtA 169 H FREE
-1 1thtA 180 C FREE
-1 1thtA 183 H FREE
-1 1thtA 184 H FREE
-1 1thtA 224 H FREE
-1 1thtA 229 H FREE
-1 1thtA 230 C FREE
-1 1thtA 240 H FREE
-1 1thx_ 36 C FREE
-1 1thx_ 39 C FREE
-1 1thx_ 110 H FREE
-1 1tif_ 56 C FREE
-1 1tiiD 9 C FREE
-1 1tiiD 80 C FREE
-1 1tit_ 28 H FREE
-1 1tit_ 39 H FREE
-1 1tit_ 55 C FREE
-1 1tit_ 64 H FREE
-1 1tit_ 69 H FREE
-1 1tit_ 71 C FREE
-1 1tiyA 2 H FREE
-1 1tiyA 14 C FREE
1 1tiyA 52 H ZN_200_A
-1 1tiyA 62 C FREE
-1 1tiyA 73 C FREE
-1 1tiyA 79 C FREE
1 1tiyA 82 C ZN_200_A
1 1tiyA 85 C ZN_200_A
-1 1tiyA 103 H FREE
-1 1tiyA 139 H FREE
-1 1toaA 60 H FREE
1 1toaA 72 H ZN_501_A
-1 1toaA 96 H FREE
1 1toaA 137 H ZN_501_A
-1 1toaA 157 C FREE
1 1toaA 203 H ZN_501_A
-1 1toaA 232 H FREE
-1 1toaA 257 H FREE
-1 1toaA 272 H FREE
-1 1toaA 301 H FREE
-1 1tocR 5 C FREE
-1 1tocR 9 H FREE
-1 1tocR 13 C FREE
-1 1tocR 29 C FREE
-1 1tocR 35 C FREE
-1 1tocR 44 H FREE
-1 1tocR 46 C FREE
-1 1tocR 50 C FREE
-1 1tocR 57 H FREE
-1 1tocR 62 H FREE
-1 1tocR 65 C FREE
-1 1tocR 73 C FREE
-1 1tocR 89 C FREE
-1 1tocR 96 C FREE
-1 1tocR 109 C FREE
-1 1tocR 113 C FREE
-1 1tpg_ 5 C FREE
-1 1tpg_ 17 H FREE
-1 1tpg_ 33 C FREE
-1 1tpg_ 35 C FREE
-1 1tpg_ 42 C FREE
-1 1tpg_ 43 H FREE
-1 1tpg_ 50 C FREE
-1 1tpg_ 55 C FREE
-1 1tpg_ 61 C FREE
-1 1tpg_ 72 C FREE
-1 1tpg_ 74 C FREE
-1 1tpg_ 83 C FREE
-1 1tsg_ 3 H FREE
-1 1tsg_ 22 C FREE
-1 1tsg_ 28 H FREE
-1 1tsg_ 44 H FREE
-1 1tsg_ 46 C FREE
-1 1tsg_ 67 C FREE
-1 1tsg_ 91 C FREE
-1 1tsg_ 95 H FREE
-1 1tul_ 42 H FREE
-1 1tul_ 65 C FREE
-1 1tul_ 72 C FREE
-1 1tul_ 89 C FREE
-1 1tyfA 37 H FREE
-1 1tyfA 90 C FREE
-1 1tyfA 112 C FREE
-1 1tyfA 121 H FREE
-1 1tyfA 137 H FREE
-1 1tyfA 155 H FREE
-1 1tyfA 190 H FREE
-1 1u05A 17 C FREE
-1 1u05A 38 H FREE
-1 1u05A 39 C FREE
-1 1u05A 45 H FREE
1 1u05A 70 H ZN_500_A
-1 1u05A 99 C FREE
1 1u05A 106 C ZN_500_A
-1 1u05A 112 C FREE
1 1u05A 123 H ZN_500_A
-1 1u05A 130 C FREE
-1 1u05A 140 C FREE
-1 1u05A 185 H FREE
-1 1u05A 215 C FREE
-1 1u1hA 3 H FREE
-1 1u1hA 63 H FREE
-1 1u1hA 117 H FREE
-1 1u1hA 134 H FREE
-1 1u1hA 327 C FREE
-1 1u1hA 331 H FREE
-1 1u1hA 409 H FREE
-1 1u1hA 487 H FREE
-1 1u1hA 521 C FREE
-1 1u1hA 576 H FREE
-1 1u1hA 579 C FREE
-1 1u1hA 619 H FREE
-1 1u1hA 628 H FREE
-1 1u1hA 635 C FREE
-1 1u1hA 644 H FREE
1 1u1hA 646 H ZN_331
1 1u1hA 648 C ZN_331
-1 1u1hA 651 H FREE
1 1u1hA 657 H ZN_332
-1 1u1hA 700 H FREE
1 1u1hA 732 C ZN_331
-1 1u2fA 82 H FREE
-1 1uadC 43 C FREE
-1 1uadC 45 H FREE
-1 1uadC 47 C FREE
-1 1uadC 61 C FREE
-1 1ub4C 5 H FREE
-1 1ub4C 70 H FREE
-1 1ub7A 64 H FREE
-1 1ub7A 120 H FREE
-1 1ub7A 189 H FREE
-1 1ub7A 191 C FREE
-1 1ub7A 245 H FREE
-1 1ub7A 299 H FREE
-1 1ucrB 75 H FREE
-1 1udvA 18 H FREE
-1 1ue9A 62 H FREE
-1 1uenA 7 H FREE
-1 1uenA 33 H FREE
-1 1uenA 45 H FREE
-1 1uenA 66 H FREE
-1 1uenA 80 H FREE
-1 1uenA 91 H FREE
-1 1ueoA 31 C FREE
-1 1ueoA 35 C FREE
-1 1ueoA 46 C FREE
-1 1ueoA 47 C FREE
-1 1ueoA 53 C FREE
-1 1ueoA 54 C FREE
-1 1ueoA 55 H FREE
-1 1uewA 16 H FREE
-1 1uewA 44 H FREE
-1 1uewA 58 C FREE
-1 1uewA 80 H FREE
-1 1uf0A 84 C FREE
-1 1uf2E 22 C FREE
-1 1uf2E 77 C FREE
-1 1uf2E 153 C FREE
-1 1uf2E 289 C FREE
-1 1uf2E 338 C FREE
-1 1uf2E 402 H FREE
-1 1uf3A 62 H FREE
-1 1uf3A 90 H FREE
-1 1uf3A 97 H FREE
-1 1uf3A 125 H FREE
-1 1uf3A 155 H FREE
-1 1uf3A 160 H FREE
-1 1uf3A 169 H FREE
-1 1uf3A 173 H FREE
-1 1uf3A 178 H FREE
-1 1uf3A 192 H FREE
-1 1uhnA 66 H FREE
-1 1uhnA 83 H FREE
-1 1uhnA 93 H FREE
-1 1uhnA 147 H FREE
-1 1uhnA 163 H FREE
-1 1uhnA 188 H FREE
-1 1ujlA 8 H FREE
-1 1ujlA 17 H FREE
1 1ul4A 10 C ZN_132
1 1ul4A 15 C ZN_132
-1 1ul4A 26 H FREE
-1 1ul4A 29 H FREE
1 1ul4A 32 C ZN_132
1 1ul4A 35 H ZN_132
1 1ul4A 51 C ZN_133
1 1ul4A 54 C ZN_133
1 1ul4A 58 H ZN_133
1 1ul4A 70 C ZN_133
-1 1ul4A 77 H FREE
-1 1unnD 17 H FREE
-1 1unnD 18 H FREE
-1 1unnD 22 C FREE
-1 1unnD 65 H FREE
-1 1unnD 98 H FREE
-1 1uox_ 19 H FREE
-1 1uox_ 35 C FREE
-1 1uox_ 86 H FREE
-1 1uox_ 93 H FREE
-1 1uox_ 95 H FREE
-1 1uox_ 98 H FREE
-1 1uox_ 103 C FREE
-1 1uox_ 104 H FREE
-1 1uox_ 116 H FREE
-1 1uox_ 118 H FREE
-1 1uox_ 200 H FREE
-1 1uox_ 256 H FREE
-1 1uox_ 265 H FREE
-1 1uox_ 290 C FREE
1 1uqwA 118 H ZN_500_A
-1 1uqwA 122 H FREE
-1 1uqwA 156 H FREE
1 1uqwA 351 H ZN_509_A
1 1uqwA 353 H ZN_509_A
1 1uqwA 485 H ZN_506_A
-1 1uw0A 6 C FREE
1 1uw0A 17 C ZN_1118_A
1 1uw0A 20 C ZN_1118_A
-1 1uw0A 29 C FREE
1 1uw0A 51 H ZN_1118_A
1 1uw0A 54 C ZN_1118_A
-1 1uw0A 92 H FREE
1 1uw1A 24 C ZN_1075_A
1 1uw1A 27 C ZN_1075_A
-1 1uw1A 40 H FREE
1 1uw1A 47 C ZN_1075_A
1 1uw1A 50 C ZN_1075_A
-1 1uw1A 63 H FREE
-1 1uw1A 65 H FREE
-1 1uxaA 24 C FREE
-1 1uxaA 41 C FREE
1 1uxaA 59 H ZN_1367_B
-1 1uxaA 161 C FREE
-1 1v0dA 9 C FREE
-1 1v0dA 16 H FREE
-1 1v0dA 19 C FREE
-1 1v0dA 28 C FREE
-1 1v0dA 36 C FREE
-1 1v0dA 49 C FREE
-1 1v0dA 61 C FREE
-1 1v0dA 81 H FREE
-1 1v0dA 98 H FREE
-1 1v0dA 126 H FREE
-1 1v0dA 127 H FREE
-1 1v0dA 162 C FREE
-1 1v0dA 196 C FREE
-1 1v0dA 220 C FREE
1 1v0dA 228 C ZN_401_A
1 1v0dA 237 C ZN_401_A
1 1v0dA 241 H ZN_401_A
-1 1v0dA 262 H FREE
-1 1v0dA 303 H FREE
1 1v0dA 306 C ZN_401_A
-1 1v0dA 307 H FREE
-1 1v0dA 312 H FREE
-1 1v0dA 316 C FREE
-1 1v5nA 31 H FREE
1 1v5nA 34 H ZN_401_A
1 1v5nA 37 H ZN_401_A
1 1v5nA 49 C ZN_201_A
1 1v5nA 52 C ZN_201_A
-1 1v5nA 62 H FREE
1 1v5nA 63 C ZN_401_A
1 1v5nA 66 C ZN_401_A
1 1v5nA 71 H ZN_201_A
1 1v5nA 74 C ZN_201_A
1 1v6gA 17 C ZN_201_A
1 1v6gA 20 C ZN_201_A
1 1v6gA 37 H ZN_201_A
1 1v6gA 40 C ZN_201_A
1 1v6gA 43 C ZN_401_A
1 1v6gA 46 C ZN_401_A
-1 1v6gA 63 C FREE
1 1v6gA 65 C ZN_401_A
1 1v6gA 68 C ZN_401_A
1 1v87A 27 C ZN_201_A
1 1v87A 30 C ZN_201_A
1 1v87A 60 C ZN_401_A
1 1v87A 62 H ZN_401_A
1 1v87A 65 H ZN_201_A
1 1v87A 68 C ZN_201_A
-1 1v87A 74 C FREE
1 1v87A 84 C ZN_401_A
1 1v87A 87 C ZN_401_A
-1 1vcc_ 32 H FREE
-1 1vcc_ 38 H FREE
-1 1vcc_ 75 H FREE
-1 1vdrA 76 H FREE
-1 1vdrA 111 H FREE
-1 1vdrA 146 H FREE
-1 1vh0A 115 H FREE
-1 1vh0A 135 H FREE
-1 1vh0A 159 H FREE
-1 1vib_ 11 C FREE
-1 1vib_ 15 C FREE
-1 1vib_ 22 C FREE
-1 1vib_ 25 C FREE
-1 1vib_ 36 C FREE
-1 1vib_ 39 H FREE
-1 1vib_ 40 C FREE
-1 1vib_ 47 C FREE
-1 1vib_ 51 C FREE
-1 1vie_ 30 C FREE
-1 1vie_ 45 H FREE
-1 1vig_ 12 H FREE
-1 1vig_ 15 H FREE
-1 1vig_ 17 H FREE
-1 1vkvA 5 H FREE
1 1vkvA 62 C ZN_400_A
1 1vkvA 65 C ZN_400_A
-1 1vkvA 72 C FREE
-1 1vkvA 82 H FREE
-1 1vkvA 123 H FREE
1 1vkvA 132 H ZN_400_A
-1 1vkvA 161 H FREE
1 1vkvA 183 H ZN_400_A
-1 1vkvA 185 H FREE
1 1vkvA 215 C ZN_401_A
-1 1vkvA 216 C FREE
1 1vkvA 218 C ZN_401_A
-1 1vkvA 224 H FREE
-1 1vkvA 232 H FREE
1 1vkvA 254 H ZN_401_A
-1 1vkvA 257 H FREE
-1 1vkvA 259 H FREE
-1 1vkvA 260 H FREE
-1 1vkvA 294 H FREE
1 1vkvA 309 H ZN_401_A
-1 1vkvA 330 C FREE
-1 1vmoA 15 H FREE
-1 1vmoA 25 C FREE
-1 1vmoA 26 H FREE
-1 1vmoA 56 C FREE
-1 1vmoA 78 C FREE
-1 1vmoA 109 C FREE
-1 1vmoA 132 C FREE
-1 1vmoA 135 C FREE
-1 1vmoA 160 C FREE
-1 1vmoA 161 C FREE
-1 1vokA 16 H FREE
-1 1vokA 35 C FREE
-1 1vokA 80 C FREE
-1 1vokA 121 C FREE
-1 1vokA 136 H FREE
-1 1vpu_ 35 H FREE
-1 1vtx_ 0 C FREE
-1 1vtx_ 7 C FREE
-1 1vtx_ 13 C FREE
-1 1vtx_ 14 C FREE
-1 1vtx_ 15 C FREE
-1 1vtx_ 19 C FREE
-1 1vtx_ 30 C FREE
-1 1vtx_ 41 C FREE
-1 1vubA 54 H FREE
-1 1vubA 84 H FREE
-1 1wba_ 86 H FREE
-1 1wba_ 134 C FREE
-1 1wba_ 140 C FREE
-1 1wba_ 169 H FREE
-1 1wba_ 171 H FREE
1 1wd2A 8 C ZN_71_A
1 1wd2A 11 C ZN_71_A
-1 1wd2A 12 H FREE
-1 1wd2A 21 C FREE
-1 1wd2A 23 H FREE
1 1wd2A 26 C ZN_71_A
1 1wd2A 31 C ZN_71_A
-1 1wd2A 36 C FREE
-1 1wd2A 39 C FREE
-1 1wd2A 46 H FREE
-1 1wd2A 53 C FREE
-1 1wdcA 14 H FREE
-1 1wit_ 19 H FREE
-1 1wq1G 22 H FREE
-1 1wq1G 29 H FREE
-1 1wq1G 31 C FREE
-1 1wq1G 48 H FREE
-1 1wq1G 57 C FREE
-1 1wq1G 97 H FREE
-1 1wq1G 98 H FREE
-1 1wq1G 114 C FREE
-1 1wq1G 133 H FREE
-1 1wq1G 162 C FREE
-1 1wq1G 169 H FREE
-1 1wq1G 192 C FREE
-1 1wq1G 251 H FREE
-1 1wq1G 272 H FREE
-1 1wq1G 285 H FREE
-1 1wq1G 288 C FREE
-1 1wq1G 291 H FREE
-1 1wq1G 307 H FREE
-1 1xat_ 35 H FREE
-1 1xat_ 37 H FREE
-1 1xat_ 42 C FREE
-1 1xat_ 62 C FREE
-1 1xat_ 78 H FREE
-1 1xat_ 89 H FREE
-1 1xat_ 92 H FREE
-1 1xat_ 114 H FREE
-1 1xat_ 132 H FREE
-1 1xat_ 193 C FREE
-1 1xat_ 203 H FREE
1 1xer_ 15 H ZN_106
1 1xer_ 18 H ZN_106
1 1xer_ 33 H ZN_106
-1 1xer_ 44 C FREE
-1 1xer_ 50 C FREE
-1 1xer_ 54 C FREE
-1 1xer_ 67 H FREE
-1 1xer_ 82 C FREE
-1 1xer_ 85 C FREE
-1 1xer_ 88 C FREE
-1 1xer_ 92 C FREE
-1 1xllA 8 H FREE
-1 1xllA 39 H FREE
-1 1xllA 52 H FREE
-1 1xllA 94 H FREE
-1 1xllA 119 H FREE
-1 1xllA 196 H FREE
-1 1xllA 206 H FREE
1 1xllA 218 H ZN_398_A
-1 1xllA 228 H FREE
-1 1xllA 241 H FREE
-1 1xllA 260 H FREE
-1 1xllA 289 H FREE
-1 1xllA 388 H FREE
-1 1xnaA 7 H FREE
-1 1xnaA 11 C FREE
-1 1xnaA 18 H FREE
-1 1xnaA 19 C FREE
-1 1xnaA 55 H FREE
-1 1xnaA 131 C FREE
-1 1xnaA 149 H FREE
1 1xpa_ 7 C ZN_220
1 1xpa_ 10 C ZN_220
-1 1xpa_ 22 H FREE
1 1xpa_ 28 C ZN_220
1 1xpa_ 31 C ZN_220
-1 1xpa_ 38 H FREE
-1 1xpa_ 55 C FREE
-1 1xpa_ 73 H FREE
-1 1xpa_ 74 H FREE
-1 1yacA 19 H FREE
-1 1yacA 117 C FREE
-1 1yacA 148 H FREE
-1 1yacA 169 C FREE
-1 1yacA 172 H FREE
-1 1yacA 189 H FREE
-1 1ycqA 1 H FREE
-1 1ycqA 39 H FREE
-1 1ycqA 56 H FREE
-1 1ycqA 59 H FREE
-1 1ycqA 60 C FREE
-1 1ycsB 26 H FREE
-1 1ycsB 74 H FREE
-1 1ycsB 78 C FREE
-1 1ycsB 81 H FREE
-1 1ycsB 107 H FREE
-1 1ycsB 108 C FREE
-1 1ycsB 112 C FREE
-1 1ycsB 118 C FREE
-1 1ycsB 143 C FREE
-1 1ycsB 153 C FREE
-1 1ycsB 193 C FREE
-1 1ycsB 198 H FREE
-1 1yghA 46 H FREE
-1 1yghA 78 C FREE
-1 1yghA 92 H FREE
-1 1yghA 96 H FREE
-1 1yghA 153 C FREE
-1 1yua_ 19 C FREE
-1 1zaq_ 5 C FREE
-1 1zaq_ 10 C FREE
-1 1zaq_ 14 C FREE
-1 1zaq_ 24 C FREE
-1 1zaq_ 26 C FREE
-1 1zaq_ 35 H FREE
-1 1zaq_ 38 H FREE
-1 1zaq_ 40 C FREE
-1 1zbdB 2 H FREE
1 1zbdB 57 C ZN_301
1 1zbdB 60 C ZN_301
1 1zbdB 74 C ZN_300
1 1zbdB 77 C ZN_300
1 1zbdB 82 C ZN_301
1 1zbdB 85 C ZN_301
-1 1zbdB 95 H FREE
1 1zbdB 100 C ZN_300
1 1zbdB 103 C ZN_300
1 1zfo_ 5 C ZN_31
1 1zfo_ 8 C ZN_31
-1 1zfo_ 20 C FREE
1 1zfo_ 26 H ZN_31
1 1zfo_ 29 C ZN_31
-1 1zug_ 55 C FREE
-1 2acy_ 59 H FREE
-1 2acy_ 73 H FREE
-1 2acy_ 80 H FREE
-1 2arcB 11 H FREE
-1 2arcB 59 C FREE
-1 2arcB 73 H FREE
-1 2arcB 74 H FREE
-1 2arcB 78 H FREE
-1 2arcB 86 H FREE
-1 2arcB 98 H FREE
-1 2arcB 119 H FREE
-1 2arcB 122 H FREE
-1 2azoB 98 C FREE
-1 2azoB 114 H FREE
-1 2azoB 117 H FREE
-1 2azoB 179 H FREE
-1 2azoB 227 H FREE
-1 2bamA 33 C FREE
-1 2bamA 53 C FREE
-1 2bamA 63 C FREE
-1 2bamA 120 H FREE
-1 2bamA 132 H FREE
-1 2bidA 4 C FREE
-1 2bidA 16 C FREE
-1 2bidA 29 C FREE
-1 2bidA 43 H FREE
-1 2bidA 67 H FREE
-1 2bidA 90 H FREE
-1 2bidA 163 H FREE
-1 2bidA 173 H FREE
-1 2btvB 91 H FREE
-1 2btvB 145 H FREE
-1 2btvB 152 H FREE
-1 2btvB 178 H FREE
-1 2btvB 208 C FREE
-1 2btvB 295 C FREE
-1 2btvB 377 H FREE
-1 2btvB 435 C FREE
-1 2btvB 466 H FREE
-1 2btvB 474 C FREE
-1 2btvB 494 H FREE
-1 2btvB 495 C FREE
-1 2btvB 522 H FREE
-1 2btvB 538 H FREE
-1 2btvB 560 H FREE
-1 2btvB 587 H FREE
-1 2btvB 615 H FREE
-1 2btvB 634 H FREE
-1 2btvB 655 H FREE
-1 2btvB 657 H FREE
-1 2btvB 705 H FREE
-1 2drpA 8 H FREE
1 2drpA 12 C ZN_171_A
1 2drpA 15 C ZN_171_A
-1 2drpA 21 H FREE
-1 2drpA 26 C FREE
1 2drpA 28 H ZN_171_A
1 2drpA 33 H ZN_171_A
1 2drpA 42 C ZN_172_A
1 2drpA 45 C ZN_172_A
1 2drpA 58 H ZN_172_A
1 2drpA 63 H ZN_172_A
-1 2eboA 44 C FREE
-1 2eboA 45 H FREE
-1 2eboA 51 C FREE
-1 2eboA 56 H FREE
-1 2eboA 71 H FREE
-1 2ezi_ 30 C FREE
-1 2ezi_ 41 H FREE
-1 2ezi_ 66 C FREE
-1 2ezi_ 71 H FREE
-1 2ezl_ 9 H FREE
-1 2ezl_ 61 H FREE
-1 2fivA 71 H FREE
-1 2fivA 83 C FREE
-1 2fivA 89 C FREE
-1 2fmr_ 4 H FREE
-1 2fmr_ 21 H FREE
-1 2fmr_ 44 C FREE
-1 2fmr_ 47 H FREE
-1 2fmtA 17 H FREE
-1 2fmtA 26 H FREE
-1 2fmtA 105 C FREE
-1 2fmtA 109 H FREE
-1 2fmtA 155 C FREE
-1 2fmtA 225 C FREE
-1 2hgf_ 9 H FREE
-1 2hgf_ 39 C FREE
-1 2hgf_ 43 C FREE
-1 2hgf_ 53 C FREE
-1 2hgf_ 65 C FREE
-1 2hgf_ 83 H FREE
-1 2hntC 27 C FREE
-1 2hntC 42 H FREE
-1 2hntC 43 C FREE
-1 2hntC 65 H FREE
-1 2hpqP 0 C FREE
-1 2hpqP 17 H FREE
-1 2hpqP 21 C FREE
-1 2hpqP 35 H FREE
-1 2hpqP 49 C FREE
-1 2hpqP 61 C FREE
-1 2hpqP 73 C FREE
-1 2hpqP 78 C FREE
-1 2hrvA 7 H FREE
-1 2hrvA 17 H FREE
-1 2hrvA 24 H FREE
1 2hrvA 51 C ZN_143_A
1 2hrvA 53 C ZN_143_A
-1 2hrvA 60 C FREE
-1 2hrvA 62 H FREE
-1 2hrvA 74 H FREE
-1 2hrvA 88 H FREE
-1 2hrvA 100 C FREE
-1 2hrvA 105 C FREE
1 2hrvA 111 C ZN_143_A
1 2hrvA 113 H ZN_143_A
-1 2hrvA 126 H FREE
-1 2hrvA 134 H FREE
-1 2hrvA 136 H FREE
-1 2hrvA 137 C FREE
-1 2irfG 39 H FREE
-1 2irfG 43 H FREE
-1 2irfG 60 H FREE
-1 2irfG 64 H FREE
-1 2irfG 82 C FREE
-1 2lbp_ 52 C FREE
-1 2lbp_ 75 H FREE
-1 2lbp_ 77 C FREE
-1 2lbp_ 112 H FREE
-1 2lbp_ 144 H FREE
-1 2lbp_ 336 H FREE
-1 2lefA 1 H FREE
-1 2lefA 41 H FREE
-1 2lefA 62 H FREE
-1 2ligA 10 H FREE
-1 2ligA 11 C FREE
-1 2ligA 78 H FREE
-1 2ligA 160 H FREE
-1 2ncm_ 23 C FREE
-1 2ncm_ 78 C FREE
-1 2pjrB 9 H FREE
-1 2pjrB 31 H FREE
-1 2pjrB 88 H FREE
-1 2pldA 5 H FREE
-1 2pldA 12 H FREE
-1 2pldA 22 H FREE
-1 2pldA 56 H FREE
-1 2pldA 57 C FREE
-1 2pldA 86 H FREE
-1 2psr_ 16 H FREE
-1 2psr_ 45 C FREE
1 2psr_ 85 H ZN_103
1 2psr_ 89 H ZN_103
-1 2psr_ 94 C FREE
-1 2pth_ 19 H FREE
-1 2pth_ 91 H FREE
-1 2pth_ 109 H FREE
-1 2pth_ 112 H FREE
-1 2pth_ 129 H FREE
-1 2pth_ 137 H FREE
-1 2pth_ 170 C FREE
-1 2pth_ 187 H FREE
-1 2sas_ 21 H FREE
-1 2sas_ 92 C FREE
-1 2sas_ 102 C FREE
-1 2sas_ 130 C FREE
-1 2sas_ 137 C FREE
-1 2sicI 28 C FREE
-1 2sicI 36 H FREE
-1 2sicI 43 C FREE
-1 2sicI 64 C FREE
-1 2sicI 94 C FREE
-1 2sicI 99 H FREE
-1 2std_ 21 C FREE
-1 2std_ 84 H FREE
-1 2std_ 103 H FREE
-1 2std_ 109 H FREE
-1 2std_ 125 H FREE
-1 2std_ 127 H FREE
-1 2std_ 132 H FREE
-1 2stv_ 22 H FREE
-1 2stv_ 25 H FREE
-1 2stv_ 69 H FREE
-1 2stv_ 72 H FREE
-1 2stv_ 134 C FREE
-1 2trcP 5 H FREE
-1 2trcP 67 H FREE
-1 2trcP 75 C FREE
-1 2trcP 83 C FREE
-1 2trcP 88 H FREE
-1 2trcP 134 C FREE
-1 2trcP 143 C FREE
-1 2trcP 154 C FREE
-1 2u1a_ 13 H FREE
-1 2u1a_ 49 H FREE
-1 2u2fA 1 H FREE
-1 2u2fA 47 C FREE
-1 2utgA 2 C FREE
-1 2utgA 7 H FREE
-1 2utgA 68 C FREE
-1 2vsgA 1 H FREE
-1 2vsgA 13 C FREE
-1 2vsgA 110 H FREE
-1 2vsgA 119 C FREE
-1 2vsgA 138 C FREE
-1 2vsgA 180 C FREE
-1 2vsgA 243 H FREE
-1 3crd_ 39 H FREE
-1 3kvt_ 15 H FREE
-1 3kvt_ 52 H FREE
1 3kvt_ 69 H ZN_179
-1 3kvt_ 75 C FREE
1 3kvt_ 96 C ZN_179
1 3kvt_ 97 C ZN_179
-1 3kvt_ 104 H FREE
-1 3mspA 26 H FREE
-1 3mspA 29 H FREE
-1 3mspA 58 C FREE
-1 3mspA 73 C FREE
-1 3ncmA 22 C FREE
-1 3ncmA 36 H FREE
-1 3ncmA 72 C FREE
-1 3rhn_ 26 C FREE
-1 3rhn_ 30 H FREE
-1 3rhn_ 39 H FREE
-1 3rhn_ 47 H FREE
-1 3rhn_ 64 H FREE
-1 3rhn_ 72 C FREE
-1 3rhn_ 98 H FREE
-1 3rhn_ 100 H FREE
-1 3rhn_ 102 H FREE
-1 3ygsP 12 C FREE
-1 3ygsP 38 H FREE
-1 3ygsP 76 C FREE
-1 4mt2_ 4 C FREE
1 4mt2_ 6 C ZN_68
1 4mt2_ 12 C ZN_68
1 4mt2_ 14 C ZN_67 ZN_68
1 4mt2_ 18 C ZN_67
-1 4mt2_ 20 C FREE
1 4mt2_ 23 C ZN_67
1 4mt2_ 25 C ZN_68
1 4mt2_ 28 C ZN_67
-1 4mt2_ 32 C FREE
-1 4mt2_ 33 C FREE
-1 4mt2_ 35 C FREE
-1 4mt2_ 36 C FREE
-1 4mt2_ 40 C FREE
-1 4mt2_ 43 C FREE
-1 4mt2_ 47 C FREE
-1 4mt2_ 49 C FREE
-1 4mt2_ 56 C FREE
-1 4mt2_ 58 C FREE
-1 4mt2_ 59 C FREE
-1 4otaA 5 H FREE
-1 4otaA 48 H FREE
-1 6paxA 1 H FREE
-1 6paxA 30 H FREE
-1 6paxA 36 C FREE
-1 6paxA 48 C FREE
-1 6paxA 90 C FREE
-1 6paxA 108 C FREE
-1 9antA 22 H FREE
-1 9antA 37 H FREE
