# Supplementary material for: Predicting zinc binding at the proteome level
Source: BMC Bioinformatics. 2007 Feb 5;8:39. doi: 10.1186/1471-2105-8-39 (PMC1800866; doi:10.1186/1471-2105-8-39)
Supplement: Additional File 3 — SPCH-SVM vs previous methods. Comparisons at a chain level between predictions of the SPCH-SVM and results published in Andreini et al., J. Proteome Research, 5(1):196–201, 2006. [file 1471-2105-8-39-S3.TXT]

NCBI_Code | Previously identified | Predicted by CH-SVM
"List of proteins identified as potential zinc-binding proteins ("X"=predicted; "-"= not predicted)"

NP_000022.2 |  X  |  X
NP_000035.2 |  X  |  X
NP_000058.1 |  X  |  X
NP_000116.1 |  X  |  X
NP_000159.2 |  X  |  X
NP_000167.1 |  X  |  X
NP_000234.1 |  X  |  X
NP_000367.1 |  X  |  X
NP_000369.2 |  X  |  X
NP_000372.1 |  X  |  X
NP_000374.1 |  X  |  X
NP_000390.2 |  X  |  X
NP_000411.1 |  X  |  -
NP_000439.1 |  X  |  X
NP_000445.1 |  X  |  X
NP_000448.3 |  X  |  X
NP_000452.2 |  X  |  X
NP_000480.2 |  X  |  X
NP_000649.1 |  X  |  X
NP_000650.1 |  X  |  X
NP_000657.1 |  X  |  -
NP_000658.1 |  X  |  X
NP_000659.2 |  X  |  X
NP_000660.1 |  X  |  X
NP_000661.1 |  X  |  X
NP_000662.2 |  X  |  X
NP_000663.1 |  X  |  X
NP_000664.1 |  X  |  X
NP_000708.1 |  X  |  -
NP_000780.1 |  X  |  X
NP_000886.1 |  X  |  -
NP_000892.1 |  X  |  X
NP_000917.2 |  X  |  X
NP_000955.1 |  X  |  X
NP_000956.2 |  X  |  X
NP_000957.1 |  X  |  X
NP_001001395.1 |  X  |  X
NP_001001411.1 |  X  |  X
NP_001001415.1 |  X  |  X
NP_001001483.1 |  X  |  X
NP_001101.1 |  X  |  X
NP_001135.3 |  X  |  X
NP_001141.1 |  X  |  -
NP_001156.1 |  X  |  X
NP_001157.1 |  X  |  X
NP_001189.1 |  X  |  X
NP_001190.1 |  X  |  X
NP_001197.1 |  X  |  X
NP_001207.1 |  X  |  X
NP_001208.2 |  X  |  -
NP_001209.1 |  X  |  X
NP_001264.1 |  X  |  X
NP_001291.3 |  X  |  X
NP_001295.2 |  X  |  X
NP_001302.1 |  X  |  X
NP_001303.1 |  X  |  X
NP_001312.1 |  X  |  X
NP_001381.2 |  X  |  X
NP_001382.2 |  X  |  X
NP_001383.2 |  X  |  X
NP_001420.1 |  X  |  X
NP_001428.1 |  X  |  X
NP_001429.2 |  X  |  X
NP_001440.2 |  X  |  X
NP_001441.3 |  X  |  X
NP_001480.2 |  X  |  X
NP_001505.1 |  X  |  X
NP_001510.2 |  X  |  X
NP_001555.1 |  X  |  -
NP_001609.1 |  X  |  X
NP_001697.2 |  X  |  X
NP_001708.2 |  X  |  X
NP_001721.2 |  X  |  X
NP_001729.1 |  X  |  X
NP_001730.1 |  X  |  X
NP_001776.1 |  X  |  X
NP_001859.1 |  X  |  -
NP_001860.1 |  X  |  -
NP_001861.1 |  X  |  -
NP_001862.1 |  X  |  -
NP_001863.1 |  X  |  -
NP_001865.1 |  X  |  -
NP_001955.1 |  X  |  X
NP_001956.1 |  X  |  X
NP_002040.1 |  X  |  X
NP_002042.1 |  X  |  X
NP_002043.2 |  X  |  X
NP_002088.1 |  X  |  X
NP_002105.1 |  X  |  X
NP_002126.2 |  X  |  X
NP_002187.1 |  X  |  X
NP_002193.1 |  X  |  X
NP_002302.1 |  X  |  X
NP_002304.2 |  X  |  X
NP_002305.1 |  X  |  X
NP_002306.1 |  X  |  X
NP_002307.1 |  X  |  X
NP_002374.1 |  X  |  X
NP_002375.1 |  X  |  X
NP_002383.1 |  X  |  X
NP_002412.1 |  X  |  X
NP_002413.1 |  X  |  X
NP_002414.1 |  X  |  X
NP_002415.1 |  X  |  X
NP_002416.1 |  X  |  X
NP_002417.1 |  X  |  X
NP_002418.1 |  X  |  X
NP_002419.1 |  X  |  X
NP_002420.1 |  X  |  X
NP_002422.1 |  X  |  X
NP_002495.2 |  X  |  X
NP_002572.2 |  X  |  -
NP_002608.1 |  X  |  X
NP_002627.1 |  X  |  X
NP_002646.1 |  X  |  X
NP_002647.2 |  X  |  X
NP_002648.1 |  X  |  X
NP_002666.1 |  X  |  X
NP_002729.2 |  X  |  X
NP_002730.1 |  X  |  X
NP_002731.2 |  X  |  X
NP_002850.1 |  X  |  X
NP_002887.1 |  X  |  -
NP_002922.1 |  X  |  X
NP_002929.1 |  X  |  X
NP_002934.1 |  X  |  X
NP_002946.3 |  X  |  X
NP_002948.1 |  X  |  X
NP_002951.1 |  X  |  -
NP_002953.1 |  X  |  -
NP_002955.2 |  X  |  -
NP_002956.1 |  X  |  -
NP_002959.1 |  X  |  X
NP_003059.1 |  X  |  X
NP_003062.2 |  X  |  X
NP_003084.1 |  X  |  -
NP_003093.1 |  X  |  -
NP_003095.1 |  X  |  -
NP_003101.2 |  X  |  X
NP_003102.1 |  X  |  X
NP_003103.1 |  X  |  X
NP_003132.2 |  X  |  X
NP_003174.2 |  X  |  X
NP_003186.1 |  X  |  X
NP_003187.1 |  X  |  X
NP_003241.2 |  X  |  X
NP_003260.1 |  X  |  X
NP_003288.1 |  X  |  X
NP_003289.2 |  X  |  X
NP_003291.2 |  X  |  X
NP_003293.1 |  X  |  X
NP_003307.2 |  X  |  X
NP_003394.1 |  X  |  X
NP_003398.1 |  X  |  X
NP_003399.1 |  X  |  X
NP_003400.2 |  X  |  X
NP_003401.1 |  X  |  X
NP_003402.2 |  X  |  X
NP_003403.2 |  X  |  X
NP_003404.1 |  X  |  X
NP_003405.2 |  X  |  X
NP_003406.1 |  X  |  X
NP_003407.1 |  X  |  X
NP_003409.1 |  X  |  X
NP_003410.1 |  X  |  X
NP_003411.2 |  X  |  X
NP_003413.2 |  X  |  X
NP_003414.1 |  X  |  X
NP_003416.1 |  X  |  X
NP_003417.1 |  X  |  X
NP_003418.2 |  X  |  X
NP_003419.1 |  X  |  X
NP_003420.1 |  X  |  X
NP_003421.1 |  X  |  X
NP_003422.2 |  X  |  X
NP_003424.2 |  X  |  X
NP_003425.2 |  X  |  X
NP_003426.1 |  X  |  X
NP_003427.2 |  X  |  X
NP_003428.1 |  X  |  X
NP_003429.1 |  X  |  X
NP_003431.2 |  X  |  X
NP_003432.1 |  X  |  X
NP_003433.2 |  X  |  X
NP_003434.1 |  X  |  X
NP_003435.1 |  X  |  X
NP_003436.2 |  X  |  X
NP_003437.1 |  X  |  X
NP_003438.1 |  X  |  X
NP_003440.1 |  X  |  X
NP_003441.1 |  X  |  X
NP_003442.1 |  X  |  X
NP_003443.2 |  X  |  X
NP_003444.1 |  X  |  X
NP_003445.2 |  X  |  X
NP_003446.1 |  X  |  X
NP_003447.1 |  X  |  X
NP_003449.1 |  X  |  X
NP_003452.1 |  X  |  X
NP_003465.2 |  X  |  X
NP_003467.1 |  X  |  X
NP_003473.1 |  X  |  X
NP_003478.1 |  X  |  -
NP_003566.1 |  X  |  X
NP_003588.1 |  X  |  X
NP_003678.2 |  X  |  X
NP_003700.1 |  X  |  X
NP_003803.1 |  X  |  X
NP_003804.1 |  X  |  X
NP_003805.2 |  X  |  X
NP_003806.3 |  X  |  X
NP_003807.1 |  X  |  X
NP_003808.1 |  X  |  X
NP_003813.1 |  X  |  X
NP_003843.3 |  X  |  X
NP_003880.3 |  X  |  X
NP_003949.1 |  X  |  X
NP_004069.1 |  X  |  X
NP_004124.3 |  X  |  X
NP_004133.1 |  X  |  X
NP_004178.1 |  X  |  X
NP_004179.2 |  X  |  X
NP_004211.1 |  X  |  X
NP_004225.2 |  X  |  X
NP_004226.2 |  X  |  X
NP_004281.1 |  X  |  X
NP_004286.2 |  X  |  X
NP_004371.1 |  X  |  X
NP_004415.1 |  X  |  X
NP_004421.2 |  X  |  X
NP_004442.3 |  X  |  X
NP_004443.2 |  X  |  X
NP_004450.3 |  X  |  X
NP_004459.1 |  X  |  X
NP_004521.1 |  X  |  X
NP_004526.1 |  X  |  X
NP_004609.1 |  X  |  X
NP_004610.1 |  X  |  X
NP_004611.1 |  X  |  X
NP_004621.2 |  X  |  X
NP_004625.1 |  X  |  X
NP_004632.1 |  X  |  X
NP_004638.1 |  X  |  X
NP_004644.2 |  X  |  X
NP_004650.1 |  X  |  X
NP_004678.2 |  X  |  X
NP_004762.2 |  X  |  X
NP_004780.3 |  X  |  X
NP_004790.2 |  X  |  X
NP_004802.1 |  X  |  X
NP_004817.1 |  X  |  -
NP_004867.1 |  X  |  X
NP_004913.2 |  X  |  X
NP_004917.2 |  X  |  X
NP_004950.2 |  X  |  X
NP_004951.1 |  X  |  -
NP_004978.2 |  X  |  X
NP_004985.1 |  X  |  X
NP_004986.1 |  X  |  X
NP_005027.2 |  X  |  X
NP_005028.3 |  X  |  X
NP_005046.2 |  X  |  X
NP_005047.1 |  X  |  X
NP_005051.2 |  X  |  X
NP_005073.1 |  X  |  X
NP_005080.1 |  X  |  -
NP_005086.2 |  X  |  X
NP_005087.1 |  X  |  X
NP_005090.2 |  X  |  X
NP_005113.1 |  X  |  X
NP_005114.1 |  X  |  X
NP_005115.2 |  X  |  X
NP_005116.1 |  X  |  X
NP_005117.2 |  X  |  X
NP_005138.2 |  X  |  X
NP_005171.4 |  X  |  X
NP_005172.1 |  X  |  X
NP_005173.1 |  X  |  X
NP_005179.1 |  X  |  X
NP_005225.2 |  X  |  X
NP_005232.1 |  X  |  X
NP_005234.1 |  X  |  -
NP_005248.2 |  X  |  X
NP_005254.1 |  X  |  X
NP_005260.1 |  X  |  X
NP_005261.1 |  X  |  X
NP_005332.1 |  X  |  X
NP_005349.3 |  X  |  X
NP_005383.2 |  X  |  X
NP_005391.1 |  X  |  X
NP_005442.2 |  X  |  X
NP_005444.3 |  X  |  X
NP_005446.2 |  X  |  X
NP_005528.3 |  X  |  -
NP_005559.2 |  X  |  X
NP_005560.1 |  X  |  X
NP_005565.1 |  X  |  X
NP_005566.1 |  X  |  -
NP_005569.1 |  X  |  X
NP_005579.1 |  X  |  X
NP_005603.2 |  X  |  X
NP_005623.1 |  X  |  X
NP_005640.2 |  X  |  X
NP_005645.1 |  X  |  X
NP_005646.1 |  X  |  X
NP_005658.1 |  X  |  X
NP_005665.1 |  X  |  X
NP_005667.2 |  X  |  X
NP_005684.1 |  X  |  X
NP_005732.2 |  X  |  X
NP_005735.1 |  X  |  X
NP_005739.1 |  X  |  -
NP_005753.1 |  X  |  X
NP_005764.2 |  X  |  X
NP_005769.1 |  X  |  X
NP_005776.1 |  X  |  X
NP_005789.2 |  X  |  X
NP_005793.2 |  X  |  X
NP_005806.1 |  X  |  X
NP_005870.2 |  X  |  X
NP_005876.2 |  X  |  X
NP_005916.1 |  X  |  X
NP_005924.1 |  X  |  X
NP_005931.1 |  X  |  X
NP_005932.2 |  X  |  X
NP_005937.1 |  X  |  X
NP_005940.1 |  X  |  X
NP_005941.1 |  X  |  X
NP_005942.1 |  X  |  X
NP_005943.1 |  X  |  X
NP_005944.1 |  X  |  X
NP_005945.1 |  X  |  X
NP_005946.1 |  X  |  X
NP_005968.1 |  X  |  X
NP_005969.1 |  X  |  -
NP_005976.2 |  X  |  X
NP_005997.2 |  X  |  X
NP_005998.1 |  X  |  X
NP_006035.2 |  X  |  X
NP_006051.1 |  X  |  X
NP_006065.1 |  X  |  X
NP_006119.1 |  X  |  X
NP_006120.1 |  X  |  X
NP_006121.1 |  X  |  X
NP_006122.1 |  X  |  X
NP_006123.1 |  X  |  X
NP_006139.1 |  X  |  X
NP_006141.2 |  X  |  X
NP_006166.3 |  X  |  X
NP_006177.1 |  X  |  X
NP_006201.1 |  X  |  X
NP_006224.1 |  X  |  X
NP_006229.1 |  X  |  X
NP_006258.2 |  X  |  X
NP_006259.1 |  X  |  X
NP_006262.1 |  X  |  -
NP_006263.1 |  X  |  -
NP_006289.1 |  X  |  X
NP_006290.1 |  X  |  X
NP_006291.1 |  X  |  X
NP_006301.2 |  X  |  -
NP_006306.2 |  X  |  X
NP_006312.1 |  X  |  X
NP_006314.1 |  X  |  X
NP_006340.1 |  X  |  X
NP_006343.2 |  X  |  X
NP_006346.1 |  X  |  X
NP_006354.2 |  X  |  X
NP_006355.2 |  X  |  X
NP_006376.2 |  X  |  X
NP_006416.3 |  X  |  X
NP_006448.1 |  X  |  X
NP_006449.2 |  X  |  X
NP_006461.2 |  X  |  X
NP_006488.1 |  X  |  X
NP_006501.1 |  X  |  X
NP_006515.1 |  X  |  X
NP_006517.1 |  X  |  X
NP_006554.1 |  X  |  X
NP_006556.1 |  X  |  X
NP_006609.2 |  X  |  X
NP_006615.1 |  X  |  X
NP_006617.1 |  X  |  X
NP_006620.2 |  X  |  X
NP_006621.1 |  X  |  X
NP_006622.2 |  X  |  X
NP_006626.2 |  X  |  X
NP_006667.2 |  X  |  X
NP_006681.1 |  X  |  X
NP_006684.1 |  X  |  X
NP_006709.2 |  X  |  X
NP_006725.2 |  X  |  X
NP_006747.1 |  X  |  X
NP_006757.1 |  X  |  X
NP_006759.2 |  X  |  X
NP_006760.1 |  X  |  X
NP_006769.1 |  X  |  X
NP_008816.2 |  X  |  X
NP_008818.3 |  X  |  X
NP_008841.2 |  X  |  X
NP_008844.1 |  X  |  X
NP_008845.2 |  X  |  X
NP_008848.1 |  X  |  X
NP_008886.1 |  X  |  X
NP_008889.2 |  X  |  X
NP_008890.1 |  X  |  X
NP_008892.2 |  X  |  X
NP_008894.2 |  X  |  X
NP_008896.1 |  X  |  X
NP_008900.1 |  X  |  X
NP_008904.1 |  X  |  X
NP_008905.1 |  X  |  X
NP_008908.2 |  X  |  X
NP_008909.1 |  X  |  X
NP_008912.2 |  X  |  X
NP_008914.1 |  X  |  X
NP_008918.1 |  X  |  X
NP_008919.2 |  X  |  X
NP_008922.1 |  X  |  X
NP_008959.2 |  X  |  X
NP_008968.2 |  X  |  X
NP_008969.1 |  X  |  X
NP_008998.1 |  X  |  X
NP_009009.1 |  X  |  X
NP_009052.1 |  X  |  X
NP_009060.2 |  X  |  X
NP_009061.1 |  X  |  X
NP_009062.2 |  X  |  X
NP_009066.1 |  X  |  X
NP_009067.1 |  X  |  X
NP_009070.2 |  X  |  X
NP_009075.1 |  X  |  X
NP_009076.1 |  X  |  X
NP_009077.1 |  X  |  X
NP_009078.1 |  X  |  X
NP_009079.1 |  X  |  X
NP_009080.1 |  X  |  X
NP_009083.1 |  X  |  X
NP_009084.1 |  X  |  X
NP_009087.1 |  X  |  X
NP_009098.1 |  X  |  X
NP_009143.1 |  X  |  X
NP_009149.2 |  X  |  X
NP_009150.1 |  X  |  X
NP_009151.1 |  X  |  X
NP_009168.2 |  X  |  X
NP_009180.3 |  X  |  X
NP_009181.1 |  X  |  X
NP_009213.1 |  X  |  X
NP_009225.1 |  X  |  X
NP_009227.1 |  X  |  X
NP_009229.1 |  X  |  X
NP_009230.1 |  X  |  X
NP_009231.1 |  X  |  X
NP_009232.1 |  X  |  X
NP_009233.1 |  X  |  X
NP_009234.1 |  X  |  X
NP_009235.1 |  X  |  X
NP_009236.1 |  X  |  X
NP_015562.1 |  X  |  X
NP_015563.2 |  X  |  X
NP_031371.1 |  X  |  X
NP_031384.1 |  X  |  X
NP_036214.1 |  X  |  X
NP_036245.1 |  X  |  -
NP_036248.2 |  X  |  X
NP_036342.1 |  X  |  X
NP_036348.1 |  X  |  X
NP_036363.2 |  X  |  X
NP_036366.2 |  X  |  -
NP_036388.2 |  X  |  X
NP_036462.1 |  X  |  X
NP_036538.3 |  X  |  X
NP_036540.3 |  X  |  X
NP_036553.1 |  X  |  X
NP_036596.3 |  X  |  X
NP_036597.1 |  X  |  X
NP_036613.2 |  X  |  X
NP_036614.1 |  X  |  X
NP_037382.1 |  X  |  X
NP_037388.1 |  X  |  X
NP_037394.2 |  X  |  X
NP_037414.2 |  X  |  X
NP_037436.1 |  X  |  X
NP_037491.1 |  X  |  X
NP_037492.1 |  X  |  X
NP_037493.2 |  X  |  X
NP_037494.1 |  X  |  X
NP_037505.1 |  X  |  X
NP_037512.2 |  X  |  X
NP_037529.2 |  X  |  X
NP_037530.1 |  X  |  X
NP_037532.1 |  X  |  X
NP_038476.2 |  X  |  X
NP_038477.1 |  X  |  X
NP_038478.1 |  X  |  X
NP_039269.1 |  X  |  X
NP_053733.1 |  X  |  -
NP_054726.1 |  X  |  X
NP_054798.1 |  X  |  X
NP_054831.1 |  X  |  X
NP_054872.2 |  X  |  X
NP_055055.1 |  X  |  X
NP_055058.1 |  X  |  X
NP_055059.1 |  X  |  X
NP_055060.1 |  X  |  X
NP_055064.1 |  X  |  X
NP_055080.1 |  X  |  X
NP_055084.2 |  X  |  X
NP_055087.2 |  X  |  X
NP_055138.2 |  X  |  X
NP_055160.1 |  X  |  -
NP_055162.1 |  X  |  X
NP_055183.1 |  X  |  X
NP_055187.1 |  X  |  X
NP_055189.1 |  X  |  X
NP_055198.1 |  X  |  X
NP_055230.1 |  X  |  X
NP_055270.1 |  X  |  X
NP_055291.1 |  X  |  X
NP_055295.1 |  X  |  X
NP_055302.1 |  X  |  X
NP_055334.2 |  X  |  X
NP_055379.1 |  X  |  X
NP_055384.1 |  X  |  X
NP_055392.1 |  X  |  X
NP_055398.1 |  X  |  X
NP_055408.1 |  X  |  X
NP_055409.1 |  X  |  X
NP_055411.1 |  X  |  X
NP_055447.1 |  X  |  X
NP_055463.1 |  X  |  X
NP_055465.1 |  X  |  X
NP_055497.1 |  X  |  X
NP_055514.2 |  X  |  X
NP_055539.1 |  X  |  X
NP_055542.1 |  X  |  X
NP_055550.1 |  X  |  X
NP_055561.2 |  X  |  X
NP_055586.1 |  X  |  X
NP_055603.2 |  X  |  X
NP_055610.1 |  X  |  X
NP_055634.2 |  X  |  X
NP_055637.1 |  X  |  X
NP_055683.3 |  X  |  X
NP_055685.2 |  X  |  X
NP_055687.1 |  X  |  X
NP_055716.1 |  X  |  X
NP_055734.1 |  X  |  X
NP_055749.1 |  X  |  -
NP_055760.1 |  X  |  X
NP_055763.1 |  X  |  X
NP_055832.3 |  X  |  X
NP_055872.1 |  X  |  X
NP_055876.1 |  X  |  X
NP_055881.1 |  X  |  X
NP_055884.2 |  X  |  X
NP_055908.1 |  X  |  -
NP_055909.1 |  X  |  X
NP_055922.1 |  X  |  X
NP_055928.2 |  X  |  -
NP_055932.1 |  X  |  X
NP_055959.1 |  X  |  X
NP_055968.1 |  X  |  X
NP_055978.3 |  X  |  X
NP_056061.1 |  X  |  X
NP_056086.1 |  X  |  X
NP_056103.4 |  X  |  X
NP_056109.1 |  X  |  X
NP_056151.1 |  X  |  X
NP_056161.2 |  X  |  X
NP_056178.3 |  X  |  X
NP_056209.2 |  X  |  X
NP_056246.2 |  X  |  X
NP_056250.3 |  X  |  X
NP_056251.1 |  X  |  X
NP_056272.2 |  X  |  X
NP_056276.1 |  X  |  X
NP_056293.3 |  X  |  X
NP_056332.2 |  X  |  X
NP_056343.1 |  X  |  X
NP_056370.1 |  X  |  X
NP_056372.1 |  X  |  X
NP_056456.1 |  X  |  X
NP_056457.1 |  X  |  X
NP_056470.1 |  X  |  X
NP_056669.1 |  X  |  X
NP_056670.2 |  X  |  X
NP_056671.2 |  X  |  X
NP_056723.2 |  X  |  X
NP_056936.1 |  X  |  X
NP_056950.2 |  X  |  X
NP_056953.2 |  X  |  X
NP_056956.1 |  X  |  X
NP_056980.2 |  X  |  X
NP_056982.1 |  X  |  X
NP_056986.2 |  X  |  -
NP_056989.2 |  X  |  X
NP_056990.2 |  X  |  X
NP_056991.2 |  X  |  -
NP_056995.1 |  X  |  X
NP_057011.2 |  X  |  X
NP_057079.2 |  X  |  X
NP_057095.1 |  X  |  -
NP_057116.1 |  X  |  X
NP_057173.1 |  X  |  X
NP_057186.1 |  X  |  X
NP_057204.2 |  X  |  X
NP_057236.1 |  X  |  X
NP_057239.2 |  X  |  X
NP_057246.2 |  X  |  -
NP_057286.1 |  X  |  X
NP_057304.1 |  X  |  X
NP_057344.1 |  X  |  X
NP_057348.1 |  X  |  X
NP_057349.1 |  X  |  X
NP_057354.1 |  X  |  X
NP_057355.2 |  X  |  X
NP_057408.2 |  X  |  X
NP_057409.1 |  X  |  X
NP_057415.1 |  X  |  X
NP_057430.1 |  X  |  X
NP_057436.1 |  X  |  -
NP_057437.1 |  X  |  X
NP_057441.1 |  X  |  X
NP_057460.2 |  X  |  X
NP_057497.2 |  X  |  -
NP_057506.2 |  X  |  X
NP_057507.1 |  X  |  X
NP_057520.2 |  X  |  X
NP_057526.2 |  X  |  -
NP_057528.1 |  X  |  X
NP_057578.1 |  X  |  X
NP_057580.2 |  X  |  X
NP_057615.2 |  X  |  X
NP_057619.1 |  X  |  X
NP_057620.2 |  X  |  X
NP_057645.1 |  X  |  X
NP_057662.3 |  X  |  X
NP_057682.1 |  X  |  X
NP_057705.2 |  X  |  X
NP_057710.2 |  X  |  X
NP_057727.1 |  X  |  X
NP_057952.1 |  X  |  X
NP_058015.1 |  X  |  X
NP_060026.1 |  X  |  X
NP_060050.1 |  X  |  X
NP_060053.2 |  X  |  X
NP_060060.3 |  X  |  X
NP_060080.6 |  X  |  X
NP_060082.2 |  X  |  X
NP_060107.2 |  X  |  X
NP_060126.1 |  X  |  X
NP_060135.1 |  X  |  -
NP_060185.1 |  X  |  X
NP_060210.1 |  X  |  X
NP_060212.3 |  X  |  -
NP_060227.1 |  X  |  X
NP_060233.1 |  X  |  X
NP_060280.2 |  X  |  X
NP_060301.2 |  X  |  X
NP_060335.2 |  X  |  X
NP_060346.2 |  X  |  X
NP_060349.1 |  X  |  X
NP_060391.1 |  X  |  X
NP_060393.1 |  X  |  X
NP_060450.2 |  X  |  X
NP_060469.3 |  X  |  X
NP_060478.2 |  X  |  X
NP_060484.2 |  X  |  X
NP_060517.1 |  X  |  -
NP_060543.5 |  X  |  X
NP_060553.2 |  X  |  X
NP_060572.3 |  X  |  X
NP_060576.1 |  X  |  X
NP_060651.2 |  X  |  X
NP_060667.2 |  X  |  X
NP_060677.1 |  X  |  X
NP_060693.1 |  X  |  X
NP_060718.1 |  X  |  X
NP_060730.1 |  X  |  X
NP_060758.1 |  X  |  X
NP_060770.2 |  X  |  X
NP_060807.2 |  X  |  X
NP_060825.2 |  X  |  X
NP_060885.1 |  X  |  X
NP_060904.2 |  X  |  X
NP_060913.1 |  X  |  X
NP_060959.1 |  X  |  X
NP_061025.3 |  X  |  X
NP_061110.2 |  X  |  X
NP_061121.2 |  X  |  X
NP_061127.1 |  X  |  X
NP_061145.1 |  X  |  X
NP_061152.2 |  X  |  X
NP_061153.1 |  X  |  X
NP_061169.2 |  X  |  X
NP_061170.1 |  X  |  X
NP_061173.1 |  X  |  X
NP_061323.1 |  X  |  -
NP_061879.2 |  X  |  X
NP_061884.3 |  X  |  X
NP_061901.2 |  X  |  X
NP_061944.2 |  X  |  -
NP_061983.2 |  X  |  X
NP_062537.2 |  X  |  X
NP_062538.5 |  X  |  X
NP_064550.2 |  X  |  X
NP_064589.2 |  X  |  X
NP_064590.1 |  X  |  -
NP_064612.1 |  X  |  X
NP_064613.2 |  X  |  X
NP_064634.2 |  X  |  X
NP_065091.1 |  X  |  X
NP_065094.2 |  X  |  -
NP_065128.2 |  X  |  X
NP_065169.1 |  X  |  X
NP_065228.3 |  X  |  X
NP_065703.1 |  X  |  X
NP_065704.1 |  X  |  X
NP_065708.1 |  X  |  X
NP_065765.1 |  X  |  X
NP_065778.2 |  X  |  X
NP_065825.1 |  X  |  X
NP_065832.1 |  X  |  X
NP_065838.1 |  X  |  X
NP_065864.1 |  X  |  X
NP_065879.1 |  X  |  X
NP_065907.1 |  X  |  X
NP_065912.1 |  X  |  X
NP_065914.2 |  X  |  X
NP_065921.1 |  X  |  X
NP_065931.2 |  X  |  X
NP_065940.1 |  X  |  X
NP_065950.1 |  X  |  X
NP_065975.1 |  X  |  X
NP_065984.2 |  X  |  X
NP_066002.1 |  X  |  X
NP_066272.1 |  X  |  X
NP_066285.1 |  X  |  X
NP_066358.2 |  X  |  X
NP_066383.1 |  X  |  X
NP_066385.1 |  X  |  X
NP_066405.1 |  X  |  X
NP_066574.1 |  X  |  X
NP_066575.1 |  X  |  X
NP_066576.1 |  X  |  X
NP_066951.1 |  X  |  X
NP_066961.2 |  X  |  X
NP_066966.1 |  X  |  X
NP_066971.1 |  X  |  X
NP_066986.1 |  X  |  X
NP_067011.1 |  X  |  X
NP_067039.1 |  X  |  X
NP_067040.1 |  X  |  X
NP_067043.2 |  X  |  X
NP_067047.2 |  X  |  X
NP_067053.1 |  X  |  X
NP_067076.2 |  X  |  X
NP_067083.1 |  X  |  X
NP_067610.1 |  X  |  -
NP_067629.2 |  X  |  X
NP_067632.2 |  X  |  X
NP_067633.1 |  X  |  X
NP_067643.2 |  X  |  X
NP_067645.2 |  X  |  X
NP_067673.1 |  X  |  X
NP_068370.1 |  X  |  X
NP_068375.3 |  X  |  X
NP_068547.1 |  X  |  X
NP_068551.1 |  X  |  X
NP_068566.2 |  X  |  X
NP_068573.1 |  X  |  X
NP_068604.1 |  X  |  X
NP_068707.1 |  X  |  X
NP_068735.1 |  X  |  X
NP_068762.1 |  X  |  -
NP_068770.1 |  X  |  X
NP_068799.1 |  X  |  X
NP_068811.1 |  X  |  X
NP_068834.1 |  X  |  X
NP_068838.2 |  X  |  X
NP_071285.1 |  X  |  X
NP_071347.2 |  X  |  X
NP_071371.3 |  X  |  X
NP_071378.1 |  X  |  X
NP_071386.2 |  X  |  X
NP_071388.2 |  X  |  X
NP_071397.2 |  X  |  X
NP_071398.2 |  X  |  X
NP_071405.1 |  X  |  X
NP_071444.1 |  X  |  X
NP_071745.1 |  X  |  -
NP_071758.1 |  X  |  X
NP_071763.2 |  X  |  X
NP_071900.2 |  X  |  X
NP_071902.2 |  X  |  X
NP_071910.2 |  X  |  X
NP_071911.2 |  X  |  X
NP_071913.1 |  X  |  X
NP_071927.1 |  X  |  X
NP_071939.1 |  X  |  X
NP_072086.1 |  X  |  X
NP_073209.1 |  X  |  X
NP_073580.1 |  X  |  X
NP_073587.1 |  X  |  -
NP_073589.3 |  X  |  X
NP_073602.2 |  X  |  X
NP_073618.3 |  X  |  X
NP_073628.1 |  X  |  X
NP_075044.2 |  X  |  X
NP_075049.1 |  X  |  X
NP_075381.2 |  X  |  X
NP_075447.1 |  X  |  X
NP_075525.2 |  X  |  X
NP_075558.1 |  X  |  X
NP_075562.2 |  X  |  X
NP_076418.2 |  X  |  X
NP_076976.1 |  X  |  X
NP_077011.1 |  X  |  X
NP_077019.1 |  X  |  X
NP_077084.1 |  X  |  X
NP_077278.1 |  X  |  X
NP_077279.1 |  X  |  X
NP_077301.4 |  X  |  X
NP_077303.1 |  X  |  X
NP_077317.1 |  X  |  X
NP_077742.1 |  X  |  X
NP_077743.1 |  X  |  X
NP_077744.2 |  X  |  X
NP_077819.1 |  X  |  X
NP_078774.1 |  X  |  X
NP_078779.1 |  X  |  X
NP_078780.1 |  X  |  X
NP_078815.3 |  X  |  X
NP_078820.1 |  X  |  X
NP_078896.2 |  X  |  X
NP_078906.2 |  X  |  X
NP_078915.2 |  X  |  X
NP_078947.2 |  X  |  X
NP_078950.1 |  X  |  X
NP_078967.2 |  X  |  X
NP_078975.1 |  X  |  X
NP_078982.2 |  X  |  X
NP_078997.2 |  X  |  X
NP_079009.2 |  X  |  X
NP_079017.1 |  X  |  X
NP_079038.2 |  X  |  X
NP_079054.3 |  X  |  X
NP_079060.1 |  X  |  X
NP_079062.1 |  X  |  X
NP_079063.2 |  X  |  X
NP_079080.1 |  X  |  X
NP_079090.1 |  X  |  X
NP_079109.1 |  X  |  X
NP_079112.1 |  X  |  X
NP_079116.2 |  X  |  X
NP_079176.2 |  X  |  X
NP_079200.2 |  X  |  X
NP_079243.1 |  X  |  X
NP_079279.2 |  X  |  X
NP_079303.2 |  X  |  X
NP_079316.2 |  X  |  X
NP_079334.3 |  X  |  X
NP_079402.2 |  X  |  X
NP_079464.1 |  X  |  X
NP_079465.2 |  X  |  X
NP_079496.1 |  X  |  X
NP_079500.1 |  X  |  X
NP_079507.1 |  X  |  X
NP_079512.1 |  X  |  X
NP_084655.1 |  X  |  X
NP_084656.1 |  X  |  X
NP_084657.1 |  X  |  X
NP_085053.1 |  X  |  X
NP_085057.2 |  X  |  X
NP_085116.2 |  X  |  X
NP_085128.1 |  X  |  X
NP_085137.1 |  X  |  X
NP_110378.2 |  X  |  X
NP_110451.1 |  X  |  X
NP_112157.1 |  X  |  X
NP_112161.2 |  X  |  X
NP_112174.1 |  X  |  X
NP_112212.1 |  X  |  X
NP_112216.2 |  X  |  X
NP_112217.1 |  X  |  X
NP_112219.1 |  X  |  X
NP_112223.1 |  X  |  X
NP_112225.2 |  X  |  X
NP_112234.2 |  X  |  X
NP_112495.2 |  X  |  X
NP_112504.1 |  X  |  X
NP_112505.1 |  X  |  X
NP_112599.1 |  X  |  X
NP_113680.1 |  X  |  -
NP_114124.1 |  X  |  X
NP_114404.1 |  X  |  X
NP_114439.1 |  X  |  X
NP_114440.1 |  X  |  X
NP_114441.1 |  X  |  X
NP_115479.2 |  X  |  -
NP_115519.1 |  X  |  -
NP_115529.2 |  X  |  X
NP_115530.2 |  X  |  X
NP_115540.2 |  X  |  X
NP_115602.1 |  X  |  X
NP_115622.2 |  X  |  X
NP_115631.1 |  X  |  X
NP_115644.1 |  X  |  X
NP_115647.2 |  X  |  X
NP_115656.1 |  X  |  X
NP_115659.1 |  X  |  X
NP_115698.3 |  X  |  X
NP_115703.2 |  X  |  X
NP_115705.2 |  X  |  -
NP_115746.1 |  X  |  X
NP_115749.2 |  X  |  X
NP_115753.1 |  X  |  X
NP_115784.1 |  X  |  X
NP_115799.2 |  X  |  X
NP_115807.1 |  X  |  X
NP_115808.2 |  X  |  X
NP_115809.1 |  X  |  X
NP_115810.2 |  X  |  X
NP_115886.1 |  X  |  X
NP_115935.2 |  X  |  X
NP_115964.1 |  X  |  X
NP_115973.1 |  X  |  X
NP_115977.2 |  X  |  X
NP_115983.2 |  X  |  X
NP_116027.2 |  X  |  X
NP_116062.1 |  X  |  X
NP_116068.1 |  X  |  X
NP_116078.3 |  X  |  X
NP_116141.1 |  X  |  X
NP_116154.1 |  X  |  X
NP_116177.1 |  X  |  X
NP_116181.1 |  X  |  X
NP_116188.2 |  X  |  X
NP_116194.1 |  X  |  X
NP_116208.3 |  X  |  X
NP_116214.1 |  X  |  X
NP_116217.1 |  X  |  X
NP_116225.1 |  X  |  X
NP_116227.1 |  X  |  X
NP_116239.2 |  X  |  X
NP_116265.1 |  X  |  X
NP_116313.2 |  X  |  X
NP_116568.1 |  X  |  X
NP_116757.2 |  X  |  X
NP_116760.2 |  X  |  X
NP_116761.2 |  X  |  X
NP_116780.1 |  X  |  X
NP_116781.1 |  X  |  X
NP_148934.1 |  X  |  X
NP_148977.1 |  X  |  X
NP_148980.1 |  X  |  X
NP_149023.1 |  X  |  X
NP_149047.2 |  X  |  X
NP_149080.2 |  X  |  X
NP_149082.1 |  X  |  X
NP_149083.1 |  X  |  X
NP_149084.1 |  X  |  X
NP_149120.1 |  X  |  X
NP_149123.1 |  X  |  X
NP_149159.2 |  X  |  X
NP_149160.1 |  X  |  X
NP_149350.2 |  X  |  X
NP_149973.1 |  X  |  X
NP_149981.2 |  X  |  X
NP_149987.2 |  X  |  X
NP_149990.1 |  X  |  X
NP_150088.1 |  X  |  X
NP_150089.1 |  X  |  X
NP_150232.1 |  X  |  X
NP_150241.1 |  X  |  X
NP_150242.1 |  X  |  X
NP_150243.1 |  X  |  X
NP_150247.1 |  X  |  X
NP_150249.1 |  X  |  X
NP_150250.1 |  X  |  X
NP_150252.1 |  X  |  X
NP_150253.1 |  X  |  X
NP_150377.1 |  X  |  X
NP_150594.2 |  X  |  X
NP_150630.2 |  X  |  X
NP_150632.1 |  X  |  X
NP_150633.1 |  X  |  X
NP_201591.1 |  X  |  X
NP_201592.1 |  X  |  X
NP_203128.1 |  X  |  X
NP_203129.1 |  X  |  X
NP_219363.1 |  X  |  X
NP_258411.1 |  X  |  X
NP_258428.1 |  X  |  -
NP_258429.1 |  X  |  X
NP_277036.1 |  X  |  X
NP_277037.1 |  X  |  -
NP_291027.3 |  X  |  X
NP_434698.1 |  X  |  X
NP_434699.1 |  X  |  X
NP_438111.1 |  X  |  X
NP_438112.1 |  X  |  X
NP_439893.1 |  X  |  X
NP_443092.1 |  X  |  X
NP_443114.1 |  X  |  X
NP_443182.1 |  X  |  X
NP_443210.1 |  X  |  X
NP_444251.1 |  X  |  X
NP_477514.1 |  X  |  X
NP_478137.1 |  X  |  X
NP_525124.2 |  X  |  -
NP_536721.1 |  X  |  X
NP_542185.2 |  X  |  X
NP_542453.2 |  X  |  X
NP_542986.1 |  X  |  X
NP_542987.1 |  X  |  X
NP_543151.1 |  X  |  X
NP_569074.1 |  X  |  X
NP_579866.1 |  X  |  X
NP_579877.1 |  X  |  X
NP_579878.1 |  X  |  X
NP_579890.1 |  X  |  X
NP_579891.1 |  X  |  X
NP_597701.1 |  X  |  X
NP_597723.1 |  X  |  X
NP_597730.1 |  X  |  X
NP_597733.2 |  X  |  X
NP_598009.1 |  X  |  X
NP_598377.1 |  X  |  X
NP_599022.1 |  X  |  X
NP_599023.1 |  X  |  X
NP_599024.1 |  X  |  X
NP_612114.1 |  X  |  X
NP_612115.1 |  X  |  -
NP_612143.1 |  X  |  X
NP_612144.1 |  X  |  X
NP_612203.1 |  X  |  X
NP_612356.1 |  X  |  X
NP_612405.2 |  X  |  X
NP_612411.2 |  X  |  X
NP_612424.1 |  X  |  X
NP_612456.1 |  X  |  X
NP_612474.1 |  X  |  X
NP_612482.2 |  X  |  X
NP_612503.1 |  X  |  X
NP_612563.1 |  X  |  X
NP_612808.1 |  X  |  X
NP_619638.1 |  X  |  X
NP_619645.1 |  X  |  X
NP_619725.1 |  X  |  X
NP_619726.1 |  X  |  X
NP_620138.1 |  X  |  X
NP_620155.1 |  X  |  X
NP_620309.1 |  X  |  X
NP_620594.1 |  X  |  -
NP_620595.1 |  X  |  X
NP_620596.1 |  X  |  -
NP_620597.1 |  X  |  X
NP_620636.1 |  X  |  X
NP_620685.2 |  X  |  X
NP_620686.1 |  X  |  X
NP_620687.1 |  X  |  X
NP_620688.1 |  X  |  X
NP_631894.1 |  X  |  X
NP_631914.1 |  X  |  X
NP_631961.1 |  X  |  -
NP_647478.1 |  X  |  X
NP_653189.2 |  X  |  X
NP_653222.2 |  X  |  X
NP_653232.3 |  X  |  X
NP_653238.1 |  X  |  X
NP_653285.1 |  X  |  X
NP_653290.2 |  X  |  X
NP_653291.1 |  X  |  X
NP_653294.1 |  X  |  X
NP_653295.1 |  X  |  X
NP_653327.1 |  X  |  X
NP_659406.1 |  X  |  X
NP_659413.1 |  X  |  X
NP_659424.1 |  X  |  -
NP_659448.1 |  X  |  X
NP_659481.1 |  X  |  X
NP_659570.1 |  X  |  X
NP_660090.1 |  X  |  X
NP_660095.1 |  X  |  X
NP_660149.1 |  X  |  X
NP_660215.1 |  X  |  X
NP_660276.1 |  X  |  X
NP_660281.1 |  X  |  X
NP_660303.1 |  X  |  X
NP_660314.1 |  X  |  X
NP_660319.1 |  X  |  X
NP_660330.1 |  X  |  X
NP_660331.1 |  X  |  X
NP_660334.2 |  X  |  X
NP_660338.1 |  X  |  X
NP_660355.1 |  X  |  X
NP_663777.1 |  X  |  X
NP_663778.1 |  X  |  X
NP_665699.1 |  X  |  X
NP_665702.1 |  X  |  X
NP_665802.1 |  X  |  X
NP_665804.1 |  X  |  X
NP_665916.1 |  X  |  X
NP_666016.1 |  X  |  X
NP_666019.1 |  X  |  X
NP_667339.1 |  X  |  X
NP_667344.1 |  X  |  X
NP_667345.1 |  X  |  X
NP_671724.1 |  X  |  X
NP_671726.1 |  X  |  X
NP_689475.1 |  X  |  X
NP_689480.2 |  X  |  X
NP_689484.2 |  X  |  X
NP_689492.2 |  X  |  X
NP_689496.1 |  X  |  X
NP_689500.2 |  X  |  X
NP_689502.1 |  X  |  X
NP_689516.1 |  X  |  X
NP_689519.2 |  X  |  X
NP_689533.1 |  X  |  X
NP_689567.2 |  X  |  X
NP_689568.1 |  X  |  X
NP_689569.2 |  X  |  X
NP_689570.1 |  X  |  X
NP_689573.2 |  X  |  X
NP_689586.2 |  X  |  X
NP_689624.1 |  X  |  X
NP_689625.1 |  X  |  X
NP_689650.1 |  X  |  X
NP_689668.2 |  X  |  X
NP_689670.1 |  X  |  X
NP_689671.2 |  X  |  X
NP_689685.1 |  X  |  X
NP_689688.1 |  X  |  X
NP_689689.1 |  X  |  X
NP_689690.2 |  X  |  X
NP_689691.1 |  X  |  X
NP_689697.2 |  X  |  X
NP_689763.2 |  X  |  X
NP_689770.3 |  X  |  X
NP_689790.1 |  X  |  X
NP_689813.1 |  X  |  X
NP_689814.1 |  X  |  X
NP_689815.1 |  X  |  X
NP_689816.2 |  X  |  X
NP_689817.1 |  X  |  X
NP_689818.2 |  X  |  X
NP_689819.1 |  X  |  X
NP_689829.2 |  X  |  X
NP_689830.2 |  X  |  X
NP_689833.1 |  X  |  X
NP_689838.1 |  X  |  X
NP_689839.1 |  X  |  X
NP_689842.2 |  X  |  X
NP_689865.1 |  X  |  X
NP_689868.1 |  X  |  X
NP_689890.1 |  X  |  X
NP_689907.1 |  X  |  X
NP_689908.2 |  X  |  X
NP_689948.1 |  X  |  X
NP_689949.1 |  X  |  X
NP_690000.1 |  X  |  -
NP_690004.3 |  X  |  X
NP_690042.1 |  X  |  X
NP_690043.1 |  X  |  -
NP_690044.1 |  X  |  -
NP_690595.1 |  X  |  X
NP_690599.1 |  X  |  X
NP_690856.1 |  X  |  X
NP_690873.1 |  X  |  X
NP_694422.1 |  X  |  X
NP_694540.2 |  X  |  X
NP_694563.1 |  X  |  X
NP_694571.1 |  X  |  X
NP_694573.1 |  X  |  X
NP_694579.1 |  X  |  -
NP_694690.1 |  X  |  X
NP_694691.1 |  X  |  X
NP_694882.1 |  X  |  X
NP_694939.1 |  X  |  X
NP_694951.1 |  X  |  X
NP_694963.2 |  X  |  X
NP_694989.2 |  X  |  X
NP_694995.1 |  X  |  X
NP_699189.1 |  X  |  X
NP_699194.1 |  X  |  X
NP_699202.1 |  X  |  X
NP_700359.1 |  X  |  X
NP_705836.1 |  X  |  X
NP_710155.1 |  X  |  X
NP_710162.1 |  X  |  X
NP_714968.1 |  X  |  X
NP_722519.1 |  X  |  X
NP_722520.1 |  X  |  X
NP_722540.1 |  X  |  X
NP_733751.1 |  X  |  X
NP_733762.1 |  X  |  X
NP_733787.1 |  X  |  X
NP_739574.1 |  X  |  X
NP_739575.1 |  X  |  X
NP_739576.1 |  X  |  X
NP_740753.1 |  X  |  X
NP_741983.1 |  X  |  X
NP_741996.1 |  X  |  X
NP_742013.1 |  X  |  X
NP_757385.1 |  X  |  X
NP_758859.1 |  X  |  X
NP_775100.1 |  X  |  -
NP_775105.1 |  X  |  X
NP_775107.1 |  X  |  X
NP_775180.1 |  X  |  X
NP_775181.1 |  X  |  X
NP_775263.1 |  X  |  X
NP_775264.1 |  X  |  X
NP_775265.1 |  X  |  X
NP_775290.1 |  X  |  X
NP_775291.1 |  X  |  X
NP_775292.1 |  X  |  X
NP_775735.1 |  X  |  -
NP_775751.1 |  X  |  X
NP_775755.2 |  X  |  X
NP_775801.1 |  X  |  X
NP_775802.1 |  X  |  X
NP_775810.1 |  X  |  X
NP_775818.2 |  X  |  X
NP_775819.1 |  X  |  X
NP_775841.1 |  X  |  X
NP_775845.1 |  X  |  X
NP_775902.2 |  X  |  X
NP_775903.2 |  X  |  X
NP_775914.1 |  X  |  X
NP_775918.1 |  X  |  X
NP_775927.1 |  X  |  X
NP_775929.1 |  X  |  X
NP_775951.1 |  X  |  X
NP_776159.1 |  X  |  -
NP_776192.1 |  X  |  X
NP_776193.1 |  X  |  X
NP_777550.1 |  X  |  -
NP_777560.1 |  X  |  X
NP_777605.1 |  X  |  X
NP_777636.1 |  X  |  X
NP_783316.1 |  X  |  X
NP_786924.1 |  X  |  X
NP_787047.1 |  X  |  X
NP_787068.2 |  X  |  X
NP_787106.3 |  X  |  X
NP_789846.1 |  X  |  X
NP_796372.1 |  X  |  X
NP_803184.1 |  X  |  X
NP_835226.1 |  X  |  X
NP_835258.1 |  X  |  X
NP_835461.1 |  X  |  X
NP_848535.1 |  X  |  X
NP_848545.1 |  X  |  X
NP_848597.1 |  X  |  X
NP_848639.1 |  X  |  X
NP_848644.1 |  X  |  X
NP_848651.2 |  X  |  X
NP_848653.1 |  X  |  X
NP_848661.1 |  X  |  X
NP_849163.1 |  X  |  X
NP_849180.1 |  X  |  X
NP_849181.1 |  X  |  X
NP_849192.1 |  X  |  X
NP_852466.1 |  X  |  X
NP_859061.2 |  X  |  X
NP_861421.1 |  X  |  X
NP_861451.1 |  X  |  X
NP_862825.1 |  X  |  X
NP_862827.1 |  X  |  X
NP_862829.1 |  X  |  X
NP_870992.1 |  X  |  X
NP_872296.1 |  X  |  X
NP_872330.1 |  X  |  X
NP_872378.2 |  X  |  X
NP_872400.1 |  X  |  X
NP_872415.1 |  X  |  X
NP_872439.1 |  X  |  X
NP_872579.2 |  X  |  X
NP_872589.1 |  X  |  X
NP_878911.1 |  X  |  X
NP_891550.1 |  X  |  X
NP_891551.1 |  X  |  X
NP_891554.1 |  X  |  X
NP_891847.1 |  X  |  X
NP_892007.1 |  X  |  X
NP_898864.1 |  X  |  X
NP_898865.1 |  X  |  X
NP_898868.1 |  X  |  X
NP_898869.1 |  X  |  X
NP_899051.1 |  X  |  X
NP_899052.1 |  X  |  X
NP_899053.1 |  X  |  X
NP_899055.1 |  X  |  X
NP_899061.1 |  X  |  X
NP_899196.1 |  X  |  X
NP_899204.1 |  X  |  X
NP_899205.1 |  X  |  X
NP_899237.1 |  X  |  X
NP_899239.1 |  X  |  X
NP_899240.1 |  X  |  X
NP_899645.1 |  X  |  X
NP_899646.1 |  X  |  X
NP_899647.1 |  X  |  X
NP_899648.1 |  X  |  X
NP_904355.1 |  X  |  X
NP_908973.1 |  X  |  X
NP_908974.1 |  X  |  X
NP_908975.1 |  X  |  X
NP_912730.1 |  X  |  X
NP_919247.1 |  X  |  X
NP_919290.1 |  X  |  X
NP_919300.1 |  X  |  X
NP_919301.1 |  X  |  X
NP_919306.1 |  X  |  X
NP_919309.1 |  X  |  X
NP_919310.1 |  X  |  X
NP_919311.1 |  X  |  X
NP_919312.1 |  X  |  X
NP_919313.1 |  X  |  X
NP_919340.1 |  X  |  X
NP_919442.1 |  X  |  X
NP_919445.1 |  X  |  X
NP_922921.1 |  X  |  X
NP_932072.1 |  X  |  X
NP_932094.1 |  X  |  X
NP_932160.1 |  X  |  X
NP_932162.1 |  X  |  X
NP_932163.1 |  X  |  X
NP_932172.1 |  X  |  X
NP_932175.1 |  X  |  X
NP_932326.2 |  X  |  X
NP_932351.1 |  X  |  X
NP_932353.1 |  X  |  X
NP_932354.1 |  X  |  X
NP_932355.1 |  X  |  X
NP_937860.1 |  X  |  -
NP_937861.1 |  X  |  -
NP_937862.1 |  X  |  -
NP_938015.1 |  X  |  X
NP_938054.1 |  X  |  -
NP_938079.1 |  X  |  -
NP_940859.1 |  X  |  X
NP_940860.1 |  X  |  X
NP_940863.1 |  X  |  X
NP_940882.2 |  X  |  X
NP_940886.1 |  X  |  X
NP_940896.1 |  X  |  X
NP_940928.1 |  X  |  X
NP_940941.1 |  X  |  X
NP_940944.1 |  X  |  X
NP_940983.1 |  X  |  X
NP_940999.1 |  X  |  X
NP_942016.1 |  X  |  X
NP_942150.1 |  X  |  X
NP_942152.1 |  X  |  X
NP_942559.1 |  X  |  X
NP_942596.1 |  X  |  X
NP_945319.1 |  X  |  -
NP_945322.1 |  X  |  X
NP_945356.1 |  X  |  X
NP_954577.1 |  X  |  X
NP_954629.1 |  X  |  X
NP_954871.1 |  X  |  X
NP_955352.1 |  X  |  X
NP_955366.1 |  X  |  X
NP_955387.1 |  X  |  X
NP_955447.1 |  X  |  X
NP_955458.1 |  X  |  X
NP_955459.1 |  X  |  X
NP_955469.1 |  X  |  X
NP_955470.1 |  X  |  X
NP_955471.1 |  X  |  X
NP_955473.1 |  X  |  X
NP_955533.1 |  X  |  X
NP_958357.1 |  X  |  X
NP_958845.1 |  X  |  X
NP_963849.1 |  X  |  X
NP_963851.1 |  X  |  X
NP_963893.1 |  X  |  X
NP_963918.1 |  X  |  X
NP_963920.1 |  X  |  X
NP_963921.1 |  X  |  X
NP_973724.1 |  X  |  X
NP_973727.1 |  X  |  X
NP_975011.1 |  X  |  X
NP_976038.1 |  X  |  X
NP_976048.1 |  X  |  X
NP_976049.1 |  X  |  X
NP_976225.1 |  X  |  X
NP_976227.1 |  X  |  X
NP_976308.1 |  X  |  X
NP_991331.1 |  X  |  X
NP_995582.1 |  X  |  X
NP_996317.1 |  X  |  X
NP_996318.1 |  X  |  X
NP_996662.1 |  X  |  -
NP_996777.1 |  X  |  X
NP_996805.1 |  X  |  X
NP_996806.1 |  X  |  X
NP_996808.1 |  X  |  X
NP_996994.1 |  X  |  X
NP_996998.1 |  X  |  X
NP_996999.1 |  X  |  X
NP_997074.1 |  X  |  X
NP_997077.1 |  X  |  X
NP_997078.1 |  X  |  X
NP_997079.1 |  X  |  X
NP_997080.1 |  X  |  X
NP_997216.1 |  X  |  X
NP_997219.1 |  X  |  X
NP_997223.1 |  X  |  X
NP_997277.1 |  X  |  X
NP_997278.1 |  X  |  X
NP_997279.1 |  X  |  X
NP_997287.2 |  X  |  X
NP_997644.1 |  X  |  X
NP_997700.1 |  X  |  X
NP_998734.1 |  X  |  X
NP_998755.1 |  X  |  X
NP_998763.1 |  X  |  X
NP_998768.1 |  X  |  X
NP_998770.1 |  X  |  X
XP_007651.14 |  X  |  -
XP_027162.4 |  X  |  X
XP_030378.5 |  X  |  X
XP_030892.2 |  X  |  X
XP_032059.3 |  X  |  X
XP_033370.8 |  X  |  X
XP_033853.2 |  X  |  X
XP_034819.3 |  X  |  X
XP_035371.8 |  X  |  X
XP_035863.4 |  X  |  X
XP_036115.5 |  X  |  X
XP_038288.9 |  X  |  X
XP_038567.8 |  X  |  X
XP_038604.8 |  X  |  X
XP_039762.5 |  X  |  X
XP_039908.4 |  X  |  X
XP_040592.5 |  X  |  X
XP_041363.10 |  X  |  X
XP_042066.8 |  X  |  -
XP_042698.3 |  X  |  X
XP_044166.7 |  X  |  X
XP_046390.1 |  X  |  X
XP_046685.6 |  X  |  X
XP_046861.2 |  X  |  X
XP_047499.6 |  X  |  X
XP_047550.3 |  X  |  X
XP_047554.7 |  X  |  X
XP_048070.4 |  X  |  X
XP_054983.4 |  X  |  X
XP_058997.5 |  X  |  X
XP_058999.4 |  X  |  X
XP_059037.4 |  X  |  X
XP_060597.1 |  X  |  X
XP_060880.10 |  X  |  X
XP_061890.9 |  X  |  X
XP_062300.5 |  X  |  X
XP_064856.7 |  X  |  X
XP_064903.10 |  X  |  X
XP_065124.7 |  X  |  X
XP_066859.3 |  X  |  X
XP_067369.4 |  X  |  X
XP_084445.9 |  X  |  X
XP_084529.8 |  X  |  X
XP_085234.5 |  X  |  X
XP_085507.3 |  X  |  X
XP_085596.2 |  X  |  X
XP_085836.1 |  X  |  X
XP_086046.2 |  X  |  X
XP_086344.3 |  X  |  X
XP_086409.6 |  X  |  X
XP_088140.2 |  X  |  X
XP_088567.4 |  X  |  X
XP_091886.10 |  X  |  X
XP_091914.3 |  X  |  X
XP_092995.4 |  X  |  X
XP_095965.4 |  X  |  X
XP_098940.2 |  X  |  X
XP_113971.3 |  X  |  X
XP_166213.5 |  X  |  X
XP_166450.1 |  X  |  X
XP_167147.2 |  X  |  X
XP_167152.3 |  X  |  X
XP_168030.1 |  X  |  X
XP_168302.1 |  X  |  X
XP_171060.2 |  X  |  X
XP_172341.3 |  X  |  X
XP_208043.1 |  X  |  X
XP_208061.4 |  X  |  X
XP_208438.2 |  X  |  X
XP_209111.1 |  X  |  X
XP_209155.4 |  X  |  X
XP_209579.3 |  X  |  X
XP_209913.3 |  X  |  X
XP_210184.5 |  X  |  X
XP_212581.4 |  X  |  X
XP_290536.3 |  X  |  X
XP_290732.3 |  X  |  X
XP_290737.4 |  X  |  X
XP_290793.5 |  X  |  X
XP_290835.3 |  X  |  X
XP_290838.4 |  X  |  X
XP_290865.4 |  X  |  X
XP_290972.3 |  X  |  X
XP_290985.5 |  X  |  X
XP_291202.2 |  X  |  X
XP_291208.1 |  X  |  X
XP_291729.5 |  X  |  -
XP_292384.2 |  X  |  X
XP_292504.3 |  X  |  X
XP_292723.3 |  X  |  X
XP_292724.4 |  X  |  X
XP_292740.2 |  X  |  X
XP_292765.4 |  X  |  X
XP_292813.2 |  X  |  X
XP_292824.5 |  X  |  X
XP_292895.3 |  X  |  X
XP_293177.5 |  X  |  X
XP_293828.4 |  X  |  X
XP_294077.3 |  X  |  X
XP_294093.3 |  X  |  X
XP_370567.3 |  X  |  X
XP_370927.1 |  X  |  X
XP_370995.1 |  X  |  X
XP_371132.1 |  X  |  X
XP_371138.1 |  X  |  X
XP_371140.3 |  X  |  X
XP_371142.2 |  X  |  X
XP_371152.1 |  X  |  X
XP_371170.1 |  X  |  X
XP_371174.2 |  X  |  X
XP_371192.2 |  X  |  X
XP_371197.2 |  X  |  X
XP_371200.1 |  X  |  X
XP_371286.2 |  X  |  X
XP_371661.2 |  X  |  X
XP_371709.3 |  X  |  X
XP_371714.1 |  X  |  X
XP_371818.1 |  X  |  -
XP_371948.2 |  X  |  X
XP_372124.2 |  X  |  -
XP_372169.1 |  X  |  X
XP_372226.2 |  X  |  X
XP_372267.3 |  X  |  X
XP_372423.1 |  X  |  X
XP_372424.2 |  X  |  X
XP_372535.2 |  X  |  X
XP_372716.3 |  X  |  X
XP_372719.2 |  X  |  X
XP_372726.2 |  X  |  X
XP_372753.2 |  X  |  X
XP_372958.2 |  X  |  X
XP_373037.2 |  X  |  X
XP_373038.1 |  X  |  X
XP_373039.1 |  X  |  X
XP_373101.2 |  X  |  X
XP_374202.3 |  X  |  X
XP_374517.2 |  X  |  X
XP_374713.3 |  X  |  X
XP_374801.2 |  X  |  X
XP_374919.1 |  X  |  X
XP_374920.2 |  X  |  X
XP_375065.1 |  X  |  X
XP_375086.1 |  X  |  X
XP_375247.1 |  X  |  X
XP_375471.2 |  X  |  X
XP_375485.1 |  X  |  -
XP_375568.2 |  X  |  X
XP_375569.2 |  X  |  X
XP_375590.1 |  X  |  X
XP_375593.1 |  X  |  X
XP_375594.2 |  X  |  X
XP_375604.1 |  X  |  X
XP_375606.2 |  X  |  X
XP_375609.1 |  X  |  X
XP_375639.2 |  X  |  X
XP_375646.1 |  X  |  X
XP_375660.1 |  X  |  X
XP_375663.1 |  X  |  X
XP_375664.2 |  X  |  X
XP_375665.2 |  X  |  X
XP_376172.2 |  X  |  X
XP_376310.2 |  X  |  X
XP_376525.1 |  X  |  X
XP_376578.1 |  X  |  X
XP_376680.2 |  X  |  X
XP_376722.2 |  X  |  X
XP_376800.2 |  X  |  X
XP_376841.1 |  X  |  X
XP_376846.1 |  X  |  X
XP_376895.1 |  X  |  X
XP_377185.2 |  X  |  X
XP_377514.2 |  X  |  X
XP_377529.2 |  X  |  X
XP_377630.2 |  X  |  X
XP_378223.2 |  X  |  X
XP_378228.2 |  X  |  X
XP_379820.1 |  X  |  X
XP_379850.1 |  X  |  X
XP_379934.2 |  X  |  X
XP_495815.1 |  X  |  X
XP_495823.1 |  X  |  X
XP_495830.1 |  X  |  X
XP_495864.1 |  X  |  X
XP_495886.1 |  X  |  X
XP_495891.1 |  X  |  X
XP_495906.1 |  X  |  X
XP_495940.1 |  X  |  X
XP_496144.1 |  X  |  X
XP_496278.1 |  X  |  X
XP_496299.1 |  X  |  X
XP_496300.1 |  X  |  X
XP_496301.1 |  X  |  X
XP_496303.1 |  X  |  X
XP_496317.1 |  X  |  X
XP_496320.1 |  X  |  X
XP_496321.1 |  X  |  X
XP_496322.1 |  X  |  X
XP_496404.1 |  X  |  X
XP_496440.1 |  X  |  X
XP_496451.1 |  X  |  X
XP_496515.1 |  X  |  X
XP_496634.1 |  X  |  X
XP_496638.1 |  X  |  X
XP_496648.1 |  X  |  X
XP_496700.1 |  X  |  X
XP_496738.1 |  X  |  X
XP_496801.1 |  X  |  X
XP_496847.1 |  X  |  X
XP_496849.1 |  X  |  X
XP_496879.1 |  X  |  X
XP_496959.1 |  X  |  X
XP_496966.1 |  X  |  X
XP_496968.1 |  X  |  X
XP_497218.1 |  X  |  X
XP_497278.1 |  X  |  X
XP_497281.1 |  X  |  X
XP_497386.1 |  X  |  X
XP_497467.1 |  X  |  X
XP_497580.1 |  X  |  X
XP_497613.1 |  X  |  X
XP_497615.1 |  X  |  X
XP_497618.1 |  X  |  X
XP_497619.1 |  X  |  X
XP_497622.1 |  X  |  X
XP_497623.1 |  X  |  X
XP_497638.1 |  X  |  X
XP_497639.1 |  X  |  X
XP_497644.1 |  X  |  X
XP_497742.1 |  X  |  X
XP_497773.1 |  X  |  X
XP_497879.1 |  X  |  X
XP_497976.1 |  X  |  X
XP_498006.1 |  X  |  -
XP_498011.1 |  X  |  X
XP_498062.1 |  X  |  X
XP_498131.1 |  X  |  X
XP_498167.1 |  X  |  X
XP_498202.1 |  X  |  X
XP_498206.1 |  X  |  X
XP_498210.1 |  X  |  X
XP_498211.1 |  X  |  X
XP_498214.1 |  X  |  X
XP_498281.1 |  X  |  X
XP_498290.1 |  X  |  X
XP_498325.1 |  X  |  X
XP_498326.1 |  X  |  X
XP_498328.1 |  X  |  X
XP_498416.1 |  X  |  X
XP_499253.1 |  X  |  X
XP_499257.1 |  X  |  X
XP_499298.1 |  X  |  X
XP_499391.1 |  X  |  X
XP_499432.1 |  X  |  X
XP_499435.1 |  X  |  X
XP_499440.1 |  X  |  X
XP_499441.1 |  X  |  X
XP_499444.1 |  X  |  X
NP_000052.1 |  X  |  X
NP_000184.1 |  X  |  -
NP_000308.1 |  X  |  -
NP_000435.2 |  X  |  -
NP_000469.2 |  X  |  -
NP_000893.1 |  X  |  -
NP_000929.1 |  X  |  X
NP_001158.2 |  X  |  X
NP_001159.1 |  X  |  X
NP_001206.1 |  X  |  -
NP_001311.3 |  X  |  X
NP_001336.2 |  X  |  X
NP_001337.1 |  X  |  X
NP_001338.2 |  X  |  X
NP_001388.1 |  X  |  -
NP_001506.1 |  X  |  X
NP_001622.1 |  X  |  -
NP_001623.2 |  X  |  -
NP_001645.1 |  X  |  X
NP_001712.1 |  X  |  X
NP_001813.1 |  X  |  X
NP_001846.2 |  X  |  -
NP_001853.2 |  X  |  -
NP_001871.2 |  X  |  -
NP_001968.2 |  X  |  -
NP_002384.1 |  X  |  X
NP_002728.1 |  X  |  X
NP_002733.1 |  X  |  X
NP_002735.2 |  X  |  X
NP_002832.2 |  X  |  -
NP_002842.1 |  X  |  -
NP_002871.1 |  X  |  X
NP_002952.1 |  X  |  -
NP_002954.1 |  X  |  -
NP_002957.1 |  X  |  -
NP_003140.1 |  X  |  X
NP_003164.1 |  X  |  X
NP_003206.1 |  X  |  -
NP_003218.2 |  X  |  -
NP_003225.1 |  X  |  -
NP_003240.1 |  X  |  -
NP_003362.2 |  X  |  X
NP_003557.1 |  X  |  X
NP_003598.2 |  X  |  X
NP_003634.2 |  X  |  X
NP_003637.2 |  X  |  X
NP_003638.1 |  X  |  X
NP_003639.2 |  X  |  X
NP_003878.1 |  X  |  X
NP_003899.2 |  X  |  X
NP_004047.3 |  X  |  -
NP_004048.1 |  X  |  -
NP_004058.1 |  X  |  X
NP_004071.1 |  X  |  X
NP_004136.2 |  X  |  X
NP_004270.1 |  X  |  -
NP_004324.2 |  X  |  X
NP_004404.1 |  X  |  X
NP_004407.2 |  X  |  X
NP_004454.2 |  X  |  X
NP_004467.1 |  X  |  -
NP_004500.2 |  X  |  X
NP_004527.1 |  X  |  X
NP_004552.2 |  X  |  X
NP_004553.1 |  X  |  X
NP_004649.1 |  X  |  -
NP_004703.1 |  X  |  X
NP_004708.1 |  X  |  X
NP_004743.1 |  X  |  X
NP_004806.2 |  X  |  X
NP_004841.2 |  X  |  -
NP_005074.1 |  X  |  -
NP_005317.1 |  X  |  X
NP_005397.1 |  X  |  -
NP_005419.2 |  X  |  X
NP_005458.1 |  X  |  -
NP_005459.1 |  X  |  -
NP_005537.3 |  X  |  X
NP_005612.1 |  X  |  -
NP_005730.1 |  X  |  X
NP_005777.3 |  X  |  X
NP_005804.1 |  X  |  X
NP_005816.2 |  X  |  X
NP_005923.1 |  X  |  -
NP_005938.1 |  X  |  X
NP_005971.1 |  X  |  -
NP_006026.2 |  X  |  X
NP_006104.3 |  X  |  X
NP_006245.2 |  X  |  X
NP_006246.2 |  X  |  X
NP_006248.1 |  X  |  X
NP_006267.34 |  X  |  X
NP_006368.2 |  X  |  X
NP_006379.2 |  X  |  -
NP_006453.1 |  X  |  X
NP_006497.2 |  X  |  X
NP_006548.1 |  X  |  X
NP_006595.1 |  X  |  X
NP_006596.1 |  X  |  X
NP_006700.2 |  X  |  X
NP_006710.2 |  X  |  X
NP_006749.1 |  X  |  -
NP_006829.1 |  X  |  -
NP_006847.1 |  X  |  -
NP_008832.1 |  X  |  X
NP_008920.3 |  X  |  X
NP_009105.1 |  X  |  X
NP_009113.3 |  X  |  X
NP_009218.1 |  X  |  -
NP_009219.1 |  X  |  -
NP_009220.1 |  X  |  -
NP_031394.2 |  X  |  X
NP_036309.1 |  X  |  X
NP_036369.2 |  X  |  -
NP_036370.2 |  X  |  X
NP_036371.1 |  X  |  X
NP_036419.2 |  X  |  X
NP_036424.2 |  X  |  X
NP_036477.1 |  X  |  X
NP_037409.2 |  X  |  X
NP_037496.1 |  X  |  X
NP_037513.1 |  X  |  -
NP_054642.1 |  X  |  X
NP_054643.1 |  X  |  X
NP_054825.2 |  X  |  X
NP_055088.2 |  X  |  X
NP_055112.2 |  X  |  X
NP_055439.1 |  X  |  -
NP_055508.2 |  X  |  -
NP_055531.1 |  X  |  X
NP_055548.2 |  X  |  X
NP_055585.1 |  X  |  X
NP_055641.3 |  X  |  X
NP_055729.1 |  X  |  X
NP_055806.2 |  X  |  X
NP_055855.1 |  X  |  X
NP_055904.1 |  X  |  X
NP_056045.2 |  X  |  X
NP_056057.1 |  X  |  X
NP_056134.2 |  X  |  X
NP_056303.2 |  X  |  X
NP_056509.1 |  X  |  X
NP_057274.1 |  X  |  -
NP_057306.2 |  X  |  -
NP_057336.1 |  X  |  X
NP_057541.2 |  X  |  X
NP_057589.2 |  X  |  -
NP_057622.1 |  X  |  X
NP_057623.1 |  X  |  X
NP_057657.1 |  X  |  X
NP_060000.1 |  X  |  X
NP_060177.2 |  X  |  X
NP_060378.1 |  X  |  X
NP_060457.2 |  X  |  X
NP_060552.3 |  X  |  X
NP_060696.2 |  X  |  -
NP_060952.2 |  X  |  X
NP_062427.1 |  X  |  -
NP_064563.1 |  X  |  -
NP_064601.3 |  X  |  -
NP_064611.2 |  X  |  X
NP_064714.1 |  X  |  X
NP_065764.1 |  X  |  X
NP_065777.1 |  X  |  -
NP_065881.1 |  X  |  X
NP_065883.1 |  X  |  X
NP_065943.1 |  X  |  X
NP_066288.2 |  X  |  X
NP_066306.1 |  X  |  X
NP_066382.1 |  X  |  -
NP_067063.1 |  X  |  X
NP_068548.1 |  X  |  X
NP_068576.1 |  X  |  -
NP_071443.1 |  X  |  X
NP_071735.1 |  X  |  X
NP_071736.1 |  X  |  -
NP_071750.1 |  X  |  X
NP_071752.1 |  X  |  -
NP_072094.1 |  X  |  X
NP_076415.2 |  X  |  X
NP_077286.2 |  X  |  X
NP_078772.1 |  X  |  -
NP_078789.1 |  X  |  X
NP_078889.1 |  X  |  X
NP_079033.3 |  X  |  X
NP_079353.2 |  X  |  -
NP_079434.2 |  X  |  X
NP_079532.4 |  X  |  X
NP_085059.1 |  X  |  -
NP_085096.1 |  X  |  -
NP_085152.1 |  X  |  X
NP_112486.1 |  X  |  X
NP_112506.1 |  X  |  X
NP_112603.1 |  X  |  -
NP_113625.1 |  X  |  -
NP_114152.2 |  X  |  X
NP_115564.1 |  X  |  -
NP_115680.1 |  X  |  X
NP_115812.1 |  X  |  X
NP_116034.2 |  X  |  X
NP_116324.1 |  X  |  X
NP_149041.1 |  X  |  X
NP_149056.1 |  X  |  X
NP_149077.1 |  X  |  X
NP_149105.2 |  X  |  -
NP_203127.3 |  X  |  X
NP_203744.1 |  X  |  X
NP_277049.1 |  X  |  X
NP_443189.1 |  X  |  X
NP_443727.1 |  X  |  X
NP_476519.1 |  X  |  X
NP_525127.1 |  X  |  -
NP_536349.1 |  X  |  X
NP_569711.1 |  X  |  -
NP_569712.1 |  X  |  -
NP_597703.1 |  X  |  X
NP_620157.1 |  X  |  X
NP_631920.1 |  X  |  X
NP_640334.1 |  X  |  X
NP_659458.1 |  X  |  X
NP_659501.1 |  X  |  X
NP_663733.1 |  X  |  X
NP_689706.2 |  X  |  X
NP_689766.1 |  X  |  X
NP_690618.2 |  X  |  X
NP_690874.2 |  X  |  X
NP_699172.1 |  X  |  X
NP_710163.1 |  X  |  -
NP_722541.1 |  X  |  X
NP_733747.1 |  X  |  X
NP_733748.1 |  X  |  X
NP_733749.1 |  X  |  X
NP_733772.1 |  X  |  X
NP_733832.1 |  X  |  X
NP_733833.1 |  X  |  X
NP_733835.1 |  X  |  -
NP_736610.2 |  X  |  X
NP_775756.2 |  X  |  X
NP_775829.1 |  X  |  X
NP_775869.2 |  X  |  X
NP_776161.2 |  X  |  -
NP_776190.1 |  X  |  -
NP_783321.1 |  X  |  X
NP_789784.2 |  X  |  X
NP_821077.1 |  X  |  X
NP_848700.1 |  X  |  X
NP_849157.1 |  X  |  X
NP_870987.1 |  X  |  X
NP_872297.1 |  X  |  X
NP_872337.1 |  X  |  X
NP_872604.1 |  X  |  -
NP_872605.1 |  X  |  -
NP_874359.2 |  X  |  X
NP_874368.1 |  X  |  -
NP_874369.1 |  X  |  -
NP_877432.1 |  X  |  X
NP_877434.1 |  X  |  X
NP_892017.1 |  X  |  -
NP_919259.1 |  X  |  X
NP_932352.1 |  X  |  X
NP_940885.1 |  X  |  X
NP_940986.1 |  X  |  X
NP_945194.1 |  X  |  X
NP_945344.1 |  X  |  X
NP_958852.1 |  X  |  X
NP_958853.1 |  X  |  X
NP_963290.1 |  X  |  X
NP_963291.1 |  X  |  X
NP_963848.1 |  X  |  X
NP_975010.1 |  X  |  X
NP_996898.1 |  X  |  -
NP_996995.1 |  X  |  X
NP_997397.1 |  X  |  X
NP_997704.1 |  X  |  X
XP_030958.7 |  X  |  X
XP_032997.6 |  X  |  X
XP_045308.4 |  X  |  X
XP_050846.5 |  X  |  -
XP_058964.6 |  X  |  X
XP_066058.3 |  X  |  X
XP_066534.3 |  X  |  X
XP_092019.4 |  X  |  X
XP_117224.6 |  X  |  X
XP_209140.3 |  X  |  X
XP_209918.2 |  X  |  X
XP_290516.4 |  X  |  X
XP_290712.2 |  X  |  X
XP_290768.4 |  X  |  X
XP_292796.3 |  X  |  X
XP_292832.6 |  X  |  X
XP_293360.4 |  X  |  X
XP_293405.1 |  X  |  X
XP_294568.3 |  X  |  X
XP_370702.1 |  X  |  X
XP_370867.1 |  X  |  X
XP_370967.3 |  X  |  X
XP_371139.1 |  X  |  X
XP_371175.2 |  X  |  X
XP_371198.3 |  X  |  X
XP_371313.2 |  X  |  -
XP_371380.1 |  X  |  -
XP_371581.2 |  X  |  X
XP_371619.2 |  X  |  X
XP_371817.1 |  X  |  -
XP_371842.1 |  X  |  X
XP_372745.3 |  X  |  X
XP_372889.2 |  X  |  -
XP_374496.1 |  X  |  X
XP_374579.2 |  X  |  X
XP_374982.2 |  X  |  X
XP_374985.1 |  X  |  X
XP_375575.1 |  X  |  X
XP_375603.2 |  X  |  X
XP_376200.1 |  X  |  -
XP_376602.1 |  X  |  X
XP_377028.1 |  X  |  X
XP_377230.2 |  X  |  -
XP_377555.2 |  X  |  X
XP_377696.2 |  X  |  -
XP_377955.2 |  X  |  X
XP_380018.2 |  X  |  X
XP_496123.1 |  X  |  -
XP_496139.1 |  X  |  X
XP_496214.1 |  X  |  -
XP_496227.1 |  X  |  X
XP_496240.1 |  X  |  X
XP_496497.1 |  X  |  -
XP_496681.1 |  X  |  X
XP_496751.1 |  X  |  X
XP_496754.1 |  X  |  X
XP_496852.1 |  X  |  X
XP_496907.1 |  X  |  X
XP_497219.1 |  X  |  X
XP_497280.1 |  X  |  X
XP_497353.1 |  X  |  X
XP_497450.1 |  X  |  -
XP_497493.1 |  X  |  -
XP_497507.1 |  X  |  X
XP_497513.1 |  X  |  X
XP_497514.1 |  X  |  X
XP_497617.1 |  X  |  X
XP_497864.1 |  X  |  X
XP_497883.1 |  X  |  -
XP_498215.1 |  X  |  X
XP_499261.1 |  X  |  X
XP_499264.1 |  X  |  X
XP_499343.1 |  X  |  X
XP_499445.1 |  X  |  X
NP_000013.2 |  X  |  X
NP_000371.1 |  X  |  X
NP_000456.1 |  X  |  -
NP_000537.2 |  X  |  X
NP_000611.1 |  X  |  -
NP_000616.3 |  X  |  -
NP_000823.4 |  X  |  -
NP_000866.1 |  X  |  -
NP_000928.1 |  X  |  X
NP_001001419.1 |  X  |  X
NP_001001420.1 |  X  |  X
NP_001100.1 |  X  |  X
NP_001518.1 |  X  |  -
NP_001704.1 |  X  |  X
NP_002002.3 |  X  |  -
NP_002403.1 |  X  |  X
NP_002497.1 |  X  |  -
NP_003448.1 |  X  |  -
NP_003630.1 |  X  |  -
NP_003874.2 |  X  |  -
NP_004201.2 |  X  |  X
NP_004895.1 |  X  |  -
NP_004955.2 |  X  |  -
NP_005350.1 |  X  |  X
NP_005649.1 |  X  |  -
NP_005768.1 |  X  |  X
NP_005822.1 |  X  |  -
NP_005891.1 |  X  |  X
NP_005892.1 |  X  |  X
NP_005893.1 |  X  |  X
NP_005894.3 |  X  |  X
NP_006028.1 |  X  |  -
NP_006559.1 |  X  |  X
NP_006573.2 |  X  |  X
NP_006699.1 |  X  |  -
NP_006768.1 |  X  |  X
NP_006869.2 |  X  |  X
NP_006873.2 |  X  |  X
NP_009153.2 |  X  |  -
NP_015566.1 |  X  |  -
NP_036259.2 |  X  |  X
NP_037448.1 |  X  |  X
NP_055758.1 |  X  |  -
NP_055850.1 |  X  |  -
NP_055915.2 |  X  |  X
NP_056154.1 |  X  |  X
NP_056170.1 |  X  |  -
NP_057015.1 |  X  |  X
NP_057567.3 |  X  |  X
NP_060122.1 |  X  |  X
NP_060162.1 |  X  |  -
NP_060239.2 |  X  |  X
NP_060286.1 |  X  |  X
NP_060620.2 |  X  |  X
NP_060763.1 |  X  |  X
NP_060956.1 |  X  |  -
NP_065894.1 |  X  |  -
NP_067544.1 |  X  |  -
NP_075252.2 |  X  |  -
NP_077808.1 |  X  |  X
NP_112567.1 |  X  |  X
NP_114383.1 |  X  |  X
NP_115711.1 |  X  |  X
NP_115834.1 |  X  |  X
NP_612370.2 |  X  |  X
NP_665805.2 |  X  |  X
NP_695024.1 |  X  |  -
NP_699198.1 |  X  |  X
NP_775463.1 |  X  |  X
NP_778241.1 |  X  |  -
NP_778242.1 |  X  |  -
NP_778243.1 |  X  |  -
NP_789847.1 |  X  |  X
NP_852107.1 |  X  |  X
NP_878901.1 |  X  |  -
NP_898886.1 |  X  |  -
NP_899054.1 |  X  |  X
NP_899060.1 |  X  |  -
NP_919339.1 |  X  |  -
NP_937761.1 |  X  |  X
NP_997054.1 |  X  |  X
NP_998812.1 |  X  |  -
XP_038150.4 |  X  |  -
XP_047610.3 |  X  |  X
XP_066585.2 |  X  |  X
XP_208563.3 |  X  |  -
XP_292810.4 |  X  |  X
XP_371621.2 |  X  |  -
XP_376720.2 |  X  |  X
XP_379849.2 |  X  |  X
XP_495847.1 |  X  |  -
XP_495883.1 |  X  |  -
XP_496680.1 |  X  |  X
XP_496684.1 |  X  |  -
XP_497614.1 |  X  |  X
XP_497624.1 |  X  |  X
XP_498417.1 |  X  |  X
NP_000100.2 |  X  |  X
NP_000988.1 |  X  |  -
NP_000989.1 |  X  |  X
NP_001120.2 |  X  |  -
NP_001299.1 |  X  |  -
NP_001370.1 |  X  |  X
NP_001455.2 |  X  |  -
NP_001530.1 |  X  |  X
NP_001635.1 |  X  |  -
NP_001647.1 |  X  |  X
NP_001864.1 |  X  |  -
NP_001880.2 |  X  |  -
NP_001912.1 |  X  |  -
NP_001930.1 |  X  |  X
NP_002381.2 |  X  |  X
NP_002516.1 |  X  |  -
NP_002589.2 |  X  |  X
NP_002705.2 |  X  |  -
NP_002945.1 |  X  |  -
NP_003110.1 |  X  |  -
NP_003450.2 |  X  |  X
NP_003472.1 |  X  |  X
NP_003585.3 |  X  |  -
NP_003643.1 |  X  |  -
NP_003891.1 |  X  |  X
NP_003895.1 |  X  |  X
NP_003931.1 |  X  |  -
NP_003997.1 |  X  |  X
NP_003998.1 |  X  |  X
NP_004000.1 |  X  |  X
NP_004001.1 |  X  |  X
NP_004002.1 |  X  |  X
NP_004003.1 |  X  |  X
NP_004004.1 |  X  |  X
NP_004005.1 |  X  |  X
NP_004006.1 |  X  |  X
NP_004007.1 |  X  |  X
NP_004008.1 |  X  |  X
NP_004009.1 |  X  |  X
NP_004010.1 |  X  |  X
NP_004011.1 |  X  |  X
NP_004012.1 |  X  |  X
NP_004013.1 |  X  |  X
NP_004014.1 |  X  |  X
NP_004076.1 |  X  |  -
NP_004095.4 |  X  |  -
NP_004185.1 |  X  |  -
NP_004340.1 |  X  |  X
NP_004658.1 |  X  |  X
NP_004662.1 |  X  |  X
NP_004680.1 |  X  |  X
NP_004696.2 |  X  |  -
NP_004720.1 |  X  |  X
NP_004730.2 |  X  |  X
NP_004764.1 |  X  |  X
NP_004872.2 |  X  |  -
NP_004960.1 |  X  |  -
NP_004964.2 |  X  |  X
NP_005102.2 |  X  |  -
NP_005416.1 |  X  |  -
NP_005611.1 |  X  |  -
NP_005655.1 |  X  |  X
NP_005691.2 |  X  |  -
NP_005848.2 |  X  |  -
NP_005849.1 |  X  |  -
NP_005871.1 |  X  |  X
NP_005890.2 |  X  |  -
NP_005928.1 |  X  |  X
NP_006090.1 |  X  |  X
NP_006281.1 |  X  |  -
NP_006336.2 |  X  |  -
NP_006364.2 |  X  |  -
NP_006438.1 |  X  |  X
NP_006528.1 |  X  |  X
NP_006691.1 |  X  |  X
NP_006707.1 |  X  |  -
NP_006787.1 |  X  |  -
NP_008910.1 |  X  |  X
NP_009055.1 |  X  |  X
NP_009118.1 |  X  |  -
NP_009226.1 |  X  |  X
NP_036232.1 |  X  |  -
NP_036233.2 |  X  |  X
NP_036234.2 |  X  |  -
NP_036256.1 |  X  |  -
NP_036324.1 |  X  |  -
NP_036344.1 |  X  |  -
NP_036440.1 |  X  |  X
NP_036451.2 |  X  |  -
NP_036564.2 |  X  |  X
NP_036588.1 |  X  |  -
NP_036590.1 |  X  |  -
NP_036591.1 |  X  |  -
NP_036592.1 |  X  |  -
NP_037441.2 |  X  |  -
NP_037445.1 |  X  |  X
NP_038474.1 |  X  |  X
NP_054879.3 |  X  |  X
NP_055020.1 |  X  |  -
NP_055052.1 |  X  |  X
NP_055252.2 |  X  |  -
NP_055294.1 |  X  |  X
NP_055296.2 |  X  |  -
NP_055319.1 |  X  |  -
NP_055394.1 |  X  |  -
NP_055478.1 |  X  |  X
NP_055704.2 |  X  |  -
NP_055830.1 |  X  |  X
NP_055885.2 |  X  |  -
NP_056054.1 |  X  |  -
NP_056070.1 |  X  |  X
NP_056173.1 |  X  |  -
NP_056174.1 |  X  |  -
NP_056349.1 |  X  |  -
NP_056380.1 |  X  |  X
NP_056432.1 |  X  |  X
NP_056981.2 |  X  |  X
NP_057047.3 |  X  |  -
NP_057145.1 |  X  |  X
NP_057203.1 |  X  |  X
NP_057250.1 |  X  |  X
NP_057297.2 |  X  |  X
NP_057394.1 |  X  |  X
NP_057435.2 |  X  |  -
NP_057547.4 |  X  |  -
NP_057562.2 |  X  |  X
NP_059993.2 |  X  |  X
NP_060130.2 |  X  |  -
NP_060192.1 |  X  |  X
NP_060237.1 |  X  |  -
NP_060294.1 |  X  |  X
NP_060423.2 |  X  |  X
NP_060434.2 |  X  |  -
NP_060454.2 |  X  |  -
NP_060530.3 |  X  |  X
NP_060575.1 |  X  |  -
NP_060679.1 |  X  |  X
NP_060790.2 |  X  |  X
NP_060845.2 |  X  |  -
NP_060858.2 |  X  |  -
NP_060941.1 |  X  |  -
NP_061031.2 |  X  |  X
NP_061072.2 |  X  |  X
NP_061183.1 |  X  |  -
NP_061322.2 |  X  |  X
NP_061976.1 |  X  |  -
NP_062555.1 |  X  |  -
NP_064507.3 |  X  |  X
NP_064532.1 |  X  |  -
NP_064560.1 |  X  |  -
NP_064582.1 |  X  |  X
NP_065071.1 |  X  |  X
NP_065190.2 |  X  |  -
NP_065750.1 |  X  |  X
NP_065816.1 |  X  |  X
NP_065978.1 |  X  |  -
NP_066368.2 |  X  |  -
NP_067017.1 |  X  |  -
NP_067625.1 |  X  |  X
NP_068367.1 |  X  |  -
NP_068368.2 |  X  |  -
NP_068369.1 |  X  |  -
NP_068603.2 |  X  |  -
NP_071437.3 |  X  |  -
NP_071898.2 |  X  |  X
NP_071915.1 |  X  |  X
NP_071918.1 |  X  |  -
NP_073737.1 |  X  |  X
NP_075053.2 |  X  |  -
NP_078784.1 |  X  |  -
NP_078921.1 |  X  |  X
NP_078933.2 |  X  |  -
NP_078948.2 |  X  |  -
NP_079048.2 |  X  |  X
NP_079059.2 |  X  |  -
NP_079409.3 |  X  |  -
NP_085050.1 |  X  |  -
NP_110384.1 |  X  |  X
NP_112198.1 |  X  |  X
NP_112564.1 |  X  |  X
NP_112596.1 |  X  |  -
NP_113623.1 |  X  |  -
NP_113665.2 |  X  |  X
NP_114064.1 |  X  |  -
NP_114068.1 |  X  |  -
NP_115523.1 |  X  |  X
NP_115633.2 |  X  |  X
NP_115641.1 |  X  |  -
NP_115672.1 |  X  |  -
NP_115743.1 |  X  |  -
NP_115765.2 |  X  |  X
NP_115883.1 |  X  |  X
NP_115902.1 |  X  |  -
NP_115916.2 |  X  |  -
NP_115979.2 |  X  |  X
NP_116119.2 |  X  |  -
NP_116174.1 |  X  |  -
NP_116175.1 |  X  |  -
NP_150090.1 |  X  |  X
NP_150230.1 |  X  |  X
NP_150231.1 |  X  |  X
NP_478100.1 |  X  |  X
NP_542170.2 |  X  |  -
NP_542790.1 |  X  |  -
NP_569710.1 |  X  |  -
NP_570901.1 |  X  |  -
NP_588609.1 |  X  |  X
NP_597846.1 |  X  |  -
NP_598003.2 |  X  |  -
NP_612157.1 |  X  |  -
NP_612359.2 |  X  |  -
NP_612471.1 |  X  |  X
NP_619643.2 |  X  |  -
NP_631916.1 |  X  |  -
NP_653165.2 |  X  |  -
NP_653205.2 |  X  |  -
NP_653322.1 |  X  |  -
NP_653324.1 |  X  |  -
NP_659002.1 |  X  |  -
NP_659005.1 |  X  |  X
NP_659432.2 |  X  |  -
NP_659441.2 |  X  |  -
NP_659445.1 |  X  |  X
NP_660148.1 |  X  |  -
NP_660286.1 |  X  |  X
NP_660353.1 |  X  |  X
NP_663621.2 |  X  |  -
NP_663696.1 |  X  |  -
NP_663718.1 |  X  |  -
NP_663734.1 |  X  |  -
NP_665694.1 |  X  |  X
NP_671713.1 |  X  |  -
NP_689426.1 |  X  |  X
NP_689477.2 |  X  |  -
NP_689657.1 |  X  |  -
NP_689811.1 |  X  |  X
NP_689871.1 |  X  |  -
NP_689938.1 |  X  |  -
NP_775298.1 |  X  |  X
NP_775828.1 |  X  |  X
NP_775867.1 |  X  |  -
NP_775933.1 |  X  |  X
NP_776250.1 |  X  |  -
NP_777576.1 |  X  |  X
NP_783202.1 |  X  |  X
NP_783552.1 |  X  |  X
NP_783553.1 |  X  |  X
NP_783554.1 |  X  |  X
NP_787103.1 |  X  |  -
NP_848658.1 |  X  |  -
NP_852149.1 |  X  |  -
NP_852150.1 |  X  |  -
NP_859057.3 |  X  |  -
NP_861446.2 |  X  |  -
NP_872327.1 |  X  |  X
NP_892021.1 |  X  |  -
NP_919434.1 |  X  |  X
NP_919435.1 |  X  |  X
NP_937791.1 |  X  |  -
NP_945314.1 |  X  |  -
NP_945339.1 |  X  |  -
NP_954590.1 |  X  |  X
NP_958443.1 |  X  |  X
NP_997175.1 |  X  |  -
NP_997176.1 |  X  |  -
NP_997179.1 |  X  |  -
NP_997180.1 |  X  |  -
NP_997187.1 |  X  |  -
NP_997226.1 |  X  |  X
XP_028253.4 |  X  |  -
XP_031342.1 |  X  |  -
XP_040486.4 |  X  |  X
XP_047707.3 |  X  |  -
XP_087384.3 |  X  |  -
XP_094581.5 |  X  |  X
XP_291105.1 |  X  |  X
XP_291671.5 |  X  |  -
XP_292819.2 |  X  |  -
XP_294473.1 |  X  |  -
XP_371070.2 |  X  |  X
XP_371181.1 |  X  |  X
XP_371330.2 |  X  |  -
XP_371490.1 |  X  |  -
XP_371838.2 |  X  |  X
XP_372679.2 |  X  |  X
XP_372969.3 |  X  |  X
XP_373004.2 |  X  |  -
XP_373298.2 |  X  |  -
XP_373338.1 |  X  |  -
XP_374430.1 |  X  |  X
XP_376023.1 |  X  |  X
XP_377949.2 |  X  |  -
XP_380013.2 |  X  |  -
XP_496319.1 |  X  |  X
XP_496525.1 |  X  |  -
XP_496720.1 |  X  |  -
XP_497511.1 |  X  |  -
XP_497556.1 |  X  |  X
XP_497626.1 |  X  |  -
XP_498240.1 |  X  |  -
XP_499476.1 |  X  |  -
NP_000224.1 |  X  |  -
NP_000257.1 |  X  |  -
NP_000274.1 |  X  |  -
NP_000277.1 |  X  |  -
NP_000431.1 |  X  |  -
NP_000498.2 |  X  |  -
NP_000506.2 |  X  |  -
NP_000519.1 |  X  |  -
NP_000530.1 |  X  |  -
NP_000594.2 |  X  |  -
NP_000786.1 |  X  |  -
NP_000817.1 |  X  |  -
NP_000818.1 |  X  |  -
NP_000819.1 |  X  |  -
NP_000820.1 |  X  |  -
NP_000821.1 |  X  |  -
NP_000822.2 |  X  |  -
NP_000912.2 |  X  |  X
NP_000913.2 |  X  |  X
NP_000914.1 |  X  |  -
NP_000915.1 |  X  |  -
NP_000935.1 |  X  |  -
NP_000939.1 |  X  |  -
NP_001031.2 |  X  |  X
NP_001074.1 |  X  |  -
NP_001110.2 |  X  |  -
NP_001164.1 |  X  |  -
NP_001304.1 |  X  |  -
NP_001308.1 |  X  |  -
NP_001376.1 |  X  |  X
NP_001377.1 |  X  |  -
NP_001378.1 |  X  |  X
NP_001499.1 |  X  |  -
NP_001501.1 |  X  |  -
NP_001507.2 |  X  |  X
NP_001608.1 |  X  |  -
NP_001700.2 |  X  |  -
NP_001707.1 |  X  |  -
NP_002019.1 |  X  |  -
NP_002079.3 |  X  |  -
NP_002224.1 |  X  |  -
NP_002227.2 |  X  |  X
NP_002242.2 |  X  |  X
NP_002243.3 |  X  |  X
NP_002518.1 |  X  |  -
NP_002556.1 |  X  |  -
NP_002590.1 |  X  |  -
NP_002591.2 |  X  |  -
NP_002594.1 |  X  |  -
NP_002595.1 |  X  |  -
NP_002596.1 |  X  |  -
NP_002597.1 |  X  |  -
NP_002682.1 |  X  |  X
NP_002685.2 |  X  |  -
NP_002699.1 |  X  |  -
NP_002700.1 |  X  |  -
NP_002701.1 |  X  |  -
NP_002706.1 |  X  |  -
NP_002711.1 |  X  |  -
NP_002712.1 |  X  |  -
NP_002862.2 |  X  |  X
NP_002936.1 |  X  |  X
NP_003022.2 |  X  |  X
NP_003027.1 |  X  |  X
NP_003226.3 |  X  |  -
NP_003249.1 |  X  |  X
NP_003570.1 |  X  |  -
NP_003710.1 |  X  |  -
NP_003713.3 |  X  |  X
NP_003828.2 |  X  |  -
NP_003926.1 |  X  |  X
NP_004147.1 |  X  |  -
NP_004517.2 |  X  |  X
NP_004573.2 |  X  |  -
NP_004691.2 |  X  |  -
NP_004761.2 |  X  |  X
NP_004966.1 |  X  |  -
NP_004967.1 |  X  |  X
NP_004968.2 |  X  |  X
NP_004969.2 |  X  |  X
NP_004970.3 |  X  |  -
NP_004971.2 |  X  |  -
NP_004981.2 |  X  |  X
NP_005010.2 |  X  |  -
NP_005011.1 |  X  |  -
NP_005014.1 |  X  |  -
NP_005025.1 |  X  |  X
NP_005058.3 |  X  |  X
NP_005247.1 |  X  |  -
NP_005276.1 |  X  |  -
NP_005405.1 |  X  |  X
NP_005418.1 |  X  |  X
NP_005465.1 |  X  |  -
NP_005490.1 |  X  |  X
NP_005504.1 |  X  |  X
NP_005576.2 |  X  |  X
NP_005596.2 |  X  |  -
NP_005632.1 |  X  |  -
NP_005779.1 |  X  |  X
NP_005895.1 |  X  |  -
NP_005896.1 |  X  |  X
NP_005905.2 |  X  |  X
NP_006170.1 |  X  |  -
NP_006193.1 |  X  |  -
NP_006194.2 |  X  |  -
NP_006195.2 |  X  |  -
NP_006202.1 |  X  |  -
NP_006230.2 |  X  |  -
NP_006231.2 |  X  |  -
NP_006238.1 |  X  |  -
NP_006417.1 |  X  |  -
NP_006469.2 |  X  |  -
NP_006652.1 |  X  |  -
NP_008823.1 |  X  |  X
NP_008986.2 |  X  |  X
NP_015564.2 |  X  |  -
NP_036222.3 |  X  |  -
NP_036413.1 |  X  |  -
NP_036516.1 |  X  |  X
NP_054908.2 |  X  |  -
NP_054909.2 |  X  |  -
NP_055063.1 |  X  |  X
NP_055194.1 |  X  |  X
NP_055434.2 |  X  |  -
NP_055769.2 |  X  |  X
NP_055804.2 |  X  |  X
NP_056202.2 |  X  |  X
NP_056216.1 |  X  |  -
NP_056464.1 |  X  |  -
NP_057094.1 |  X  |  X
NP_057180.1 |  X  |  -
NP_057658.2 |  X  |  -
NP_057680.2 |  X  |  -
NP_058432.1 |  X  |  -
NP_058649.2 |  X  |  -
NP_059516.1 |  X  |  -
NP_059522.1 |  X  |  -
NP_060084.2 |  X  |  -
NP_060132.3 |  X  |  X
NP_060136.1 |  X  |  X
NP_060142.2 |  X  |  X
NP_060236.2 |  X  |  X
NP_060578.2 |  X  |  X
NP_060603.2 |  X  |  X
NP_060622.2 |  X  |  X
NP_060691.1 |  X  |  X
NP_060851.1 |  X  |  -
NP_061180.1 |  X  |  X
NP_061818.1 |  X  |  -
NP_061935.1 |  X  |  X
NP_062816.2 |  X  |  -
NP_063968.1 |  X  |  -
NP_064519.2 |  X  |  -
NP_065748.1 |  X  |  X
NP_066271.1 |  X  |  -
NP_066363.1 |  X  |  X
NP_066955.1 |  X  |  -
NP_067001.2 |  X  |  -
NP_068775.1 |  X  |  -
NP_072046.2 |  X  |  X
NP_072053.1 |  X  |  -
NP_072054.1 |  X  |  -
NP_072101.1 |  X  |  -
NP_072103.1 |  X  |  -
NP_072166.1 |  X  |  -
NP_073599.2 |  X  |  -
NP_073617.1 |  X  |  -
NP_075564.2 |  X  |  X
NP_077006.1 |  X  |  X
NP_077721.1 |  X  |  -
NP_077722.1 |  X  |  -
NP_079037.3 |  X  |  X
NP_079103.1 |  X  |  -
NP_079408.2 |  X  |  X
NP_079426.2 |  X  |  -
NP_114408.3 |  X  |  -
NP_115635.1 |  X  |  X
NP_116147.1 |  X  |  X
NP_116558.1 |  X  |  -
NP_236914.1 |  X  |  -
NP_237223.1 |  X  |  -
NP_246273.1 |  X  |  -
NP_443731.2 |  X  |  X
NP_478056.1 |  X  |  -
NP_542775.1 |  X  |  X
NP_542778.1 |  X  |  X
NP_542942.1 |  X  |  X
NP_570719.1 |  X  |  X
NP_579875.1 |  X  |  -
NP_612406.1 |  X  |  -
NP_620834.1 |  X  |  -
NP_620835.1 |  X  |  -
NP_631874.1 |  X  |  X
NP_631875.1 |  X  |  X
NP_631944.1 |  X  |  -
NP_644814.1 |  X  |  -
NP_647476.1 |  X  |  -
NP_653169.1 |  X  |  X
NP_659499.1 |  X  |  X
NP_659547.1 |  X  |  X
NP_660322.2 |  X  |  X
NP_671703.2 |  X  |  -
NP_671704.2 |  X  |  -
NP_689410.1 |  X  |  -
NP_689412.1 |  X  |  -
NP_689422.1 |  X  |  -
NP_689423.1 |  X  |  -
NP_689508.3 |  X  |  -
NP_689547.2 |  X  |  -
NP_689713.1 |  X  |  -
NP_689875.1 |  X  |  -
NP_694585.1 |  X  |  -
NP_694950.1 |  X  |  -
NP_703157.2 |  X  |  -
NP_715624.1 |  X  |  X
NP_715640.1 |  X  |  X
NP_720198.1 |  X  |  X
NP_733927.1 |  X  |  -
NP_733928.1 |  X  |  -
NP_733929.1 |  X  |  -
NP_733930.1 |  X  |  -
NP_733931.1 |  X  |  -
NP_751895.1 |  X  |  -
NP_751948.1 |  X  |  -
NP_758847.1 |  X  |  -
NP_775656.1 |  X  |  -
NP_775657.1 |  X  |  -
NP_775658.1 |  X  |  -
NP_775659.1 |  X  |  -
NP_775739.1 |  X  |  X
NP_775814.1 |  X  |  -
NP_775911.1 |  X  |  X
NP_777602.1 |  X  |  -
NP_783300.1 |  X  |  -
NP_783328.1 |  X  |  X
NP_786944.1 |  X  |  -
NP_787044.1 |  X  |  X
NP_787045.1 |  X  |  X
NP_787046.1 |  X  |  X
NP_789771.1 |  X  |  -
NP_808221.1 |  X  |  -
NP_848510.1 |  X  |  -
NP_848512.1 |  X  |  -
NP_848660.2 |  X  |  X
NP_859067.1 |  X  |  X
NP_872304.2 |  X  |  -
NP_877423.1 |  X  |  X
NP_878269.1 |  X  |  -
NP_878271.1 |  X  |  -
NP_878272.1 |  X  |  -
NP_919276.1 |  X  |  -
NP_919420.1 |  X  |  X
NP_940988.2 |  X  |  X
NP_945352.1 |  X  |  -
NP_955776.1 |  X  |  X
NP_958805.1 |  X  |  X
NP_996756.1 |  X  |  -
NP_996759.1 |  X  |  -
NP_997210.2 |  X  |  -
XP_043613.9 |  X  |  -
XP_048592.4 |  X  |  -
XP_050478.1 |  X  |  -
XP_055481.3 |  X  |  -
XP_088797.7 |  X  |  X
XP_114418.2 |  X  |  X
XP_293416.3 |  X  |  X
XP_297816.4 |  X  |  X
XP_370973.2 |  X  |  -
XP_372214.1 |  X  |  X
XP_372576.2 |  X  |  X
XP_374752.1 |  X  |  -
XP_375375.1 |  X  |  X
XP_377498.2 |  X  |  X
XP_496298.1 |  X  |  X
XP_497110.1 |  X  |  X
XP_497489.1 |  X  |  X
XP_497598.1 |  X  |  -
XP_497603.1 |  X  |  -
XP_498334.1 |  X  |  -
NP_000146.2 |  X  |  X
NP_000276.1 |  X  |  -
NP_000309.1 |  X  |  X
NP_000569.2 |  X  |  -
NP_000608.1 |  X  |  -
NP_001102.1 |  X  |  -
NP_001103.1 |  X  |  -
NP_001616.1 |  X  |  -
NP_001960.2 |  X  |  X
NP_002026.1 |  X  |  -
NP_002293.1 |  X  |  -
NP_002426.1 |  X  |  -
NP_002759.1 |  X  |  -
NP_003159.1 |  X  |  -
NP_003175.1 |  X  |  -
NP_003356.2 |  X  |  -
NP_003357.1 |  X  |  -
NP_003390.2 |  X  |  -
NP_004495.2 |  X  |  X
NP_004714.2 |  X  |  X
NP_004957.1 |  X  |  -
NP_005082.1 |  X  |  -
NP_005084.1 |  X  |  X
NP_005124.1 |  X  |  -
NP_005178.4 |  X  |  X
NP_005511.1 |  X  |  -
NP_005723.2 |  X  |  -
NP_006067.2 |  X  |  X
NP_006182.1 |  X  |  -
NP_006418.2 |  X  |  -
NP_006506.1 |  X  |  X
NP_006729.4 |  X  |  X
NP_006860.1 |  X  |  X
NP_009041.2 |  X  |  -
NP_009123.1 |  X  |  -
NP_009131.2 |  X  |  X
NP_036223.1 |  X  |  -
NP_036360.2 |  X  |  -
NP_036372.1 |  X  |  X
NP_036373.1 |  X  |  X
NP_036410.1 |  X  |  -
NP_036442.2 |  X  |  -
NP_036545.1 |  X  |  -
NP_037542.1 |  X  |  -
NP_037543.1 |  X  |  -
NP_054749.2 |  X  |  X
NP_055078.1 |  X  |  -
NP_055186.1 |  X  |  -
NP_055244.1 |  X  |  -
NP_055385.2 |  X  |  X
NP_055591.2 |  X  |  X
NP_055958.1 |  X  |  -
NP_056323.2 |  X  |  -
NP_056492.1 |  X  |  -
NP_056648.1 |  X  |  -
NP_056649.1 |  X  |  -
NP_056655.1 |  X  |  -
NP_056656.1 |  X  |  -
NP_056968.1 |  X  |  -
NP_057111.1 |  X  |  X
NP_057218.1 |  X  |  -
NP_057291.1 |  X  |  X
NP_057366.2 |  X  |  -
NP_057416.1 |  X  |  X
NP_057636.1 |  X  |  -
NP_059133.1 |  X  |  -
NP_060129.1 |  X  |  -
NP_060277.1 |  X  |  -
NP_060314.1 |  X  |  -
NP_060341.2 |  X  |  -
NP_060597.3 |  X  |  X
NP_060705.1 |  X  |  -
NP_060874.1 |  X  |  X
NP_061166.1 |  X  |  X
NP_061172.1 |  X  |  -
NP_061887.2 |  X  |  X
NP_061956.1 |  X  |  -
NP_062543.1 |  X  |  -
NP_064446.2 |  X  |  -
NP_064555.1 |  X  |  -
NP_064715.1 |  X  |  X
NP_065116.2 |  X  |  -
NP_065126.1 |  X  |  -
NP_065723.1 |  X  |  -
NP_066990.2 |  X  |  -
NP_067034.1 |  X  |  X
NP_068355.1 |  X  |  -
NP_068755.1 |  X  |  -
NP_068759.2 |  X  |  X
NP_071334.1 |  X  |  X
NP_071381.1 |  X  |  -
NP_071401.3 |  X  |  -
NP_071748.1 |  X  |  -
NP_071926.4 |  X  |  X
NP_073570.1 |  X  |  X
NP_073623.1 |  X  |  X
NP_076928.1 |  X  |  -
NP_078914.1 |  X  |  X
NP_078939.3 |  X  |  -
NP_078946.1 |  X  |  X
NP_079488.1 |  X  |  -
NP_079539.1 |  X  |  -
NP_085124.2 |  X  |  -
NP_112173.1 |  X  |  -
NP_112534.1 |  X  |  X
NP_112578.1 |  X  |  -
NP_112587.1 |  X  |  X
NP_114121.1 |  X  |  X
NP_115555.1 |  X  |  X
NP_116038.4 |  X  |  -
NP_116246.2 |  X  |  -
NP_149018.1 |  X  |  X
NP_443122.2 |  X  |  -
NP_443123.1 |  X  |  -
NP_443160.1 |  X  |  X
NP_476510.1 |  X  |  X
NP_476511.1 |  X  |  X
NP_570128.1 |  X  |  -
NP_570971.1 |  X  |  -
NP_597816.1 |  X  |  -
NP_612431.1 |  X  |  -
NP_631913.2 |  X  |  -
NP_631940.1 |  X  |  X
NP_640336.1 |  X  |  -
NP_647473.1 |  X  |  -
NP_647474.1 |  X  |  -
NP_658913.1 |  X  |  X
NP_667342.1 |  X  |  -
NP_667343.1 |  X  |  -
NP_689704.3 |  X  |  -
NP_689950.1 |  X  |  X
NP_733834.1 |  X  |  -
NP_741982.1 |  X  |  -
NP_751949.1 |  X  |  -
NP_776152.1 |  X  |  X
NP_787060.1 |  X  |  X
NP_787127.1 |  X  |  X
NP_803187.1 |  X  |  -
NP_872309.1 |  X  |  X
NP_892116.2 |  X  |  X
NP_932346.1 |  X  |  -
NP_942090.1 |  X  |  X
NP_954697.1 |  X  |  -
NP_955631.1 |  X  |  -
NP_981951.1 |  X  |  X
NP_997177.1 |  X  |  -
NP_997178.1 |  X  |  -
NP_997335.1 |  X  |  -
XP_044461.1 |  X  |  X
XP_048104.5 |  X  |  -
XP_060104.3 |  X  |  -
XP_072402.7 |  X  |  -
XP_113596.1 |  X  |  -
XP_171171.1 |  X  |  -
XP_173173.4 |  X  |  -
XP_209695.3 |  X  |  -
XP_291128.2 |  X  |  -
XP_291315.2 |  X  |  -
XP_371755.3 |  X  |  X
XP_371897.1 |  X  |  X
XP_372213.3 |  X  |  X
XP_373868.3 |  X  |  -
XP_377928.2 |  X  |  -
XP_379899.1 |  X  |  -
XP_379990.2 |  X  |  -
XP_496642.1 |  X  |  X
XP_497414.1 |  X  |  X
XP_497844.1 |  X  |  -
XP_498284.1 |  X  |  -
XP_498312.1 |  X  |  -
XP_498313.1 |  X  |  -
XP_498426.1 |  X  |  -
XP_499555.1 |  X  |  -
NP_000044.1 |  X  |  X
NP_000086.2 |  X  |  X
NP_000107.1 |  X  |  -
NP_000162.1 |  X  |  -
NP_000221.1 |  X  |  -
NP_000290.1 |  X  |  -
NP_000297.1 |  X  |  -
NP_000305.2 |  X  |  -
NP_000312.1 |  X  |  -
NP_000393.2 |  X  |  -
NP_000534.2 |  X  |  -
NP_000627.1 |  X  |  -
NP_000628.1 |  X  |  -
NP_000703.2 |  X  |  -
NP_000884.1 |  X  |  -
NP_001021.1 |  X  |  -
NP_001023.1 |  X  |  X
NP_001123.1 |  X  |  -
NP_001176.1 |  X  |  -
NP_001203.1 |  X  |  -
NP_001543.1 |  X  |  X
NP_001633.1 |  X  |  -
NP_001639.1 |  X  |  -
NP_002086.1 |  X  |  -
NP_002108.3 |  X  |  -
NP_002171.1 |  X  |  -
NP_002280.1 |  X  |  -
NP_002451.1 |  X  |  -
NP_002496.1 |  X  |  -
NP_002639.1 |  X  |  -
NP_002753.1 |  X  |  -
NP_002804.2 |  X  |  -
NP_002914.1 |  X  |  -
NP_002991.1 |  X  |  -
NP_003080.2 |  X  |  -
NP_003324.1 |  X  |  -
NP_003607.1 |  X  |  -
NP_003684.2 |  X  |  X
NP_003834.2 |  X  |  X
NP_003989.2 |  X  |  -
NP_004339.1 |  X  |  -
NP_004482.2 |  X  |  -
NP_004550.2 |  X  |  -
NP_004771.1 |  X  |  -
NP_004891.3 |  X  |  -
NP_005135.2 |  X  |  X
NP_005219.2 |  X  |  X
NP_005331.1 |  X  |  -
NP_005347.2 |  X  |  -
NP_005371.1 |  X  |  -
NP_005456.1 |  X  |  -
NP_005629.1 |  X  |  -
NP_005641.1 |  X  |  X
NP_005901.2 |  X  |  -
NP_006015.4 |  X  |  X
NP_006136.1 |  X  |  -
NP_006425.1 |  X  |  -
NP_006581.1 |  X  |  -
NP_006711.2 |  X  |  -
NP_006773.2 |  X  |  X
NP_006780.1 |  X  |  -
NP_006793.1 |  X  |  -
NP_006870.2 |  X  |  -
NP_006872.2 |  X  |  -
NP_008839.2 |  X  |  -
NP_008868.2 |  X  |  -
NP_008965.2 |  X  |  -
NP_008983.1 |  X  |  -
NP_009068.1 |  X  |  -
NP_009081.1 |  X  |  X
NP_009096.2 |  X  |  -
NP_009171.1 |  X  |  X
NP_009228.1 |  X  |  -
NP_009237.1 |  X  |  -
NP_015627.1 |  X  |  -
NP_031368.1 |  X  |  -
NP_036204.1 |  X  |  -
NP_036269.1 |  X  |  -
NP_036398.2 |  X  |  -
NP_036411.1 |  X  |  X
NP_036443.1 |  X  |  -
NP_036444.1 |  X  |  -
NP_036552.1 |  X  |  -
NP_036601.2 |  X  |  -
NP_037465.2 |  X  |  -
NP_037500.2 |  X  |  -
NP_037501.2 |  X  |  X
NP_037508.1 |  X  |  -
NP_039248.1 |  X  |  -
NP_039249.1 |  X  |  -
NP_054781.1 |  X  |  X
NP_054874.1 |  X  |  -
NP_055057.1 |  X  |  -
NP_055178.2 |  X  |  -
NP_055312.2 |  X  |  -
NP_055323.2 |  X  |  -
NP_055492.2 |  X  |  -
NP_056200.1 |  X  |  -
NP_056296.1 |  X  |  X
NP_056445.2 |  X  |  -
NP_056536.1 |  X  |  -
NP_056955.1 |  X  |  X
NP_056985.2 |  X  |  -
NP_057003.2 |  X  |  -
NP_057130.1 |  X  |  -
NP_057191.2 |  X  |  -
NP_057302.1 |  X  |  X
NP_057369.1 |  X  |  -
NP_057390.1 |  X  |  X
NP_057642.1 |  X  |  -
NP_057685.1 |  X  |  -
NP_057688.2 |  X  |  X
NP_057704.2 |  X  |  -
NP_057711.2 |  X  |  X
NP_058518.1 |  X  |  -
NP_058519.1 |  X  |  -
NP_058525.1 |  X  |  -
NP_058633.1 |  X  |  X
NP_059117.2 |  X  |  -
NP_060096.2 |  X  |  -
NP_060116.2 |  X  |  X
NP_060246.1 |  X  |  -
NP_060364.1 |  X  |  -
NP_060381.1 |  X  |  -
NP_060532.1 |  X  |  X
NP_060559.1 |  X  |  -
NP_060607.1 |  X  |  -
NP_060903.2 |  X  |  X
NP_060934.1 |  X  |  -
NP_060997.2 |  X  |  -
NP_061116.2 |  X  |  -
NP_061130.1 |  X  |  -
NP_061149.1 |  X  |  -
NP_061485.1 |  X  |  -
NP_064504.2 |  X  |  -
NP_064520.2 |  X  |  -
NP_065127.2 |  X  |  -
NP_065397.1 |  X  |  -
NP_065712.1 |  X  |  -
NP_065791.1 |  X  |  -
NP_068351.1 |  X  |  -
NP_068594.1 |  X  |  -
NP_071333.2 |  X  |  -
NP_071932.1 |  X  |  -
NP_073741.1 |  X  |  -
NP_076870.1 |  X  |  -
NP_076960.1 |  X  |  -
NP_076966.1 |  X  |  -
NP_077318.1 |  X  |  -
NP_078793.1 |  X  |  -
NP_078832.1 |  X  |  -
NP_078837.3 |  X  |  -
NP_078901.3 |  X  |  -
NP_078973.1 |  X  |  X
NP_079111.1 |  X  |  -
NP_079445.1 |  X  |  -
NP_113626.1 |  X  |  X
NP_114105.1 |  X  |  -
NP_114407.2 |  X  |  -
NP_115510.1 |  X  |  -
NP_115562.3 |  X  |  -
NP_115696.2 |  X  |  -
NP_115723.1 |  X  |  -
NP_115911.1 |  X  |  -
NP_116015.2 |  X  |  -
NP_116033.1 |  X  |  -
NP_116161.2 |  X  |  -
NP_208384.2 |  X  |  -
NP_219482.1 |  X  |  X
NP_291026.1 |  X  |  -
NP_361012.1 |  X  |  -
NP_378659.1 |  X  |  -
NP_378660.1 |  X  |  -
NP_378661.1 |  X  |  -
NP_378662.1 |  X  |  -
NP_378666.1 |  X  |  -
NP_443089.1 |  X  |  -
NP_443155.1 |  X  |  X
NP_443722.2 |  X  |  -
NP_476516.1 |  X  |  -
NP_542783.2 |  X  |  -
NP_569073.1 |  X  |  -
NP_569079.1 |  X  |  -
NP_579879.1 |  X  |  -
NP_579888.1 |  X  |  -
NP_579889.1 |  X  |  -
NP_597702.1 |  X  |  -
NP_612569.1 |  X  |  -
NP_659001.1 |  X  |  X
NP_659480.1 |  X  |  -
NP_659540.1 |  X  |  -
NP_660340.1 |  X  |  -
NP_660341.2 |  X  |  -
NP_660354.1 |  X  |  -
NP_663317.1 |  X  |  -
NP_663325.1 |  X  |  X
NP_663327.1 |  X  |  X
NP_665739.2 |  X  |  -
NP_665857.1 |  X  |  -
NP_665863.1 |  X  |  -
NP_689549.1 |  X  |  -
NP_689683.1 |  X  |  -
NP_689733.2 |  X  |  X
NP_694980.1 |  X  |  -
NP_694983.1 |  X  |  -
NP_705842.2 |  X  |  -
NP_742067.2 |  X  |  X
NP_778231.1 |  X  |  -
NP_778239.1 |  X  |  -
NP_787063.1 |  X  |  X
NP_787116.1 |  X  |  -
NP_808779.1 |  X  |  -
NP_848546.1 |  X  |  -
NP_848642.1 |  X  |  -
NP_848665.1 |  X  |  -
NP_851828.1 |  X  |  -
NP_851829.1 |  X  |  -
NP_851830.1 |  X  |  -
NP_851831.1 |  X  |  -
NP_852469.1 |  X  |  X
NP_859029.1 |  X  |  -
NP_861438.1 |  X  |  -
NP_877421.1 |  X  |  -
NP_878902.1 |  X  |  -
NP_892020.1 |  X  |  -
NP_892030.2 |  X  |  -
NP_898866.1 |  X  |  -
NP_898901.1 |  X  |  -
NP_899238.1 |  X  |  -
NP_919333.1 |  X  |  -
NP_922932.1 |  X  |  -
NP_932161.1 |  X  |  X
NP_938007.1 |  X  |  X
NP_938008.1 |  X  |  -
NP_942126.1 |  X  |  -
NP_944606.1 |  X  |  -
NP_945341.1 |  X  |  X
NP_955522.1 |  X  |  -
NP_955523.1 |  X  |  -
NP_955524.1 |  X  |  -
NP_958439.1 |  X  |  X
NP_958440.1 |  X  |  -
NP_958441.1 |  X  |  X
NP_963850.1 |  X  |  X
NP_973726.1 |  X  |  -
NP_976039.1 |  X  |  -
NP_976040.1 |  X  |  -
NP_976041.1 |  X  |  -
NP_976042.1 |  X  |  -
NP_976219.1 |  X  |  -
NP_996666.1 |  X  |  -
NP_998733.1 |  X  |  -
XP_035299.5 |  X  |  -
XP_039676.4 |  X  |  -
XP_042833.3 |  X  |  -
XP_042936.3 |  X  |  -
XP_044921.5 |  X  |  -
XP_046581.6 |  X  |  -
XP_063481.4 |  X  |  -
XP_065750.4 |  X  |  -
XP_114432.3 |  X  |  -
XP_166532.1 |  X  |  X
XP_166966.3 |  X  |  -
XP_168590.4 |  X  |  -
XP_290559.5 |  X  |  -
XP_290799.4 |  X  |  -
XP_291063.1 |  X  |  -
XP_291262.2 |  X  |  -
XP_292468.3 |  X  |  -
XP_293923.3 |  X  |  -
XP_294249.4 |  X  |  -
XP_294387.2 |  X  |  -
XP_370665.1 |  X  |  -
XP_370756.2 |  X  |  X
XP_371078.1 |  X  |  -
XP_371116.3 |  X  |  -
XP_371728.1 |  X  |  -
XP_371933.1 |  X  |  -
XP_372573.1 |  X  |  -
XP_372609.2 |  X  |  -
XP_372940.2 |  X  |  -
XP_373094.2 |  X  |  -
XP_374491.1 |  X  |  -
XP_374529.2 |  X  |  X
XP_374600.2 |  X  |  -
XP_374637.1 |  X  |  -
XP_374902.2 |  X  |  -
XP_375181.1 |  X  |  -
XP_375449.1 |  X  |  -
XP_375737.1 |  X  |  -
XP_375849.2 |  X  |  -
XP_376059.1 |  X  |  -
XP_376350.2 |  X  |  -
XP_376436.1 |  X  |  -
XP_376658.1 |  X  |  -
XP_376903.2 |  X  |  -
XP_377933.2 |  X  |  -
XP_379495.2 |  X  |  -
XP_379774.1 |  X  |  -
XP_379897.1 |  X  |  -
XP_379909.2 |  X  |  -
XP_379967.2 |  X  |  X
XP_379995.2 |  X  |  -
XP_380114.2 |  X  |  -
XP_495826.1 |  X  |  -
XP_495926.1 |  X  |  -
XP_495989.1 |  X  |  -
XP_496062.1 |  X  |  -
XP_496165.1 |  X  |  -
XP_496237.1 |  X  |  X
XP_496425.1 |  X  |  -
XP_496546.1 |  X  |  -
XP_496651.1 |  X  |  -
XP_496848.1 |  X  |  -
XP_497000.1 |  X  |  -
XP_497584.1 |  X  |  -
XP_497898.1 |  X  |  -
XP_497937.1 |  X  |  -
XP_498212.1 |  X  |  -
XP_499057.1 |  X  |  -
XP_499254.1 |  X  |  -
XP_499352.1 |  X  |  -
XP_499366.1 |  X  |  X
XP_499382.1 |  X  |  -
XP_499442.1 |  X  |  -
NP_000034.1 |  -  |  X
NP_000043.1 |  -  |  X
NP_000048.1 |  -  |  X
NP_000106.1 |  -  |  X
NP_000129.2 |  -  |  X
NP_000131.1 |  -  |  X
NP_000152.1 |  -  |  X
NP_000176.1 |  -  |  X
NP_000202.1 |  -  |  X
NP_000203.2 |  -  |  X
NP_000204.2 |  -  |  X
NP_000205.1 |  -  |  X
NP_000218.2 |  -  |  X
NP_000219.1 |  -  |  X
NP_000236.2 |  -  |  X
NP_000245.1 |  -  |  X
NP_000262.1 |  -  |  X
NP_000286.2 |  -  |  X
NP_000287.2 |  -  |  X
NP_000326.2 |  -  |  X
NP_000379.2 |  -  |  X
NP_000392.1 |  -  |  X
NP_000417.2 |  -  |  X
NP_000419.1 |  -  |  X
NP_000426.1 |  -  |  X
NP_000479.1 |  -  |  X
NP_000531.1 |  -  |  X
NP_000533.2 |  -  |  X
NP_000543.1 |  -  |  X
NP_000553.1 |  -  |  X
NP_000564.1 |  -  |  X
NP_000590.1 |  -  |  X
NP_000618.2 |  -  |  X
NP_000642.2 |  -  |  X
NP_000829.1 |  -  |  X
NP_000831.2 |  -  |  X
NP_000832.1 |  -  |  X
NP_000833.1 |  -  |  X
NP_000879.2 |  -  |  X
NP_000880.1 |  -  |  X
NP_000895.1 |  -  |  X
NP_000937.1 |  -  |  X
NP_000992.1 |  -  |  X
NP_00100132 |  -  |  X
NP_00100148 |  -  |  X
NP_001026.1 |  -  |  X
NP_001027.2 |  -  |  X
NP_001056.1 |  -  |  X
NP_001057.1 |  -  |  X
NP_001072.1 |  -  |  X
NP_001233.1 |  -  |  X
NP_001234.1 |  -  |  X
NP_001241.1 |  -  |  X
NP_001261.1 |  -  |  X
NP_001262.1 |  -  |  X
NP_001326.2 |  -  |  X
NP_001392.2 |  -  |  X
NP_001398.1 |  -  |  X
NP_001401.1 |  -  |  X
NP_001438.1 |  -  |  X
NP_001479.2 |  -  |  X
NP_001487.2 |  -  |  X
NP_001552.2 |  -  |  X
NP_001742.1 |  -  |  X
NP_001784.2 |  -  |  X
NP_001840.2 |  -  |  X
NP_001916.1 |  -  |  X
NP_001917.1 |  -  |  X
NP_001948.1 |  -  |  X
NP_001954.1 |  -  |  X
NP_001973.1 |  -  |  X
NP_001982.2 |  -  |  X
NP_001989.1 |  -  |  X
NP_001990.1 |  -  |  X
NP_002169.1 |  -  |  X
NP_002183.1 |  -  |  X
NP_002184.1 |  -  |  X
NP_002202.2 |  -  |  X
NP_002204.2 |  -  |  X
NP_002205.1 |  -  |  X
NP_002213.1 |  -  |  X
NP_002214.1 |  -  |  X
NP_002215.1 |  -  |  X
NP_002217.3 |  -  |  X
NP_002281.1 |  -  |  X
NP_002282.1 |  -  |  X
NP_002283.2 |  -  |  X
NP_002284.2 |  -  |  X
NP_002323.1 |  -  |  X
NP_002324.1 |  -  |  X
NP_002326.1 |  -  |  X
NP_002327.1 |  -  |  X
NP_002333.1 |  -  |  X
NP_002371.2 |  -  |  X
NP_002377.3 |  -  |  X
NP_002438.1 |  -  |  X
NP_002448.1 |  -  |  X
NP_002487.1 |  -  |  X
NP_002498.1 |  -  |  X
NP_002499.1 |  -  |  X
NP_002517.1 |  -  |  X
NP_002537.2 |  -  |  X
NP_002553.2 |  -  |  X
NP_002560.1 |  -  |  X
NP_002561.1 |  -  |  X
NP_002664.2 |  -  |  X
NP_002769.1 |  -  |  X
NP_002817.2 |  -  |  X
NP_002885.1 |  -  |  X
NP_002902.2 |  -  |  X
NP_002903.1 |  -  |  X
NP_003052.1 |  -  |  X
NP_003053.1 |  -  |  X
NP_003075.1 |  -  |  X
NP_003096.1 |  -  |  X
NP_003237.2 |  -  |  X
NP_003238.2 |  -  |  X
NP_003257.1 |  -  |  X
NP_003318.1 |  -  |  X
NP_003352.1 |  -  |  X
NP_003354.2 |  -  |  X
NP_003359.3 |  -  |  X
NP_003377.1 |  -  |  X
NP_003564.1 |  -  |  X
NP_003732.2 |  -  |  X
NP_003757.1 |  -  |  X
NP_003781.1 |  -  |  X
NP_003811.2 |  -  |  X
NP_003830.1 |  -  |  X
NP_003881.1 |  -  |  X
NP_003913.1 |  -  |  X
NP_003947.1 |  -  |  X
NP_003957.1 |  -  |  X
NP_003959.3 |  -  |  X
NP_004196.3 |  -  |  X
NP_004232.1 |  -  |  X
NP_004248.2 |  -  |  X
NP_004250.2 |  -  |  X
NP_004254.2 |  -  |  X
NP_004284.1 |  -  |  X
NP_004393.1 |  -  |  X
NP_004422.2 |  -  |  X
NP_004429.1 |  -  |  X
NP_004430.2 |  -  |  X
NP_004431.1 |  -  |  X
NP_004432.1 |  -  |  X
NP_004433.2 |  -  |  X
NP_004434.2 |  -  |  X
NP_004435.3 |  -  |  X
NP_004436.1 |  -  |  X
NP_004439.1 |  -  |  X
NP_004447.2 |  -  |  X
NP_004470.1 |  -  |  X
NP_004516.1 |  -  |  X
NP_004548.2 |  -  |  X
NP_004642.2 |  -  |  X
NP_004643.2 |  -  |  X
NP_004645.1 |  -  |  X
NP_004706.2 |  -  |  X
NP_004711.2 |  -  |  X
NP_004778.1 |  -  |  X
NP_004782.1 |  -  |  X
NP_004813.1 |  -  |  X
NP_004961.1 |  -  |  X
NP_004997.4 |  -  |  X
NP_005145.2 |  -  |  X
NP_005223.2 |  -  |  X
NP_005224.2 |  -  |  X
NP_005236.1 |  -  |  X
NP_005293.1 |  -  |  X
NP_005384.2 |  -  |  X
NP_005413.1 |  -  |  X
NP_005503.1 |  -  |  X
NP_005520.2 |  -  |  X
NP_005544.3 |  -  |  X
NP_005550.2 |  -  |  X
NP_005551.3 |  -  |  X
NP_005553.1 |  -  |  X
NP_005609.2 |  -  |  X
NP_005702.3 |  -  |  X
NP_005752.1 |  -  |  X
NP_005831.1 |  -  |  X
NP_005832.1 |  -  |  X
NP_005833.1 |  -  |  X
NP_005933.1 |  -  |  X
NP_005934.2 |  -  |  X
NP_005994.1 |  -  |  X
NP_006050.2 |  -  |  X
NP_006148.1 |  -  |  X
NP_006150.1 |  -  |  X
NP_006191.2 |  -  |  X
NP_006206.2 |  -  |  X
NP_006222.1 |  -  |  X
NP_006304.1 |  -  |  X
NP_006341.1 |  -  |  X
NP_006369.2 |  -  |  X
NP_006415.1 |  -  |  X
NP_006505.1 |  -  |  X
NP_006578.2 |  -  |  X
NP_006651.2 |  -  |  X
NP_006736.1 |  -  |  X
NP_008851.2 |  -  |  X
NP_009043.1 |  -  |  X
NP_009054.4 |  -  |  X
NP_031382.1 |  -  |  X
NP_036202.2 |  -  |  X
NP_036262.1 |  -  |  X
NP_036263.1 |  -  |  X
NP_036403.1 |  -  |  X
NP_036468.1 |  -  |  X
NP_036607.1 |  -  |  X
NP_037434.1 |  -  |  X
NP_037504.1 |  -  |  X
NP_037521.1 |  -  |  X
NP_037531.1 |  -  |  X
NP_037541.1 |  -  |  X
NP_054728.2 |  -  |  X
NP_054858.1 |  -  |  X
NP_054878.3 |  -  |  X
NP_054890.1 |  -  |  X
NP_055006.1 |  -  |  X
NP_055061.1 |  -  |  X
NP_055068.1 |  -  |  X
NP_055129.2 |  -  |  X
NP_055211.1 |  -  |  X
NP_055299.1 |  -  |  X
NP_055399.1 |  -  |  X
NP_055496.2 |  -  |  X
NP_055524.2 |  -  |  X
NP_055613.1 |  -  |  X
NP_055620.1 |  -  |  X
NP_055686.2 |  -  |  X
NP_055696.2 |  -  |  X
NP_055727.2 |  -  |  X
NP_055768.2 |  -  |  X
NP_055918.1 |  -  |  X
NP_055951.1 |  -  |  X
NP_056062.1 |  -  |  X
NP_056104.1 |  -  |  X
NP_056155.1 |  -  |  X
NP_056239.3 |  -  |  X
NP_056240.1 |  -  |  X
NP_056275.1 |  -  |  X
NP_056328.2 |  -  |  X
NP_056385.1 |  -  |  X
NP_056969.2 |  -  |  X
NP_057022.2 |  -  |  X
NP_057263.1 |  -  |  X
NP_057301.1 |  -  |  X
NP_057305.1 |  -  |  X
NP_057340.1 |  -  |  X
NP_057386.2 |  -  |  X
NP_057525.1 |  -  |  X
NP_057560.8 |  -  |  X
NP_057656.2 |  -  |  X
NP_059110.2 |  -  |  X
NP_059145.1 |  -  |  X
NP_059984.1 |  -  |  X
NP_060034.8 |  -  |  X
NP_060043.1 |  -  |  X
NP_060259.3 |  -  |  X
NP_060357.1 |  -  |  X
NP_060363.2 |  -  |  X
NP_060414.2 |  -  |  X
NP_060544.2 |  -  |  X
NP_060688.1 |  -  |  X
NP_060732.2 |  -  |  X
NP_060767.2 |  -  |  X
NP_060780.2 |  -  |  X
NP_060881.2 |  -  |  X
NP_060988.3 |  -  |  X
NP_061027.1 |  -  |  X
NP_061154.1 |  -  |  X
NP_061486.1 |  -  |  X
NP_061817.1 |  -  |  X
NP_061878.2 |  -  |  X
NP_063944.2 |  -  |  X
NP_064595.2 |  -  |  X
NP_064619.2 |  -  |  X
NP_065139.1 |  -  |  X
NP_065188.3 |  -  |  X
NP_065387.1 |  -  |  X
NP_065702.2 |  -  |  X
NP_065746.2 |  -  |  X
NP_065769.2 |  -  |  X
NP_065826.2 |  -  |  X
NP_065830.1 |  -  |  X
NP_065869.1 |  -  |  X
NP_065908.1 |  -  |  X
NP_065926.1 |  -  |  X
NP_065954.1 |  -  |  X
NP_065986.1 |  -  |  X
NP_066025.1 |  -  |  X
NP_066357.1 |  -  |  X
NP_066384.1 |  -  |  X
NP_066548.2 |  -  |  X
NP_066921.1 |  -  |  X
NP_066924.1 |  -  |  X
NP_066963.1 |  -  |  X
NP_067018.1 |  -  |  X
NP_067052.1 |  -  |  X
NP_067078.1 |  -  |  X
NP_068555.1 |  -  |  X
NP_068706.1 |  -  |  X
NP_071384.1 |  -  |  X
NP_071430.1 |  -  |  X
NP_071731.1 |  -  |  X
NP_071762.2 |  -  |  X
NP_071929.2 |  -  |  X
NP_071931.2 |  -  |  X
NP_073743.2 |  -  |  X
NP_073747.1 |  -  |  X
NP_076949.1 |  -  |  X
NP_076985.3 |  -  |  X
NP_077024.1 |  -  |  X
NP_077282.2 |  -  |  X
NP_077300.2 |  -  |  X
NP_078613.1 |  -  |  X
NP_078813.1 |  -  |  X
NP_079101.2 |  -  |  X
NP_079115.1 |  -  |  X
NP_079350.3 |  -  |  X
NP_079366.2 |  -  |  X
NP_079389.1 |  -  |  X
NP_079420.2 |  -  |  X
NP_079455.2 |  -  |  X
NP_085072.1 |  -  |  X
NP_085097.2 |  -  |  X
NP_085130.1 |  -  |  X
NP_085153.1 |  -  |  X
NP_109589.2 |  -  |  X
NP_109590.3 |  -  |  X
NP_110380.1 |  -  |  X
NP_110445.1 |  -  |  X
NP_112196.2 |  -  |  X
NP_112226.2 |  -  |  X
NP_112229.1 |  -  |  X
NP_113628.1 |  -  |  X
NP_113667.1 |  -  |  X
NP_114109.1 |  -  |  X
NP_114113.1 |  -  |  X
NP_114174.1 |  -  |  X
NP_114421.1 |  -  |  X
NP_115612.3 |  -  |  X
NP_115689.1 |  -  |  X
NP_115722.1 |  -  |  X
NP_115740.4 |  -  |  X
NP_115821.1 |  -  |  X
NP_115822.1 |  -  |  X
NP_115823.2 |  -  |  X
NP_115925.1 |  -  |  X
NP_115946.2 |  -  |  X
NP_115971.2 |  -  |  X
NP_116052.1 |  -  |  X
NP_116173.2 |  -  |  X
NP_116252.2 |  -  |  X
NP_116260.2 |  -  |  X
NP_149122.1 |  -  |  X
NP_150094.3 |  -  |  X
NP_389647.1 |  -  |  X
NP_391987.1 |  -  |  X
NP_391988.1 |  -  |  X
NP_391989.1 |  -  |  X
NP_430255.1 |  -  |  X
NP_443075.1 |  -  |  X
NP_443128.1 |  -  |  X
NP_443132.2 |  -  |  X
NP_443142.1 |  -  |  X
NP_443143.1 |  -  |  X
NP_443179.2 |  -  |  X
NP_443711.1 |  -  |  X
NP_443715.1 |  -  |  X
NP_443716.1 |  -  |  X
NP_476500.1 |  -  |  X
NP_478054.1 |  -  |  X
NP_478055.1 |  -  |  X
NP_542198.1 |  -  |  X
NP_570718.1 |  -  |  X
NP_596867.1 |  -  |  X
NP_597683.1 |  -  |  X
NP_597725.1 |  -  |  X
NP_598000.1 |  -  |  X
NP_612192.1 |  -  |  X
NP_612193.1 |  -  |  X
NP_612194.1 |  -  |  X
NP_612564.1 |  -  |  X
NP_619642.2 |  -  |  X
NP_620135.1 |  -  |  X
NP_620306.1 |  -  |  X
NP_620408.1 |  -  |  X
NP_640339.3 |  -  |  X
NP_644802.1 |  -  |  X
NP_647537.1 |  -  |  X
NP_647538.1 |  -  |  X
NP_652763.1 |  -  |  X
NP_653195.1 |  -  |  X
NP_653223.1 |  -  |  X
NP_653265.2 |  -  |  X
NP_653305.1 |  -  |  X
NP_653310.1 |  -  |  X
NP_659455.2 |  -  |  X
NP_659488.1 |  -  |  X
NP_659502.1 |  -  |  X
NP_660142.1 |  -  |  X
NP_660275.1 |  -  |  X
NP_660277.2 |  -  |  X
NP_663324.1 |  -  |  X
NP_663326.1 |  -  |  X
NP_683866.1 |  -  |  X
NP_683867.1 |  -  |  X
NP_683869.1 |  -  |  X
NP_683870.1 |  -  |  X
NP_683872.1 |  -  |  X
NP_683873.1 |  -  |  X
NP_689408.1 |  -  |  X
NP_689418.1 |  -  |  X
NP_689481.2 |  -  |  X
NP_689529.1 |  -  |  X
NP_689707.1 |  -  |  X
NP_689808.2 |  -  |  X
NP_689873.1 |  -  |  X
NP_689931.1 |  -  |  X
NP_689966.2 |  -  |  X
NP_690593.1 |  -  |  X
NP_690610.1 |  -  |  X
NP_690611.1 |  -  |  X
NP_694543.1 |  -  |  X
NP_699165.2 |  -  |  X
NP_700356.2 |  -  |  X
NP_705838.2 |  -  |  X
NP_714915.2 |  -  |  X
NP_714919.1 |  -  |  X
NP_736609.1 |  -  |  X
NP_741994.1 |  -  |  X
NP_741999.2 |  -  |  X
NP_758439.1 |  -  |  X
NP_766638.1 |  -  |  X
NP_775078.1 |  -  |  X
NP_775079.1 |  -  |  X
NP_775080.1 |  -  |  X
NP_775081.1 |  -  |  X
NP_775082.1 |  -  |  X
NP_775498.1 |  -  |  X
NP_775862.1 |  -  |  X
NP_775890.1 |  -  |  X
NP_776182.1 |  -  |  X
NP_789761.1 |  -  |  X
NP_835145.1 |  -  |  X
NP_848627.1 |  -  |  X
NP_849149.2 |  -  |  X
NP_859012.1 |  -  |  X
NP_859016.1 |  -  |  X
NP_859052.1 |  -  |  X
NP_872272.1 |  -  |  X
NP_872291.1 |  -  |  X
NP_872294.1 |  -  |  X
NP_872311.2 |  -  |  X
NP_872425.1 |  -  |  X
NP_872585.1 |  -  |  X
NP_872587.1 |  -  |  X
NP_877428.1 |  -  |  X
NP_878315.1 |  -  |  X
NP_919431.1 |  -  |  X
NP_932173.1 |  -  |  X
NP_937756.1 |  -  |  X
NP_937757.1 |  -  |  X
NP_937762.1 |  -  |  X
NP_937838.1 |  -  |  X
NP_937840.1 |  -  |  X
NP_938024.1 |  -  |  X
NP_940967.1 |  -  |  X
NP_940972.1 |  -  |  X
NP_941960.1 |  -  |  X
NP_941961.1 |  -  |  X
NP_941962.1 |  -  |  X
NP_941963.1 |  -  |  X
NP_941966.1 |  -  |  X
NP_941967.1 |  -  |  X
NP_941971.1 |  -  |  X
NP_942140.1 |  -  |  X
NP_945119.1 |  -  |  X
NP_955359.1 |  -  |  X
NP_955381.1 |  -  |  X
NP_955475.1 |  -  |  X
NP_957705.1 |  -  |  X
NP_958804.1 |  -  |  X
NP_976036.1 |  -  |  X
NP_987090.1 |  -  |  X
NP_996672.1 |  -  |  X
NP_996816.1 |  -  |  X
NP_996826.1 |  -  |  X
NP_997005.1 |  -  |  X
NP_997186.1 |  -  |  X
NP_997200.1 |  -  |  X
NP_997718.1 |  -  |  X
NP_998762.1 |  -  |  X
NP_998769.1 |  -  |  X
XP_027074.3 |  -  |  X
XP_031401.4 |  -  |  X
XP_032901.8 |  -  |  X
XP_036729.2 |  -  |  X
XP_039393.5 |  -  |  X
XP_039548.2 |  -  |  X
XP_039877.9 |  -  |  X
XP_041191.4 |  -  |  X
XP_046570.7 |  -  |  X
XP_047462.6 |  -  |  X
XP_047995.8 |  -  |  X
XP_058721.2 |  -  |  X
XP_059482.4 |  -  |  X
XP_063871.6 |  -  |  X
XP_066484.1 |  -  |  X
XP_087671.2 |  -  |  X
XP_087804.1 |  -  |  X
XP_088331.3 |  -  |  X
XP_091156.9 |  -  |  X
XP_114067.4 |  -  |  X
XP_114156.1 |  -  |  X
XP_114973.4 |  -  |  X
XP_166254.5 |  -  |  X
XP_170754.4 |  -  |  X
XP_208185.1 |  -  |  X
XP_209656.1 |  -  |  X
XP_210581.3 |  -  |  X
XP_290527.2 |  -  |  X
XP_290540.5 |  -  |  X
XP_290704.1 |  -  |  X
XP_291080.2 |  -  |  X
XP_291816.4 |  -  |  X
XP_293633.2 |  -  |  X
XP_295865.3 |  -  |  X
XP_370765.2 |  -  |  X
XP_371015.2 |  -  |  X
XP_371165.2 |  -  |  X
XP_371210.3 |  -  |  X
XP_371254.3 |  -  |  X
XP_371279.1 |  -  |  X
XP_371320.2 |  -  |  X
XP_371474.2 |  -  |  X
XP_371476.2 |  -  |  X
XP_371486.3 |  -  |  X
XP_371487.3 |  -  |  X
XP_371591.1 |  -  |  X
XP_371694.2 |  -  |  X
XP_371706.3 |  -  |  X
XP_371877.3 |  -  |  X
XP_372195.1 |  -  |  X
XP_372198.1 |  -  |  X
XP_373238.1 |  -  |  X
XP_373243.1 |  -  |  X
XP_374389.1 |  -  |  X
XP_374396.2 |  -  |  X
XP_374404.3 |  -  |  X
XP_374406.3 |  -  |  X
XP_374578.1 |  -  |  X
XP_375682.1 |  -  |  X
XP_376305.1 |  -  |  X
XP_376784.2 |  -  |  X
XP_376905.2 |  -  |  X
XP_377720.1 |  -  |  X
XP_377783.2 |  -  |  X
XP_377830.1 |  -  |  X
XP_377831.1 |  -  |  X
XP_377832.1 |  -  |  X
XP_377834.1 |  -  |  X
XP_377835.1 |  -  |  X
XP_377836.1 |  -  |  X
XP_377837.1 |  -  |  X
XP_379927.2 |  -  |  X
XP_495859.1 |  -  |  X
XP_495860.1 |  -  |  X
XP_496855.1 |  -  |  X
XP_496981.1 |  -  |  X
XP_496982.1 |  -  |  X
XP_496983.1 |  -  |  X
XP_496984.1 |  -  |  X
XP_496985.1 |  -  |  X
XP_497341.1 |  -  |  X
XP_497740.1 |  -  |  X
XP_497784.1 |  -  |  X
XP_497933.1 |  -  |  X
XP_497945.1 |  -  |  X
XP_498289.1 |  -  |  X
XP_498503.1 |  -  |  X
XP_498520.1 |  -  |  X
XP_498521.1 |  -  |  X
XP_499200.1 |  -  |  X
XP_499256.1 |  -  |  X
XP_499265.1 |  -  |  X
XP_499266.1 |  -  |  X
XP_499550.1 |  -  |  X
